# Supplementary material for: Untargeted metabolism approach reveals difference of varieties of bud and relation among characteristics of grafting seedlings in Camellia oleifera
Source: Front Plant Sci. 2022 Nov 21;13:1024353. doi: 10.3389/fpls.2022.1024353 (PMC9720148; doi:10.3389/fpls.2022.1024353)
Supplement: Supplementary Table 1 — The number of raw metabolites. [file Table_1.xlsx]

## Sheet: POS
Table S1 The number of raw metabolites
ID	Metabolite	m/z	Retention time	Mode	Adducts	Formula	Fragmentation Score	Theoretical Fragmentation Score	Mass Error (ppm)	KEGG Compound ID	Library ID	CAS ID	B3J_1	B3J_2	B3J_3	B3J_4	B3J_5	B3J_6	B4J_1	B4J_2	B4J_3	B4J_4	B4J_5	B4J_6	B18J_1	B18J_2	B18J_3	B18J_4	B18J_5	B18J_6	B40J_1	B40J_2	B40J_3	B40J_4	B40J_5	B40J_6	B53J_1	B53J_2	B53J_3	B53J_4	B53J_5	B53J_6	QC01	QC02	QC03	QC04
pos_1314	Zedoarondiol	235.169	6.0502	pos	M+H-H2O, M+H	C15H24O3	-	79.4	-0.666219	-	HMDB0036448	98644-24-7	79.0579	92.3557	370.198	238.385	105.724	127.316	188.569	195.414	189.243	195.839	251.85	174.018	367.415	352.653	325.233	253.948	152.781	195.451	119.3	529.588	330.848	219.215	327.013	439.887	98.4685	380.071	158.739	503.176	157.946	214.348	195.507	218.013	205.182	203.4
pos_198	Yucalexin P21	337.274	8.8632	pos	M+H-H2O, M+H, M+CH3OH+H	C20H32O2	-	64.8	0.97662	-	HMDB0036754	119626-54-9	6202.53	12891.2	8371.49	5997.51	24634.2	6173.39	7235.86	5219.93	6472.19	2651.15	6602.31	3719.21	8154.14	3927.03	3444.66	2441.04	838.121	1911.55	4337.53	2329.23	2228.71	3417.57	1466.1	1198.46	1207.75	863.988	1267.77	1876.23	3311.51	2945.65	5414.98	5328.78	5915.24	6590.3
pos_1373	Xanthorrhizol	201.163	5.64488	pos	M+H-H2O, M+ACN+H	C15H22O	-	66.9	-2.30373	-	HMDB0038195	30199-26-9	148.783	181.839	183.267	111.969	333.877	98.904	154.293	170.195	160.572	141.949	157.139	151.615	415.528	259.465	199.587	200.215	249.41	208.987	222.647	206.777	193.008	250.537	302.702	232.403	125.496	238.817	98.2024	309.555	113.571	189.659	167.083	154.927	167.561	212.818
pos_1305	VULPINIC ACID	645.191	6.10337	pos	M+H, 2M+H	C19H14O5	51.9	-	7.40932	-	-	-	1404.64	3109.93	1099.76	1586.64	2898.08	1312.77	522.16	287.243	302.731	276.337	424.025	311.743	208.392	502.927	189.896	329.713	157.09	204.731	358.584	346.763	191.067	160.092	254.153	311.328	200.133	295.767	195.9	108.765	295.601	401.007	621.566	657.36	728.272	620.937
pos_5042	Vignatic acid B	552.332	6.84615	pos	M+CH3OH+H	C27H41N3O7	-	55.6	7.64155	-	HMDB0033617	181485-20-1	52.5174	116.311	59.6546	148.69	62.4303	282.325	13.4378	137.491	121.842	227.871	25.2274	63.4403	0	199.907	28.3456	105.422	580.403	296.77	0	0	11.0114	17.837	3.64298	119.769	52.6918	147.138	78.4798	90.3902	52.5863	34.6396	91.0692	69.269	69.3588	79.7638
pos_1904	Vicine	287.099	2.4535	pos	M+H-H2O	C10H16N4O7	-	58.2	1.15405	C08437	HMDB0034073	152-93-2	1.17116	20.2123	12.0891	146.107	12.3375	33.5601	4.9646	3.62521	30.5912	8.65043	2.19953	6.87549	2.29023	2032.03	756.76	3.70952	24.1622	2.21513	4.73618	13.9728	0.196087	129.355	73.5999	13.9204	2.42421	7.98023	1.56001	18.4409	1.30404	9.22084	41.1064	40.8109	43.7673	40.446
pos_5486	Vestitone 7-glucoside	399.145	5.84872	pos	M+H-2H2O	C22H26O9	-	69.1	2.87516	-	HMDB0033012	-	99.2607	69.9405	76.7084	161.916	11.9947	80.9868	95.8929	59.2988	69.7659	69.4708	63.4375	87.7962	16.8969	79.6162	80.5784	101.367	27.8658	67.9985	17.5988	33.273	52.4138	170.477	80.1356	91.908	70.5799	96.6919	41.9781	76.1625	51.8175	46.5031	62.9661	48.9562	64.5962	61.7892
pos_1855	Vanillylmandelic acid	199.06	1.59763	pos	M+H	C9H10O5	65.1	-	-2.38006	C05584	HMDB0000291	20369	123.82	41.3137	147.976	111.331	6.02201	144.425	212.222	191.68	210.006	204.72	198.293	123.312	414.452	31.3083	278.738	309.768	56.4145	160.852	296.172	413.247	301.924	119.274	109.984	201.605	274.582	278.839	283.727	318.044	219.041	241.323	160.121	155.811	163.821	164.089
pos_5948	Vanillin	153.054	4.99327	pos	M+H	C8H8O3	70.6	-	-3.44093	C00755	HMDB0012308	121-33-5	49.8573	109.576	79.6807	195.198	52.7391	60.2159	196.726	72.5933	118.371	63.6479	135.197	82.5116	12.0008	85.2813	130.536	279.257	11.9119	40.9374	93.8695	82.9657	89.0231	146.147	34.085	64.9753	47.6129	57.0184	87.7262	101.452	106.656	70.2372	93.8745	103.834	81.157	85.2747
pos_1939	Vanillic acid	169.049	3.23058	pos	M+H	C8H8O4	77.5	-	-1.98766	C06672	HMDB0000484;HMDB0240266	121-34-6	526.497	371.53	411.387	583.235	176.871	807.426	1094.65	816.398	793.972	967.957	702.636	1459.77	505.109	757.751	2463.99	2592.04	1059.98	1153.86	364.059	629.632	261.573	1177.85	566.582	2174.5	522.601	294.02	383.838	934.21	352.573	225.885	639.228	685.588	681.726	676.571
pos_1810	Validamycin B	478.192	1.26198	pos	M+H-2H2O	C20H35NO14	-	75.2	0.124836	C21293	HMDB0036593	102583-47-1	5010.71	5548.59	6738.22	4319.48	9004.57	4149	2022.91	1298.71	1425.04	1442.3	2904.73	1897.13	5020.77	1643.88	3198.91	3033.02	1289	2257.33	5109.53	4855.08	3257.29	2575.07	2659.91	5287.19	2183.27	2146.37	1938.76	4235.36	1890.12	1745.41	3562.01	3510.03	3535.97	3399.67
pos_1094	Ursolic acid	439.357	8.97487	pos	M+H-H2O, M+H	C30H48O3	58.5	-	-0.14817	C08988	HMDB0002395;LMPR0106180007	77-52-1	60169.4	16918.2	48635	42648.7	19833.3	13871.6	48445.6	20086.5	45946.6	21151.1	45715.4	20612.7	41700.3	37045.7	122711	93154.1	3560.33	19966.8	21165.9	42461.3	67797.2	21481.4	97573	22827.9	77960.3	42593.9	75525.7	13858.1	65931	70657.9	45842.4	46804.3	46705.6	47254.4
pos_6555	Uracil	113.034	1.20965	pos	M+H	C4H4N2O2	80.2	-	-2.52868	C00106	HMDB0000300	66-22-8	21.6092	103.009	59.125	8.8086	83.4161	67.1221	101.25	148.13	65.9667	65.6095	154.462	68.8399	313.944	0	11.8293	94.105	82.1457	106.031	169.171	90.1902	110.978	109.057	30.5426	49.5273	120.421	101.629	91.9957	170.035	95.1953	75.3943	78.4532	81.1762	74.5313	73.6707
pos_6204	Tyrosyl-Glutamate	293.112	4.57845	pos	M+H-H2O	C14H18N2O6	-	65.4	-2.97763	-	HMDB0029104	-	641.738	333.773	663.952	1130.09	165.78	883.786	91.7175	112.148	100.156	49.4769	58.6316	112.929	48.3569	141.717	139.842	176.492	181.864	64.2807	157.253	249.721	226.702	97.2563	139.754	322.838	83.1219	30.3396	95.61	62.0118	105.579	94.5343	192.287	203.899	198.3	152.189
pos_1821	Tyramine	138.091	1.31448	pos	M+H	C8H11NO	90.8	-	-1.43887	C00483	HMDB0062629;HMDB0000306	51-67-2	1091.33	1918.93	1139.76	67.171	3025.96	121.122	31.4114	49.3701	31.6696	0	111.874	0	1871.51	438.09	346.602	116.146	0	0.00325115	1654.69	977.16	292.225	589.739	0	2.81227	140.781	77.1591	162.596	316.995	121.538	211.372	505.633	502.018	536.195	502.555
pos_6552	Tryptophyl-Tyrosine	390.139	1.22015	pos	M+Na	C20H21N3O4	-	78	-8.7848	-	HMDB0029095	-	55.5825	17.5821	81.1521	28.8494	74.019	101.817	63.4109	89.7356	64.1194	57.1225	139.721	112.109	69.3908	0	25.4948	41.5707	126.157	229.824	104.394	42.7305	72.5292	48.801	0	89.5776	73.5158	29.3768	79.1743	355.259	27.0743	15.3789	41.8877	62.7016	49.3237	64.8881
pos_1867	Tryptophyl-Hydroxyproline	362.109	1.77345	pos	M+2Na-H	C16H19N3O4	-	54.9	0.327033	-	HMDB0029084	-	206.013	1621.73	252.337	3.19311	2038.95	3.37667	2.87494	69.2198	38.232	26.3881	56.5948	24.8432	1103.86	3.93286	30.5152	0.0175862	43.2154	27.8631	241.679	194.055	4839.81	564.223	2487.86	49.3975	3.12066	9.06919	3.79425	53.6272	1.67711	8.51367	322.096	355.406	353.006	354.318
pos_6395	Tricin 7-diglucuronoside	715.166	2.61823	pos	M+CH3OH+H	C29H30O19	-	51	-8.95611	-	HMDB0037460	83097-44-3	5838.9	2009.3	2706.86	3413.59	705.176	1522.78	4219.61	1664.11	3094.67	1352.9	3195.01	1861.69	154.724	1624.59	3709.22	2317.79	11.5454	357.712	506.184	1604.08	3077.28	421.382	2612.35	1207.6	2722.15	504.387	2910.3	3482.38	3016.46	3505.73	2510.5	2433.85	2571.09	2418.82
pos_4891	Trans-EKODE-(E)-Ib	311.222	7.36047	pos	M+H	C18H30O4	84.7	-	0.0747359	-	-	-	1839.99	2050.78	1797.71	1311.64	4312.87	1360.1	1940.95	1357.55	1436.17	972.227	1898.09	1752.62	3516.79	1629.9	2340.72	1844.86	1360.05	1547.41	1757.59	2078.2	1511.45	1751.61	1485.77	1502.48	1304.02	1208.62	1372.23	1492.02	1772.78	1424.45	1695.95	1650.17	1665.09	1665.72
pos_148	Tragopogonsaponin A	613.373	6.586	pos	M+H-2H2O, M+H-H2O, M+H	C36H56O10	-	76.4	-0.673858	-	HMDB0037910	134361-64-1	51452.2	55190.3	53945.7	51785.4	48054.1	54526.6	71925.3	63090	68147.7	64276.6	64900.3	70705.2	29429.8	32915.6	33117.3	34239	26213.1	29869.8	25311.2	29468.4	31614.9	35471.6	37181.8	29313.2	48990.8	39395.5	40206.6	43243.7	71826.7	74068.2	62905.6	61335.9	60966.1	62448.1
pos_1986	Todatriol glucoside	373.148	4.44513	pos	M+H-H2O	C17H26O10	-	84.7	-2.47979	-	HMDB0037260	-	25.1488	22.1729	65.963	64.9558	15.9396	65.3909	43.5405	79.8635	31.4329	94.0105	45.2297	104.802	19.0336	85.9589	156.21	105.155	147.138	132.768	1.55301	13.0376	0.00420585	46.042	33.3225	33.3522	139.633	128.265	111.414	269.845	131.444	139.159	51.2609	77.3251	87.7235	67.5823
pos_5154	Thyrotropin releasing hormone	404.207	6.57567	pos	M+ACN+H	C16H22N6O4	-	57.8	7.6475	C03958	HMDB0060080	-	29488.6	32490.2	27119.2	34540.6	37341.8	30568.7	36555.2	37350.4	37171.9	30190.9	35717.1	33444	35181.6	37849.1	37548.5	38285.2	34057.9	36402.6	45122.8	47352.7	36607.6	45534.6	36580.9	44196	36528.7	32672.3	35958.3	53780.2	35980.5	30342.1	32886	32276.3	30974.6	29726.3
pos_5148	Thalicpureine	418.223	6.586	pos	M+CH3OH+H	C22H27NO5	-	53.8	0.700777	-	HMDB0033032	218900-91-5	351.606	349.402	323.985	440.222	452.763	421.593	497.257	537.054	488.996	394.529	471.86	401.55	758.287	759.452	714.476	662.756	609.407	746.836	805.547	778.223	557.287	772.538	571.205	718.015	631.803	489.447	566.489	797.377	443.277	372.519	403.356	411.937	467.381	407.162
pos_571	Taraxinic acid glucosyl ester	407.17	5.32458	pos	M+H-H2O, M+H	C21H28O9	-	68.5	0.4564	-	HMDB0035249	75911-14-7	3635.22	569.123	2090.21	283.782	1966.16	218.23	355.333	270.902	498.888	256.758	377.436	261.478	4143.08	638.316	7286.54	2061.31	139.72	388.735	8465.11	20453.6	3465.97	734.266	2181.01	563.513	502.531	345.873	349.899	476.266	349.105	439.76	1352.8	1399.89	1356.32	1369.27
pos_2500	Tanacetol A	277.178	6.24485	pos	M+H-H2O	C17H26O4	-	96.4	-7.82679	-	HMDB0035722	86778-06-5	26.2292	36.0733	17.0238	44.5881	19.2332	16.0186	56.3571	45.8963	93.241	25.5762	78.2031	32.6543	44.5797	107.087	111.704	153.345	17.4366	58.5011	8.29698	61.4366	100.601	68.7862	156.265	86.9548	54.3627	122.548	37.7224	139.619	71.1185	29.8363	42.4327	47.1751	46.2707	47.2098
pos_1990	Syringic acid	199.06	4.45497	pos	M+H	C9H10O5	64.9	-	-1.7628	C10833	HMDB0002085	530-57-4	123.863	65.6911	96.246	175.105	0	227.225	141.565	160.874	182.202	196.999	146.58	265.323	60.3054	129.831	171.701	221.478	329.06	343.283	67.5581	87.6726	89.9968	268.388	194.29	216.814	119.918	136.079	97.7328	211.153	140.407	83.8605	145.376	124.467	134.902	129.735
pos_1888	Suspensolide F	542.223	2.13643	pos	M+ACN+Na	C21H34O12	-	50.6	4.77094	C17429	HMDB0031918	64703-86-2	9350.17	3089.19	7779.33	3446.9	7905.44	1964.75	1617.67	745.611	1303.65	1166.57	2000.43	1650.64	483.772	1270.84	1384.96	2028.78	1145.81	1719.62	1208.99	2989.9	1411.98	431.78	821.768	4440.94	1516.58	894.164	1208.52	2089.01	938.708	662.565	2450.93	2491.37	2457.65	2427.11
pos_5	Sucrose	381.08	0.753167	pos	M+K, 2M+Na, 2M+K, M+Na	C12H22O11	54.7	-	1.32346	C00089	HMDB0000258	57-50-1	176975	132181	158992	159489	224952	242669	142878	240249	196020	234291	154591	205781	192790	227970	215424	111541	245352	232283	242631	193709	199566	214450	202464	210313	164709	169023	170854	236442	210323	250626	226399	201605	217678	206746
pos_4791	Spirolide E	708.488	7.67277	pos	M+H-H2O	C43H67NO8	-	75.5	7.05276	-	HMDB0030494	183159-71-9	32315.6	1038.07	1121.49	64755.4	40033.5	14682	3136.71	1777.89	44513.7	2388.79	1764.12	15085.7	1816.79	60029.6	45266.5	1118.02	1573.35	1620.08	1748.97	17.7921	15994.3	5088.82	2227.04	2174.57	1649.22	1752.66	1887.23	2090.42	1357.59	1338.35	16224.3	15758.8	16055.6	15637.6
pos_1432	Spinacetin 3-rutinoside	637.176	5.20158	pos	M+H-H2O, M+H	C29H34O17	-	70.4	-0.519907	-	HMDB0037470	-	11696.4	10710.4	14411	8306.08	13250	8362.7	13551	15273.7	8893.1	8542.78	14897	4181.65	14519.8	23449.2	10011.6	10911.7	0	1057.57	944.058	700.478	13659.3	10195.4	23596.1	2697.19	15041.8	4738.27	8872.54	5808.62	9762.82	9718.01	8975.66	9246.46	9338.75	9000.95
pos_4876	Sphinganine	302.306	7.40195	pos	M+H	C18H39NO2	74.7	-	0.551936	C00836	LMSP01020001;HMDB0000269	764-22-7	126.03	177.242	135.743	134.645	227.243	138.883	90.1591	121.125	129.011	101.99	105.963	86.1646	237.434	149.096	17.0337	98.3768	149.562	123.087	283.777	154.76	124.901	198.577	140.309	174.57	137.993	95.2455	68.406	71.6172	118.243	76.4646	127.854	126.659	119.197	120.128
pos_4644	Spathulenol	221.19	8.20657	pos	M+H	C15H24O	68.5	-	-1.77049	-	HMDB0036420	6750-60-3	38.9371	23.8022	59.6391	29.0261	5.84429	4.42277	37.2175	10.4956	16.7769	20.0695	24.5641	11.6814	13.1842	9.78041	35.0791	24.9916	0	0	0	17.5353	11.9157	3.83892	20.5001	17.073	3.83288	35.9496	9.87386	48.2361	19.0574	24.3173	17.8698	23.9507	24.5224	24.0579
pos_5246	Soyasaponin IV	789.441	6.37468	pos	M+Na	C41H66O13	-	63.8	2.19975	-	HMDB0039518	108906-97-4	9638.61	9638.39	12716.2	10842.3	9346.78	9322.51	8356.14	8314.89	8082.14	10184.8	8472.15	7790.49	9289.02	7817.9	10061.8	7783.73	5613.43	5968.3	7895.43	7429.59	6528.43	6762.33	6049.94	6939.79	10707.2	8493.32	9918.48	13329.1	10683.3	11796.8	9485.25	10034.3	10008	9617.17
pos_5156	Soyasaponin III	819.452	6.55483	pos	M+Na	C42H68O14	-	67.8	2.30336	C19865	HMDB0034651	55304-02-4	518.049	439.393	666.726	547.12	476.31	381.624	1027.74	715.039	694.7	613.633	931.71	727.993	52.5432	321.779	210.356	258.821	121.745	106.67	108.804	40.8343	296.127	272.075	660.63	126.191	134.201	136.712	140.395	241.845	173.117	227.47	359.556	406.792	499.493	415.768
pos_5243	Soyasaponin II	935.499	6.37468	pos	M+Na	C47H76O17	-	51	1.34525	C12081	HMDB0034650	55319-36-3	311.334	255.415	421.834	301.057	305.677	294.345	263.918	231.273	205.825	376.663	251.132	237.586	78.8576	276.077	253.041	329.266	98.0901	113.249	175.235	172.712	255.069	181.762	134.381	232.733	509.722	472.433	522.47	689.78	526.73	468.388	331.464	305.149	334.685	344.872
pos_657	Soyasapogenol C	441.371	6.37468	pos	M+H-2H2O, M+H	C30H48O2	59.2	-	-0.0425193	C17422	HMDB0034506	595-14-2	432.83	364.427	245.378	691.804	102.035	1527.38	1147.37	1836.75	1707.76	1293.11	1108.68	2357.54	151.078	369.017	113.473	324.138	2296.6	2304.41	1616.97	194.715	1769.64	1298.62	765.54	2105.28	943.16	1002.69	569.562	921.229	1159.14	1303.37	1129.3	1077.29	1098.91	1072.89
pos_4952	Soraphen O	309.206	7.14463	pos	M+H	C18H28O4	74.8	-	0.181938	C15818	-	-	729.341	1875.98	638.669	540.276	4430.31	629.325	511.433	584.45	412.831	628.032	518.501	661.599	2155.16	1127.96	805.894	611.906	1187.93	685.189	998.682	369.275	551.867	1098.64	687.874	483.679	227.342	559.548	296.674	624.407	481.022	299.501	779.82	799.045	783.596	800.104
pos_2101	Sonchuionoside C	369.191	4.77427	pos	M+H-H2O	C19H30O8	-	85.9	0.217631	-	HMDB0035212	126585-76-0	100.121	104.907	54.2543	103.555	120.558	617.138	275.354	339.056	404.166	586.194	241.758	601.2	376.903	253.457	580.773	519.773	1173.45	1064.04	188.968	64.2614	325.807	829.542	744.922	523.543	624.081	737.793	530.634	1253.36	535.288	249.535	316.965	356.14	343.807	343.797
pos_2772	SOLIDAGENONE	317.21	7.60062	pos	M+H	C20H28O3	79.6	-	-3.474	-	-	-	9.8266	64.1315	10.6317	8.07715	114.312	10.2892	18.4579	34.1359	27.7072	29.9183	19.5967	36.679	39.4021	36.4038	32.182	32.8637	23.0158	42.6946	4.04991	0	8.38317	37.0325	13.7914	0	3.51766	11.6547	10.3112	19.7194	17.9981	9.95446	35.183	11.671	31.7963	33.141
pos_5909	Sinapyl alcohol	193.085	5.0556	pos	M+H-H2O	C11H14O4	66.3	-	-2.12706	C02325	HMDB0013070	537-33-7	942.71	793.447	763.372	1231.59	333.38	888.662	701.314	496.011	604.911	501.586	546.689	604.357	319.329	442.06	607.368	715.098	375.219	533.953	173.693	394.377	434.567	343.31	404.069	575.476	491.822	577.565	597.166	713.537	741.354	625.477	696.441	562.391	571.734	683.964
pos_6168	Scorzoside	452.228	4.62928	pos	M+ACN+H	C21H30O8	-	53.8	-0.421799	-	HMDB0040713	106009-45-4	318.826	230.538	318.02	756.834	39.8052	513.005	889.733	592.394	767.413	1096.23	421.591	1062.48	36.6784	789.49	735.324	1083.82	719.49	836.338	6.12443	33.7499	210.711	277.809	1013.79	453.013	325.362	362.332	276.844	390.496	335.573	233.917	325.525	339.767	320.141	398.26
pos_4727	Sandosapogenol	457.366	7.87693	pos	M+H	C30H48O3	57.4	-	-2.92263	-	HMDB0031882	-	201.878	72.4587	375.131	122.487	0	64.0481	613.035	523.738	498.619	118.486	623.436	107.528	13.7029	79.7643	389.087	630.125	95.417	94.8248	124.634	271.733	433.817	200.04	630.769	289.121	1378.59	775.515	1358.88	684.683	1069.88	1475.19	380.717	380.793	380.355	392.136
pos_6166	Salicylaldehyde	123.044	4.62928	pos	M+H	C7H6O2	76	-	-4.44317	C06202	-	-	149.949	149.885	69.0468	131.148	93.2473	103.798	191.818	99.5524	120.499	95.4668	91.7116	100.176	78.5023	72.4589	233.799	108.388	0	37.1527	85.9694	156.997	207.02	116.545	200.161	75.2058	122.038	23.7364	101.656	204.688	79.4361	99.412	58.7908	122.755	175.306	188.957
pos_5375	S-Adenosylhomocysteine	367.117	6.1252	pos	M+H-H2O	C14H20N6O5S	-	75.3	-2.33627	C00021	HMDB0000939	979-92-0	769.119	541.58	529.779	878.609	168.22	505.732	1004.6	486.981	655.673	527.327	667.563	503.655	25.8182	524.699	172.381	496.872	167.666	358.293	0	102.38	95.7797	14.9294	271.109	140.223	145.635	184.533	129.637	12.8204	147.811	242.027	343.203	345.987	349.906	347.148
pos_3066	S-(PGA2)-glutathione	606.283	9.20902	pos	M+H-2H2O	C30H47N3O10S	-	69.2	-2.27667	-	HMDB0013062	-	3680.2	5534.11	3113.12	2223.39	7408.6	2739.47	2595.74	3201.26	2842.49	2161.78	3232.23	4257.94	1411.74	2343.69	518.436	1056.13	3034.97	2476.66	3483.92	2280.31	1082.89	2251.62	1346.52	1463.75	652.956	975.793	756.734	397.422	1391.99	1336.02	2951.21	2796.39	2882.95	2718.58
pos_6026	Rutin	611.161	4.86827	pos	M+H	C27H30O16	76.9	-	0.297041	C05625	LMPK12112098;HMDB0003249	153-18-4	128895	158182	152841	86408.4	145830	101701	153559	176167	103928	162322	179006	151936	122012	144172	53296.2	124856	121772	127097	163853	146865	108590	114070	188250	95995.3	83860.9	45932.5	60310.8	54146.3	67694.7	63213.8	105922	116494	113796	127546
pos_6438	Rubroskyrin	575.118	2.02243	pos	M+H	C30H22O12	53.3	-	-0.165218	-	HMDB0030865	21884-47-9	910.03	526.658	639.445	1276.53	103.297	1369.85	1010.46	1101.85	1365.63	1175.19	824.636	1121.98	103.373	613.57	193.898	599.08	826.945	1251.82	301.1	168.345	444.599	1588.64	1833.35	714.427	668.884	625.797	777.044	1441.76	635.964	548.35	794.754	776.473	789.411	777.108
pos_5254	Rishitin	245.153	6.35352	pos	M+Na	C14H22O2	-	92.5	8.75157	C09715	HMDB0035593	18178-54-6	99.953	82.7462	123.582	111.058	141.719	90.4132	70.4523	37.3486	55.0311	38.8401	62.5995	35.8938	0	5.06633	0	6.17103	0	0	36.5272	23.5161	26.2593	14.8628	0	19.6078	18.7857	8.28716	6.21271	22.9193	94.1743	94.9855	70.1932	66.1365	77.3964	61.4436
pos_541	Riesling acetal	209.153	5.06625	pos	M+H-H2O, M+H	C13H22O3	-	60.1	-1.97904	-	HMDB0037562	-	480.596	200.646	432.915	371.74	302.653	422.784	83.5911	14.9655	63.8714	12.8994	61.0084	68.492	3.87063	41.4269	353.896	110.153	8.84501	46.8269	127.466	198.94	129.584	303.182	555.397	450.428	359.443	345.015	262.699	592.525	245.091	316.062	188.193	222.348	132.958	197.248
pos_542	Retrocalamin	463.196	5.07658	pos	M+H-2H2O, M+H	C24H30O9	-	68.5	0.309684	-	HMDB0038159	74729-98-9	826.343	677.369	620.758	1206.92	296.295	770.662	553.02	331.297	475.856	646.237	460.032	578.195	373.451	617.111	1418.99	1294.87	272.59	525.327	207.932	518.691	271.538	213.476	841.318	1088.01	1633.93	2052.98	1816.64	2006.87	1124.26	1163.46	527.716	616.257	589.675	545.986
pos_4829	Quillaic acid 3-[galactosyl-(1->2)-glucuronide]	869.398	7.54862	pos	M+2Na-H	C42H64O16	-	52.4	8.68408	-	HMDB0033404	168647-42-5	6147.05	8347.87	8952.87	4647.78	3247.84	5526.59	2536.3	1076.87	554.374	996.789	1851.08	1371	293.219	690.548	8228.81	5090.25	0	246.011	0	198.97	3947.48	7290.66	16646.8	1007.88	14858.5	7779.39	11794.1	15781.3	4678.95	6016.57	3232.47	4043.95	3793.08	3845.42
pos_6378	Queuine	310.15	2.95255	pos	M+CH3OH+H	C12H15N5O3	-	53.6	-5.1386	C01449	HMDB0001495	72496-59-4	1076.12	1162.42	1924.59	897.242	2633.63	1065.63	643.142	501.905	543.409	502.196	576.444	681.509	667.753	622.684	485.792	511.33	579.994	650.046	593.102	747.077	645.603	636.71	591.173	840.75	4836.32	4521.69	4905.9	5115.77	3710.83	5211.59	1580.57	1474.84	1503.07	1537.28
pos_5533	Quercetin 3-(3'',6''-di-p-coumarylglucoside)	757.176	5.76272	pos	M+H	C39H32O16	-	59.8	-0.609901	-	LMPK12112146;HMDB0037373	72691-78-2	1668.17	606.714	546.169	403.438	982.965	5.4481	789.63	184.084	418.452	74.843	793.884	211.076	1348.85	679.234	2597.77	1441.89	0	186.446	988.182	939.695	1597.23	553.599	1615.65	117.544	2091.75	631.002	2179.83	1181.72	1394.07	1279.86	793.596	847.397	936.605	880.405
pos_6032	Ptelatoside B	393.155	4.8581	pos	M+H-2H2O	C20H28O10	-	69.3	1.11619	-	HMDB0034447	90852-99-6	2423.96	1074.8	491.385	510.08	1378.05	165.691	324.02	292.501	854.039	250.122	514.623	193.264	4286.31	958.181	4378.22	1954.98	70.0715	476.497	6275.62	11278.9	3799.28	1624.68	1637.16	420.372	722.432	187.14	721.766	813.307	456.717	414.493	1133.2	1087.44	1125.07	1103.6
pos_4568	PS(18:3(6Z,9Z,12Z)/20:5(5Z,8Z,11Z,14Z,17Z))	845.5	8.43807	pos	M+ACN+H	C44H70NO10P	-	55.8	-9.2785	-	HMDB0112459;LMGP03010390	-	16.2037	454.625	175.359	9.069	171.062	72.3169	25.539	501.773	215.682	991.696	140.15	66.8896	0	170.774	0	46.1202	637.749	578.192	79.4831	7.40385	144.544	205.74	16.7336	95.9342	44.6931	63.5819	55.1106	10.2182	21.804	29.1996	114.444	158.753	159.064	153.029
pos_4527	PS(18:2(9Z,12Z)/20:1(11Z))	814.557	8.57955	pos	M+H	C44H80NO10P	-	58.2	-3.21203	-	HMDB0112430;LMGP03010357	-	162.77	106.173	188.161	210.812	177.05	214.174	121.088	327.397	125.715	601.389	200.151	54.3291	281.225	352.617	33.9361	120.748	245.13	191.678	257.259	364.527	177.335	194.305	251.485	136.203	85.7172	151.282	76.3494	83.6831	84.0271	147.348	182.75	232.316	183.987	187.977
pos_4582	PS(18:0/20:4(8Z,11Z,14Z,17Z))	812.542	8.3874	pos	M+H	C44H78NO10P	-	56.9	-1.78345	C02737	HMDB0010165	-	55.0419	20.3331	58.0801	78.0724	28.619	102.75	38.3108	115.702	54.7825	311.266	45.1196	15.1684	23.102	114.588	0	0	174.4	139.043	157.007	110.264	97.7953	204.022	76.9276	40.7231	69.0398	29.9924	54.8314	49.7564	9.95199	18.8171	100.533	89.542	85.5634	61.5637
pos_4417	PS(16:1(9Z)/20:4(8Z,11Z,14Z,17Z))	845.501	8.98503	pos	M+ACN+Na	C42H72NO10P	-	64.5	-5.86405	-	HMDB0112362	-	5082.64	4806.03	4799.35	1673.57	1735.44	792.883	2720.67	2341.09	2844.52	2693.84	3569.98	739.675	1129.51	2722.19	4296.56	2716.28	183.735	849.75	710.765	1004.62	6059.31	877.204	4390.62	696.002	1454.08	1066.44	1358.99	7.76209	1773.42	2808.5	3177.36	3580.15	3342.08	3437.1
pos_2943	PS(16:0/22:4(7Z,10Z,13Z,16Z))	812.543	8.57955	pos	M+H	C44H78NO10P	-	54.7	-1.05758	-	LMGP03010965;HMDB0112352	-	389.878	273.829	478.173	641.604	387.255	636.875	427.719	647.28	374.908	1786.23	438.797	161.124	342.845	490.791	69.7237	217.303	487.391	485.823	431.209	620.82	440.48	257.412	532.311	338.505	229.979	260.364	285.922	270.45	230.515	343.898	492.685	456.694	371.378	444.362
pos_4506	PS(15:0/16:1(9Z))	720.482	8.68072	pos	M+H	C37H70NO10P	-	59	1.85812	-	LMGP03010916;HMDB0112282	-	64.0753	107.875	182.3	233.355	76.4282	285.357	46.7972	76.5698	33.9487	135.172	34.6837	43.2488	284.851	118.871	20.5726	0	76.9124	44.2164	450.331	380.737	180.419	138.018	67.4093	138.64	0	85.64	64.9807	22.2536	56.6739	127.543	163.43	156.44	216.089	174.368
pos_2097	Prunus inhibitor b	561.139	4.75312	pos	M+H	C30H24O11	59	-	-0.365256	-	HMDB0037687	83889-81-0	1702.1	1082.03	1468.6	2188.07	738.904	790.195	878.989	352.92	563.839	247.914	506.483	251.109	161.49	0	1542.25	252.348	0	93.0527	792.352	607.234	498.23	374.129	940.073	234.992	820.633	370.414	682.713	819.547	1549.39	2315.46	1039.93	971.863	1241.21	1042.95
pos_2688	Propylene glycol alginate	485.122	7.1648	pos	M+2Na-H	C17H28O13	-	61.6	-4.8122	-	HMDB0039860	-	48.7994	51.246	60.2622	407.137	65.257	45.9946	15.8272	47.8532	229.811	8.61364	34.8797	10.1292	0.975123	3251.81	1474.14	4.04221	130.196	50.6965	36.0952	37.2602	15.926	14.6156	5.7918	12.9996	114.111	75.7021	85.4755	65.5418	164.93	318.167	55.4078	28.3723	45.0361	33.2322
pos_1502	Procyanidin B2	579.15	4.55812	pos	M+H-H2O, M+H	C30H26O12	86.3	-	0.307633	C17639	LMPK12030002;HMDB0033973	29106-49-8	286925	146870	174410	261311	69984.2	223140	284580	216159	262594	221067	199719	317373	32298.6	117043	192856	173938	102713	176724	49900.8	88887.6	203084	121999	325957	152100	178810	97961.7	168889	193286	194791	180393	173835	176696	173126	173117
pos_2072	Prenyl glucoside	271.117	4.65962	pos	M+Na	C11H20O6	-	51.7	8.09502	C09808	HMDB0031876	117861-55-9	0	0	5.05728	0	0	36.478	3.18351	47.1728	37.7532	87.0817	4.87569	113.016	38.6871	16.5652	15.6427	23.9201	284.759	248.735	21.1443	4.90805	13.0689	60.7192	21.9033	89.8335	15.8981	68.2683	15.8508	74.0896	28.5744	6.56741	5.8824	14.7188	7.54356	14.6544
pos_268	Pomonic acid	453.336	6.93175	pos	M+H-H2O, M+H, M+H-2H2O	C30H46O4	-	70.9	-0.109134	-	HMDB0035912	13849-90-6	176358	186763	183814	175511	182977	169120	136149	124648	120203	115501	127939	129265	36931.3	50603.4	53753	53124.6	33663.4	44552.5	65474.1	68317.6	65419.1	56369.2	66405.4	57560	62740	52146.7	59568.5	53010.5	140933	154284	156657	135674	133517	142731
pos_6072	P-Methoxycinnamic acid ethyl ester	207.101	4.79543	pos	M+H	C12H14O3	51.4	-	-1.52661	C10476	-	-	638.043	653.948	651.741	746.946	659.906	859.701	538.918	571.447	511.665	657.628	465.545	703.766	720.608	587.248	699.015	647.128	773.423	766.743	535.273	538.936	400.248	694.361	522.109	988.449	790.402	941.419	803.564	912.621	761.639	724.252	615.74	670.02	659.851	687.805
pos_4897	P-Menthan-1-ol	198.185	7.32913	pos	M+ACN+H	C10H20O	-	55.7	-1.58946	-	HMDB0037020	21129-27-1	61.144	55.7198	50.2993	75.5505	67.5129	114.143	127.449	62.9858	56.0666	60.3475	84.5282	80.5488	73.0416	77.3762	27.3055	70.5825	110.283	53.0535	98.9161	69.184	91.6522	44.3791	50.0428	101.686	54.7937	63.6652	103.882	118.839	75.2544	48.2012	74.4078	73.2085	72.4466	80.046
pos_2397	P-Mentha-1,3,5,8-tetraene	133.101	5.80538	pos	M+H	C10H12	87.2	-	-1.92282	-	HMDB0029641	1195-32-0	84.5295	98.0471	94.3006	113.477	72.5147	154.518	337.39	242.08	281.539	352.068	268.425	319.743	98.578	335.172	204.907	251.916	422.129	433.255	123.593	144.424	191.883	194.545	331.922	258.774	257.319	338.655	282.713	497.486	235.667	219.1	230.686	190.758	197.945	192.515
pos_2374	Pisumionoside	443.171	5.70955	pos	M+K	C19H32O9	-	72.1	7.41791	-	HMDB0039947	371113-06-3	1126.22	1015.86	663.941	1381.61	365.614	772.954	822.495	575.776	704.764	564.817	743.114	526.115	812.726	1082.83	813.6	706.041	375.385	454.15	105.868	264.536	847.305	851.739	446.234	516.42	605.094	498.064	559.111	683.951	558.704	600.363	786.498	711.593	759.046	753.587
pos_5483	Pinostilbenoside	427.14	5.84872	pos	M+Na	C21H24O8	-	94.6	9.78244	-	HMDB0039273	58762-96-2	64.6305	53.6668	25.4501	97.4391	6.04164	28.6676	27.6577	31.1905	0	8.2794	24.2484	0	49.9914	65.0742	33.1313	10.4933	28.3448	36.2039	10.5163	6.60567	69.1212	21.5642	27.2368	4.91751	52.4468	12.8646	38.113	77.1028	15.5061	8.61645	29.9291	22.1488	27.3325	30.5487
pos_4937	Phytosphingosine	318.3	7.2258	pos	M+H	C18H39NO3	59.2	-	0.146684	C12144	HMDB0004610;LMSP01030001	554-62-1	1564.08	2056.66	1589.66	1704.4	3529.88	1958.44	1480.54	1570.45	1561.2	1552.58	1579.14	1267.71	2321.52	1683.57	1851.59	1312.23	1713.55	1917.92	3794.78	2051.42	2653.99	2599.45	1613.83	1973.83	1028.27	1092.88	1133.91	102.228	1184.25	1363.49	1796.52	1640.41	1616.69	1669.43
pos_1384	Physalin M	535.196	5.54923	pos	M+Na, M+K	C28H32O9	-	55.4	4.66313	-	HMDB0034342	117591-92-1	5313.71	3189.56	4112.92	5562.07	1336.18	3609.95	6486.94	3973.1	4853.23	4742.65	4495.81	5296.18	910.254	4406.34	3880.96	5421.67	3606.4	3834.96	864.125	2470.12	2102.5	1966.74	3382.39	4798.07	3668.7	4082.1	3080.28	3193.74	4051.75	3933.95	3778.73	3555.53	3739.5	3773.36
pos_2061	Phenethyl 6-galloylglucoside	459.129	4.63928	pos	M+Na	C21H24O10	-	61.4	7.64013	-	HMDB0034573	-	109.635	71.7487	101.969	184.985	75.529	238.324	156.263	258.895	207.575	252.967	168.559	266.013	59.1949	108.658	71.6439	142.761	345.825	438.2	37.2477	10.5786	78.2605	170.79	206.034	155.383	121.931	152.527	73.5192	217.2	151.098	193.387	129.593	178.029	117.796	126.187
pos_1800	PHENACYLAMINE	136.075	1.23098	pos	M+H	C8H9NO	62.1	-	-3.58203	-	HMDB0032628	-	2332.67	1942.91	2089.09	1808.73	4337.13	1662.58	770.574	752.09	968.624	740.812	1229.6	1524.66	1757.1	790.938	437.853	611.209	1655.13	2035.28	1183.32	924.025	898.553	654.742	301.269	1294.45	684.923	519.683	597.026	1884.68	576.676	359.056	1289.05	1267.38	1270.65	1229.73
pos_4778	PGE3 1,15-lactone	333.204	7.71393	pos	M+H	C20H28O4	64.4	-	-6.27937	-	LMFA03010199	-	20.3386	58.1073	37.5324	11.076	108.537	29.0095	82.9346	56.7941	52.6546	44.6175	80.8544	40.8541	219.47	95.3386	86.0023	100.37	60.9966	79.5195	85.7055	0	53.9528	58.2513	38.1586	37.7052	14.9034	56.0736	34.8597	19.9406	36.5744	48.7718	51.2089	32.1142	42.0246	44.7408
pos_3494	PG(i-12:0/a-17:0)	663.453	14.1777	pos	M+H-H2O	C35H69O10P	-	70	-8.94405	-	HMDB0116657	-	185.098	208.456	190.99	224.621	237.944	285.791	252.206	243.356	266.602	233.55	180.356	190.462	0	173.741	229.447	177.305	71.0458	0	288.621	229.828	236.787	0	72.3786	237.771	140.662	104.27	239.403	242.743	193.724	190.609	232.451	213.469	236.606	191.548
pos_5898	Petunidin 3-glucoside	479.118	5.07658	pos	M+H	C22H22O12	81.1	-	0.104885	C12139	HMDB0038097;LMPK12010349	6988-81-4	3259.03	1861.96	3491.28	1435.97	2888.32	3054.7	5091.01	6952	5390.4	7316.47	5657.14	9684.37	4330.34	8150.23	2734	4119.14	14455.8	12793.6	4542.67	2726.29	3420.22	3255.05	3063.8	2090.06	1925.56	1245.71	1636.18	3272.55	1734.34	1540.93	3988.47	4136.78	3921.19	3885.59
pos_6025	Perillanin	799.229	4.86827	pos	M+ACN+H	C36H37O18+	-	54.3	-4.01689	-	LMPK12010157;HMDB0030581	23410-80-2	473.966	570.616	706.481	472.901	475.115	539.812	754.132	544.758	415.788	465.958	525.589	276.916	0	1333.52	17.0641	742.935	0	0	0	0	772.131	1088.69	2312.02	335.985	9141.91	2989.94	5539.73	4982.57	4983.17	4349	1093.04	1203.36	1205.66	1195.87
pos_5901	Peonidin 3-O-glucoside	463.124	5.06625	pos	M+H	C22H22O11	74.5	-	0.322438	C12141	HMDB0013689	-	2943.54	1447.26	3042.92	2214.11	1538.08	2082.84	2002.09	1127.01	1433.23	1479.26	1521.64	1089.5	416.628	1286.81	2503.91	1630.1	703.955	847.102	634.266	1507.49	1331.46	752.376	2053.26	2697.78	2331.63	2165.43	2712.23	3264.91	2774.17	3258.35	1835.48	1972.02	1958.48	2046.36
pos_2268	Pentigetide	553.24	5.29392	pos	M+H-2H2O	C22H36N8O11	-	65.1	5.60327	-	HMDB0038221	62087-72-3	3677.93	2135.43	2479.83	3399.63	1250.94	2319.9	2795.47	1951.12	2241.44	2289.43	1956.96	2099.76	784.198	2308.8	2577.55	2764.2	952.565	1814.94	658.341	1524.92	1902.06	1205.61	2392.53	2357.27	2858.88	2975.75	2939.44	3282.51	3114.34	2883.99	2035.96	2226.86	2266.75	2099.68
pos_5328	Pentadecanoylglycine	332.281	6.2222	pos	M+CH3OH+H	C17H33NO3	-	64.7	3.30597	-	HMDB0013300	-	140.218	111.498	228.663	90.7967	259.769	67.2194	54.7764	26.3886	17.2126	12.4382	46.3773	4.42124	78.7089	81.3817	79.6301	52.0176	0	7.29936	81.8674	122.941	104.36	51.591	86.3441	118.503	46.4761	36.6989	28.8222	3.48471	26.3914	48.1597	62.0668	54.652	65.2628	67.1929
pos_3257	PE-NMe2(11M5/9D3)	802.535	10.3093	pos	M+H-2H2O	C46H80NO10P	-	53.2	-3.89584	-	HMDB0114693	-	13178.3	6776.37	7662.31	17552.7	6207.11	16124.9	10662.8	5651.65	7318.38	7000.52	3936.43	4323.78	6607.93	2077.75	4132.7	7159.77	3421.99	4913.53	8252.2	12631.7	8494.01	5671.04	13787.6	14516.7	4178.71	5276.39	7893.07	843.931	9165.09	8715.82	6297.26	6493.38	5642.02	6535.14
pos_5067	Pectenotoxin 2	823.457	6.78332	pos	M+H-2H2O	C47H70O14	-	70.4	-6.39265	C20012	HMDB0033491	97564-91-5	91.4686	13.0895	54.7516	59.0655	49.5515	74.2423	43.5184	43.8711	17.1177	181.795	33.9981	44.0432	409.116	89.0994	448.766	105.86	373.656	177.885	60.8625	54.6172	100.556	197.386	198.554	102.755	21.2238	37.5219	22.9453	11.577	5.79371	4.40569	32.7627	20.2764	21.7586	34.7239
pos_4949	Pectenotoxin 1	875.478	7.15497	pos	M+H	C47H70O15	-	57.9	-1.21987	C16871	HMDB0033490	97564-90-4	8724.52	8329.79	8561.68	8628.51	8035.92	7779.42	11485.6	10376.4	11210.7	8244.08	11723	7937.12	3779.96	6506.44	5731.76	7289.03	1596.93	4011.42	9312.01	12450.1	9976.68	6941.12	7562	10554.8	8339.96	7367.1	8897.4	8160.37	12562.2	12714.8	11328.6	10985.7	10985.6	11097.8
pos_2940	PE(18:1(9Z)/0:0)	480.308	8.55938	pos	M+H	C23H46NO7P	79.1	-	-1.21483	-	LMGP02050004	-	894.484	880.996	416.853	1353.9	716.478	418.661	506.755	401.445	819.426	183.056	407.717	471.702	1205.21	1711.72	1330.59	694.221	191.774	299.843	431.922	273.634	426.209	1206.78	655.414	475.923	449.609	529.56	587.491	186.977	765.048	443.685	646.109	578.906	620.414	575.648
pos_6160	P-Coumaric acid	165.054	4.63928	pos	M+H	C9H8O3	77.9	-	-2.73453	C00811	HMDB0002035;HMDB0128076	-	371.705	576.017	189.904	343.079	301.412	370.657	328.11	387.948	293.853	330.523	339.54	406.711	296.478	296.349	333.489	359.226	177.729	210.916	618.417	590.304	366.043	377.474	391.641	616.961	305.117	132.603	182.803	136.189	153.485	302.584	283.75	213.296	198.618	156.536
pos_4263	PC(16:0/20:4(6E,8Z,11Z,14Z)(5OH[S]))	798.563	9.5435	pos	M+H	C44H80NO9P	54.3	-	-1.79893	-	LMGP20010003	-	2461.8	1996.25	1428.12	2905.3	1515.18	2471.18	1660.74	1533.92	1158.86	2180.46	996.345	845.256	2199.9	2742.09	1686.19	2288.4	2667.41	2119.02	2613.25	3216.78	2632.75	2976.75	3091.48	2536.25	2040.64	2879.78	2658.82	803.573	1844.16	1758.05	1505.85	1684.95	1601.28	1707.19
pos_188	PC(16:0/0:0)[U]	496.34	8.3714	pos	M+H, M+Na, 2M+H	C24H50NO7P	70.2	-	-0.0797212	-	-	-	80330.1	78128.6	55696.6	83510.4	91172.7	76834.8	44571	35636.8	41997.3	44537.7	36705.3	41339.8	61533	54422.1	58217.1	68299	47210.3	38527.4	38685.5	38469.3	29443.3	54280.6	48580	51980.9	33151.7	52217.9	49826.8	22720.4	60294.2	53265.1	50416.4	52124.7	53529.4	55150.4
pos_6384	Patulin	137.022	2.82738	pos	M+H-H2O	C7H6O4	-	65.9	-7.36791	C16748	HMDB0034299	149-29-1	8.0977	4.57942	7.38888	7.75491	5.73449	26.1567	45.6957	24.1159	40.8999	28.1127	24.388	36.589	3.28676	9.99192	1.38467	19.3209	33.3699	35.851	0	0	0	8.18215	12.7807	5.54582	3.87966	9.02643	2.23735	7.672	3.95301	12.8417	20.8702	12.8621	26.3881	13.6423
pos_6379	Pantoyllactone glucoside	315.107	2.93155	pos	M+Na	C12H20O8	-	66.3	5.2105	-	HMDB0041269	-	345.27	264.681	463.237	423.791	596.95	339.186	132.855	92.6707	101.171	130.783	115.234	91.4929	7.8304	129.467	146.925	160.883	57.6204	109.141	1.77181	34.0259	389.18	51.2407	273.296	337.657	533.254	535.606	492.896	565.21	520.993	754.648	318.886	283.302	296.392	314.278
pos_6381	Pantothenic Acid	220.118	2.89955	pos	M+H	C9H17NO5	76.3	-	-0.547146	C00864	HMDB0000210	79-83-4	4919.35	4272.37	4712.39	3647.63	6031.92	4858.09	4137.85	4827.22	4332.57	3889.91	4476.43	5329.53	5644.09	4914.87	2872.3	3954.95	7327.99	7364.13	6065.42	4929.56	5429.13	7731.92	4727	5384.52	3698.97	3608.77	3508.43	4683.61	3325.85	3814.78	4082.56	3987.98	4167.16	4208.21
pos_4899	Palmitoylglycine	314.269	7.32913	pos	M+H	C18H35NO3	-	83.1	-0.0345351	-	HMDB0013034	158305-64-7	164.481	190.237	90.5544	126.897	155.719	155.48	214.801	221.466	160.65	105.08	146.185	159.112	130.67	199.962	103.94	153.17	144.726	75.8352	187.339	187.579	165.566	130.594	142.681	244.4	159.445	136.826	154.176	290.115	166.785	141.651	150.789	162.328	160.268	146.935
pos_4719	Palmitoyl glucuronide	383.279	7.8976	pos	M+H-2H2O	C22H42O7	-	53.5	-1.48245	C03033	HMDB0010331	-	1255.73	76.6622	108.943	3532.96	1590.17	616.918	175.336	204.159	2396.52	229.152	144.267	766.715	86.6738	3224.39	2234.14	168.725	436.573	345.774	92.3525	48.1689	264.995	165.316	113.836	169.101	102.303	115.3	125.279	79.1067	149.06	100.743	579.723	607.26	579.079	586.752
pos_785	Palmitoleamide	254.248	8.51005	pos	M+H, 2M+H	C16H31NO	51.7	-	0.452303	-	LMFA08010010	-	93494.8	83013	69155.1	73531.8	92990.9	106438	117274	104762	93776.8	75554.5	91132.3	120060	106750	114269	91323.2	88195.3	121674	79921	116900	119826	97193.3	94508	82028.3	117858	106873	101943	91293.1	30541.9	74394.4	86794.1	86343.8	91662.4	87689	88327.7
pos_2955	Palmitic amide	533.503	8.64022	pos	2M+Na	C16H33NO	-	71.7	3.60621	-	HMDB0012273	629-54-9	4571.29	3850.03	3100.32	3558.45	5538.43	6284.25	6614.37	6402.27	5295.99	4713.28	5316.42	7426.43	10055.6	12930.9	9181.19	9419.83	12557.6	7616.87	10863.2	11927.9	9247.18	9943.74	8039.34	13178.8	9234.61	10425.9	8035.65	1670.82	3604.33	4856.69	4614.1	5185.28	4716.46	4633.99
pos_692	PA(14:0/22:6(4Z,7Z,10Z,13Z,16Z,19Z))	657.428	6.82532	pos	M+H-2H2O, M+H	C39H65O8P	56.4	-	-0.0328809	-	LMGP10010922;HMDB0114792	-	1901.55	2053.57	1716.31	1881.73	2228.88	1822.09	1422.8	1410.39	1299.32	1868.12	1662.75	1604.24	1849.99	1558.72	1831.32	1824.12	1622.42	1481.13	1171.3	1768.24	1943.36	1804.61	2741.74	1679.61	2421.74	3223.05	2550.13	2922.42	2060	2646.79	1808.25	1769.27	1882.92	1927.59
pos_1917	OXYQUINOLINE	146.06	2.7269	pos	M+H	C9H7NO	66.8	-	-2.58989	C19434	-	-	75.4152	8.33804	11.9971	114.313	96.8792	28.1601	16.3301	24.9471	111.014	14.2462	32.7785	80.7847	41.3252	198.193	178.522	7.07638	38.0678	6.6325	15.2527	11.9411	10.4924	25.6549	28.927	12.3427	17.3685	11.3256	5.07948	28.1212	28.3815	20.3477	43.3871	33.6315	48.163	49.1708
pos_6340	Osmundalin	332.133	3.96477	pos	M+ACN+H	C12H18O8	-	69.3	-3.30908	-	HMDB0031304	54835-71-1	1317.41	792.227	1399.26	1074.95	1137.63	1486.25	697.218	925.83	960.741	861.419	729.957	1411.06	1303.82	727.648	1915.48	993.011	1705.89	1635.88	1176.74	1131.31	737.341	1453.69	1100.29	1145.55	1227.06	1035.17	1232.43	2158.44	1194.61	1092.1	1104.3	1063.87	1098.02	1083.39
pos_6197	ORSELLINIC ACID, ETHYL ESTER	197.08	4.58878	pos	M+H	C10H12O4	72.1	-	-2.07638	-	-	-	52.4048	42.6649	51.3335	146.948	12.6793	132.848	559.513	499.859	628.838	816.544	425.921	785.853	52.2457	410.929	278.718	599.643	661.946	768.812	54.8703	162.289	184.106	133.081	538.024	604.263	552.343	1320.11	543.873	684.168	622.03	611.926	291.344	405.986	318.004	323.406
pos_6553	Ornaline	263.124	1.22015	pos	M+H	C10H18N2O6	52.1	-	-0.0333435	C01683	HMDB0029437	-	4861.3	3879.12	2452.38	6923.39	841.138	2656.84	394.634	234.805	161.447	487.428	276.567	210.709	281.728	364.672	1071.83	956.485	120.281	157.412	64.7541	318.41	257.432	303.772	2304.78	1380.42	545.966	1587.11	682.897	638.833	894.487	1309.77	1218.65	1139.94	1226.31	1135.32
pos_6134	Omega-Salicoyisalicin	439.16	4.69112	pos	M+CH3OH+H	C20H22O9	-	62.8	0.39611	-	HMDB0031423	-	28.3739	40.7497	0	100.005	0	129.805	140.12	165.41	148.563	207.832	88.2725	261.492	66.4597	78.9036	35.7915	96.2223	193.361	242.423	26.3066	22.6237	37.8134	148.931	80.5315	129.817	104.869	186.442	83.9681	190.942	209.821	85.8239	136.387	81.2639	105.541	145.899
pos_1085	Oleamide	282.279	9.12752	pos	M+H, M+Na	C18H35NO	65	-	-0.166572	C19670	HMDB0002117;LMFA08010004	301-02-0	1.39567e+06	1.4607e+06	1.33489e+06	1.41702e+06	1.58074e+06	1.63386e+06	1.71855e+06	1.68781e+06	1.62277e+06	1.49699e+06	1.56733e+06	1.8732e+06	2.02595e+06	1.65384e+06	1.63228e+06	1.67913e+06	1.96647e+06	1.92969e+06	2.11432e+06	2.06912e+06	1.8475e+06	1.94771e+06	1.77303e+06	1.78445e+06	1.76237e+06	1.7564e+06	1.60674e+06	562228	1.40399e+06	1.41501e+06	1.51137e+06	1.46915e+06	1.52202e+06	1.46629e+06
pos_2335	O-Cymene	135.117	5.58107	pos	M+H	C10H14	87.3	-	-2.25177	-	HMDB0037050	-	784.661	720.678	834.758	693.523	1074.73	592.642	776.405	721.873	752.954	620.937	888.143	642.504	979.278	685.025	1828.29	1043.88	549.436	641.368	232.069	266.306	659.632	363.406	891.941	462.679	1594.69	1430.03	1674.03	2095.35	1506.1	1522.57	944.318	856.87	1023.31	879.118
pos_4981	Octanol	172.169	7.01298	pos	M+ACN+H	C8H18O	-	51.8	-2.50395	C00756	HMDB0001183	111-87-5	2326.44	2160.75	1593.7	2196.34	2612.22	3269.51	3576.72	3643.47	2984.92	2346.01	2864.88	4150.73	3545.24	3377.81	2375.62	2547.93	4192.28	2837.05	3855.06	3155.91	2945.07	3587.8	2686.05	3674.73	2405.68	2697.07	2120.4	3782.61	1920.09	1841.99	2373.12	2364.36	2709.26	2734.8
pos_4517	N-Stearoyl GABA	352.321	8.61988	pos	M+H-H2O	C22H43NO3	-	56.2	0.618926	-	HMDB0062341;LMFA08020106	-	566.378	692.922	609.067	538.769	689.885	492.497	656.671	684.645	696.427	563.9	731.068	833.15	952.731	694.55	745.055	963.354	700.252	989.414	929.348	786.343	586.777	821.823	762.714	934.218	801.912	731.598	841.37	965.53	549.04	676.371	744.469	801.073	615.23	661.226
pos_6088	N-Phenylacetylaspartic acid	252.087	4.77427	pos	M+H	C12H13NO5	52.5	-	0.499529	-	HMDB0029355	2752-32-1	243.478	166.488	265.674	374.769	76.7549	385.065	176.248	0	94.7939	0	485.715	738.252	118.323	421.391	399.968	588.26	1209.21	780.727	223.345	121.969	106.948	70.3486	54.2805	252.05	54.5231	83.2933	20.2565	140.501	12.2387	41.6656	187.133	197.77	199.545	269.004
pos_3047	Notoginsenoside T2	699.467	9.09703	pos	M+CH3OH+H	C37H62O10	-	75.6	-1.50857	-	HMDB0039050	343962-54-9	92.5011	75.7771	199.028	165.805	121.551	41.056	262.63	126.645	152.975	224.366	234.921	38.0059	1259.76	1214.74	446.438	645.354	1806.76	882.092	759.435	538.949	900.626	801.29	1059.75	517.328	828.63	1257.2	1017.96	453.964	208.719	286.179	99.3837	253.762	127.154	173.04
pos_2472	N-Monodemethyl roxithromycin	791.491	6.13537	pos	M+H-H2O	C39H72N2O15	-	70.8	1.01178	-	HMDB0060845	-	36.9876	9.08046	67.0586	91.4773	21.5284	116.094	73.0335	161.664	88.4861	203.818	95.1318	82.8275	11.2026	63.8328	42.1076	47.8586	141.265	264.518	906.94	831.739	733.881	338.411	214.441	550.646	25.0324	198.197	5.06477	70.9228	1.62213	21.0946	55.9172	58.5619	56.8575	28.302
pos_6682	N-Methyl-a-aminoisobutyric acid	118.086	0.794667	pos	M+H	C5H11NO2	63.2	-	-1.0867	-	HMDB0002141	2566-34-9	5456.35	6333.05	5184.67	3732.92	13156.9	4408.82	2584.35	2621.8	2595.99	2120.13	2684.84	3661.2	7781.49	6086.17	3854.94	1261.81	5249.49	4149.43	10504.6	9962.37	5959.91	6867.23	1871.9	5146.39	2723.99	2237.21	2953.11	2924.7	2377.01	3408.83	4861.74	4796.86	4552.6	4698.72
pos_6283	Nicotyrine	159.091	4.47578	pos	M+H	C10H10N2	51.2	-	-1.95024	C10161	-	-	519.04	513.787	466.594	289.412	1178.7	349.256	225.07	172.589	317.016	91.2234	209.444	362.584	904.957	509.994	263.474	125.1	349.555	358.055	758.868	620.042	538.204	539.888	110.589	425.985	82.762	53.5676	100.228	223.597	68.6939	68.7412	325.548	303.361	335.741	321.173
pos_6804	Niazidin	377.078	0.68235	pos	M+Na	C15H18N2O6S	-	57.5	-0.352657	-	HMDB0031981	198969-42-5	25.3174	11.7825	23.7158	87.0719	23.0302	30.3214	21.8861	16.741	16.1626	103.396	28.3594	13.1233	0	109.191	228.672	164.86	10.9752	0	0	0	10.2317	7.49164	16.0844	10.5702	20.1423	127.304	86.5416	179.937	97.4653	79.4809	48.328	31.541	35.1166	31.6539
pos_2712	Neuroprotectin D1	343.227	7.31913	pos	M+H-H2O	C22H32O4	-	68.6	1.5452	-	LMFA04040001;HMDB0003689	-	397.489	306.896	340.55	332.825	508.103	397.045	301.449	384.698	414.088	415.089	316.119	414.887	690.309	404.781	250.146	323.77	593.508	530.121	640.345	426.685	340.509	538.984	361.506	329.527	310.693	289.597	253.672	421.041	298.707	195.337	386.366	399.382	387.682	404.586
pos_1979	Neohesperidose	309.118	4.4038	pos	M+H-H2O	C12H22O10	-	53.1	-0.338667	C08244	HMDB0029523	17074-02-1	144.213	113.797	146.639	198.078	31.0058	200.931	225.097	205.966	170.93	243.359	138.697	263.459	80.4605	166.859	482.784	459.107	206.414	228.711	11.029	7.54097	5.94876	108.305	48.2946	64.8304	352.245	248.048	267.139	377.014	230.591	180.775	146.309	166.033	148.524	165.165
pos_2297	Natamycin	630.291	5.40823	pos	M+H-2H2O	C33H47NO13	-	88.7	-0.504707	C08073	HMDB0014964	7681-93-8	1031.96	1046.16	821.434	1518.2	168.881	1081.23	1677.33	1799.85	1593.51	1553.32	1321.5	2464.51	583.779	1034.51	1757.65	1780.59	2495.7	3086.9	282.324	790.4	744.647	875.804	1033.6	1800.86	956.19	843.469	1068.75	1222.91	1058.17	805.027	1204.72	1106.49	1167.62	1269.04
pos_1973	Naringin 4'-glucoside	394.103	4.38297	pos	M+2Na	C33H42O19	-	56.6	-5.47631	-	LMPK12140254;HMDB0033738	17257-21-5	0	4.2109	0	7.8268	0	0.1699	333.347	181.476	326.07	458.818	298.594	270.638	0.0266195	311.709	0	155.814	112.501	150.51	0.0065538	71.6778	0	0.0402811	89.388	494.191	206.245	488.076	277.989	636.779	236.965	301.534	35.9532	91.8743	89.3518	85.7902
pos_1984	Naematolone	329.133	4.44513	pos	M+Na	C17H22O5	-	56.4	-9.2957	-	HMDB0035781	92121-62-5	925.495	888.712	1028.47	1092.22	1007.97	1201.19	9646.77	3282	2383.98	8453.62	5614.48	17855.4	630.142	2303.11	1280.25	3218.19	1841.21	4297.74	726.614	883.369	948.012	1555.4	887.616	1162.88	11367.6	7308.58	6882.05	2788.33	5140.06	4976.58	3679.72	3434.48	3437.06	3403.05
pos_6268	N-Acetylserotonin glucuronide	436.173	4.49647	pos	M+ACN+H	C18H22N2O8	-	57.8	2.7807	-	HMDB0060833	-	527.119	471.338	468.136	489.802	246.205	327.141	842.983	809.917	879.288	557.739	933.631	457.37	1002.88	1529.32	1412.75	2188.79	915.192	1338.7	646.871	957.906	2307.44	1334.78	1990.14	1658.53	1688.37	2724.4	1612.56	3519.67	869.077	770.53	728.101	758.285	698.992	725.062
pos_6484	N-(3S-hydroxy-butanoyl)-homoserine lactone	188.091	1.54413	pos	M+H	C8H13NO4	64.5	-	-1.98467	C11842	LMFA08030005	-	740.735	965.941	830.775	783.902	646.856	888.684	837.052	864.531	638.028	740.968	898.477	647.841	1427.06	574.842	625.555	788.085	646.98	883.275	1422.1	1420.52	1181.08	880.178	792.885	1008.51	723.853	685.404	692.081	1156.28	628.038	864.143	666.373	687.398	680.62	676.238
pos_3859	N-(2R-Hydroxydocosanoyl)-2S-amino-1,3S,4R-octadecanetriol	678.602	11.6565	pos	M+Na	C40H81NO5	-	57.1	2.18274	-	HMDB0035469	-	4441.91	5101.95	5652.48	4530.39	6045.88	6133.93	5437.31	3978.44	3816.37	3126.34	4423.38	4362.92	2183.2	899.057	3616.63	3395.44	1693.42	3073.33	3018.36	3921.74	3254.38	3451.24	4499.91	3993.84	3948.95	3973.63	3901.44	112.099	6596.13	9002.98	4675.58	4653.17	4104.28	4457.8
pos_6164	N-(1-Deoxy-1-fructosyl)tyrosine	344.134	4.63928	pos	M+H	C15H21NO8	-	65.7	0.221931	-	HMDB0037845	34393-22-1	1947.62	1836.92	2199.66	2825.72	976.637	3514.4	2454.21	2595.46	2031.53	4588.5	1585.33	2370.68	764.386	1434.67	1720.89	1911.35	2483.71	1999.93	649.411	1169.3	1053.33	1412.66	1999.2	3720.6	1729.6	2874.82	1547.98	1533.16	2663.6	2560.17	2004.85	1900.85	1767.13	1870.08
pos_6447	N-(1-Deoxy-1-fructosyl)threonine	314.145	1.91727	pos	M+CH3OH+H	C10H19NO8	-	58.7	0.126414	-	HMDB0037843	70954-04-0	450.339	464.475	721.578	372.197	596.069	449.102	399.422	348.556	348.309	299.888	452.702	298.618	531.155	346.705	624.726	436.757	169.669	248.909	858.426	1585.83	1196.6	728.69	1170.52	1090.79	1782.22	1149.23	1786.82	2805.86	1491.5	1488.28	703.579	647.201	643.94	631.297
pos_6502	N-(1-Deoxy-1-fructosyl)leucine	294.155	1.38763	pos	M+H	C12H23NO7	-	67.1	-0.10564	-	HMDB0037840	34393-18-5	300.06	51.2088	95.4922	736.062	453.683	105.314	9.81093	2.23336	562.763	6.31478	17.4292	97.5552	230.313	3796.8	1608.13	1.46714	0	2.08431	181.751	88.9955	111.966	7.90319	0.6597	14.2861	9.31726	3.10356	23.1365	43.0002	0	23.0007	331.09	308.849	317.301	340.754
pos_6474	N-(1-Deoxy-1-fructosyl)alanine	234.097	1.61962	pos	M+H-H2O	C9H17NO7	-	79.9	0.508861	-	HMDB0038662	16124-24-6	56.1402	55.4654	81.6328	44.7897	19.0346	86.3317	73.5254	123.961	94.9805	49.4857	135.669	84.8473	48.8667	13.3097	9.98329	56.7653	62.7276	71.9243	82.8826	89.8973	56.9132	33.4967	26.0908	60.6984	99.7307	61.5068	135.848	217.792	82.0213	136.669	78.6404	70.6648	87.4696	78.453
pos_1092	Myristoleic acid	191.18	8.97487	pos	M+H-2H2O, M+Na	C14H26O2	-	66.7	1.65637	C08322	HMDB0002000;LMFA01030051	544-64-9	1107.8	317.733	1315.6	921.344	318.831	213.22	1399.68	197.534	869.26	314.511	1027.69	169.344	680.955	611.787	2019.54	1460.65	0	90.9078	272.042	880.49	962.533	231.544	1547.23	121.142	1812.66	767.729	1291.06	92.316	1406.41	1538.12	1048.21	969.38	1036.3	979.169
pos_6068	Myricetin 3-glucoside	481.098	4.80543	pos	M+H	C21H20O13	87.8	-	0.605147	-	LMPK12112420	-	833.798	24025.6	202.178	147.716	31087.4	0	114.572	5240.01	308.827	28.4758	4785.86	0	18441.8	3806.05	446.383	13.3411	4.90869	0	33607.3	30131.2	4567.03	5540.2	1707.59	65.1954	58.4051	67.7886	67.2766	77.4183	91.8886	289.997	5883.25	5710.26	5986.12	5967.18
pos_6415	Monotropein	391.124	2.29958	pos	M+H	C16H22O11	-	54.3	1.12863	C09788	LMPR0102070012;HMDB0035608	5945-50-6	0	0.00710519	0.141324	0.20203	0.283163	1.32921	381.621	258.638	425.984	351.311	338.502	336.293	7.5363	500.172	0	342.867	409.471	481.062	38.255	321.728	141.737	119.363	218.028	385.816	262.469	224.709	260.909	874.058	141.747	158.718	159.531	165.84	152.512	171.945
pos_1965	Mono-trans-p-coumaroylmesotartaric acid	343.103	4.09425	pos	M+CH3OH+H	C14H14O8	-	97.7	1.34239	-	HMDB0029783	27174-06-7	468.323	567.566	591.698	854.039	560.675	641.029	417.257	529.716	525.13	432.867	541.056	668.108	467.909	608.723	244.462	337.643	671.092	990.527	1168.45	1265.67	505.126	1171.1	653.018	1273.16	62.705	155.556	74.1185	202.899	55.2485	112.915	471.679	465.148	500.938	497.353
pos_2966	Momordicoside K	631.419	8.69122	pos	M+H-H2O	C37H60O9	-	52.6	-1.77037	-	HMDB0036430	81348-84-7	63.2279	54.6017	110.912	115.5	52.6015	99.5355	10.4568	55.3133	38.6322	49.1833	15.9755	28.6458	157.436	110.019	0	10.6934	109.389	0	140.263	74.3095	123.139	48.802	0	52.1418	0	53.1095	0	28.237	122.041	57.068	98.3044	105.895	131.352	124.425
pos_5423	Momorcharaside A	855.454	6.0297	pos	M+K	C42H72O15	-	62	4.25291	-	HMDB0032942	135126-59-9	1951.76	1834.31	2600.25	2359.57	1356.83	2117.48	618.529	997.219	822.67	1749.18	720.469	912.121	962.938	1373.23	1707.96	1393.25	1504.84	1448.27	1430.15	1741.79	1048.16	1069.01	776.007	2023.21	20.5756	248.35	20.4129	143.149	0	47.232	737.735	931.272	874.105	786.099
pos_2820	MG(18:3(6Z,9Z,12Z)/0:0/0:0)	353.269	7.8976	pos	M+H	C21H36O4	68.2	-	0.0935697	-	HMDB0011569	-	9061.72	12450.8	9922.87	6849.75	15546.3	5502.59	11468.4	7737.16	8177.59	5815.63	10988.2	9628.81	7411.39	5898.26	5707.83	4957.11	4080.95	3992.21	6306.69	6317.54	4533.94	5028.92	4526.86	4079.07	3279.22	2765.4	3387.03	2852.15	4662.91	5266.25	7518.07	7348.07	7530.55	7366.03
pos_2967	MG(18:2(9Z,12Z)/0:0/0:0)[rac]	355.284	8.72155	pos	M+H	C21H38O4	80	-	0.3972	-	LMGL01010006	-	1024.36	3157.67	1054.74	1189.33	7156.64	861.356	1495.99	1853.41	2062.14	1215.51	2289.19	1943.67	2593.87	1404.14	1755.48	1150.48	1146.67	1895.9	1545.93	1215.28	1098.7	1077.02	622.115	722.96	356.882	194.142	495.163	223.788	678.83	295.259	1622.22	1628.03	1678.02	1811.3
pos_6115	Methoxyhydroxymethylhydrocinnamic acid	211.096	4.72162	pos	M+H	C11H14O4	52.8	-	-1.62318	-	-	-	1418.58	1147.97	1437.94	1641.47	725.639	1625.22	1466.9	1046.59	1342.01	892.194	1199.3	1048.22	409.91	751.737	933.813	751	538.995	667.698	274.871	406.073	454.105	337.647	533.746	649.146	671.922	637.947	645.579	845.735	738.788	810.304	958.535	930.353	997.539	919.893
pos_2307	Methoxyeugenol	195.101	5.42513	pos	M+H	C11H14O3	71.9	-	-2.34485	-	HMDB0041194	6627-88-9	386.151	645.892	357.281	216.149	1298.77	96.5327	17.362	31.1967	36.1303	37.5862	10.636	13.1304	398.195	42.2755	5.68011	12.1045	40.295	51.2203	263.34	163.692	22.529	78.4992	0	0	46.0261	22.5947	26.0159	67.5814	32.7085	55.1169	147.963	138.288	194.715	144.116
pos_432	Methionyl-Methionine	344.092	1.19865	pos	M+H-2H2O, M+ACN+Na	C10H20N2O3S2	-	51.9	-2.89453	-	HMDB0028979	-	425.782	664.416	570.84	406.063	482.711	697.457	909.119	1022.58	606.647	908.837	975.737	757.811	994.459	418.735	384.871	611.656	761.626	774.362	1084.17	769.511	917.329	758.569	538.481	440.096	534.478	446.539	592.975	961.881	514.494	483.096	568.66	570.389	513.619	544.299
pos_1430	Methionyl-Glutamate	311.128	5.21175	pos	M+H, M+CH3OH+H	C10H18N2O5S	-	56.8	1.46922	-	HMDB0028972	-	7491.78	6010.65	5723.27	9039.85	2487.03	4949.78	6485.56	3844.79	5065.8	4485.27	4745.06	3856.11	2480.14	5376.77	7687.25	8437.03	1921.96	3169.16	1867.15	4967.65	4482.51	2429.85	5690.45	6474.43	4973.55	5247.47	5316.77	6522.23	4807.56	5244.2	4906.43	5141.36	5122.43	5236.25
pos_96	Melledonal A	397.165	5.07658	pos	M+H-2H2O, M+H-H2O, M+CH3OH+H	C23H28O8	-	53.2	0.183478	-	HMDB0035865	103847-15-0	7683.48	5921.71	6201.26	9796.73	3009.6	7205.29	7174.09	4799.86	6081.86	5404.53	5211.35	6512.6	3540.59	5549.27	10015.4	9156.96	6694.36	7485.25	1950.46	4452.12	4071.93	9448.62	10165.5	9900.64	7073.41	8587.34	7629.59	11978.5	6354.92	5047.14	5575.65	5464.81	5515.17	5284.51
pos_4080	Melilotoside A	629.381	10.1988	pos	M+K	C35H58O7	-	60.5	-0.417335	-	HMDB0041464	170663-67-9	153.358	506.165	317.193	28.6684	1426.02	54.7129	69.2848	83.7718	18.73	4.3186	219.116	12.0794	1660.59	370.143	16.353	10.2549	34.6926	0	1073.91	496.77	226.96	536.49	60.4046	0	8.85049	0	5.941	0	0	4.98682	170.675	167.801	197.313	173.484
pos_6240	Malvidin 6-(6-p-coumaroylglucoside)-4-vinylphenol	778.188	4.52745	pos	M+Na	C40H35O15+	-	54.3	1.52455	-	HMDB0031974	175616-41-8	1418.15	549.877	1124.85	1908.91	22.8832	1604.71	2223.91	1653.98	2588.52	2907.04	1220.76	2788.35	151.402	2160.1	3346.17	4879.67	2896.2	6459.06	274.54	885.77	3816.71	2497.68	10393.4	4368.92	3450.29	2255.24	4913.22	3317.69	1278.42	634.178	937.531	928.844	900.972	765.026
pos_2581	Majonoside R2	850.495	6.64733	pos	M+ACN+Na	C41H70O14	-	53.4	3.18382	-	HMDB0040418	81534-63-6	6477.8	6606.45	7003.19	5225.2	7044.12	4809.49	200.877	157.12	103.186	467.405	208.091	247.349	3071.58	360.545	2029.33	1205.33	57.637	83.6754	1224.45	3665.84	4450.5	3722.94	6428.88	3295.92	2911.33	1972.26	2638.02	2582.59	3264.36	3844.8	3853.93	3506.57	3065.31	3489.16
pos_2590	Madlongiside D	805.436	6.67867	pos	M+Na	C41H66O14	-	86.6	2.53638	-	HMDB0037905	58019-21-9	572.438	648.239	825.05	467.739	544.055	515.42	5321.72	3411.48	2177.75	8029.29	3267.67	6077.1	2724.87	3854	1419.03	3483.37	1221.55	1984.9	2154.84	2230.68	3222.86	7460.8	5273.49	4753.56	655.354	597.376	631.059	608.719	587.92	376.71	1729.72	1727.68	1977.74	1934.92
pos_2559	Macrocarpal I	491.3	6.53367	pos	M+H	C28H42O7	67.7	-	-0.131705	-	HMDB0041587	179388-54-6	3318.78	3862.36	3192.12	5280.4	3792.37	4856.98	4599.01	6472.74	5316.13	11097.5	5256.55	3752.52	4681.6	4126.03	1220.14	2150.78	7040.72	4181.71	4722.51	3103.38	3444.54	4139.64	2593.7	2485.9	1886.56	3295.69	2221.48	1957.49	4105.8	4779.99	4928.47	4595.28	4995.36	4487.52
pos_4752	Lysyl-Valine	532.384	7.7956	pos	2M+ACN+H	C11H23N3O3	-	60.2	3.99722	-	HMDB0028964	-	29882.7	1876.42	1723.27	65389.6	37330.9	15789.5	2903.41	1502.03	43507.9	1994.4	1822.59	12546.3	2028.25	54469.9	42427.4	1288.91	1318.28	1620.53	3252.3	1161.83	15385.9	4595.44	2564.8	2952.07	1736.54	1980.78	2018.58	2279.13	1421.93	1549.09	14988.2	14127.4	13823	13442.2
pos_6489	Lysyl-Glutamate	258.144	1.4913	pos	M+H-H2O	C11H21N3O5	-	59.5	-1.45923	-	HMDB0028950	-	337.14	257.182	304.073	338.771	252.931	269.528	208.825	240.206	211.061	299.928	187.331	274.438	217.58	169.708	78.4089	164.614	284.501	224.404	151.908	170.821	176.745	124.772	128.517	373.626	87.6083	123.197	83.5235	248.035	155.89	131.669	217.023	227.294	208.088	206.509
pos_2743	Lysyl-Arginine	646.452	7.49612	pos	2M+ACN+H	C12H26N6O3	-	51.5	8.19207	-	HMDB0028945	-	535.647	1069.59	993.459	457.737	2105.7	383.021	128.566	311.326	105.735	245.646	458.319	21.0853	3956.94	2017.85	229.419	154.563	430.751	148.903	3874.45	2647.71	762.013	1432.28	139.673	295.956	72.7141	132.741	97.3786	114.009	50.1263	141.534	615.831	678.914	674.138	629.111
pos_4388	LysoPE(0:0/18:0)	482.324	9.04603	pos	M+H	C23H48NO7P	-	72.9	-0.451447	-	LMGP02050038;HMDB0011129	-	341.318	195.215	173.874	168.598	585.943	89.5997	85.8385	0	65.5301	0	46.1296	143.147	235.773	0	275.674	149.753	69.9684	170.123	90.2251	183.523	43.1403	273.381	99.4214	107.13	93.217	0	34.4124	56.224	190.805	32.3157	188.551	278.582	149.97	128.913
pos_2641	LysoPC(O-18:0)	474.371	6.86715	pos	M+H-2H2O	C26H56NO6P	-	96.1	-0.113251	C04317	HMDB0011149	-	75.0365	47.6853	60.8626	51.9973	101.552	49.4261	46.3953	33.6104	53.0079	42.2121	71.7922	85.7447	71.0107	101.415	20.7818	12.0873	104.937	104.355	177.405	196.354	134.915	86.6801	53.3282	82.6295	87.1927	33.4324	69.3385	118.107	52.0181	102.06	70.3781	86.5869	78.907	88.7904
pos_4430	LysoPA(P-16:0e/0:0)	417.24	8.9647	pos	M+Na	C19H39O6P	-	58	6.2887	C15646	HMDB0011154	-	1893.35	4573.88	2950.9	928.25	10516.8	1247.37	1222.56	1088.85	1491.75	111.824	1912.66	392.306	3595.47	766.826	1182.15	514.869	83.8548	46.3844	1652.86	559.192	485.397	1367.52	296.768	106.866	10.9168	17.0573	59.1373	232.551	301.162	555.499	1917.74	2046.13	1911.26	1913.1
pos_4468	LysoPA(0:0/18:1(9Z))	478.293	8.82288	pos	M+ACN+H	C21H41O7P	-	61.5	-0.417112	-	HMDB0007851	-	1856.32	1171.88	1238.58	1855.49	2704.98	810.797	1020.56	579.589	788.128	245.539	889.56	655.615	1763.63	1118.5	1574.98	858.03	85.8847	272.87	953.156	1310.31	1214.58	1260.66	1170.78	1865.43	588.842	569.224	752.937	1645.2	611.459	545.693	784.313	1068.13	923.622	972.061
pos_6031	Lymecycline	644.291	4.8581	pos	M+ACN+H	C29H38N4O10	-	64.9	-2.61082	-	HMDB0014401	992-21-2	243.112	306.925	180.032	736.928	55.1744	926.755	420.266	794.449	604.081	881.507	317.616	1681.08	342.084	237.364	319.023	456.625	3509.8	2231.15	291.953	159.682	416.259	423.837	180.881	1596.56	503.825	634.598	466.516	813.633	589.608	241.543	398.275	400.281	332.544	329.398
pos_2732	Lucyoside K	674.427	7.43312	pos	M+ACN+H	C36H56O9	-	68.8	1.42766	-	HMDB0041353	32448-19-4	156.386	186.887	117.564	159.615	19.8406	37.1686	88.0853	55.4144	52.2446	260.035	41.9538	19.9702	0	53.4551	17.067	100.241	0	0	0	27.8107	43.3026	0	36.505	353.628	56.6973	107.114	59.7226	32.336	109.833	116.419	95.6495	85.1843	88.2783	87.6551
pos_2726	Lucidenic acid N	493.315	7.39145	pos	M+CH3OH+H	C27H40O6	-	56.5	-3.0903	-	HMDB0038352	364622-33-3	319.245	392.397	332.591	272.043	706.069	250.359	87.725	234.305	115.095	393.644	234.844	46.5817	648.085	681.806	145.31	12.7139	151.629	33.1671	504.746	237.23	140.824	237.516	49.3988	30.2009	5.20093	69.9654	33.3826	12.3805	65.774	78.7143	315.512	308.981	324.316	305.907
pos_6704	L-Proline	116.071	0.774183	pos	M+H	C5H9NO2	95.5	-	-0.457488	C00148	HMDB0000162	147-85-3	3264.67	5380.46	3590.5	2191.97	8348.33	2980.05	1628.65	1453.77	1344.71	1198.55	2085.49	2113.65	6469.39	4630.45	1572.37	1009.35	1906.92	1629.58	8071.07	7986.8	4470.3	4712.89	923.235	3079.27	795.068	610.168	1098.64	768.01	567.884	765.997	3030.84	3011.96	3044.32	2740.11
pos_1651	L-Lysine	147.113	0.672017	pos	M+H	C6H14N2O2	75.6	-	-1.6502	C00047	HMDB0000182;HMDB0062809	56-87-1	311.328	594.464	344.541	128.062	1344.43	242.942	61.996	156.123	113.979	52.5378	98.7474	207.572	754.039	149.855	0	5.77616	246.805	164.152	756.315	503.78	311.572	412.595	72.528	155.65	11.1749	7.12256	43.2435	42.4857	27.2246	31.3887	205.622	193.962	211.182	201.527
pos_6665	L-Isoleucine	132.102	0.815667	pos	M+H	C6H13NO2	92	-	-1.43426	C00407	HMDB0000172;HMDB0000557	73-32-5	1103.47	1556.68	1133.97	538.266	4422.11	598.756	293.627	208.114	262.31	168.983	408.319	297.576	2225.53	744.3	606.985	128.253	566.179	352.617	2363.46	2208.82	1357.1	1380.6	117.856	813.089	110.495	97.4549	144.724	221.654	84.7072	117.939	941.031	996.912	986.88	930.586
pos_6613	Liquiritigenin 4'-[3-acetylapiosyl-(1->2)-glucoside]	606.193	1.06758	pos	2M+3H2O+2H	C28H32O14	-	67.9	3.72597	-	LMPK12140026;HMDB0035444	226946-10-7	93.7711	8.4028	79.0167	20.1424	102.238	1077.13	16.0813	623.967	64.6788	2734.34	51.4521	83.9171	302.587	296.465	533.808	68.5416	2086.73	780.281	702.519	346.116	994.738	632.987	1418.33	814.829	761.854	1229.66	1229.05	2025.7	1082.96	1373.99	395.921	351.156	418.646	363.029
pos_4528	Linoleoyl Ethanolamide	324.29	8.57955	pos	M+H	C20H37NO2	60.8	-	0.0125399	C13828	HMDB0012252;HMDB0013624	68171-52-8	1259.38	622.635	892.647	987.735	1231.9	971.526	915.07	773.201	900.876	973.806	792.988	1142.22	655.114	777.677	1162.94	945.535	946.434	1054.71	444.404	604.024	740.114	919.978	1017.47	1152.27	1586.9	1233.23	1422.03	1034.62	1271.24	1012.8	965.326	1004.19	926.481	1007.3
pos_195	Linoleamide	280.264	8.75188	pos	M+Na, 2M+H, M+H	C18H33NO	57.7	-	0.254673	-	HMDB0062656;LMFA08010008	3072-13-7	1.15891e+06	1.06071e+06	923698	969363	1.27024e+06	1.31265e+06	1.42841e+06	1.36367e+06	1.25072e+06	1.01342e+06	1.1982e+06	1.4937e+06	1.56295e+06	1.59683e+06	1.3297e+06	1.28784e+06	1.71196e+06	1.28484e+06	1.65933e+06	1.67232e+06	1.36017e+06	1.458e+06	1.23902e+06	1.70219e+06	1.42764e+06	1.47028e+06	1.26105e+06	342426	992809	1.05395e+06	1.07999e+06	1.16356e+06	1.14892e+06	1.16125e+06
pos_1596	L-Glutamine	147.076	0.826	pos	M+H, M+ACN+Na	C5H10N2O3	90.4	-	-2.15011	C00064	HMDB0000641;HMDB0003423	56-85-9	3299.31	8141.64	3342.22	4889.07	6413.67	7374.32	9675.33	17356.8	9867	18852.6	9752.52	25920.6	4240.99	14761.5	2046.24	8485.84	39810.3	22247.4	2955.75	5369.03	3167.5	4984.55	4749.43	9274.64	3565.38	2976.26	3122.22	5357.64	4810.58	1783.91	8279.93	8299.84	8419.74	8214.5
pos_39	L-Glutamate	130.05	0.836167	pos	M+H-H2O, 2M+ACN+Na, M+H	C5H9NO4	79.8	-	-1.40852	C00025;C00217;C00302	HMDB0060475;HMDB0003339;HMDB0000148	-	6777.05	11912.9	8702.14	7480.91	10761.6	10569.3	14030.6	18588.2	13232.5	19438.7	13007.8	25149	16853.3	15984.3	11408	10384.2	32873.6	20556.1	13201.7	14854.1	11228	10664.1	10897.7	14423.4	7861.32	9575.56	8000.64	7318	8215.66	8040.88	11872.7	11752.4	11877.3	11663.8
pos_6501	Levan	549.142	1.38763	pos	M+2Na-H	C18H32O16	-	60.6	2.7707	C06215;C01355	HMDB0003539	9013-95-0	4.53763	0	6.08233	47.8481	25.0627	32.5005	193.653	139.616	173.953	290.832	106.698	208.049	12.4492	0	135.712	354.781	34.9961	152.934	1.23938	4.54546	1.46886	1.69621	135.284	15.9142	486.854	552.874	453.986	313.011	363.263	369.253	45.168	80.6169	75.6834	76.1505
pos_4965	Lepadin D	298.274	7.08413	pos	M+H	C18H35NO2	77.8	-	0.851654	-	LMSP01080052	-	380.48	302.559	179.23	262.918	568.656	409.707	137.551	115.576	122.009	149.782	100.239	269.855	643.125	272.303	311.867	178.785	324.398	308.605	606.271	456.98	374.135	374.073	143.492	432.942	20.3569	85.5626	32.0085	52.8183	23.0652	0	259.134	163.682	239.351	172.886
pos_1893	Lentialexin	103.054	2.22942	pos	M+H-H2O	C8H8O	-	66.9	-1.25958	-	HMDB0038997;LMFA05000672	114020-45-0	475.285	237.27	320.762	228.751	1108.5	79.0318	80.9255	60.4389	106.526	72.735	161.826	135.981	151.769	99.3703	5.43374	63.3361	156.646	179.761	209.692	154.158	111.309	87.4387	37.9599	200.097	40.0315	25.1627	18.4191	166.513	17.1041	0.721898	157.763	167.071	158.176	160.89
pos_2625	Lc3Cer	833.467	6.81532	pos	M+H-2H2O	C40H72N2O18	-	52.8	3.82488	-	HMDB0062485	-	289.137	315.569	353.883	337.121	289.377	283.865	262.199	199.909	126.22	416.84	187.579	253.412	358.45	377.838	563.626	444.853	242.121	162.763	298.405	493	500.194	588.068	1116.31	520.241	1029.07	1425.55	1141.64	987.372	482.219	715.379	314.517	345.535	335.344	411.44
pos_1733	L-Asparagine	133.061	0.836167	pos	M+H	C4H8N2O3	86.4	-	-1.18977	C00152	HMDB0000168	70-47-3	5910.47	4752.47	6145.98	1829.23	10281.5	2997.03	1615.68	1031.38	716.002	458.458	2151.02	1266.36	17237.5	8197.22	9110.82	2179.64	1561.46	1073.09	14847.9	15005.2	7641.83	6631.37	1491.3	5301.55	1486.02	1004.79	2240.15	854.225	862.863	1399.71	4342.14	4416.81	4400.26	4281.23
pos_4886	LASALOCID	591.388	7.3813	pos	M+H	C34H54O8	54.1	-	-1.24148	-	-	-	274.59	458.625	351.158	312.784	588.849	395.444	141.281	432.152	256.576	639.989	223.18	213.483	298.323	428.78	13.5499	55.8315	549.176	276.887	468.676	165.566	190.87	296.876	144.421	177.039	34.1311	134.596	64.6576	59.0367	125.88	145.059	344.817	373.607	363.91	359.583
pos_2000	L-Arginine	175.119	4.47578	pos	M+H	C6H14N4O2	82.4	-	-1.39546	C00062	HMDB0062762;HMDB0000517	74-79-3	280.788	21.8648	69.8645	219.409	16.9968	563.982	427.953	851.097	448.315	109.858	364.013	109.963	428.114	46.1869	0	7.3888	1074.76	241.555	2.22463	1.4587	26.9138	370.218	178.992	24.5336	148.063	0	0	291.517	18.0669	11.1234	200.643	218.552	208.512	241.091
pos_1831	L-Agaridoxin	237.087	1.34582	pos	M+H-H2O	C11H14N2O5	-	66.9	0.122673	-	HMDB0029445	-	126.088	130.874	103.749	19.1736	110.294	3.24782	39.7558	64.3153	63.8455	35.8737	38.7245	83.2936	111.163	12.9691	228.72	37.2814	28.8631	67.2056	76.447	151.915	249.388	81.511	108.025	35.6826	73.9842	55.9025	59.6429	144.064	71.083	63.1804	42.3429	64.8142	44.7808	47.2764
pos_6329	Lactyl-CoA	804.125	4.36213	pos	M+H-2H2O	C24H40N7O18P3S	-	75	3.31248	C00827	HMDB0002346;LMFA07050339	1926-57-4	695.717	9787.48	1370.87	0	19333	0.83235	94.6694	8323.49	1704.18	72.3709	6994.34	17.6568	43074.2	2542.01	213.229	0	2.36325	0	54175	29761.5	6289.21	16994.1	38.9419	65.6713	279.976	1656.25	22.8927	83.6233	38.9701	2417.01	6202.77	6053.56	6003.12	5847.93
pos_4994	Kudzusaponin SA2	909.484	6.95198	pos	M+H-2H2O	C47H76O19	-	80.2	-0.602976	-	HMDB0041241	168288-05-9	24524.7	22783.9	24301.8	22303.4	23461.4	23294.2	18989.4	16300.1	20343.3	17824.9	21069.9	17385	14372.5	19184.1	22114.4	22217.2	11415.7	16287.7	25923.7	31059.1	26334	23114.3	22340.7	24842.6	37004	26558	33790.7	25638.1	28910.1	31418.5	22381.8	25009.2	24420.6	23162.2
pos_1327	Kudzusaponin SA1	835.447	5.84872	pos	M+H-2H2O, M+Na	C42H68O15	-	68	-0.91997	-	HMDB0041240	168288-04-8	91.82	100.01	220.742	86.6806	32.5388	320.814	0	14.3597	14.8513	46.7446	15.1953	16.1493	3.13525	4.16796	0	3.50856	9.52127	20.7047	213.072	338.633	153.864	135.8	0	312.996	419.764	222.281	344.479	419.465	210.395	251.329	84.8019	123.921	97.8024	100.776
pos_5721	Kenusanone D	387.144	5.40823	pos	M+H	C21H22O7	52.4	-	0.516441	-	LMPK12140477	-	36803.2	30052.1	29100.7	43201.7	18221.7	37070	36967.8	30527.5	31575.5	33758.2	30009.5	32953.9	19850.1	30511.3	30728.8	36021.7	36957.3	33991.4	17505.3	23662.3	22864.3	24208.5	23748.5	32511.9	24654.8	23900.8	22674	27966.5	24644.8	24131	27979.4	27668.6	28523.4	28045.6
pos_2055	Kanzonol O	365.138	4.61878	pos	M+H-H2O	C22H22O6	-	60.2	-1.68132	-	HMDB0041102	156250-69-0	159.03	104.013	92.4419	191.274	25.9051	170.841	79.3291	113.512	113.807	112.884	87.418	155.21	163.771	77.7878	239.506	136.512	89.3496	108.707	124.357	227.703	195.417	127.447	79.753	272.847	105.205	108.189	104.351	335.86	122.003	126.041	106.482	108.029	118.629	112.362
pos_2206	Kanokoside C	671.28	5.04542	pos	M+CH3OH+H	C27H42O17	-	59.4	7.15124	C17430	HMDB0035305	64703-87-3	461.664	140.605	256.598	595.917	16.8459	289.776	355.062	103.844	284.437	289.364	182.34	285.832	0	163.9	250.364	411.429	31.1989	44.7766	0	28.8497	0	0	71.308	294.63	201.731	362.259	411.178	389.414	348.105	343.15	118.615	209.268	250.014	202.102
pos_5763	Kaempferol 4'-rhamnoside	433.113	5.33523	pos	M+H	C21H20O10	56.4	-	0.947881	-	LMPK12111854	-	7309.21	24523.5	4314.3	6752.56	38697.1	7956.89	8335.83	18002	15001.1	21113.6	14734.1	15460.7	78768.6	23094.1	8924.6	8361.49	30502.9	30258.1	56970.2	48341.8	14038.6	19508.2	9861.95	6266.55	10190	12900	8996.03	19628.6	9078.47	6539.21	15810	16472.7	17340.6	17075.9
pos_5847	Kaempferol 3-alpha-L-arabinopyranoside	419.097	5.19158	pos	M+H	C20H18O10	51	-	0.399088	-	LMPK12111840	-	4919.59	5905.43	3793.1	2278.74	10996.9	2429.41	3200.74	3524.65	3473.65	3012.72	4229.62	2527.26	22471	5089.11	8539.67	4625.67	2988.09	3415.28	18022.8	13772.5	9149.12	6306.16	5961.57	3457.89	8385.79	4838.89	8101.13	10082.4	6677.15	7315.62	5793.42	5993.99	6161.55	6123.5
pos_630	Kaempferol 3-(2',6'-di-(E)-p-coumarylglucoside)	741.182	5.9177	pos	M+H, M+Na	C39H32O15	-	51.4	0.299059	-	HMDB0037436	94474-74-5	265639	267175	168331	165464	336906	59816.2	212514	147778	195552	101108	237781	138118	497802	270916	410219	337708	8490	172117	462895	415051	398424	283650	295523	144976	368496	232198	359664	281385	267890	230124	247481	275305	253637	274817
pos_5936	Kaempferol	287.055	5.0141	pos	M+H	C15H10O6	75.1	-	-0.645851	C05903	HMDB0005801;LMPK12110003	520-18-3	7939.64	10386.4	8261.23	6321.24	20504.2	5381.57	4794.68	4420.31	3666.87	2969.93	4810.41	2103.61	17556.7	4828.2	4213.61	3281.08	1330.39	1576.19	17550.9	11869.5	7513.77	8023.6	5364.38	3595.3	5053.14	3036.83	4115.04	4448.1	6520.48	6165.98	8385.33	7471.5	7449.25	7675.7
pos_6402	Isoscutellarein	287.055	2.53157	pos	M+H	C15H10O6	57	-	0.94166	C10097	LMPK12111361	-	337.898	194.402	134.903	92.1673	162.436	62.7389	242.119	126.188	217.212	77.9635	329.676	127.926	528.489	103.769	228.457	265.506	29.9191	127.186	287.04	211.452	286.53	125.744	156.063	48.2643	144.287	79.3282	174.71	539.958	161.442	175.089	185.868	177.764	191.149	173.465
pos_4927	Isonuatigenin 3-[rhamnosyl-(1->2)-glucoside]	721.416	7.24647	pos	M+H-H2O	C39H62O13	-	51.6	-0.14358	-	HMDB0030132	-	821.07	856.011	750.026	941.693	1161.33	1314.19	798.291	1968.21	1355.9	2967.01	1105.99	1452.96	2024.73	1734.47	398.365	1041.16	4078.87	4055.75	2273.07	763.727	1457.82	1931.31	1246.35	1148.4	578.31	1252.62	695.93	500.361	438.979	410.679	869.792	999.305	943.424	959.181
pos_5324	Isocolumbin	323.127	6.23402	pos	M+H-2H2O	C20H22O6	-	71	-1.12321	C17508	HMDB0036837	471-54-5	58.8434	22.0268	33.5613	67.4323	0.049298	9.38419	81.2537	8.57095	34.1675	15.3744	35.9459	31.9871	0.243715	56.5284	25.9023	48.0405	0.170664	17.6348	0.00208356	1.52221	4.41615	2384.06	16.7202	20.0874	1.55624	3.46686	0.34069	1.63222	1.81749	6.92964	70.8569	47.8664	58.2534	57.0153
pos_6356	Isobutyryl carnitine	232.154	3.43698	pos	M+H	C11H21NO4	59.9	-	-1.23013	-	-	-	56.5379	26.8462	15.8192	173.051	136.707	102.246	121.538	3.76245	151.683	34.5751	37.0601	104.006	6.56847	749.394	263.005	5.91976	43.4702	11.365	8.85334	6.80149	0	147.833	31.4449	22.221	179.726	20.6333	12.6784	102.016	86.3256	35.6231	97.5	95.0234	98.1715	87.4051
pos_2536	Ionene	175.147	6.38585	pos	M+H	C13H18	61.4	-	-3.87242	-	HMDB0059826	-	0	8.62253	0	3.41956	13.7508	18.6436	5.65446	13.5422	16.8769	16.5343	0	31.5168	44.0279	51.5152	69.2779	79.25	100.154	77.1385	63.7604	46.845	102.338	77.8323	90.9429	65.882	106.479	138.647	80.9559	116.199	18.6418	28.8731	9.254	12.6062	4.14031	7.05805
pos_5061	Idoxanthin	599.408	6.81532	pos	M+H	C40H54O4	-	72.8	-1.7214	-	HMDB0040656	97169-13-6	6507.55	10343.7	4993.55	6359.59	7452.31	3990.72	3420.35	8916.79	4736.07	4120.5	6731.77	3639.66	16107.8	7174.9	4944.19	2558.71	2846.69	3495.87	21155.7	17953.1	15248.1	8276.67	5662.65	4374.73	2665.57	3961.67	1978.14	1801.15	3355.16	3856.95	7524.1	7107.03	7408.56	7426.99
pos_6069	Hygromycin B	528.244	4.80543	pos	M+H	C20H37N3O13	-	63.1	7.63249	C01925	HMDB0034229	31282-04-9	9592.06	6357.54	7965.51	9946.64	4882.94	9912.89	11609	8272.87	10143.6	12114.1	9405.95	11114.5	4942.75	9740.62	14499.2	14566.2	12467.4	12474.3	3641.8	9312.85	6227.92	4990.34	9067.26	15775.3	19867.3	21174	22574	23345.4	17835.2	17259.4	9958.23	9946.15	9241.32	9875.63
pos_2135	Hydroxystrobilurin D	500.261	4.84727	pos	M+ACN+H	C26H34O7	-	64.6	-6.50716	-	HMDB0034760	113489-65-9	150.939	237.531	164.184	103.175	253.114	278.861	27.0956	38.3484	21.0749	58.9513	28.6452	36.8078	593.053	412.097	81.1925	51.7211	395.633	255.568	570.641	373.05	117.656	226.775	63.4649	226.267	61.4294	130.135	82.6488	198.683	88.1591	76.3319	218.071	172.971	177.856	179.669
pos_5900	Hydroxyisonobilin	345.17	5.07658	pos	M+H-H2O	C20H26O6	-	84.4	0.00294865	-	HMDB0034475	-	18076.5	14738.3	17074.9	19406.6	12005.8	15054.1	20089.3	11773.5	18377.4	13846	16747.1	16965.5	11368.7	17672.3	25632	25217.5	8024.86	15889.8	8733.52	17611.1	12796.8	10080.6	22475.2	23702.5	31543.2	34443.2	32677.5	33432.3	25366.4	27680	17425.1	17962.7	18149.6	17917.8
pos_6878	Hydroxybutyrylglycine	386.151	0.396167	pos	2M+ACN+Na	C6H11NO4	-	87.2	-6.0052	-	HMDB0094716	-	228.358	255.907	237.505	244.745	294.906	243.267	259.247	282.126	270.607	250.121	262.285	335.232	423.918	304.278	320.039	305.896	354.553	402.529	407.456	395.082	337.809	424.208	482.473	354.392	358.131	326.048	312.793	381.014	249.261	233.01	239.434	245.247	233.1	243.448
pos_1476	Hyacinthin	595.147	4.84727	pos	M+H, M+Na	C30H26O13	56.7	-	3.52877	C00601	HMDB0006236;HMDB0037982;LMPK12010139	56767-17-0	65490.3	75420.7	48988	53939.4	56365.7	18997.5	63159.3	86266.2	23918.4	21112.5	88566.6	8837.73	53740.5	59595.3	88240.3	30924	3078.62	5246.76	78327.1	113402	41148.2	15077.8	2528.49	22608.9	13485.5	8754.4	15532.4	9067.07	24174.4	22197.9	47792.6	42100.5	46176	44863.2
pos_2509	Hovenoside I	863.484	6.28852	pos	M+H-2H2O	C46H74O17	-	57.1	5.7372	-	HMDB0035059	68665-70-3	49.4276	32.9522	39.9803	74.2173	16.9478	86.2653	29.4169	6.38683	3.45761	26.8177	16.6896	15.7412	42.178	35.046	47.8004	54.7285	19.3543	0	350.126	396.591	369.042	159.648	296.851	497.29	205.243	123.158	135.095	179.042	56.2	72.1434	37.549	71.2632	65.4418	72.5421
pos_2477	Hoduloside VII	975.495	6.1572	pos	M+2Na-H	C47H78O18	-	52.8	5.23951	-	HMDB0040659	154971-11-6	3.3958	0	8.78193	0	0	0	50.087	17.044	46.6359	25.2245	34.2372	14.9818	103.132	42.3696	122.918	95.4069	79.6847	16.9151	997.211	687.558	347.184	371.371	0	225.394	910.496	368.434	658.49	693.414	203.118	179.874	37.7491	68.9034	36.6887	55.1374
pos_5260	Hoduloside VI	807.453	6.34335	pos	M+Na	C41H68O14	-	53	4.13221	-	HMDB0040658	154971-10-5	405.055	302.916	452.431	375.429	444.298	711.792	536.955	705.969	553.834	1083.97	477.252	574.462	165.523	739.75	462.212	663.401	921.689	1024.25	1883.73	1162.9	1341.11	1140.62	595.578	1091.57	625.927	722.424	574.582	755.035	380.278	376.939	471.549	507.457	510.606	472.612
pos_4950	Hoduloside IV	893.488	7.15497	pos	M+H-2H2O	C47H76O18	-	74.2	-1.571	-	HMDB0039073	146445-91-2	14740.5	13858.6	14319.2	13913.4	14087.8	13424.2	17449.9	17544.9	18348.5	13605.1	19672.6	13628.8	9592.84	16040.7	14485.3	17198.7	4967.92	10134.4	24929.5	35882.4	27010.4	18349.6	16734.3	27982.6	23048.2	18182.7	23436.1	19303.4	21501.5	21353.9	18121.4	19765.6	19203.2	18782.4
pos_3196	Heterobetulin	423.362	9.91698	pos	M+H-2H2O	C30H50O3	-	74.4	-0.805412	-	HMDB0038800	74715-49-4	1512.61	867.307	1313.33	926.464	573.984	556.92	2534.4	881.974	1630.86	807.438	1826.06	1310.18	565.627	874.678	2317.24	2544.18	200.324	820.547	154.613	363.671	157.131	54.272	0	112.12	4089.03	4254.99	3790.3	851.25	3943.6	4263.9	1681.91	1637.07	1541.88	1532.9
pos_2203	Herbacetin 7-beta-L-arabinopyranoside	435.093	5.03477	pos	M+H	C20H18O11	53.6	-	1.1779	-	LMPK12113115	-	63423.1	47446.8	58121.5	46935.4	53932	51626.8	82076.9	92985.3	71172.9	85504	87555.3	72988.1	102897	88887.9	95695.6	67953	93014.5	84748	141452	125363	130614	60093.5	95222	84894.1	85160.7	61362.5	78877.2	95054.4	76780	81576.9	73952.9	76517.1	77148.5	79373.2
pos_2776	HEDERAGENIN	473.362	7.64212	pos	M+H	C30H48O4	73.9	-	-1.67942	-	-	-	82.6047	0	59.8847	36.8724	0	2.37429	110.097	27.1729	165.286	17.6588	105.029	29.9976	32.0441	118.873	540.48	437.244	0	45.8979	76.7727	107.774	363.075	176.482	538.767	79.3843	655.21	333.059	731.961	297.028	324.786	476.082	148.669	112.315	121.396	151.785
pos_4941	Hebevinoside VII	819.495	7.1953	pos	M+H-H2O	C45H72O14	-	76.8	7.66141	-	HMDB0034597	101770-14-3	62.6105	66.8097	61.1156	103.111	134.709	140.792	19.4178	85.3611	40.5151	373.667	18.0636	121.501	242.895	214.477	14.0072	17.9746	254.717	207.525	493.419	110.683	181.398	254.712	69.8282	56.8284	1.45664	91.2631	6.23161	90.897	0	1.37252	35.9156	57.9605	65.8869	49.6456
pos_5619	Gymnodimine	490.336	5.63372	pos	M+H-H2O	C32H45NO4	-	79.6	8.45694	C20025	HMDB0041430	173792-58-0	79.0494	53.8549	76.989	67.0244	7.57542	123.41	220.171	198.697	298.943	190.734	219.261	220.887	53.8644	160.478	313.194	253.638	207.024	235.844	0.705305	44.3943	119.628	106.472	378.278	231.342	233.222	545.798	237.645	636.339	294.129	227.802	162.142	182.536	175.799	163.82
pos_1826	Guanosine	284.099	1.33563	pos	M+H	C10H13N5O5	91.8	-	0.0825832	C00387	HMDB0000133	118-00-3	1160.15	2674.3	1331.91	745.046	4463.08	794.934	834.629	1354.28	901.07	644.272	1445.88	446.843	4330.61	1638.77	1110.65	651.474	552.051	471.837	3454.23	2228.05	1833.89	1733.16	778.13	361.215	813.552	634.925	650.08	1437.87	742.302	981.772	1380.7	1388.69	1367.3	1330.87
pos_1830	Guanine	152.056	1.34582	pos	M+H	C5H5N5O	90	-	-2.07723	C00242	HMDB0000132	73-40-5	151.401	681.693	256.999	105.692	981.007	108.566	112.274	150.465	108.89	87.7369	170.915	60.734	738.147	143.805	138.693	93.5814	86.2935	59.4386	491.718	187.804	146.368	142.728	73.5971	38.1174	125.483	85.8626	101.215	226.332	100.077	125.914	142.829	180.042	181.899	159.835
pos_6319	Guaiacol	125.059	4.39297	pos	M+H	C7H8O2	73.4	-	-3.02928	C15572;C01502	HMDB0001398	32994	0	0	0	1.01292	0	1.46711	109.431	75.3254	84.6687	90.1715	72.5874	92.9957	0	59.1952	2.49738	82.3642	44.194	52.9129	4.88233	49.4888	17.2174	1.3326	55.034	61.0795	61.6907	70.4263	58.3855	211.573	94.9825	95.4254	47.1084	46.029	42.4547	43.1325
pos_5222	Goshonoside F5	688.389	6.43802	pos	M+ACN+H	C32H54O13	-	54.9	-1.37474	-	HMDB0038541	90851-28-8	3409.81	3109.92	3478.27	4543.63	2640.95	4194.83	6293.48	6235.8	6025.56	10456	5188.69	5400.73	1837.67	2939.37	2898.45	4329.31	6238.86	6816.09	2342.31	1958.3	3592.48	3133.42	5426.72	3213.23	4273.6	5785.96	4590.99	3753.9	4676.83	4872.97	3793.39	3914.28	3796.1	3539.58
pos_210	Glypallidifloric acid	437.341	7.11447	pos	M+H-H2O, M+H, M+H-2H2O	C30H46O3	-	62.5	-0.433455	-	HMDB0038758	17991-81-0	67520.2	65809.9	72212.8	61283	61295.6	55355	72871.3	62937.4	64699.8	42709	72526.4	43620.9	19938.9	28403.1	27365.8	31798.2	7912.23	15417.4	51164.2	68151.7	51582.1	31528.9	36634.5	52348.6	49880.8	37860.4	48058.9	36327.3	93018.9	104002	83911.6	73222.2	75271.4	76810.8
pos_4731	Glucosylsphingosine	444.332	7.85677	pos	M+H-H2O	C24H47NO7	-	73	-0.2452	C03108	HMDB0000596	52050-17-6	8869.3	304.936	310.062	20926.5	11348.3	3539.86	673.235	286.206	13312.4	445.884	303.122	3301.43	357.192	18722.5	14024.2	203.148	263.003	263.83	366.398	471.976	3197.85	967.911	471.195	420.469	325.278	399.489	414.441	512.353	276.799	309.809	3828.48	3660.46	3686.01	3563.41
pos_916	Glucocerebrosides	696.54	10.6721	pos	M+H-H2O, M+H	C40H75NO9	79	-	-0.922733	-	-	-	162571	239000	201650	140176	298501	157170	196660	180428	183053	166569	204726	182197	274422	171582	231813	211081	173018	202498	265601	253193	222606	231789	215846	188518	229873	217453	215280	41417.6	204933	223859	205568	201405	191629	203466
pos_4424	Ginsenoside A1	801.496	8.97487	pos	M+H	C42H72O14	-	50.9	-4.48043	-	HMDB0040416	69884-00-0	83.3299	59.81	137.332	156.378	0	0	263.727	13.2923	57.5878	81.4233	60.298	14.8824	59.1959	106.858	230.398	340.897	0	0	32.9519	0	159.504	47.3055	243.179	65.174	317.569	377.902	492.931	9.36092	985.448	912.205	226.762	154.443	174.42	154.424
pos_2003	Ginkgetin	608.156	4.48647	pos	M+ACN+H	C32H22O10	-	72	1.40774	C10048	HMDB0033762;LMPK12040003	481-46-9	223.026	122.57	66.3088	171.339	96.0371	85.6478	580.035	407.637	169.052	146.894	628.149	67.7989	665.313	139.41	62.6016	166.946	123.144	171.665	861.471	614.912	607.205	282.271	87.8214	279.802	290.582	4.47848	80.4979	80.2646	44.351	100.072	236.306	195.829	243.212	236.396
pos_1178	Geranylgeraniol	273.257	7.01298	pos	M+H-H2O, M+H	C20H34O	61.8	-	-0.621382	C09094	LMPR0104010009	-	2579.66	1573.2	1490.91	996.442	946.214	633.01	231	49.5818	342.516	26.6441	289.14	34.1593	791.665	106.161	5602.17	2790.56	10.4392	14.1114	0	0	240.421	0	71.2026	0	4589.91	2158.8	5150.8	11105.6	3240.26	3709.28	1469.42	1516.01	1459.14	1491.37
pos_5945	Genistin	433.113	5.0041	pos	M+H	C21H20O10	84.1	-	0.103183	C09126	HMDB0033988;LMPK12050166	529-59-9	17451.2	7146.96	10834.6	4378.16	14492.1	5052.15	1220.92	817.601	1153.67	1403.58	1070.42	1051.72	1283.93	518.142	1425.24	1245.44	8.7472	163.749	1530.58	1651.87	1272.33	784.603	1489.58	1032.23	5589.34	1671.42	3818.63	6361.41	4645.12	3300.53	3825.97	4060.83	4017.4	4010.97
pos_2063	Genipin	268.118	4.64962	pos	M+ACN+H	C11H14O5	-	50.1	-0.917889	C09780	HMDB0035830	6902-77-8	668.242	1541.97	1235.12	161.267	2140.34	530.599	26.9504	4.77447	11.7548	11.8408	30.3951	28.9549	340.279	56.2732	28.8995	4.53498	0	0	25.7517	0	7.66004	5.77546	0	0	82.1773	65.2041	31.76	26.3902	6.32382	34.0697	269.762	272.323	260.612	308.649
pos_6158	Garcinia lactone dibutyl ester	285.133	4.64962	pos	M+H-H2O	C14H22O7	-	60.9	-1.04416	-	HMDB0040462	-	13.2394	9.20403	11.4454	34.3946	0	54.0332	27.2998	74.9608	67.2819	60.4006	42.1837	63.1652	42.204	9.74318	51.6366	34.797	172.099	164.547	15.1381	0	35.6186	78.611	59.7475	67.2623	68.3644	69.7012	65.4361	88.2793	53.9348	59.6029	42.1589	60.5523	35.9676	29.3411
pos_6200	Garciduol B	535.123	4.57845	pos	M+CH3OH+H	C27H18O10	-	54.7	-1.77028	-	HMDB0041381	176257-86-6	77.5211	39.3974	86.9573	130.645	34.4375	143.849	219.268	202.113	179.764	118.875	129.505	200.091	0	0	34.1182	76.1084	0	92.3204	0	0	17.5023	16.3407	36.8362	32.9858	74.2272	12.8744	29.6155	33.8668	213.849	124.567	97.5889	82.7454	44.4069	81.762
pos_5206	Ganoderic acid V	511.341	6.492	pos	M+H-H2O	C32H48O6	-	67.4	-0.827043	-	HMDB0033079	86377-50-6	274.574	179.69	231.516	242.445	134.284	182.589	467.015	228.965	235.596	487.051	178.394	439.742	46.9566	64.6207	18.6282	83.673	11.5092	5.81999	3.55037	0	16.0391	49.3846	161.482	13.2115	0	11.1913	12.2574	1.20984	49.6923	32.8704	145.329	134.592	155.972	163.27
pos_2906	Ganoderic acid Mi	577.409	8.3609	pos	M+CH3OH+H	C33H52O6	-	63.4	-1.01373	-	HMDB0035340	110024-16-3	1307.17	1113.66	845.147	1177.95	924.347	973.649	449.095	1003.76	836.323	273.06	738.556	719.705	2548.66	1731.79	943.278	624.096	525.525	573.422	3718.52	3377.72	2054.84	1628.31	433.158	1285.62	356.262	293.948	350.352	297.974	294.996	442.455	942.912	1166.18	1151.08	1129.61
pos_6786	Gamma-Glutamyl-beta-aminopropiononitrile	244.067	0.702683	pos	M+2Na-H	C8H13N3O3	-	52.1	-1.42079	C06114	HMDB0060477	-	88.0679	165.191	186.3	273.467	60.2317	83.0224	77.6211	41.1781	48.073	67.4087	52.2446	37.1757	19.869	53.2529	69.1955	99.1149	10.8828	16.4202	9.65653	12.1857	20.0389	8.43779	40.7697	23.2741	139.69	187.126	183.259	135.254	126.377	130.36	60.1938	76.5919	105.477	62.0942
pos_2001	Gamma-Glu-Leu	261.144	4.48647	pos	M+H	C11H20N2O5	62.2	-	-0.190774	-	HMDB0011171	-	2259.58	1798.06	1814.19	1609.07	1987.15	1116.39	503.337	143.999	296.513	301.595	290.156	488.273	662.517	499.427	755.46	582.8	136.195	136.672	130.275	334.976	282.686	167.018	487.717	551.359	304.673	560.108	368.934	340.253	384.788	609.045	687.017	668.664	743.016	637.426
pos_6230	Foeniculoside V	381.212	4.53745	pos	M+CH3OH+H	C16H28O8	-	65.5	-0.216986	-	HMDB0034874	219583-09-2	362.321	287.759	579.409	468.854	143.477	333.569	550.251	497.413	581.274	499.951	571.055	500.448	353.793	843.124	1503.89	1115.14	544.364	470.586	193.22	389.422	784.725	469.456	1456.68	1172.21	711.751	823.222	777.761	1015.89	441.261	515.873	422.093	373.103	357.72	396.563
pos_1995	Fluocinonide	539.187	4.46563	pos	M+2Na-H	C26H32F2O7	-	93.9	8.20161	C07007	HMDB0015181	356-12-7	5.70498	7.27956	29.1852	5.83599	0.0428752	2.72247	6.42518	20.0062	8.31237	55.017	18.2478	3.1057	0	9.57089	21.3954	31.171	31.1519	33.3585	9.11703	4.87052	4.95433	50.8648	60.9291	25.6542	123.422	130.518	55.3918	217.971	207.524	282.266	1.15279	21.9589	2.83996	0
pos_6143	Flemingin E	423.179	4.68062	pos	M+H	C25H26O6	57	-	-1.9631	-	LMPK12120138	-	1015.62	662.047	713.537	871.265	673.978	728.39	598.622	592.979	630.249	454.012	440.037	844.976	1173.67	640.894	1177.12	780.291	734.491	874.091	1056.01	1100.11	958.021	637.736	570.627	1408.57	668.955	801.912	580.452	1161.3	786.843	566.661	799.747	694.667	811.545	790.5
pos_5325	Fistuloside B	865.458	6.23402	pos	M+H-2H2O	C45H72O18	-	66.4	0.248193	-	HMDB0039004	142287-77-2	571.272	636.022	1028.29	522.329	376.655	386.139	350.864	116.966	121.451	637.717	286.117	354.496	87.7697	507.286	93.1411	391.029	273.859	455.295	12.5476	13.4331	494.878	1240.46	1948.65	508.319	484.522	240.474	207.665	76.1071	165.609	59.322	236.686	215.077	233.915	242.951
pos_1103	Farnesyl acetone	263.237	8.75188	pos	M+H-H2O, M+H	C18H30O	75.5	-	-0.314761	-	-	-	39109.1	36155.1	31299.1	32781.7	44327.1	43879.8	47295.8	45579.5	41861.7	35179.9	39841.2	49006.2	46533.8	45459.6	38826.7	38578.8	50300	39665.4	49108.4	49564.6	41775.6	44069.8	38821.8	48562.2	42406.3	42248.6	37791.4	12940.3	33422.5	35318.5	38012	38988.6	38688.4	39347.8
pos_4979	Ethylparaben	167.07	7.01298	pos	M+H	C9H10O3	66.1	-	-2.84828	-	HMDB0032573	120-47-8	519.557	811.659	390.57	681.565	741.606	732.962	557.153	774.612	1134.44	787.238	948.06	965.329	541.279	828.977	547.668	373.63	617.378	542.461	857.496	635.893	610.311	456.395	820.915	589.069	456.296	418.1	546.135	687.973	406.627	395.088	549.715	480.559	686.027	783.524
pos_6188	ETHYL SYRINGATE	227.091	4.59878	pos	M+H	C11H14O5	74.5	-	-1.42361	-	-	-	180.596	85.4131	204.114	234.308	44.1641	257.365	286.19	300.62	350.41	349.189	338.704	515.204	139.543	241.395	362.874	282.264	892.557	554.84	88.1905	131.745	176.617	423.648	335.988	393.268	319.22	356.956	195.499	265.111	442.906	321.659	185.18	221.393	191.431	394.506
pos_6421	Erinapyrone A	107.049	2.23958	pos	M+H-2H2O	C7H10O3	-	78.7	-2.85796	-	HMDB0041426	146064-66-6	174.237	82.1067	119.906	82.935	509.026	33.9836	31.8101	37.2253	42.0426	36.4007	52.0595	42.8923	77.135	45.0339	28.1933	30.1608	54.7939	54.0247	56.685	67.4705	48.9526	66.6705	45.1065	78.471	54.3156	18.586	39.4126	117.02	25.2555	32.9924	51.769	57.9739	55.4532	63.1189
pos_5550	Erinacine P	475.269	5.73088	pos	M+H-H2O	C27H40O8	-	50.9	0.0604496	-	HMDB0036313	291532-17-7	102.945	462.39	353.181	497.926	550.334	911.666	435.818	1591.46	970.933	1960.16	568.36	1142.63	1242.1	885.611	112.452	342.157	3113.63	1977.39	1432.65	500.466	709.439	814.647	100.695	1018.11	80.4566	483.191	95.9304	178.766	223.149	169.085	771.907	778.086	701.667	758.065
pos_5671	Epinepetalactone	167.106	5.52873	pos	M+H	C10H14O2	74.8	-	-1.56847	-	HMDB0035063	17257-15-7	44.7963	28.4002	56.7344	68.0327	26.1957	51.7049	112.997	38.6775	95.3006	56.7039	107.709	125.677	42.4928	116.642	163.572	159.707	75.8913	180.735	84.5475	222.699	183.929	50.0041	221.681	302.827	955.6	750.646	971.84	1096.91	690.267	819.139	291.74	284.402	272.112	244.595
pos_1924	Epigallocatechin-(4beta->8)-catechin	559.124	2.86855	pos	M+H-2H2O	C30H26O13	-	67.4	0.240377	-	HMDB0037651	77983-30-3	307.51	73.7119	135.789	158.936	10.2528	46.3956	120.814	45.0715	104.735	40.1391	93.6382	41.1584	4.42953	25.6751	109.945	53.0316	0	0	20.4876	71.8987	3.2448	0.724404	45.43	9.49554	82.0005	6.02236	107.657	190.316	142.246	192.899	107.472	78.5293	90.5976	91.1758
pos_2058	Epicatechin	291.086	4.62928	pos	M+H	C15H14O6	84.3	-	0.583694	C09727;C06562	HMDB0037953;LMPK12020003;HMDB0001871;HMDB0002780	490-46-0	158336	113763	83585.3	119112	50583.9	83390.5	132881	113219	122401	94862.5	105479	129124	56132.4	75770.6	123984	101922	49432.4	81936.7	70764.9	78116.2	175927	100806	184449	78920.5	88558.5	33992.2	86503.4	110890	81456.1	75191	93582.3	102568	100104	97645.9
pos_5276	Drostanolone	305.247	6.32168	pos	M+H	C20H32O2	-	90	-0.543028	C14605	HMDB0014996	58-19-5	13.584	0	2.88668	0	0	2.67833	593.184	155.499	630.532	138.028	609.647	502.393	2.10071	197.192	480.387	737.886	125.451	229.634	0	3.31359	127.353	4.18499	431.515	51.1845	1125.17	346.768	619.002	614.223	529.828	804.525	331.594	352.111	413.252	308.68
pos_1946	D-Phenyllactic acid	167.07	3.38352	pos	M+H	C9H10O3	54.4	-	-2.42173	C05607	HMDB0000563	7326-19-4	368.127	257.608	323.483	466.302	204.879	402.507	496.874	356.703	388.343	394.417	387.269	420.925	122.587	489.122	440.599	506.675	326.424	404.706	185.54	427.505	282.389	237.367	424.442	527.364	492.087	553.961	509.54	555.939	434.349	460.837	359.082	352.223	368.884	370.436
pos_6137	Dopamine glucuronide	294.097	4.69112	pos	M+H-2H2O	C14H19NO8	-	69	-1.33893	-	HMDB0010329	38632-24-5	352.38	391.302	267.351	350.033	188.087	270.715	717.308	644.841	770.358	606.166	946.79	2182.81	507.622	2233.8	1611.86	1859.02	4863.94	2863.05	690.148	792.885	711.626	1020.5	496.002	511.96	150.075	242.658	162.123	332.129	148.61	152.673	963.523	819.565	920	856.311
pos_4591	Dodecanol	228.232	8.3714	pos	M+ACN+H	C12H26O	-	56.5	-0.803853	C02277	HMDB0011626;LMFA05000001	112-53-8	17993.7	17447.9	15888.4	17137.3	19525.7	23515.4	22807	20611.4	21447.2	17576.8	20436.7	25162.3	20126.9	21599.2	17797.8	18750.5	24057.8	18140.6	21314.8	22834.1	19569.8	20235.5	17842.5	22513.7	19891.7	20368.5	16765.8	4821.24	16538.7	18438.1	16968.1	18906.9	18251.3	18707.5
pos_6466	DL-3,4-Dihydroxymandelic acid	185.044	1.68528	pos	M+H	C8H8O5	56.9	-	-1.12337	-	-	-	87.8073	11.3453	84.5285	86.0453	7.96562	158.734	123.4	97.961	88.8317	76.6357	80.498	92.584	35.9127	134.256	151.058	71.9435	103.198	152.241	206.543	101.702	301.424	32.074	0	170.896	162.305	100.486	154.514	484.158	117.274	122.145	92.1016	99.345	98.0561	97.8802
pos_2427	Diosmetin	301.07	5.88712	pos	M+H	C16H12O6	70	-	-0.813375	C10038	HMDB0029676;LMPK12110824	520-34-3	303.519	144.227	605.888	424.035	318.337	401.543	97.6119	28.2318	57.3915	42.7619	59.384	29.9285	13.3354	86.9012	206.472	221.052	81.1881	81.5039	91.4396	287.587	137.162	541.225	585.194	590.777	670.409	723.341	859.845	1106.81	581.46	703.797	290.009	262.274	211.313	220.09
pos_5240	Diosgenin 3-[glucosyl-(1->4)-rhamnosyl-(1->4)-[rhamnosyl-(1->2)]-glucoside]	995.52	6.37468	pos	M+H-2H2O	C51H82O21	-	52.3	-0.641206	-	HMDB0029309	113576-37-7	42.1801	44.4668	68.7476	45.0031	11.0643	45.2302	22.8136	42.9683	31.1135	88.5832	34.6241	44.5565	0	109.62	167.526	159.1	9.63695	39.8552	0	0	0	10.6046	45.642	24.0082	189.887	162	220.022	292.707	75.2469	88.811	40.7622	72.3497	57.0964	42.0494
pos_4912	Dinophysistoxin 1	783.466	7.28763	pos	M+H-2H2O	C45H70O13	-	56.7	-1.85073	C16870	HMDB0030442	81720-10-7	3.97294	7.34791	4.12913	13.4431	12.5221	18.8139	273.337	175.964	127.333	585.9	143.968	405.803	0	127.702	4.70934	66.7723	315.322	183.645	60.8682	55.8918	27.4731	30.5294	27.7754	30.0142	8.13948	26.6383	19.3688	44.7612	0	3.7389	43.8907	37.5508	50.5172	22.0981
pos_5883	Dihydroprudomenin	459.13	5.09775	pos	M+H-2H2O	C23H26O12	-	70.7	2.70391	-	HMDB0039357	24512-61-6	12.434	2.35338	30.0558	5.4174	12.738	8.11043	18.33	6.6201	12.0178	17.7782	108.298	1.34836	0	0.0475028	0.699658	1.88995	13.8849	6.05635	22.4532	35.5351	173.305	34.1037	182.578	0.944527	1.10106	0.928602	36.9546	29.2606	32.1125	110.805	83.0119	25.8419	15.9854	54.7437
pos_1364	Dihydrocortisol	403.176	5.69805	pos	M+H, M+K	C21H32O5	-	54.2	2.92107	C05471	HMDB0003259;LMST02030204	1482-50-4	3311.56	744.271	2151.1	600.521	1999.01	699.02	442.659	464.242	491.626	406.731	491.199	657.124	1568.54	853.283	2687.77	782.375	425.604	333.939	3077.99	5082.23	1958.11	632.846	714.005	924.385	226.313	247.015	216.543	451.521	353.802	327.65	1033.65	1017.19	1096.47	1048.24
pos_2494	Dihydroactinidiolide	181.122	6.23402	pos	M+H	C11H16O2	66	-	-2.95349	-	HMDB0035240	15356-74-8	54.5985	62.3079	44.348	64.1372	57.1032	42.7005	36.9612	66.163	49.6435	81.7034	43.1868	50.2904	32.2457	19.6306	7.0892	39.2037	54.7265	25.8934	62.8806	15.8874	48.4435	104.856	6.96611	57.7529	37.8136	45.2902	9.38742	93.4341	36.726	48.5271	51.5133	62.4391	44.7919	54.8611
pos_5278	D-glycero-L-galacto-Octulose	503.161	6.31035	pos	2M+Na	C8H16O8	-	51.7	4.93901	-	HMDB0029954	-	37.9783	4.45486	7.58199	46.5246	0	34.5152	44.7667	78.6799	64.7678	68.491	70.8698	88.1418	8.6799	169.427	32.0565	124.592	291.836	264.347	147.926	130.888	145.361	190.925	88.2057	149.176	199.007	183.659	148.549	170.876	0	35.2678	24.828	48.1448	28.9395	43.0699
pos_4237	DG(18:4(6Z,9Z,12Z,15Z)/16:0/0:0)	589.482	9.62383	pos	M+H	C37H64O5	75.2	-	-1.51243	-	HMDB0007330	-	15560.2	17497.3	13828.4	13982.3	14854.3	12847.5	9360.48	12400.7	10463	16516.9	11290.6	8523.89	5695.64	9038.31	5335.69	5232.92	10057.5	7611.36	6452.83	4990.56	7383.86	6484.31	7378.61	5612.29	5409.05	7045.42	5891.78	2337.66	11234.9	10916.6	12104.2	11226.9	11266.8	11888.3
pos_912	DG(18:3(9Z,12Z,15Z)/16:0/0:0)	591.498	10.5724	pos	M+H-H2O, M+H	C37H66O5	57.7	-	-1.30166	-	HMDB0007301	-	69107.3	71277.7	73637.2	74540.2	50302.1	77958.4	93083.4	78925.3	76382.6	59446.5	76305.7	89243.9	31449	24475.8	45382.9	48195.9	46674.2	45539.8	39321.7	38526.4	46034.2	41699.5	53862.5	42143.8	48440.9	39811.6	42913.8	10423.4	87677.9	86328.7	79577.2	68321.5	70303.1	71439.9
pos_3369	DG(18:3(6Z,9Z,12Z)/18:0/0:0)	619.529	11.4906	pos	M+H	C39H70O5	50.8	-	-1.01655	-	HMDB0007274	-	536.277	528.289	363.511	332.612	208.008	598.221	905.234	758.156	724.787	278.141	780.073	669.931	114.161	5.64543	842.263	450.404	116.878	295.379	122.662	175.425	395.964	113.842	447.439	117.434	291.734	94.6281	196.891	0	386.702	388.131	364.079	380.635	412.32	268.983
pos_4197	DG(18:3(6Z,9Z,12Z)/16:0/0:0)	591.497	9.79515	pos	M+H	C37H66O5	67.3	-	-1.8396	-	HMDB0007272	-	627.709	844.406	707.006	855.308	869.155	1338.74	728.104	1492.36	1246.92	1691.44	869.03	891.573	470.064	705.963	282.329	64.8575	983.169	1874.74	1382.39	593.949	946.531	1635.39	452.314	831.147	716.609	558.131	668.226	186.775	875.337	911.108	913.032	1080.15	852.363	1266.67
pos_888	DG(16:1(9Z)/18:0/0:0)	617.512	10.0073	pos	M+Na, M+K	C37H70O5	-	51.1	1.1698	-	HMDB0007129	-	2830.79	3767.15	2627.09	1808.66	4107.99	1823.2	1322.07	2486.31	1416.26	2352.22	1866.57	1886.14	1390.18	1017.02	647.636	543.601	1144.47	1228.22	1468.47	1145.94	1377.72	1132.35	957.806	706.391	556.951	609.409	456.483	222.661	1321.11	1034.47	1964.9	1843.98	1858.1	1821.27
pos_3727	DG(16:0/18:3(9Z,12Z,15Z)/0:0)[iso2]	591.499	13.8064	pos	M+H	C37H66O5	56.4	-	0.883216	-	LMGL02010032	-	1121.01	985.921	1534.16	1388.17	1032.9	1708.87	1508.81	1078.78	772.185	888.919	862.74	1005.61	162.55	116.374	7.38154	48.8572	74.5084	105.862	106.248	0	109.275	122.947	101.47	25.4185	56.5957	87.8576	71.5056	339.865	788.122	1152.2	0	0	726.28	784.785
pos_1093	Delta 8,14 -Sterol	411.362	8.98503	pos	M+H-H2O, M+H	C29H46O	-	54.7	-0.00520895	C11508	HMDB0006928;LMST01031020	74635-33-9	6413.47	1656.95	6040.91	4336.28	1971.48	1437.04	5956.35	1996.56	5015.46	2059.32	5144.6	2295.85	2233.83	2127.97	8528.93	6288.53	10.4709	814.815	915.21	2452.21	4176.5	1028.67	6705.3	1177.27	6216.31	3089.1	5898.3	1237.07	8013.49	9187.25	5127.52	5253.49	4769.32	5061.43
pos_6292	Delphinidin 3-(6-p-coumaroylgalactoside)	612.15	4.46563	pos	M+H	C30H27O14+	-	68.4	3.85566	-	HMDB0037089	339080-03-4	63.2041	461.684	93.0838	23.552	393.331	1.69186	115.927	298.15	96.2219	56.4516	313.94	68.7329	733.746	325.712	153.127	37.4189	0	7.75099	1088.94	565.805	194.59	703.628	126.745	9.59646	24.2346	33.49	0.719633	43.4664	29.9827	66.896	264.082	217.765	249.344	283.788
pos_5301	Dehydrosoyasaponin I	905.489	6.26668	pos	M+H-2H2O	C48H76O18	-	56	-0.210672	C13837	HMDB0039331	117210-14-7	54.2241	25.1785	77.3019	62.7571	54.2314	32.5375	39.5331	10.5468	5.76535	32.3122	55.7191	14.2727	4.43698	4.65195	16.9444	17.416	0	0	793.809	779.714	395.48	328.149	65.5876	263.88	42.0695	23.6557	32.4821	49.727	61.4001	142.187	117.626	160.95	137.162	112.815
pos_1170	Dehydrophytosphingosine	298.274	7.26713	pos	M+H-H2O, M+Na	C18H37NO3	-	97.8	-1.10187	-	LMSP01030002;HMDB0038057	3687-54-5	51.2658	36.3714	29.0477	34.6263	98.2191	57.0938	85.9667	80.6839	82.6261	65.9271	72.4165	100.969	28.6087	97.8132	67.1932	86.5726	59.8033	55.9812	46.3653	28.9617	44.7672	76.5015	58.5692	61.9402	63.9185	65.4917	51.2533	119.663	32.1904	40.1565	66.1424	64.456	60.2931	70.4101
pos_1929	Dehydrocyanaropicrin	345.13	3.01375	pos	M+H	C19H20O6	62.9	-	-9.49125	-	HMDB0035029	35821-02-4	247.975	211.992	374.447	304.913	197.315	359.884	351.121	221.252	239.899	217.582	225.371	346.262	76.4855	476.745	107.667	264.479	812.546	292.699	124.592	200.04	186.248	219.288	403.278	213.027	284.368	280.074	317.295	344.1	239.95	390.974	289.755	220.358	268.157	269.223
pos_5322	Dehydrocurdione	235.17	6.23402	pos	M+H	C15H22O2	-	85.2	1.43359	C16949	HMDB0035407	38230-32-9	118.135	93.5409	173.98	131.223	92.9602	115.409	166.345	111.453	143.657	106.996	165.779	135.407	109.662	142.438	107.829	170.941	130.27	110.809	105.549	140.642	142.237	114.603	186.801	126.868	115.359	146.313	82.6501	257.397	90.4629	118.922	133.485	131.404	138.958	127.966
pos_1382	Debneyol	221.19	5.59123	pos	M+H-H2O, M+H	C15H26O2	54.1	-	-0.546596	C09653	-	-	6379.62	5626.57	7066.72	6614.92	5867.45	5748.58	9822.86	9846.31	8708.02	9270.49	10887.7	6925.78	12812	10169.6	20756.1	11850.5	7424.96	8608.46	6128.72	8063.66	12630	8906.73	15768.1	9967.33	8219.33	10017.7	8378.08	16456.4	9371.63	9295.14	9372.15	9264.57	8989.67	8640.86
pos_6463	Cytidine 2',3'-cyclic phosphate	652.114	1.71912	pos	2M+ACN+H	C9H12N3O7P	-	57.6	-3.6065	-	HMDB0011691	15718-51-1	680.614	3477.81	940.023	59.9324	6080.21	159.043	97.7469	1349.83	333.9	35.2957	1253.41	0	9672.36	1019.2	705.006	46.7198	0	0	10343.7	6271.93	3592.01	4580.85	606.681	366.49	238.933	217.961	4.99834	20.4957	3.28187	317.466	1572.34	1547.06	1511.06	1500.04
pos_6049	Cynaratriol	265.143	4.82627	pos	M+H-H2O	C15H22O5	-	61.4	-0.663356	-	HMDB0034983	70894-20-1	336.48	138.877	480.312	270.96	507.96	238.641	272.731	251.205	296.828	91.3971	346.897	41.3596	126.865	321.849	500.109	302.638	45.2701	145.835	181.683	333.983	231.967	55.5148	198.722	319.449	567.661	644.47	643.143	542.116	336.873	447.279	279.13	225.01	267.57	251.832
pos_5120	Cynarasaponin F	745.417	6.67867	pos	M+H-2H2O	C41H64O14	-	57.9	2.02002	-	HMDB0039561	117804-12-3	4546.27	4217.02	4856.47	4056.9	3697.11	3660.64	7126.8	4745.83	4655.55	7987.63	5691.6	6698.16	2204.34	2997.55	2444.25	3025.77	648.972	1461.14	3429.87	4760.6	4024.65	4698.6	4437.6	4715.76	2539.13	2150.73	2236.73	2479.36	4388.62	5217.63	5000.45	5016.79	4912.47	5032.8
pos_4588	Cyclopassifloside X	740.462	8.3714	pos	M+ACN+H	C37H62O12	-	54.2	5.83883	-	HMDB0036365	301540-82-9	1125.59	951.489	1216.57	1190.61	1278.72	1582.36	756.998	2422.71	1181.72	1674.11	1036.42	1249.48	2334.02	1771.59	641.201	951.512	3958.74	2898.27	3183.3	2638.16	2082.16	2630.78	892.404	2141.64	856.217	1560.39	833.519	352.031	860.378	872.317	1125.7	1220.58	1273.47	1149.38
pos_1776	Cyanidin 3-sambubioside	546.139	1.12013	pos	M+H-2H2O	C26H29O15+	-	54.4	3.73976	-	HMDB0037976	33012-73-6	0	275.4	0	42.4921	153.12	0	17.8927	29.4879	11.1646	156.532	5.05829	14.1637	597.63	183.121	94.7808	0	163.168	54.7482	815.518	561.688	236.241	53.4849	34.8915	18.3717	185.286	406.296	278.836	138.074	139.804	234.044	50.3092	37.7881	21.4856	71.8644
pos_6264	Cyanidin 3-(2G-xylosylrutinoside)	710.208	4.49647	pos	M+H-H2O	C32H39O19+	-	62	4.34721	-	HMDB0037994;LMPK12010124	38226-79-8	455.142	0	71.9659	377.78	0	0.441458	225.915	197.017	9.05906	0.153455	360.01	8.53339	182.086	69.0996	140.255	97.9492	338.483	7.94423	229.452	467.583	784.065	48.7116	15.4622	168.334	156.986	0.206934	0	80.3127	0.39603	0	65.0834	50.1055	133.128	66.862
pos_6078	Cyanidin	287.055	4.7846	pos	M+H	C15H10O6	53.7	-	-0.787927	C05905	LMPK12010002	-	1029.8	1496.12	1919.44	1185.68	2428.71	1650.76	1502.63	1641.82	1021.24	954.008	1199.09	778.476	894.988	1026.33	945.267	843.673	5.11232	282.564	1411.94	1180.46	1148.1	841.646	214.252	1315.27	1776.37	888.876	1496.16	1120.29	2577.69	2838.23	1664.42	1460.83	1667.73	1643.5
pos_190	Crucigasterin 277	278.248	8.44823	pos	M+H, 2M+H, M+Na	C18H31NO	54.4	-	-0.134535	-	LMSP01080036	-	35838.7	31578.5	27590.9	28832.8	36747.6	45456.8	47677	42405	39468.3	30747.8	36009.1	47800.1	37558.2	42259.8	32428.1	32419.2	45490.7	28988.4	40954.5	43819.7	35243.2	34814.3	29056.6	43147.1	38040.3	38242	32698.3	12797.9	29824.1	33567.5	33464.8	35332.7	34039	35105.8
pos_6436	Coumarin	147.044	2.03947	pos	M+H	C9H6O2	60.5	-	-2.43414	C05851	HMDB0001218	91-64-5	99.6514	50.0537	112.071	85.1101	56.4477	80.48	63.4435	30.032	56.2519	46.5051	65.9642	53.9388	24.1697	27.4493	35.0746	66.3279	9.10868	22.8426	41.4928	70.7717	41.8129	27.1282	42.8259	83.5373	70.3118	95.7918	69.3439	139.79	83.1801	78.434	75.7071	65.0616	63.8718	63.8331
pos_6626	Cosmosiin	397.092	0.968833	pos	M+H-2H2O	C21H20O10	-	71.1	1.23121	C04608	HMDB0037340	578-74-5	72.3788	146.091	87.0139	243.605	61.8092	249.406	1060.04	660.734	647.458	1467.49	631.57	914.742	344.945	66.917	11.6551	566.871	387.168	1022.13	827.145	1187.86	522.568	409.562	360.177	486.411	1767.28	2387.94	1651.8	891.602	2037.67	1361.81	502.414	503.625	501.728	499.462
pos_1945	Coriandrone A	315.119	3.36685	pos	M+Na	C16H20O5	-	93.1	-6.06047	-	HMDB0037774	139906-03-9	329.317	207.599	269.874	401.966	443.864	222.451	105.976	16.1186	58.3507	59.7049	95.5041	22.7735	10.5024	140.657	245.755	186.974	9.83278	79.4835	14.2696	143.037	134.66	27.8279	144.869	223.807	89.8364	136.216	80.1485	102.961	110.1	128.969	149.987	149.061	157.411	145.258
pos_2439	Corchoroside B	557.251	5.9477	pos	M+K	C29H42O8	-	58.3	-0.406246	-	HMDB0030343	35536-76-6	293.054	1011.37	896.685	60.9928	1938.39	637.384	310.949	882.183	307.817	285.747	1044.11	175.579	6161.36	1325.39	111.062	215.14	695.325	579.73	6525.26	3986.33	1618.59	3005.15	255.081	433.775	360.541	683.841	273.977	180.297	311.18	538.899	1010.32	1040.22	1036.85	1018.1
pos_2422	Compactin diol lactone	307.191	5.87038	pos	M+H	C18H26O4	80.8	-	1.6174	C14183	-	-	6.91798	37.9311	20.1729	11.3198	142.112	31.2192	0	3.29267	10.5723	1.97746	7.99234	16.4719	128	28.9598	33.9405	9.06496	46.2307	39.718	22.9316	7.31073	11.1011	45.4738	19.0776	20.0907	5.11316	14.182	6.31861	27.4273	18.042	0	6.73392	14.9281	8.83695	15.1301
pos_2389	Citronellyl beta-sophoroside	463.254	5.76272	pos	M+H-H2O	C22H40O11	-	76.1	0.645109	-	HMDB0032839	209681-41-4	1321.98	2741.02	1138.72	957.691	5146.04	928.284	1388.92	977.99	1226.72	1055.27	1101.21	1911.66	13120.9	1616.98	20554.6	8366.4	1090.84	1209.4	323.771	161.607	3363.26	2120.44	4275.97	567.554	11425.9	8700.89	11605	13952.4	8512.73	7768.28	3778.34	3764.39	3707.02	3501.17
pos_2205	Citreoviridinol A1	421.186	5.04542	pos	M+H	C22H28O8	-	69	-0.167848	-	HMDB0035369	94161-12-3	1916.76	1066.84	1481.76	1988.19	629.122	1689.03	340.367	145.428	206.5	236.194	215.828	427.023	396.207	312.04	712.319	456.242	82.6716	81.6775	188.009	262.216	328.749	349.14	317.277	557.002	1494.46	1353.46	1586.87	1696.26	1468.74	1242.52	723.717	711.812	787.63	776.254
pos_5158	Citreoviridin A	466.222	6.56567	pos	M+ACN+Na	C23H30O6	-	61.2	5.55435	-	HMDB0030868	25425-12-1	600.185	731.06	653.411	767.18	851.502	927.177	1314.56	1383.42	1397.53	1097.99	1396.23	1231.08	6065.17	5604.55	5487.5	4622.49	4603.57	4147.21	4082.25	3042.75	2277.19	2765.91	1776.94	1521.5	977.897	874.606	863.435	1384.8	588.431	413.462	986.816	1166.74	1164.94	1023.96
pos_1833	Cis-zeatin-O-glucoside	364.16	1.35665	pos	M+H-H2O	C16H23N5O6	-	51.4	-3.90155	C15546	HMDB0012203	-	32.1722	0	8.10005	9.08472	0	28.9161	276.993	129.552	172.22	158.086	221.461	247.578	1.69362	65.0896	143.285	281.942	87.5206	267.895	0	0	37.4897	229.492	300.306	8.52627	671.922	419.56	509.873	1096.02	408.505	373.712	127.57	109.204	85.8213	105.946
pos_6219	Cis-Zeatin riboside	352.161	4.54795	pos	M+H	C15H21N5O5	52.5	-	-0.398471	C16449	-	-	38.3331	21.0574	54.7554	49.4454	0	230.726	30.3277	45.8755	20.1194	103.218	0	53.9078	17.6485	0	50.636	12.0676	300.677	131.715	0	4.09392	9.47407	48.9806	27.414	14.3281	32.2958	70.7359	61.145	62.9406	52.4945	80.4286	52.8438	33.5818	36.2602	33.9068
pos_5823	Cinncassiol C2	406.223	5.23258	pos	M+ACN+H	C20H28O6	-	64.2	0.516674	C17642	HMDB0035168	73599-14-1	2272.54	2394.37	2296.1	2462.02	1396.01	2251.2	2888.44	2065.01	2287.25	2311.67	2271.03	1901.28	1647.65	2721.39	3880.79	3468.28	1496.58	1913.92	1303.19	3067.47	2190.56	1154.22	1830.94	4083.24	1891.75	1509.85	2050.11	1776.9	1414.68	1446.15	2073.21	2121.87	2169.35	2227.61
pos_6423	Cinnamic acid	131.049	2.22942	pos	M+H-H2O	C9H8O2	-	78.1	-2.30435	C10438	HMDB0000567	621-82-9	554.477	288.696	358.796	284.262	1146.78	113.95	101.101	82.8057	132.882	101.554	194.601	171.958	231.307	116.677	37.0164	87.8562	190.956	219.711	239.606	177.453	134.825	112.467	66.5964	244.219	73.1085	47.1002	60.2509	182.805	47.4365	13.9387	188.268	199.675	180.223	194.638
pos_6244	Cinnamaldehyde	133.064	4.51712	pos	M+H	C9H8O	66.7	-	-5.14854	C00903	HMDB0003441	104-55-2	755.814	362.013	368.72	257.606	569.716	159.077	284.664	236.623	233.607	223.834	363.137	60.0645	453.968	494.311	657.578	419.035	0	51.1787	219.224	492.775	695.867	181.746	672.942	409.387	361.224	232.218	264.95	132.567	192.006	263.423	241.163	279.359	229.534	258.147
pos_1667	Chrycolide	503.006	0.702683	pos	2M+K	C12H8O3S	-	57.6	7.79848	-	HMDB0035145	91362-91-3	163.373	201.755	100.951	334.673	79.0213	267.113	140.911	152.689	174.493	152.661	194.491	119.445	193.671	168.614	140.235	216.572	69.0109	94.1656	71.7525	86.4365	101.278	90.1206	118.561	114.078	373.859	423.401	355.358	431.176	295.217	298.771	224.934	167.391	171.821	217.896
pos_6746	Choline	104.107	0.743183	pos	M+H	C5H13NO	68.3	-	2.39304	C00114	HMDB0000097	62-49-7	15221.5	16294.7	16755.3	12813.4	22915.8	14428.1	21973.9	19130.9	20657.4	18237	20707.4	22761.5	24972.5	18010.7	15431.9	18569.8	20715.7	22576.3	17956	15456.7	13843.5	18548.1	17093	15042.8	17195.4	15235.5	17873.9	20617.1	17440.1	15635.5	16875.4	16607.6	16588.1	15964
pos_3333	Cerebroside B	760.591	11.0491	pos	M+CH3OH+H	C41H77NO9	-	53.2	-3.55565	-	HMDB0035990	88642-46-0	2193.98	1875.11	1726.17	1491.62	2322.87	1496.4	2178.53	1672.46	1844.28	1132.05	2485.59	1239.33	9486.89	1690.07	11357	6866.52	1513.45	2956.37	6729.08	5864.5	6014.55	3363.52	8308.95	2083.73	8102.34	4663.41	6998.61	658.351	3578.56	3238.3	1932.93	2567.5	2217.03	2484.84
pos_3377	Cer(d14:2(4E,6E)/22:1(13Z))	562.519	11.6964	pos	M+H	C36H67NO3	51.2	-	-1.32045	-	LMSP02010057	-	142.678	368.958	234.494	108.467	899.134	221.205	184.937	253.259	229.843	37.6713	272.236	270.78	45.4475	0	16.7395	3.99239	85.6614	160.94	186.805	453.052	92.9416	94.8326	6.11621	64.9683	66.9498	9.9829	0	0	33.2351	59.1112	314.846	235.836	199.798	256.757
pos_1022	Cer(d14:1(4E)/20:0(2OH))	598.49	10.8577	pos	M+H, M+2Na-H	C34H67NO4	70.5	-	1.49644	-	LMSP02010068	-	7439.07	7874.89	4752.2	7114.67	7362.75	6002.21	5886.68	5318.37	4547.44	3652.75	5749.33	3573.94	3333.15	889.545	1719	2184.49	2220.51	4026.53	4433.11	2744.49	3769.59	2029.05	2660.47	2459.96	2918.85	2219.19	2770.47	3036.96	5745.7	7286.46	3361.09	2569.9	5306.01	5272.34
pos_1210	Caryophyllene epoxide	203.179	6.81532	pos	M+H-H2O, M+H	C15H24O	81.2	-	-1.43725	C16908	HMDB0036789	-	2209.24	1742.48	2725.72	2881.28	1051.77	1981.93	2280.21	2596.9	2330.32	2289.8	2499.94	1802.28	1456.26	2509.98	3616.43	2769.21	2123.58	2172.86	1065.55	2354.51	3149.98	2523.53	4228.6	2760.75	1744.46	3223.06	2138.72	4912.08	2638.26	2485.33	2238.66	2412.59	2232.82	2414.74
pos_1378	Capsidiol	219.174	5.63372	pos	M+H-H2O, M+H	C15H24O2	52	-	-0.950045	C09627	LMPR0103250002;HMDB0002352	37208-05-2	3633.71	3953.67	4405.33	3555.66	2744.45	3210.17	6635.2	5196.82	6408.6	4284.22	7331.84	3952.63	4832.9	6331.09	8043.06	7119.46	3065.23	4440.95	1707.41	4109.85	6356.96	5067.15	9462.35	6137.75	5251.74	12489.9	5610.48	13432.3	6328.48	7248.62	6037.79	5490.34	5546.42	5560.52
pos_5557	Capsianoside VI	961.442	5.71972	pos	M+K	C44H74O20	-	56.2	1.78054	-	HMDB0039165	-	19.2339	137.808	71.62	148.699	0	310.669	35.7612	131.878	57.5101	147.432	58.8563	47.6109	639.018	289.453	196.244	94.5696	358.616	297.223	1054.63	1282.95	939.597	486.465	57.6104	867.196	63.2688	108.749	70.6526	54.7446	21.101	76.1562	96.5963	140.27	123.85	154.142
pos_2236	Cappariloside B	497.178	5.18108	pos	M+H	C22H28N2O11	-	61.7	2.21203	-	HMDB0034938	229483-42-5	417.726	290.919	254.341	449.099	119.37	309.898	237.377	223.102	254.225	313.357	158.236	314.424	17.0084	206.145	163.292	127.602	341.234	230.859	65.6399	0	101.658	285.313	284.978	206.382	227.461	426.704	273.326	620.976	439.158	443.234	250.944	290.709	230.202	218.996
pos_2865	Canesceol	607.254	8.17492	pos	M+K	C29H44O11	-	65.6	4.87314	-	HMDB0034084	82228-15-7	3914.96	7462.93	2896.26	2207.43	11890.9	2590.33	2885.47	2962.98	2946.02	2509.28	3538.62	4809.57	1620.07	3523.26	888.704	1387.06	4365.15	3953.68	4031.45	3021.85	1236.22	3927.85	2267.2	2000.37	1016.5	1501.34	1055.06	323.11	1361.58	1433.53	3274.87	3257.41	3283.25	3351.55
pos_3962	Camelliol A	409.383	10.7878	pos	M+H-H2O	C30H50O	-	51.7	0.0234758	-	HMDB0033181	220359-69-3	64.8896	0	243.898	71.955	6.82799	316.616	89.4429	138.456	97.6274	90.4685	87.02	118.865	0	19.2329	90.7042	60.4054	250.276	95.6626	0	42.7438	287.38	32.2798	835.547	53.955	124.758	90.8545	208.673	0	102.874	416.211	120.367	80.0898	97.6594	86.7082
pos_5682	Calendoflavoside	657.198	5.4874	pos	M+CH3OH+H	C28H32O16	-	59.9	-7.65294	-	HMDB0037745	55033-90-4	1367.82	620.351	1114.63	467.262	1032.92	461.952	388.631	201.153	287.155	260.931	375.489	389.118	1039.93	606.3	1062.91	214.475	375.229	110.195	754.905	989.664	751.734	375.419	243.009	330.791	91.1534	10.3166	249.702	32.339	188.307	371.541	514.673	580.893	664.565	587.94
pos_6473	Caffeoylmalic acid	634.143	1.61962	pos	2M+ACN+H	C13H12O8	-	56.8	4.80916	-	HMDB0029318	53755-04-7	95.8399	31.708	121.913	215.269	2.39195	69.2114	24.0533	0.0269303	10.4821	22.3498	21.7313	0.776662	0	0.00276076	3.97287	101.278	0	4.52341	0.00764583	0.128453	0	0.0297515	47.832	84.5621	6.07171	59.1689	14.2301	0	69.8066	109.292	38.7001	36.5311	37.861	36.8123
pos_5121	C17 Sphinganine	288.29	6.67867	pos	M+H	C17H37NO2	55.3	-	1.32503	-	LMSP01040003	-	1122.81	721.602	1038.91	1034.99	706.325	573.345	832.233	931.398	2190.3	1822.87	1047.58	1046.97	1487.57	1470.21	846.319	1748.42	1109.85	967.167	1743.41	883.1	1558.09	1999.52	542.328	936.382	459.719	1076.35	503.883	1196.33	563.81	530.338	1655.77	1543.84	1265.78	1438.22
pos_5225	C16 Sphinganine	274.274	6.42785	pos	M+H	C16H35NO2	63.9	-	0.696698	-	LMSP01040001	-	34199.2	24795.6	20783.9	25674	14734.3	12882.2	26594.6	24002.5	27158.2	18554.7	67686.4	14925.4	28212.7	28269	19377.4	19431.7	17907.2	21863.8	18738.5	34824	15252.7	22656	24136.9	30611	21340.6	13425	14958.4	14562.7	16643.9	14224.8	25096.8	23840.5	23536.2	21227.7
pos_4980	Butyl salicylate	195.101	7.01298	pos	M+H	C11H14O3	55.8	-	-1.26048	-	HMDB0040730	2052-14-4	773.025	1513.62	605.239	1176.91	1262.97	1265.48	1289.96	1783.41	2179.52	1375.69	1645.1	2023.63	1450.22	2183.43	941.929	888.007	1751.95	1220.93	1726.04	1121.11	1001.22	1268.75	1260.07	1290.74	744.892	769.16	914.119	1398.3	914.16	853.877	1096.33	1274.91	1225.69	1337.63
pos_6155	Butyl (S)-3-hydroxybutyrate glucoside	287.149	4.65962	pos	M+H-2H2O	C14H26O8	-	55	-0.822734	-	HMDB0031694	-	617.987	837.935	420.455	1503.08	232.564	1888.24	395.22	1069.52	859.67	1259.61	358.897	1281.54	612.794	303.165	551.008	544.91	2269.77	1559.04	366.725	333.357	404.561	684.502	311.174	1272.15	668.255	746.341	469.965	904.258	835.013	537.127	831.255	730.011	743.186	705.178
pos_3910	Boswellic acid	421.346	11.1491	pos	M+H-2H2O	C30H48O3	-	58.9	-0.0854102	-	HMDB0002388	631-69-6	165.798	26.692	65.3403	54.9517	46.914	5.1799	2289	1256.6	1551.26	676.974	2316.45	1092.08	137.566	1107.45	425.414	1072.51	430.258	1120.63	191.982	133.142	16.5519	0	0	6.64463	799.08	754.779	686.556	36.4241	771.84	699.087	792.997	596.194	579.013	731.334
pos_1802	Blumealactone A	387.176	1.23098	pos	M+Na	C20H28O6	-	51.7	-5.78723	-	HMDB0036665	111545-46-1	226.26	382.137	344.446	9.53581	285.45	168.7	111.121	212.383	105.791	207.335	200.664	174.284	407.983	31.4104	289.362	126.085	308.214	241.372	449.39	389.886	423.555	322.747	315.593	239.536	250.916	237.01	280.974	275.673	199.037	256.64	196.743	254.943	220.971	193.329
pos_215	Bis(2-ethylhexyl) phthalate	391.284	9.65415	pos	M+H, M+K, M+Na	C24H38O4	73.7	-	-0.47715	-	-	-	145177	142241	127164	185235	157911	152504	173831	169710	198399	149875	159128	197740	193164	225204	201561	163196	192226	205953	198350	194246	185258	196211	192026	175602	174154	167979	168698	203796	143954	134926	157216	155662	153172	152615
pos_4466	Bipindogulomethyloside	591.26	8.8332	pos	M+K	C29H44O10	-	60	5.48322	-	HMDB0030623	53152-43-5	2940.1	5128.55	3726.74	2967.19	9972.57	3162.39	1723.83	2222.14	2764.51	2860.25	2598.76	3263.02	20920.6	1377.7	2561.92	1533.27	1382.45	3492.64	3423.46	2457.59	2394.15	3338.63	3875.12	1752.69	1956.7	895.725	2177.41	158.084	2192.78	1444.83	3220.71	3686.35	3360.19	3288.12
pos_6581	Biopterin	238.092	1.15665	pos	M+H	C9H11N5O3	63.7	-	-8.01598	C06313	HMDB0000468;HMDB0000817	22150-76-1	4.63227	69.3013	101.088	13.2878	19.477	50.6101	161.585	165.151	163.874	77.5981	199.295	143.487	169.413	0.293106	0	128.875	101.774	180.643	131.86	118.07	110.167	152.656	128.926	4.38599	153.862	124.956	148.14	214.417	125.64	171.633	58.8167	50.4714	84.9901	33.7637
pos_2606	Bikojic acid	327.008	6.72033	pos	M+2Na-H	C12H10O8	-	52.7	-2.44499	-	HMDB0034034	-	267.659	227.723	187.659	209.615	201.985	225.932	276.109	283.371	233.889	195.708	248.581	234.039	308.561	242.656	329.538	236.525	329.797	425.884	435.524	415.326	321.748	425.657	339.232	322.476	288.357	301.924	332.599	360.692	245.417	250.04	248.123	260.993	208.616	268.266
pos_6546	Benzofuran	119.049	1.23098	pos	M+H	C8H6O	63.7	-	-2.24308	C14512	HMDB0032929	271-89-6	111.388	63.3674	110.104	88.77	229.395	96.2573	32.8003	27.5034	30.7109	18.3782	56.8647	82.6031	30.8563	0	0	8.2908	85.8825	109.047	41.2726	22.2285	34.8586	10.9507	0	45.5849	15.2244	0	2.43779	93.0585	2.54184	0	56.9531	52.9405	41.1541	54.49
pos_5807	Benzenemethanol, 2-(2-hydroxypropoxy)-3-methyl-	197.117	5.25308	pos	M+H	C11H16O3	52.6	-	-1.99198	-	-	-	202.351	99.3189	207.317	308.998	60.7972	177.896	211.332	245.815	278.982	269.053	212.365	284.315	154.605	201.518	132.561	139.112	305.73	355.614	215.712	134.139	236.355	361.494	541.488	303.539	287.829	314.938	258.459	673.3	267.619	208.007	301.32	237.75	305.678	198.91
pos_3836	BENZALKONIUM	304.3	11.8895	pos	M+H	C21H37N	55.3	-	1.13437	-	-	-	2727.82	3205.69	2794.79	2625.46	2849.87	3716.13	3867.61	3653.34	4246.65	2836.86	3720.33	4355.45	8145.25	5917.85	5884.79	4939.88	6004.4	6577.86	6754.68	7196.47	6278.88	7211.95	5928.47	5751.59	5783.16	4610.47	5343.49	4689.38	3093.94	2803.07	4053.76	3875.21	3135.16	3641.07
pos_1761	B-D-Xylopyranosyl-(1->4)-a-L-rhamnopyranosyl-(1->2)-L-arabinose	451.14	1.0205	pos	M+Na	C16H28O13	-	55.1	-4.78406	-	HMDB0041221	-	18.2816	33.139	19.3957	0.0356947	22.5225	22.4791	29.7797	141.167	16.8574	195.193	26.8295	12.9614	84.4089	0	0	51.967	112.602	112.677	76.3073	86.4226	103.929	49.7632	45.9766	46.703	177.646	158.61	123.107	289.539	132.49	113.746	36.2865	60.9811	26.5908	58.691
pos_2825	Azaspiracid 2	820.497	7.8976	pos	M+H-2H2O	C48H73NO12	-	64.7	-2.83367	-	HMDB0038234	265996-92-7	17.2431	79.4683	102.192	5.54269	0	198.619	71.7455	378.901	46.5874	859.382	127.903	53.8706	9.71588	16.4084	5.41072	45.4411	540.931	358.237	88.0498	17.1548	61.8749	52.0241	182.266	115.465	35.3467	73.4719	34.0245	8.95173	37.8644	87.3559	13.0904	35.3972	36.8856	47.9307
pos_6478	Avenic acid B	186.076	1.59763	pos	M+H-2H2O	C8H15NO6	-	71.2	-1.19296	-	HMDB0038751	76224-58-3	13701.6	14662.6	12142.6	20673.6	10693.3	9892.8	4979.68	3037.87	3836.7	4876.9	5014.88	2584.97	2880.46	6343.23	8355.44	11608	2320.48	4416.39	1649.16	5529.21	4848.51	3018.29	14332.9	12389.3	5217.37	12186.7	6127.13	6187.1	7529.7	9210.12	6989.9	7217.87	7080.92	7082.01
pos_672	Austroinulin	364.269	6.51267	pos	M+H-H2O, M+ACN+H	C20H34O3	-	75.3	-0.505922	-	HMDB0036802	62868-75-1	250.875	300.85	243.14	238.967	589.448	161.565	545.452	368.005	536.955	216.589	437.594	435.197	353.625	275.881	393.731	458.626	170.397	323.158	472.344	341.67	399.651	279.317	307.98	322.728	689.711	283.789	427.599	835.587	323.957	561.338	407.172	345.595	381.203	383.418
pos_2154	Austinol	481.186	4.90993	pos	M+Na	C25H30O8	-	56.9	5.30667	-	HMDB0034464	72040-27-8	565.955	209.799	393.016	578.069	0	381.131	451.746	332.931	457.021	510.757	364.113	524.299	0	275.891	258.403	336.45	315.074	279.512	30.368	70.1161	128.893	171.01	226.543	321.2	332.593	381.516	259.192	668.373	575.326	458.374	345.325	243.546	368.893	362.039
pos_6432	Aucubin	311.113	2.08293	pos	M+H-2H2O	C15H22O9	-	70.9	2.43082	C09771	HMDB0036562;LMPR0102070006	479-98-1	1143.93	820.967	1468.64	943.374	1131.7	1095.5	779.331	600.024	650.215	593.008	697.798	663.069	504.001	670.734	1056.2	963.006	412.378	531.712	590.133	1249.84	507.762	401.418	500.419	1139.4	1153.94	928.633	1175.09	1723.93	924.988	1031.14	822.027	812.403	843.97	866.321
pos_408	Atraric acid	179.07	1.63095	pos	M+H-H2O, M+H	C10H12O4	52.1	-	-1.55283	-	-	-	4730.37	3264.95	5059.14	5028.64	1601.61	5131.55	7072.06	4712.16	5206.58	5722.09	5314.46	5284.53	1791.62	3349.37	6452.21	8204.63	2956.36	3936.02	2247.58	3797.11	3348.8	2572.9	5492.31	4715.94	7389.77	7088.65	6847.51	10793.2	7481.49	7681.2	4804.19	4599.89	4581.57	4492.03
pos_6239	Astragalin	449.108	4.52745	pos	M+H	C21H20O11	90.3	-	-0.169806	C12249	LMPK12111725;HMDB0037429	480-10-4	5943.54	3739.76	2830.82	5320.73	952.329	2992.78	7196.28	6961.12	3489.77	2337.73	7814.06	964.348	1883.97	5027.07	14669.3	5968.78	23.2947	176.828	2031.5	5298.62	2650.13	383.811	826.285	4205.4	2527.43	1312.89	2664.47	1446.53	4600.3	5493.54	4382.96	3882.35	4596.74	4336.81
pos_6295	Astin I	516.197	4.46563	pos	M+H-2H2O	C25H34ClN5O7	-	55.4	-6.46494	C00373	HMDB0041419	161162-22-7	640.596	471.913	530.914	366.873	454.229	275.6	1916.58	568.941	651.759	912.946	1240.86	4761.73	483.006	1120.27	711.969	756.081	341.695	1723.56	175.306	339.048	528.72	608.233	267.751	571.762	1907.55	988.59	1128.57	2670.18	494.979	447.339	995.502	1028.23	987.467	941.112
pos_2185	Armillarin	379.187	4.9831	pos	M+H-2H2O	C24H30O6	-	64.7	-9.20061	-	HMDB0039380	83329-14-0	16.1926	37.0668	45.3245	0	322.492	0	199.65	0	120.355	0	247.98	115.069	124.971	199.508	118.517	123.228	0	120.626	153.796	129.46	167.703	90.1225	89.2236	46.6507	190.954	89.3718	130.862	258.868	17.8791	59.0559	72.6696	63.0955	76.0076	43.6501
pos_5215	Aristolene	205.195	6.47102	pos	M+H	C15H24	83.3	-	-0.418847	-	HMDB0035146	6831-16-9	1111.23	1185.21	1501.12	2163.55	583.413	4394.17	78.1579	26.5499	74.1612	8.02843	50.7895	19.4134	3281.42	19.9839	4413.34	1465.71	0	3.25153	176.118	616.262	194.694	12.3226	17.2591	322.147	7.14419	42.162	3.68641	56.4302	17.5261	23.1007	767.434	856.969	774.139	749.527
pos_2039	Arbutin	314.123	4.57845	pos	M+ACN+H	C12H16O7	-	58	-1.32051	C06186	HMDB0029943	497-76-7	35.8607	31.9705	5.95202	86.2929	0	118.336	49.0422	97.8951	111.164	271.15	61.1375	94.0714	9.5715	63.9708	16.7605	72.1925	281.126	195.302	0	12.9284	2.08805	0	69.9319	54.3114	43.9225	138.171	102.208	173.259	83.1274	97.7044	63.7965	61.5488	59.3873	60.3174
pos_5142	Araliasaponin I	893.488	6.60617	pos	M+H-2H2O	C47H76O18	-	63.6	-1.86312	-	HMDB0036476	289649-54-3	2451.67	2502.99	2720.32	2631.22	1903.86	2727.51	5219.69	4586.16	3661.64	7941.09	4806.23	4309.08	1959.57	3427.84	2911.09	4068.85	1285.59	1867.77	10182.6	11967.1	5746.99	4879.23	1849.29	8060.66	7145.78	4876.27	5971.02	6747.49	5719.22	6350.31	4605.13	4863.42	4736.93	4910.49
pos_2662	Arachidyl alcohol	343.295	6.96215	pos	M+2Na-H	C20H42O	-	55.4	2.48825	-	HMDB0011619	629-96-9	72.5306	10.7851	0	270.384	408.486	127.343	140.032	167.273	954.515	119.634	299.827	353.7	229.463	1720.66	704.908	20.9464	368.021	73.4707	91.4574	16.5342	15.7184	125.594	23.0781	85.9307	20.5236	0	11.3375	157.628	184.454	9.8397	261.749	175.719	148.499	200.255
pos_46	AMINOHYDROXYBUTYRIC ACID	120.065	0.836167	pos	M+H-2H2O, M+H, M+H-H2O	C4H9NO3	89.5	-	7.13689	-	-	-	6015.31	6369.59	5645.16	4501.55	8706.83	4172.48	3749.37	4114.92	2875.06	4723.02	3888.98	5247.09	7766.9	3678.6	6530.17	4041.88	7515.9	4590.96	6548.4	6467	5279.03	3913.9	4554.26	6258.46	2381.73	3196.07	2397.33	2029.32	2609.19	2533.59	4559.38	4555.14	4743.84	4519.98
pos_4768	Alpha-Vetivone	219.174	7.75477	pos	M+H	C15H22O	50.6	-	-0.802478	C09744	-	-	459.239	542.519	540.188	494.852	699.125	670.441	821.759	772.383	855.448	703.877	730.31	969.928	2060.9	808.627	1131.3	1550.8	1862.72	2090.25	1881.25	1375.51	1858.95	1997.26	2103.98	1713.95	1537.61	1634.98	1480.79	1736.45	637.237	650.526	671.4	698.228	618.575	701.894
pos_5649	Alpha-curcumene	203.179	5.59123	pos	M+H	C15H22	80.4	-	-1.44579	C09649	HMDB0059878;HMDB0061838;LMPR0103060015	-	1604.84	1505.43	1827.38	1905.32	1369.61	1724.02	2047.32	1937.55	1697.27	1849.7	2133.99	1605.25	2306.46	1901.01	3802.43	2361.67	1609.12	1790.14	1034.62	1438.46	2472.05	1699.98	2957.48	1968.25	1542.3	2014.58	1481.91	2923.18	1923.5	1664.94	1871.62	1768.9	1918.84	1731.73
pos_6742	A-L-Arabinofuranosyl-(1->2)-[a-D-mannopyranosyl-(1->6)]-D-mannose	497.146	0.743183	pos	M+Na	C17H30O15	-	89.1	-3.15161	-	HMDB0039818	-	703.687	678.494	881.482	289.174	1410.92	409.77	368.255	191.605	301.286	185.487	397.208	355.853	824.711	863.305	734.817	275.504	258.773	139.716	537.797	711.803	448.864	420.47	115.389	351.091	159.076	129.208	176.678	47.9395	223.425	318.329	695.404	593.696	677.713	602.457
pos_1916	ALANYL-dl-LEUCINE	203.139	2.7269	pos	M+H	C9H18N2O3	62.4	-	-0.139245	-	-	-	3343.33	1090.53	381.23	849.277	1098.4	280.58	152.764	230.115	134.306	208.336	161.25	186.742	9393.68	1552.21	7055.54	2508.49	5565.55	201.232	749.512	502.063	414.069	365.873	9.37711	631.625	98.1978	128.746	102.601	186.002	148.132	102.429	1039.31	970.293	1029.43	1020.86
pos_5304	Agavoside A	593.37	6.26668	pos	M+H	C33H52O9	-	60.7	2.52496	C08885	HMDB0034391;LMST01080006	56857-65-9	1482.82	1652.94	2231.28	1672.38	2707.51	1914.05	927.757	1220.65	966.571	1565.6	1312.84	1343.5	7162.07	2136.96	861.406	876.795	2463.2	1706.7	6925.08	2955.52	1677.13	3337.48	1211.95	1801.1	539.215	648.984	646.342	857.122	859.311	966.81	1619.16	1637.12	1456.94	1746.25
pos_1927	Adipate semialdehyde	113.059	2.92055	pos	M+H-H2O	C6H10O3	-	59.4	-1.86666	C06102	HMDB0012882	928-81-4	26.0687	28.6447	34.4923	27.6366	40.6135	40.6744	21.8083	29.1322	22.7703	24.7436	21.473	22.2835	55.9585	22.8563	24.9598	24.1247	51.5128	40.0837	32.9838	39.2941	24.7493	37.8358	36.3122	36.4741	106.378	73.4512	58.9353	180.53	55.7913	118.733	32.5452	36.8838	30.404	37.986
pos_1780	Adenosine 3'-monophosphate	348.071	1.14665	pos	M+H	C10H14N5O7P	72.7	-	0.887203	C01367	HMDB0003540	-	196.328	783.959	335.677	68.4462	1327.81	272.354	525.267	696.391	378.049	394.696	731.677	486.533	426.848	235.934	47.4145	260.187	649.679	473.554	1758.38	1204.4	765.113	808.895	309.477	195.157	309.72	415.173	415.495	653.394	452.598	379.39	459.16	386.532	527.502	468.079
pos_6595	Adenine	136.062	1.12013	pos	M+H	C5H5N5	91.3	-	-1.40411	C00147	HMDB0000034	73-24-5	366.065	624.943	283.262	385.601	723.845	238.964	389.773	353.809	217.849	208.714	386.451	264.492	336.4	405.029	256.789	269.464	316.108	306.115	331.673	172.354	331.262	263.156	259.533	311.405	169.081	218.612	152.55	798.757	223.208	83.8744	257.404	326.583	446.109	305.817
pos_4922	9-OxoODE	295.227	7.25697	pos	M+H	C18H30O3	72.2	-	0.534095	C14766	LMFA02000251;LMFA02000274;HMDB0004669	-	3003.57	4414.51	2660.91	2478.83	9647.16	2534.34	3827.88	3562.53	3132.51	2385.02	4034.3	3623.95	8659.78	4160.78	4520.09	3355.72	2694.19	3514.75	5090.06	3202.31	3433.42	4749.36	2697.19	2672.29	2221.69	2032.6	2223.16	3629.71	2760.22	2084.4	3531.81	3449.95	3477.2	3348.33
pos_4819	9,12-Octadecadiynoic Acid	277.216	7.56945	pos	M+H	C18H28O2	61	-	-0.380465	-	LMFA01030540	-	6569.78	17244.7	7009.9	4416.36	31422.2	4605.61	5260.54	6320.71	5442.09	4576.85	6457.17	6393.38	18684.8	7681.88	6837.13	6518.14	5222.06	6518.03	10461.5	8091.27	6198.01	14011.9	6333.45	5754.35	3716.35	3592.16	3730.85	4754.15	4881.56	4016.67	7547.93	7534.56	7499.57	7644.38
pos_2774	9,10-Epoxyoctadecenoic acid	261.222	7.62162	pos	M+H-2H2O	C18H32O3	-	63.9	2.35165	C14825	HMDB0004701	-	56.9762	84.6606	40.7175	3.61905	129.836	15.1706	49.4779	40.4165	30.5885	13.2078	70.99	34.616	224.437	38.2637	12.0254	15.7052	0	7.06701	39.2682	45.7894	20.1314	19.9607	7.31945	0	4.26864	1.92747	6.54935	9.254	27.3025	5.42171	48.9469	29.2337	36.1805	36.6346
pos_2878	9,10-epoxy-12-octadecenoic acid	297.242	8.2369	pos	M+H	C18H32O3	51.3	-	-0.158183	-	LMFA02000280	-	164.379	246.228	119.86	150.742	433.964	144.443	186.8	235.544	231.004	240.834	214.282	242.765	225.893	258.438	233.634	166.659	229	238.874	241.455	138.053	242.518	391.016	157.246	178.01	117.183	126.934	116.478	97.8828	141.232	78.4546	174.35	199.541	195.028	188.585
pos_4946	8R,11S-DiHODE	313.237	7.15497	pos	M+H	C18H32O4	83.5	-	0.370295	-	LMFA02000064	-	95.0177	193.761	47.3458	55.6961	448.971	65.8472	152.768	133.982	135.234	84.2227	149.271	223.898	403.18	156.872	172.57	119.735	137.125	193.798	167.306	52.0849	151.597	312.85	166.01	65.0658	30.2538	63.0286	45.7956	136.006	66.6287	1.58505	130.916	134.642	131.327	125.382
pos_6414	8-Hydroxy-5,6-octadienoic acid	139.075	2.31833	pos	M+H-H2O	C8H12O3	-	56.7	-2.8027	-	LMFA01031076;HMDB0031101	-	308.188	319.628	312.4	386.318	351.37	220.737	78.0641	51.5486	82.8766	109.201	84.628	97.4382	47.7887	151.588	256.528	207.844	46.3835	117.105	99.0049	185.404	63.0452	189.513	288.437	281.717	112.887	197.694	109.41	143.29	149.401	151.619	186.921	193.956	175.948	179.73
pos_6884	8-Anilino-1-naphthalene sulfonate	341.094	0.1123	pos	M+ACN+H	C16H13NO3S	-	56.1	-5.84145	C11326	HMDB0061854	82-76-8	44.3273	45.3269	39.3133	40.2878	65.6588	44.4148	50.7775	52.818	49.2636	44.8062	47.1542	63.8973	71.3475	68.5957	66.2927	63.7882	82.8932	70.4046	61.6564	72.5702	54.7451	72.7589	73.9331	57.1805	79.2297	50.1867	65.9889	75.0912	48.1968	40.8105	42.5413	50.0651	50.6459	43.1181
pos_535	7-Hydroxy-6-methyl-2H-1-benzopyran-2-one	209.08	5.0041	pos	M+H, M+CH3OH+H	C10H8O3	-	56.4	-5.6974	-	HMDB0032990	53811-56-6	3098.76	2670.1	2498.19	4431.17	864.275	3409.77	2544.52	1513.84	2509.09	1698.05	2133.2	2136.3	1122.64	2118.8	3161.64	3671.94	1844.91	2173.05	985.026	1649.75	2053.15	1825.99	2376.01	3271.03	2358.05	2012.75	1983.44	2486.54	1896.96	1770.37	2299.38	1834.89	1883.95	2004.75
pos_1478	7-Hydroxy-6-(methoxyacetyl)-2,2-dimethyl-2H-1-benzopyran	249.111	4.7846	pos	M+H, M+ACN+Na	C14H16O4	-	54.2	-2.84418	-	HMDB0029774	22037-34-9	856.772	535.356	765.607	916.901	540.157	623.857	722.562	529.721	477.987	736.656	708.406	761.411	219.757	542.445	969.718	1017.66	1004.2	766.677	486.04	771.703	687.306	618.362	1025.13	1293.1	1053.6	1689.94	1102.32	1224.88	1297.68	1140.41	716.366	778.489	753.769	786.262
pos_6633	6'-Sialyllactosamine	339.103	0.9485	pos	M+2Na	C23H40N2O18	-	56.2	-0.499343	C04886	HMDB0041621;HMDB0001081	191667-37-5	1030	1458.41	1531.56	693.599	1011.06	2171.48	1163.94	2007.26	647.72	2022.88	1620.61	1001.98	1441.53	130.823	631.468	1301.85	1128.05	1384.75	1277.33	1320.17	1319.02	988.462	1026.27	685.684	3026.59	3200.39	3655.8	5480.14	3346.04	3113.34	1250.6	1168.82	1163.49	1130.19
pos_6527	6-Oxopiperidine-2-carboxylic acid	176.091	1.29365	pos	M+CH3OH+H	C6H9NO3	-	53.2	-2.64319	-	HMDB0061705	-	700.365	950.27	853.45	543.901	846.269	751.34	515.797	429.956	226.411	368.039	475.343	226.737	785.087	233.255	982.807	477.565	143.507	202.46	680.205	656.324	800.607	364.26	599.854	436.159	1324.87	1058.6	1644.74	1799.13	1149.24	1571.3	600.332	613.696	588.153	585.309
pos_2040	6'-Methoxypolygoacetophenoside	402.141	4.57845	pos	M+ACN+H	C15H20O10	-	63	2.94299	-	HMDB0035476	241814-63-1	34.4586	122.429	133.04	0	187.246	7.09718	2.08223	13.3777	5.89972	7.3901	9.83697	0	95.393	122.737	21.1541	3.40662	2.45915	11.8068	38.8857	13.0945	36.531	68.7362	5.92785	8.15696	0.184332	7.51409	9.34594	11.4908	6.75145	0.0967713	55.8467	76.3274	63.0467	32.0162
pos_4972	6-hydroxysphingosine	316.285	7.04348	pos	M+H	C18H37NO3	67.6	-	0.312756	-	LMSP01080003	-	9620.18	9831.38	7957.01	10094.5	14643.2	8783.73	6647.5	6715.66	6297.44	6214.23	6459.24	5451.42	10906.1	8613.86	7285.7	6439.85	5769.79	6783.12	16787.7	13603.9	12956	11042.6	8336.07	13171.6	4215.48	5227.17	4564.91	887.691	4600.61	5311.96	8128.91	7274.88	7499.06	7501.45
pos_1828	6-Feruloylglucose 2,3,4-trihydroxy-3-methylbutylglycoside	519.141	1.33563	pos	M+2Na-H	C21H30O12	-	71	-8.22643	-	HMDB0036214	257939-69-8	39.7432	0	22.7005	14.0769	10.444	34.0755	102.138	94.7546	79.8359	121.84	97.0717	113.09	0	0	31.3201	200.379	14.3296	87.3957	24.3679	18.1674	38.9568	12.9138	64.4572	20.4347	274.415	275.011	260.429	275.181	179.418	160.529	26.2368	36.5199	10.5974	35.8409
pos_1760	6''-Acetylapiin	571.141	1.0105	pos	M+H-2H2O	C28H30O15	-	63.9	-5.44768	-	HMDB0035464	-	25.2309	29.5632	65.65	58.5869	79.0411	88.5616	53.3749	40.8594	95.5528	152.469	65.6183	36.5399	139.217	62.9384	58.0828	87.6114	16.5007	51.8097	143.127	336.272	69.4391	11.1128	35.6118	53.007	260.178	356.807	289.109	316.002	185.887	144.534	134.619	140.021	166.955	98.3264
pos_2835	6-[5]-ladderane-1-hexanol	261.222	7.99025	pos	M+H	C18H28O	81.4	-	1.3842	-	LMFA05000063	-	17.7061	48.053	31.3954	45.8056	225.209	24.6262	87.6492	31.2258	37.3536	51.7151	56.1703	49.8399	17.5718	3.7399	40.0459	57.326	23.8054	15.8134	47.6916	0	27.7725	17.6243	58.3403	12.8867	0	64.7167	3.9919	0	25.8109	14.2441	34.0271	29.1129	28.8308	37.3102
pos_1341	6,10-Dimethyl-5(E),9-undecadien-2-one	177.164	5.81638	pos	M+H-H2O, M+H	C13H22O	55	-	-0.534778	-	LMFA11000696	-	224.162	83.3898	281.769	103.918	86.6786	270.099	113.137	149.642	175.953	340.854	120.974	250.196	44.0866	156.051	272.151	101.887	405.975	496.338	152.69	33.0157	215.173	154.69	429.817	129.071	198.272	325.464	122.553	549.434	210.52	174.158	297.451	189.559	206.861	340.084
pos_6375	6-(acetyloxy)-3,4,5-trihydroxyoxane-2-carboxylic acid	219.05	3.03088	pos	M+H-H2O	C8H12O8	-	53.4	-0.68474	-	HMDB0124934	-	3770.49	3509.41	3295.03	2567.87	10409.1	2799.01	1773.56	2420.36	2057.54	1871.11	2279.17	1820.3	12569.4	4966.83	3880.56	1997.7	2171.23	2601.63	5564.53	3150.87	2562.11	4737.57	3554.36	2151.35	2021.52	2515.82	2087.91	2830.11	2264.49	1964.53	3020.86	3119.41	3241.26	3183.15
pos_2005	5鈥?Deoxy-5鈥?<WBR>(methylthio)adenosine	298.097	4.49647	pos	M+H	C11H15N5O3S	84.7	-	-0.621493	-	-	-	3145.55	2545.43	2507.79	3376.32	2448.98	4336.28	2894.4	2475.99	2636.2	2720.38	2559.77	2810.73	1047.99	1994.64	911.571	1061.33	3273.06	2744.04	947.993	1031.94	966.72	1371.96	1183.13	2651.69	1105.17	1183.36	1379.93	708.575	1217.66	1255.18	1940.13	1692.69	1802.7	1948.84
pos_2007	5-O-p-Coumaroylnigrumin	404.137	4.49647	pos	M+H-H2O	C20H23NO9	-	74	6.95241	-	HMDB0038730	-	293.341	131.966	139.983	311.774	86.6059	129.726	179.37	142.656	205.631	169.602	138.908	166.511	429.273	410.396	192.935	280.486	542.568	577.428	310.832	376.141	359.851	360.156	192.594	562.053	179.104	158.916	140.488	235.76	38.13	16.3007	169.607	114.309	182.428	115.313
pos_6573	5'-O-beta-D-Glucosylpyridoxine	332.134	1.17732	pos	M+H	C14H21NO8	62.2	-	0.609876	C03996	-	-	406.653	586.991	367.363	367.759	489.497	395.042	1023.51	522.12	694.184	435.444	908.506	809.148	578.485	806.259	525.618	1022.77	420.009	628.152	763.059	922.209	706.318	529.728	673.658	664.241	588.08	474.491	593.611	1177.49	422.425	495.373	544.745	499.325	499.586	483.854
pos_6535	5-Hydroxy-L-tryptophan	221.092	1.26198	pos	M+H	C11H12N2O3	53.5	-	-2.33201	C00643	HMDB0000472	895096	142.005	225.125	226.449	94.8729	152.967	214.394	80.004	183.695	146.78	224.586	117.559	314.202	240.511	68.0923	157.657	101.183	106.483	187.74	143.394	100.457	96.2282	149.066	149.93	115.85	36.8697	104.763	244.946	249.251	201.364	147.697	171.8	157.747	136.483	143.469
pos_5658	5-hydroxy-8,8-dimethyl-4-phenyl-2H,8H-pyrano[2,3-f]chromen-2-one	353.138	5.55973	pos	M+CH3OH+H	C20H16O4	-	59.3	0.27838	-	HMDB0126080	-	405.806	290.138	221.105	477.648	69.4013	191.693	224.338	124.105	128.333	122.844	121.255	134.424	81.1643	79.2007	171.799	147.779	82.5781	88.7254	5.79904	78.4626	206.738	66.5067	143.462	96.6988	94.4776	59.0131	58.8029	109.9	167.557	132.544	211.532	191.763	174.511	191.376
pos_6888	5-Hydroxy-6-methoxycoumarin 7-glucoside	371.101	0.0789	pos	M+H	C16H18O10	-	50.5	9.96815	-	HMDB0039774	141238-32-6	241.295	240.64	196.302	214.985	246.004	232.981	277.002	268.685	276.03	250.203	254.234	290.733	256.629	262.271	281.44	288.785	282.073	245.439	270.769	291.987	244.377	309.513	291.132	258.022	306.212	205.939	310.299	237.156	218.773	235.445	224.766	285.07	282.744	265.133
pos_4180	5-Heneicosyl-1,3-benzenediol	427.357	9.84648	pos	M+Na	C27H48O2	-	59.2	6.30781	-	HMDB0031035	70110-59-7	121.658	86.717	94.9305	76.4706	138.442	24.5746	99.622	36.6703	57.5395	18.2003	53.5173	117.494	206.715	22.7943	90.6271	48.1455	34.8237	53.5752	58.9071	64.2394	21.5686	253.917	136.539	21.6054	60.7834	6.3264	27.1285	0	85.1183	61.9579	88.0365	44.9785	77.3315	71.7328
pos_4343	5-Deoxymyricanone	382.204	9.25968	pos	M+ACN+H	C21H24O4	-	83.3	8.25111	-	HMDB0030799	110007-10-8	26.7553	0	18.0109	7.89881	0	23.8613	129.266	47.3312	70.2072	98.3282	40.7042	100.151	102.47	37.7657	66.3066	113.788	54.8784	126.517	95.6837	107.127	69.7058	55.5604	153.234	98.1757	145.65	70.8141	77.0202	23.2385	69.5641	69.9376	43.2534	105.887	51.0779	106.097
pos_1991	5,7-Dihydroxy-8-C-(4-hydroxy-3-methyl-2-butenyl)flavanone	341.135	4.45497	pos	M+H	C20H20O5	53.5	-	-9.5118	-	LMPK12140168	-	61.5734	47.8489	72.7813	68.8141	22.9757	69.3962	41.1977	38.6712	37.7485	48.0356	60.28	46.2211	0	37.7772	27.9387	63.0893	16.9615	33.8518	0	3.87383	3.74728	43.2174	38.2375	14.5626	56.7226	66.4095	31.8201	42.3291	63.9814	78.1795	33.1705	56.2174	48.1627	40.2682
pos_5415	5-(2-Methylpropyl)tetrahydro-2-oxo-3-furancarboxylic acid	209.08	6.0502	pos	M+Na	C9H14O4	-	93.7	9.47332	-	HMDB0030988	-	39.963	25.1429	171.637	156.821	0	88.7813	115.217	19.8583	39.7904	35.988	59.7208	32.5551	0	9.93469	4.70591	15.0028	19.3187	10.0262	8.04779	36.8959	41.336	28.9581	66.519	46.3436	198.136	197.406	113.555	467.104	179.302	201.502	48.2384	79.8301	58.1198	46.0205
pos_5517	4-Propylphenol	137.096	5.80538	pos	M+H	C9H12O	53.6	-	-1.18121	C14311	HMDB0032625	645-56-7	66.3814	54.3962	73.4575	59.9076	37.3622	94.8579	266.07	212.825	240.003	332.833	245.502	308.664	32.0979	278.103	156.384	207.312	397.477	396.567	121.358	142.957	148.557	165.852	297.148	271.245	234.56	228.573	184.221	398.452	176.841	173.241	168.843	179.863	185.848	156.29
pos_1873	4-O-alpha-D-Galactopyranosylcalystegine B2	320.134	1.91727	pos	M+H-H2O	C13H23NO9	-	53.9	0.402128	-	HMDB0038228	-	2480.22	1904.13	1920.51	3017.69	1403.3	2533.62	3640.4	3210.09	3481.8	3158.84	2820.39	4247.86	2813.49	1856.55	3885	3843.57	2812	3287.64	2828.33	2969.12	3039.79	2283.29	2482.53	3756.43	3472.11	2192.3	3019.11	5989.21	2821.31	2362.64	2598.06	2416.16	2391.97	2361.95
pos_6114	4-Hydroxy-6-methyl-3-(1-oxobutyl)-2H-pyran-2-one	393.154	4.72162	pos	2M+H	C10H12O4	-	64.3	0.267316	-	HMDB0040637	22073-85-4	130.305	107.193	208.198	193.896	62.5238	116.8	213.342	77.5241	193.741	156.904	115.59	180.084	69.4006	71.0197	238.106	229.613	38.0689	77.4429	130.594	265.409	50.1832	65.5651	96.974	220.292	462.72	538.443	443.931	420.149	447.057	501.164	231.49	188.456	218.871	190.989
pos_6127	4-[5-(3-hydroxypropyl)-1-benzofuran-2-yl]benzene-1,2-diol	317.137	4.70112	pos	M+CH3OH+H	C17H16O4	-	54.9	-3.45061	-	HMDB0131340	-	134.283	113.418	224.158	91.9688	211.135	160.813	200.779	196.307	200.254	206.846	145.642	191.626	247.019	133.87	243.886	245.07	189.548	211.124	326.44	392.691	283.571	320.84	539.5	560.55	175.597	355.842	179.292	215.105	250.119	206.921	219.28	194.454	233.749	190.377
pos_1985	4-(2-Nitroethyl)phenyl primeveroside	503.187	4.44513	pos	M+ACN+H	C19H27NO12	-	52.8	-0.241057	-	HMDB0031742	-	16.0449	6.00911	26.2222	42.5228	0	80.2973	80.6652	40.2474	71.5328	21.435	52.1895	156.541	0	23.2919	30.2216	42.136	84.8859	183.914	18.0258	6.24968	30.1863	63.4962	88.7025	68.6043	101.69	87.0531	47.6099	219.817	84.7926	45.2933	58.3217	37.8497	45.8622	45.6427
pos_1999	4-(2-amino-3-hydroxyphenyl)-4-oxobutanoic acid O-glucoside	435.141	4.47578	pos	M+ACN+Na	C16H21NO9	-	64.7	9.53504	-	HMDB0062374	-	3859.61	808.624	1262.77	1364.64	379.76	413.379	1786.64	791.528	377.398	218.294	2016.57	291.944	3223.18	1938.2	1634.01	1258.83	393.154	260.038	3502.13	4087.93	4358.27	1461.05	1703.9	1339.7	1183	212.808	93.875	1083.66	247.963	442.436	1282.61	1300.59	1288.06	1293.27
pos_5577	3-phenyl-3,4-dihydro-2H-1-benzopyran-7-ol	259.133	5.70955	pos	M+CH3OH+H	C15H14O2	-	80.4	-0.049946	-	HMDB0141210	-	14414	1544.48	9455.24	432.814	7894.04	1547.96	28.843	125.956	277.896	104.278	116.246	419.293	5923.97	285.604	8645.93	1661.94	98.8718	214.571	11745.6	20673.3	5074.97	570.427	1191.96	1966.71	84.1699	29.4776	26.4195	68.7415	39.6459	51.0599	3141.31	2952.65	3101.32	3011.72
pos_611	3-O-Methylniveusin A	391.171	5.73088	pos	M+H-H2O, M+H	C21H28O8	-	52.8	-9.29623	-	HMDB0039084	-	1254.25	434.99	735.354	559.332	588.353	452.738	370.587	272.197	383.861	352.493	332.82	579.888	1443.78	380.387	2412.25	700.504	409.647	466.92	1308.35	1848.02	1711.3	635.467	798.886	1160.37	229.331	282.717	176.192	484.081	175.849	229.367	743.104	747.05	779.86	746.086
pos_163	3-O-cis-Coumaroylmaslinic acid	601.388	7.1243	pos	M+H-H2O, M+H, M+H-2H2O	C39H54O6	-	62.6	-1.6208	-	HMDB0034539	35482-91-8	113347	120763	120241	106043	114488	110635	85544.1	79251.7	76931.7	75655.8	78771.1	71306.6	36174.7	47472.8	39403	47041.6	24635.8	39608.2	62770.5	71591.1	64824.6	50802.4	64612.9	57804.5	62304.4	49484.1	59320.1	47384.8	89964.3	87624.4	92771.8	89023.5	88717.9	90621.5
pos_6275	3-Methylindole	132.08	4.47578	pos	M+H	C9H9N	60.2	-	-3.19625	C08313	HMDB0000466	83-34-1	169.112	146.14	193.48	117.488	576.315	104.888	39.7846	54.5131	105.081	7.50634	59.4401	113.946	406.677	200.656	82.8767	36.7957	159.875	139.53	325.854	234.878	180.798	201.361	26.123	155.662	8.28636	1.74988	5.99506	85.0039	15.41	0	133.715	107.18	101.652	146.992
pos_1850	3-Methylbutyl glucosinolate	422.112	1.51213	pos	M+CH3OH+H	C12H23NO9S2	-	50.3	-8.72435	-	HMDB0038412	76265-22-0	710.587	373.33	420.914	564.241	221.187	551.066	879.322	1160.21	1197.33	1238.77	786.666	1273.2	996.003	662.051	1301.31	1024.56	1267.61	1171.91	471.714	370.536	906.572	1037.7	1228.69	906.773	607.231	725.081	692.725	2424.69	879.078	752.086	790.467	788.692	807.285	794.611
pos_5269	3-Methyl-1-phenyl-1-butanone	163.111	6.33185	pos	M+H	C11H14O	62.3	-	-1.99485	-	-	-	191.211	303.124	144.274	267.157	269.364	235.673	220.373	266.328	352.887	294.562	321.944	334.237	324.722	559.977	204.399	212.06	313.22	268.344	422.705	289.039	231.078	241.17	290.242	234.683	260.373	277.315	227.393	588.939	215.89	211.056	266.622	289.515	329.953	279.559
pos_6214	3-Isopropenylpentanedioic acid	137.059	4.55812	pos	M+H-2H2O	C8H12O4	-	69	-5.04596	-	HMDB0032352	6839-75-4	150.874	151.921	264.998	140.642	126.193	223.55	69.7531	110.533	160.653	147.528	101.477	131.343	79.4919	256.883	132.909	196.94	212.105	148.644	106.127	237.201	74.6551	96.8916	88.2102	316.856	454.731	610.323	560.749	439.205	380.875	447.661	182.079	173.361	203.857	127.604
pos_3228	3-Hydroxy-b,e-caroten-3'-one	605.381	10.1378	pos	M+K	C40H54O2	-	54.8	9.8018	-	HMDB0003448	32729-11-6	296.787	774.65	662.663	15.5327	1837.94	194.614	83.6042	192.639	9.08094	45.1072	416.568	11.1889	4839.55	972.131	128.052	133.241	1010.45	432.166	3360.74	1603.66	739.669	2677.54	551.271	156.266	56.1364	79.3393	41.1577	35.0102	8.13302	34.7424	374.022	474.349	497.54	420.214
pos_6425	3-Hydroxy-2-methylglutarate	159.065	2.21827	pos	M+H-H2O	C7H12O5	-	55.5	-1.9017	-	HMDB0029169	-	0	10.0641	5.23936	7.37137	0	12.9053	31.216	32.2541	28.6768	30.2452	29.3787	20.3378	18.8665	29.1212	43.4407	46.9621	15.7557	25.0035	3.68657	4.38128	7.18857	16.6353	4.3376	3.92791	45.6691	28.8384	73.2238	135.328	27.7959	51.0929	18.4983	19.0574	17.0224	30.1277
pos_4650	3-Epipapyriferic acid	643.36	8.19592	pos	M+K	C35H56O8	-	55.4	-0.484473	-	HMDB0040498	151890-02-7	141.389	146.362	525.039	68.3711	650.7	154.318	68.3755	148.025	69.8664	209.592	302.195	6.03151	447.247	169.357	0	2.96824	155.635	40.0274	401.425	197.156	26.5276	259.755	14.7653	6.70688	0	20.8879	12.3833	0	10.694	95.4455	170.973	182.468	184.665	197.916
pos_5045	3b-Allotetrahydrocortisol	349.237	6.84615	pos	M+H-H2O	C21H34O5	-	81.1	0.314002	-	HMDB0000314	651-43-4	165.704	420.858	167.388	260.14	661.943	244.529	218.246	431.953	312.832	385.752	300.752	464.764	315.078	326.587	247.758	171.286	1158.36	777.414	178.687	71.4805	318.154	659.201	364.053	238.205	152.482	114.79	81.1696	326.921	154.661	80.1738	328.062	323.244	305.923	330.5
pos_2907	3b,17b-Dihydroxyetiocholane	293.248	8.3714	pos	M+H	C19H32O2	-	73.5	0.273496	-	HMDB0000369	6038-31-9	1013.4	1238.26	895.641	789.45	2056.27	1187.88	1128.87	1016.63	919.719	842.895	1042.4	1020.02	1563.28	1032.95	1039	922.261	884.565	912.968	1020.63	1072.58	904.126	1097.07	753.153	895.932	696.174	660.357	611.272	696.793	754.178	755.399	839.466	939.928	801.492	893.045
pos_2495	3a,6b,7b,12a-Tetrahydroxy-5b-cholanoic acid	447.274	6.24485	pos	M+Na	C24H40O6	-	58.2	6.03631	-	HMDB0000367	75110-48-4	2255.65	2697.58	3034.95	3736.61	2941.54	4247.05	2993.93	4374.66	3256.72	6494.6	3158.75	2530.25	4275.33	3507.43	2174.55	2977.23	5180.83	3726.03	6104.44	4935.66	3897.56	2664.6	1607.67	3609.49	3662.07	3940.18	3447.07	4555.86	4321.07	5146.51	4448.08	4349.13	4340.93	4208.61
pos_5516	3-[(3,3-dimethyloxiran-2-yl)methyl]-4-hydroxybenzoic acid	255.122	5.80538	pos	M+CH3OH+H	C12H14O4	-	57.7	-1.25876	-	HMDB0135904	-	273.684	216.428	162.577	190.223	174.195	108.294	270.898	161.25	276.311	126.204	249.364	156.983	240.656	258.306	377.191	406.322	48.8472	88.9382	287.282	312.35	421.8	142.815	245.663	127.964	14.0057	0	50.5358	116.916	15.8943	25.0907	199.19	166.725	175.332	170.982
pos_5834	3,4-Dimethylstyrene	133.101	5.20158	pos	M+H	C10H12	65.9	-	-3.15749	-	-	-	76.0905	92.7312	105.83	20.8776	52.2024	15.6011	267.453	194.332	252.49	131.566	249.449	190.437	32.487	202.029	180.351	254.543	108.864	266.046	27.2598	9.62267	137.668	109.401	232.744	123.944	211.944	411.241	261.628	507.601	241.103	324.546	169.542	171.206	179.317	159.056
pos_1920	3,4-Dihydroxybenzoic acid	155.034	2.81655	pos	M+H	C7H6O4	78.9	-	-1.79805	C00230	HMDB0001856	99-50-3	213.809	87.5169	136.05	129.823	97.567	183.886	304.937	309.397	393.098	315.94	304.37	495.653	106.567	170.188	129.781	210.133	438.299	509.398	87.3655	51.6757	178.304	166.742	177.303	138.998	135.328	183.289	160.143	334.558	134.334	155.568	170.937	161.185	193.334	184.724
pos_5546	3,4,5-trihydroxy-6-{3-[(2E)-3-phenylprop-2-enoyl]phenoxy}oxane-2-carboxylic acid	383.113	5.74122	pos	M+H-H2O	C21H20O8	-	59.1	0.243358	-	HMDB0135447	-	402.982	339.209	314.592	647.634	52.0152	671.906	754.842	586.649	656.621	485.252	520.305	918.396	204.428	443.053	585.002	732.74	1112.59	956.66	147.399	146.03	318.958	896.376	385.907	753.094	416.758	502.328	325.082	523.768	574.099	422.459	494.404	611.362	478.869	535.484
pos_1336	3,4,5-trihydroxy-6-[2-(4-phenylbut-1-en-2-yl)phenoxy]oxane-2-carboxylic acid	401.16	5.83822	pos	M+H-H2O, M+H	C22H24O7	-	50.1	0.193416	-	HMDB0135565	-	272.705	166.614	135	354.256	35.8594	181.626	151.004	80.6904	136.171	109.083	122.733	165.908	0	174.24	197.072	176.182	42.815	105.156	0	78.9039	26.6322	2805.29	6.60333	149.178	0	32.9908	0	8.13657	13.3404	11.6698	126.485	153.523	159.036	117.668
pos_6288	3,4,5-trihydroxy-6-[(2-methylpropanoyl)oxy]oxane-2-carboxylic acid	229.071	4.46563	pos	M+H-2H2O	C10H16O8	-	69.6	-0.273408	-	HMDB0126095	-	462.614	314.097	214.198	322.979	141.388	194.436	270.075	201.458	307.932	153.392	185.8	265.486	192.069	20.7833	212.295	245.616	22.3786	68.8523	712.085	585.922	484.887	350.102	239.468	186.365	198.524	27.4208	176.429	119.787	118.931	129.763	228.246	216.707	203.544	238.286
pos_78	3,4,5-trihydroxy-6-(3-phenylpropoxy)oxane-2-carboxylic acid	295.118	4.63928	pos	M+H-H2O, M+H, M+H-2H2O	C15H20O7	-	62.2	2.66474	-	HMDB0135312	-	503.611	419.665	473.328	709.688	236.197	796.563	797.811	1092.06	1073.64	1187.22	628.633	1903.2	562.811	1023.61	836.795	1059.1	4012.97	2658.59	320.595	317.4	636.706	1948.42	1914.86	1343.41	852.099	1296.3	726.155	1119.72	754.091	670.315	684.629	758.202	703.526	709.579
pos_6320	3,3'-Dithiobis[4,5-dihydro-2-methylfuran]	502.12	4.39297	pos	2M+ACN+H	C10H14O2S2	-	61	-2.81543	-	HMDB0039670	85196-66-3	85.8726	185.336	67.4687	39.7202	327.655	17.2104	2.918	17.0462	9.13351	0.659515	12.9215	0.0798948	611.046	46.3349	95.9528	5.58054	0	0	1370.28	889.851	128.244	378.073	8.78558	1.36924	21.5527	8.6501	8.6197	2.7986	2.28241	35.8307	118.123	138.033	125.358	131.976
pos_6180	3,3',4',5,7-Pentahydroxyflavan(4->8)-3,4',5,7-tetrahydroxyflavan	563.155	4.60895	pos	M+H	C30H26O11	-	73.2	-0.375628	-	HMDB0037662	80685-13-8	1361.71	740.142	994.738	1059.13	420.747	1014.04	645.795	1038.23	1149.62	1295.55	428.403	1807.51	203.624	165.645	857.372	509.245	211.131	436.952	119.866	343.409	545.939	415.056	910.471	545.948	570.866	330.933	526.062	693.521	748.257	734.827	661.995	693.533	577.387	633.359
pos_5450	3,11,12-Trihydroxy-1(10)-spirovetiven-2-one	269.175	5.9177	pos	M+H	C15H24O4	-	65.6	1.45591	-	HMDB0038154	84321-96-0	3.80285	167.946	7.07193	8.10285	408.258	17.1533	0.816978	6.67485	0	3.67667	0	0.000275196	95.731	27.7139	76.8053	0	17.8099	5.86647	17.1104	11.2768	9.58198	3.07321	0	0	98.6183	133.162	102.972	136.973	80.3332	91.3935	43.7354	33.9636	51.1506	23.7882
pos_6400	3-(3,4-Dihydroxyphenyl)lactate	199.06	2.54773	pos	M+H	C9H10O5	64.5	-	-1.42169	C01207	HMDB0003503	-	517.404	414.197	403.396	598.016	119.101	459.266	925.488	593.903	802.293	586.86	718.63	752.678	723.44	638.857	2079.55	1844.28	507.216	757.231	285.096	546.222	439.27	508.42	410.732	751.88	1574.98	1451.35	1621.26	2685.08	1499.82	1404.59	752.452	806.135	774.236	772.803
pos_6469	3-(2-Hydroxyphenyl)propionic acid	167.07	1.65278	pos	M+H	C9H10O3	54.3	-	-2.04407	C01198	HMDB0033752	-	216.737	112.847	211.501	188.1	22.3816	206.772	156.317	123.148	136.422	149.386	130.806	137.567	27.5612	32.805	205.24	256.259	119.929	120.331	42.488	116.293	45.5352	86.7822	190.375	218.064	205.057	165.768	197.544	244.883	188.338	215.355	156.043	157.006	134.605	136.381
pos_2262	3'-(2''-Galloylglucosyl)-phloroacetophenone	447.092	5.27342	pos	M+H-2H2O	C21H22O13	-	70.3	0.109763	-	HMDB0040622	152041-18-4	6087.05	4210.85	5265.75	4316.43	3102.59	6462.02	7323.94	8571.57	5967.92	7685.11	7454.34	4796.66	7749.01	8363.45	5326.87	4999.98	6029.44	4979.36	15026.4	12851.3	13130.4	6237.6	8945.38	7168.78	8529.19	7174.26	7979.65	12058.8	8989.14	9736.59	7292.62	7223.39	7722.05	7803.56
pos_5153	2-Phenylethyl beta-D-glucopyranoside	267.122	6.57567	pos	M+H-H2O	C14H20O6	-	60.3	-1.31259	-	HMDB0029819	18997-54-1	1003.99	967.531	982.016	1356.39	1129.19	963.942	913.721	1198.23	1085.82	1003.17	1369.72	933.123	722.204	1142.59	933.38	855.886	717.347	854.861	920.015	1032.42	769.214	966.271	1162.73	1132.33	966.396	769.398	1004.14	1285.4	906.894	1008.99	1262.14	842.725	1103.74	934.086
pos_6362	2-Phenylethanol	105.07	3.29187	pos	M+H-H2O	C8H10O	79.2	-	2.15432	C05853	HMDB0041615;HMDB0033944	22258	691.888	1117.17	568.248	110.615	2271.94	74.4647	31.6169	78.1814	42.8965	13.0975	140.25	10.2835	1983.44	347.224	1574.69	1600.42	34.856	18.4137	1602.02	940.254	45.3834	648.811	20.849	27.8491	150.014	117.512	116.274	120.463	106.695	130.736	438.635	464.824	482.141	452.329
pos_6538	2'-O-Methyladenosine	282.119	1.25198	pos	M+H	C11H15N5O4	85.4	-	-2.10861	C04779	HMDB0004326	2140-79-6	33.5064	44.7734	61.4307	21.6402	37.8298	43.9814	60.6337	101.884	55.3089	69.1646	87.3955	44.8002	130.833	572.875	106.215	71.3703	55.3292	76.0342	87.9643	45.3762	55.1977	89.317	96.7485	46.7404	77.9689	109.312	61.1764	52.5511	72.514	61.7787	55.6556	59.2544	50.142	63.2771
pos_2616	2-Methyl-3-(2-pentenyl)-2-cyclopenten-1-one	165.127	6.7525	pos	M+H	C11H16O	51.5	-	-2.32979	-	HMDB0037294	11050-62-7	116.74	81.9963	86.7765	94.087	319.834	52.8804	5.48114	0	0	0	7.3315	5.67267	33.3229	42.0539	78.0506	66.8608	0	13.4716	14.7736	13.256	31.8108	0	9.47456	4.27705	59.455	163.189	94.1648	151.709	125.465	31.6959	53.8779	50.258	53.0318	50.6315
pos_1872	2-Methoxyhydroquinone	141.054	1.89495	pos	M+H	C7H8O3	90.7	-	-2.6005	-	-	-	392.474	314.284	321.162	553.662	163.881	392.044	431.076	386.094	424.817	387.541	348.917	516.278	281.466	205.817	581.022	556.967	338.078	399.836	328.736	326.346	404.127	258.241	310.331	573.414	441.675	346.449	385.89	794.44	394.481	333.122	338.994	341.495	344.387	331.873
pos_5902	2-Methoxy-3-(4-methoxyphenyl)propanoic acid	211.096	5.06625	pos	M+H	C11H14O4	56.7	-	-1.90527	-	HMDB0039428	87387-83-5	3710.18	2990.73	3031.99	5093.48	1209.47	3831.9	2633.04	1910.02	2450.97	2059.07	2151.08	2578.04	1065.12	1673.9	2397.2	2569.15	1755.46	2281.62	936.919	1217.95	1531.65	1898.11	1381.42	2431.31	2087.53	2302.99	2225.28	2773.51	2370.14	2181.55	2363.69	2131.74	2164.15	2314.32
pos_2881	2-Linoleoyl Glycerol	355.284	8.2574	pos	M+H	C21H38O4	64.2	-	-0.692508	-	-	-	257.084	483.109	374.985	184.302	886.042	212.708	319.231	190.443	353.497	174.678	308.429	263.421	389.428	173.977	166.852	155.702	122.91	210.325	240.236	164.963	193.743	208.696	140.448	103.666	147.098	124.03	146.875	85.7743	177.584	186.472	318.494	272.807	256.009	271.86
pos_1892	2-Hydroxyphenethylamine	120.081	2.22942	pos	M+H-H2O	C8H11NO	-	69.5	-0.0915821	C02735	HMDB0001065	7568-93-6	14446.4	7442.23	9418.98	7380.19	28278.3	2864.01	3016.04	2319.65	3637.47	2534.44	5269.35	4464.36	6249.7	3271.33	1881.32	2455.55	4989.95	5855.21	6520.06	4876	4171.42	2878.44	2007.48	6455.99	2095.67	1263.23	1607.55	5037.76	1437.94	875.555	5052.68	5304.71	5112.32	5096.7
pos_6377	2-Amino-4-oxo-6-(1',2',3'-trihydroxypropyl)-diquinoid-7,8-dihydroxypterin	254.087	3.002	pos	M+H-2H2O	C9H15N5O6	-	54.2	-4.75707	C05253	HMDB0012144	-	2568.03	2514.58	2364.27	1769.52	7279.36	1927.96	1131	1589.22	1302.6	1160.48	1462.36	1100.91	8138.01	2873.1	2173.46	1105.61	1200.75	1454.5	3521.14	1856.35	1547.98	2935.23	2175.12	1228.2	1239.43	1580.41	1347.28	1817.07	1578.52	1335.52	2101.07	2107.69	2125.64	2071.28
pos_2565	28-Glucosylsiaresinolate 3-arabinoside	808.48	6.54483	pos	M+ACN+H	C41H66O13	-	70.2	-5.66621	-	HMDB0037909	356785-71-2	490.763	467.936	623.423	512.454	647.983	600.201	919.919	1114.92	957.156	1049.71	1018.35	1060.54	823.222	666.823	535.277	638.536	709.113	832.787	273.771	165.84	521.671	764.905	703.497	301.473	122.049	183.675	149.808	178.11	149.391	150.763	553.909	514.485	494.073	487.84
pos_5300	25-hydroxy-1alpha-hydroxymethyl-26,27-dimethyl-16,17-didehydrovitamin D3	457.367	6.27802	pos	M+H	C30H48O3	74.4	-	-2.02348	-	LMST03020580	-	1617.8	1313.22	1190.35	2389.94	680.342	4120.56	2571.09	4260.27	3637.66	4138.97	2577.43	5722.16	849.723	1420.51	478.036	890.049	5661.78	5282.57	858.199	661.256	1161.4	1077.24	831.289	1234.63	2387.8	2242.68	1729.85	2835.96	3053.49	3187.45	2660.42	2631.02	2510.4	2495.05
pos_677	22-Angeloylbarringtogenol C	555.403	6.586	pos	M+H-H2O, M+H	C35H56O6	-	56.1	-2.97033	-	HMDB0032835	200492-43-9	4989.73	6066.82	5353.56	5674.85	5219.81	7666.39	6566.97	6782.63	6984.81	7122.53	6658.92	7369.59	4607.48	4926.85	4397.33	4997.6	8563.92	7913.54	14699.4	12057.5	6868.88	6805.85	3502.62	8880.61	23620.3	20647.8	18749.2	22317.2	13581	13019.2	9001.44	9332.92	9523.34	9353.45
pos_5368	20-Hydroxy-leukotriene E4	420.223	6.13537	pos	M+H-2H2O	C23H37NO6S	-	53.2	5.81872	C03577	HMDB0012639;LMFA03020025;LMFA03020062	111844-33-8	7465.05	7338.3	6366.92	6614.66	7734	2754.54	11748.4	11443.6	11851.3	4797.05	12659.1	3666.91	12606	8203.64	19217	18673.9	3035.89	5474.92	1435.04	1310.21	10619	2241.69	10697.4	3185.63	32625.6	19899.8	34811.6	48918.6	38407.3	35285.5	15467.6	14349.2	13457.5	13780.7
pos_1869	20-COOH-leukotriene E4	434.203	1.78528	pos	M+H-2H2O	C23H35NO7S	-	74	6.5079	-	LMFA03020060;HMDB0012634	-	251.953	328.809	278.828	54.7522	860.205	100.336	16.0942	17.0105	3.26733	5.37695	45.094	35.8754	758.58	1.40551	123.059	3.90718	104.19	45.4065	707.105	609.008	287.884	177.655	0	377.041	0	2.24242	4.14267	72.8575	0	0.908357	162.829	188.549	184.278	169.996
pos_6800	2-[(6-carboxy-3,4,5-trihydroxyoxan-2-yl)oxy]-3-hydroxybutanedioic acid	365.011	0.692183	pos	M+K	C10H14O12	-	55.3	-1.2328	-	HMDB0127956	-	126.21	185.309	109.009	92.977	116.963	460.516	139.18	534.829	477.657	267.357	121.698	726.18	943.123	42.5433	0.632809	65.8271	1175.25	664.732	172.601	136.221	134.337	1099.67	632.196	187.378	123.57	44.2691	58.789	318.87	238.339	57.4821	269.417	261.05	282.705	270.609
pos_2388	2,6-Dimethyl-7-octene-1,6-diol 8-O-glucoside	317.196	5.75255	pos	M+H-H2O	C16H30O7	-	69.2	1.07377	-	HMDB0033218	219814-33-2	0	112.948	6.41447	59.0646	179.22	76.3707	194.24	149.726	202.822	161.401	239.841	209.632	867.678	444.702	813.125	531.699	251.143	339.391	40.5083	4.2129	444.274	218.726	773.468	119.61	925.901	895.715	1109.24	969.86	405.469	422.594	227.088	186.403	210.638	203.071
pos_6009	2,6-Dihydroxynaphthalene	161.059	4.88927	pos	M+H	C10H8O2	55.1	-	-4.27116	-	-	-	1080.71	651.322	1031.16	1605.57	245.114	700.455	887.251	463.791	655.752	815.583	829.424	530.788	287.461	462.426	880.166	2179.51	271.563	523.452	322.033	618.044	467.055	436.48	667.404	1062.13	695.551	901.007	655.249	1098.73	618.671	1279.16	838.667	771.216	471.821	717.412
pos_75	2,6,7,4'-Tetrahydroxyisoflavanone	577.134	4.57845	pos	M+H, 2M+H, M+H-H2O	C15H12O6	58	-	-0.778993	C16233	-	-	48473.9	35347.2	41649.1	45697.6	30478.4	37833.8	51919.4	37939.2	50175.3	31524.9	44259.8	40006.7	21487.4	25699.6	38586.7	32571.4	11299.2	22878.2	14423.9	24285.4	29412.4	22853.4	44321.5	23393.2	32520.3	22371.2	30347.9	35484.3	40007.9	44661	39874.5	37485.2	37563.7	37943.6
pos_2618	2,6,10,10-Tetramethyl-1-oxaspiro[4.5]decan-6-ol	254.211	6.77332	pos	M+ACN+H	C13H24O2	-	69.8	-0.746489	-	HMDB0037907	53398-90-6	49.5639	353.388	30.7351	64.5891	105.527	36.703	48.0174	219.518	84.2095	41.5854	36.0695	47.736	110.406	177.887	94.2326	71.5188	61.2137	48.1906	61.5293	158.806	139.93	110.682	86.0774	266.321	133.617	137.126	71.0338	439.804	29.3271	32.9778	87.624	76.7301	101.667	90.6768
pos_6525	2,4-Dihydroxy-7,8-dimethoxy-2H-1,4-benzoxazin-3(4H)-one 2-glucoside	467.126	1.30382	pos	M+ACN+Na	C16H21NO11	-	58.1	-3.83516	-	HMDB0037550	40246-08-0	51.1164	8.69706	25.2456	114.77	0	59.2123	100.594	123.625	146.42	113.551	146.096	25.439	55.8097	39.8548	73.3504	123.622	15.1447	35.1464	88.4207	117.038	84.1546	27.4015	10.3332	19.7102	126.355	130.389	159.158	214.923	83.7434	105.938	93.0611	108.309	75.8766	113.747
pos_317	2',4',5,7-Tetramethoxy-8-methylflavanone	359.149	4.88927	pos	M+H-H2O, M+H, M+H-2H2O	C20H22O6	52.4	-	-0.842962	-	LMPK12140503	-	25087.4	24097.7	21649.2	36650.8	10029	24916.3	26962.2	17544.2	22740.9	21626.3	19762.7	21449.7	9042.07	19471.1	26688.6	34342.6	13177.4	18028.5	6570.47	16114.4	13865.9	9313.38	17468.9	29814.9	19571.3	23439.2	21232.9	24435.4	21565.7	20488	20725.2	20823.5	20627.9	20790.8
pos_2547	2'',3''-Di-O-p-coumaroylafzelin	725.186	6.47102	pos	M+H	C39H32O14	-	63.7	-0.822719	-	HMDB0039928	-	1916.21	1749.42	471.314	331.36	2660.39	31.302	2407.25	1654.05	2094.35	1031.65	2613.97	533.042	41213.3	5127.47	26736.2	11419.8	0	710.267	6578.56	6474.83	5272.26	2270.65	2166.55	712.242	2711.15	856.461	3890.25	1428.68	3105.65	1919.18	4919.67	5323.6	5434.78	4299.37
pos_2633	2,3-Dinor-6-keto-prostaglandin F1 a	325.201	6.84615	pos	M+H-H2O	C18H30O6	-	54.8	-0.221139	-	HMDB0002277	-	395.852	1119.67	385.148	341.358	1602.97	319.952	480.843	447.147	441.684	852.623	340.862	601.997	125.089	593.567	163.717	348.51	1068.87	816.97	176.686	130.15	169.547	300.746	243.388	419.748	318.659	283.027	326.154	465.777	383.944	244.715	459.2	453.389	470.13	491.64
pos_439	2,3-Dihydroxy-1-(4-hydroxy-3-methoxyphenyl)-1-propanone	213.076	4.4138	pos	M+H-H2O, M+H	C10H12O5	57.3	-	-1.89362	-	HMDB0041286	168293-10-5	362.304	290.165	348.131	566.845	41.0559	284.897	24305.1	14508.1	19194.1	19825.8	19033.4	18825.1	1195.1	19352.1	1540.17	15974.5	10965.9	13196.5	3802.55	14005.8	7888.85	3379.33	14596.1	19525.6	16415	20721.3	18319.8	16273.6	16295.4	18103.7	11239	10538.1	10781.6	10854
pos_6524	2,3-dihydrobenzofuran	121.065	1.31448	pos	M+H	C8H8O	92.4	-	-0.660238	-	HMDB0013815	496-16-2	3045.17	5386.8	3251.81	271.197	8972.72	402.04	174.437	191.653	159.308	49.402	386.733	65.8824	5286.01	961.118	827.57	398.85	9.95317	91.8619	4529.95	2671.38	828.105	1734.06	86.1137	112.985	476.058	271.953	539.07	934.352	423.357	655.174	1501.05	1470.22	1582.84	1488.88
pos_4678	1-Undecanol	214.216	8.05175	pos	M+ACN+H	C11H24O	-	72.8	-2.56146	-	HMDB0013113	112-42-5	193.027	211.999	152.252	205.186	185.131	296.066	287.033	245.277	196.334	191.861	249.102	321.258	246.085	246.745	195.25	198.737	349.781	188.433	291.329	280.469	225.248	250.394	233.132	263.824	219.076	269.997	147.689	61.1628	194.042	221.898	231.194	184.621	203.767	238.875
pos_1925	1-Penten-3-ol	119.107	2.88922	pos	M+CH3OH+H	C5H10O	-	55	0.716538	-	HMDB0031605	616-25-1	61.1157	46.6901	46.4859	39.6838	45.3565	58.3158	53.369	58.5305	54.0066	54.7001	39.137	56.6666	119.651	40.7502	44.7981	58.407	123.63	86.016	110.835	95.3603	68.2064	97.7873	76.5591	51.8049	122.529	55.3934	73.5778	130.685	46.4169	72.0347	30.9867	40.4832	34.9582	45.192
pos_932	1-Palmitoyl-2-linoleoyl PE	716.521	11.2392	pos	M+H, M+Na	C39H74NO8P	88	-	-1.43798	-	-	-	19827.1	27410.9	13697.6	24561.1	22032	24353.3	12865.4	15857	11751.8	10059.9	13372.6	8593.25	39219	9850.47	14708.7	15768.3	10097.3	6597	43183.6	46191.3	30171.5	24775.2	24352.8	20987.4	12622.8	11754.6	13425.5	7188.38	8102.36	13545.1	11125.8	11805.6	12784.5	13388.3
pos_4300	1-Palmitoyl Lysophosphatidic Acid	411.251	9.41117	pos	M+H	C19H39O7P	63.7	-	0.438206	-	-	-	411.019	561.87	364.718	69.1737	1496.91	55.9012	11.2855	38.2004	14.0403	0	82.9888	20.629	1263.58	75.0996	766.411	354.228	100.228	8.37595	754.606	342.827	306.928	722.255	374.49	67.9129	0	31.2451	0	16.5829	4.68241	0	157.481	157.88	171.103	205.335
pos_412	1-O-Galloyl-beta-D-glucose	315.071	1.81745	pos	M+H-H2O, M+H	C13H16O10	72.8	-	0.93677	C01158	-	-	794.57	3837.47	1111.41	331.844	6743.44	537.023	475.267	1659.12	793.628	520.452	1755.6	456.62	9877.25	1311.43	1065.98	313.101	475.451	616.573	17010.7	12526.2	4392.41	6212.08	1439.65	839.064	621.298	711.71	558.155	729.997	412.748	872.421	2492.88	2552.68	2593.35	2503.1
pos_4011	1-O-beta-D-Glucopyranosyl-2,3-di-O-palmitoylglycerol	794.576	10.5423	pos	M+ACN+Na	C41H78O10	-	62.3	1.26737	-	HMDB0031680	-	14374.2	13132.2	7782.81	16226.6	12427	14207.6	21516.2	22651.5	22910.2	20213.2	27820.7	19148.4	29744.4	9881.75	18559.8	35156.5	35531	57797.9	47530.5	15686.1	41557	21353.4	28638.1	34695.4	35046.3	24562.2	32977.8	25409.6	17170	23919.1	5860.45	5833.26	18044.2	20989.9
pos_2384	1-O-alpha-D-Glucopyranosyl-D-mannitol	367.118	5.74122	pos	M+Na	C12H24O11	-	69.3	-9.88541	-	LMFA13010063;HMDB0029911	20942-99-8	371.173	422.966	274.862	914.844	17.1353	530.21	519.63	350.409	369.765	339.736	340.337	456.441	63.6782	234.862	232.565	332.748	329.01	345.477	1.11581	27.8752	262.908	363.53	356.488	350.588	354.327	343.951	234.264	399.226	445.956	436.303	372.736	360.662	338.893	354.989
pos_755	1-Linoleoylglycerophosphocholine	520.34	8.06225	pos	M+H, M+Na	C26H50NO7P	60	-	-0.0776633	C04100	HMDB0061692;HMDB0010386	-	73916.5	60020.6	45763.3	70201.7	67622.6	49357.9	37721.6	28950.8	33619.5	30396.3	31023.4	26316.2	68246.3	74139.8	64283	40844.1	19034.1	21651.1	34287.3	31675.4	28181.5	33439.4	34920.5	36177	28153.3	27965.7	34445	14752.1	33808.1	33090.9	41327.8	40483.5	41639.7	39278.5
pos_1417	1-Hydroxyepiacorone	253.18	5.28358	pos	M+H-H2O, M+H	C15H24O3	-	66	-1.18928	-	HMDB0030918	185154-96-5	313.955	368.233	395.015	327.658	272.651	162.551	479.475	330.99	435.907	150.336	532.681	118.27	150.768	456.437	366.442	358.139	27.6835	152.669	0	14.3391	224.044	243.85	651.893	146.347	378.082	1152.82	442.866	1234.99	473.924	804.847	444.894	358.485	459.666	411.485
pos_2496	1-Hexanol	144.138	6.24485	pos	M+ACN+H	C6H14O	-	62.9	-2.4102	C00854	HMDB0012971	111-27-3	232.081	249.075	152.834	171.799	237.317	351.24	326.99	239.251	240.349	171.179	275.025	313.448	250.014	346.749	231.004	202.893	330.703	219.602	327.436	249.118	264.975	230.008	162.36	340.371	226.833	253.469	200.713	442.343	168.798	178.645	234.016	217.505	219.712	219.383
pos_2578	1-Heptanol	158.155	6.62633	pos	M+ACN+H	C7H16O	-	69.3	6.62221	-	LMFA05000122;HMDB0031479	111-70-6	540.288	694.279	250.569	519.731	668.528	637.984	827.193	910.491	865.279	669.837	838.881	766.761	616.842	1026.18	1219.67	735.228	1036.12	879.354	759.165	1092.13	748.132	982.41	771.142	795.266	877.029	550.57	667.922	709.264	546.073	359.468	770.227	663.739	674.427	881.621
pos_6138	18-Carboxy-dinor-LTE4	406.165	4.69112	pos	M+H-2H2O	C21H31NO7S	-	58.4	-7.79383	-	LMFA03020057;HMDB0012607	-	2464.18	7480.45	4124.4	1583.9	15705.3	6860.34	2207.44	5375.24	2498.07	5315.76	2839.94	4978	14560.5	2657.08	1042.66	511.011	5622.42	3057.48	6472.59	2940.03	2365.09	7363.83	924.977	2848.68	377.976	768.727	339.805	445.511	664.365	713.952	3754.78	4358.25	4009.14	4560
pos_4795	17-HDoHE	309.224	7.63193	pos	M+H-2H2O	C22H32O3	-	61.7	6.87694	-	HMDB0010213	90780-52-2	50.4611	11.4612	103.671	29.7665	92.2231	66.1476	75.9145	120.147	74.5923	113.837	100.663	149.56	166.602	55.2006	57.5489	68.9624	137.911	150.409	42.0359	53.2335	43.4666	78.4766	68.1027	45.6105	50.9451	56.0521	34.3325	58.6616	87.0813	40.2711	89.7889	72.4267	81.5737	99.9743
pos_2697	17-[(Benzylamino)methyl]estra-1,3,5(10)-triene-3,17beta-diol	392.256	7.23647	pos	M+H	C26H33NO2	55.1	-	-5.94018	C15163	-	-	32.0479	42.6386	42.6854	49.309	71.9031	52.9888	87.1408	75.6456	56.1802	63.1946	44.6779	83.3865	65.4984	150.844	44.9759	49.9738	48.4845	52.6059	56.4487	32.4459	40.1071	85.2174	51.9593	24.4239	47.2994	31.4771	43.7371	164.397	54.7788	18.047	56.8954	76.0634	61.9714	79.9197
pos_5877	15-Hydroxyleptocarpin	420.202	5.10825	pos	M+ACN+H	C20H26O7	-	70.1	-0.254196	-	HMDB0036694	121541-07-9	64.4679	112.823	30.9755	152.019	15.4658	85.8184	104.54	49.856	44.4012	22.4482	70.6494	64.8359	34.0127	88.5769	109.73	101.096	0	13.0591	12.2127	70.0012	54.2321	30.4743	19.9671	160.849	0	0	15.2235	0	0	9.51683	48.01	15.61	37.8912	45.6113
pos_5141	15-cyclohexyl pentanor PGF2alpha	349.238	6.60617	pos	M+H-H2O	C21H34O5	65	-	1.24874	-	-	-	139.377	264.517	96.0068	282.721	654.284	87.7261	76.5976	59.1412	137.145	60.8316	99.4635	42.5265	121.586	1120.38	612.608	36.1599	143.599	100.967	147.36	149.754	67.7684	96.3745	36.7177	59.5443	0	29.9418	15.7894	17.8069	16.9774	34.1351	162.391	160.801	145.4	182.554
pos_3217	13Z-Docosenamide	338.342	10.0471	pos	M+H	C22H43NO	80	-	-0.230842	-	-	-	17344.1	21389	25264.2	14674.8	21827.6	15014.7	20976.9	22133.3	18391.2	18334.6	22216.9	34395.7	23748	13363.6	14783	20207.2	17398.9	16992.3	23494.3	20365.1	15994.2	15853.5	17585.2	16960.8	17292	21327.1	15254.8	6633.16	18141.8	19152.3	22153.5	21767.1	20993.3	21423.9
pos_909	13'-Hydroxy-alpha-tocopherol	429.373	10.512	pos	M+H-H2O, M+Na	C29H50O3	-	55.4	-0.437346	-	HMDB0012559	-	23440.1	21421.8	30214.7	29418.5	23955.7	32219.2	68484.4	43191.4	44080.6	46007.6	42044.7	56822.3	24193	26896.2	30101.6	41711.3	70569	63024.4	19810.4	20158.6	18049.5	32555.8	29992.2	29628.5	39064	47105.9	28438	8856.76	44902	35858.6	36984.5	33887.6	33357.6	33259.2
pos_4322	13-Hydroxy-9-methoxy-10-oxo-11-octadecenoic acid	365.232	9.33035	pos	M+Na	C19H34O5	-	69.8	7.03424	-	HMDB0040901	150147-08-3	550.397	448.331	255.671	421.357	284.379	266.853	189.99	196.512	162.087	247.899	228.83	162.405	66.6752	114.224	116.904	95.456	76.4729	37.6804	18.4441	29.0168	109.467	37.0945	120.558	55.961	30.1901	79.7346	49.7618	84.213	389.084	373.125	283.117	262.67	184.144	222.886
pos_2705	13-epi-12-oxo Phytodienoic Acid	293.211	7.2983	pos	M+H	C18H28O3	70.9	-	-0.174414	-	-	-	2076.13	3145.6	1892.9	1686.88	6478.93	1780.56	2424.78	2240.26	2181.71	1491.28	2373.8	2531.75	4876.38	2477.58	4019.95	2671.82	2990.91	3154.4	2325.29	1582.67	1846.33	4357.28	2736.14	1953.88	1666.43	1832.8	1739.31	2803.63	2089.62	1687.75	2412.78	2474.54	2432.61	2376.06
pos_2486	13,14-dihydro-15-keto-tetranor Prostaglandin D2	299.186	6.21185	pos	M+H	C16H26O5	58.8	-	1.36971	-	-	-	73.9836	102.404	48.0625	45.9602	134.448	42.3832	29.746	43.3825	53.3882	48.4001	49.7018	42.206	56.7131	36.1963	52.7225	40.2465	100.73	61.3067	21.8893	25.3756	48.4381	53.5001	36.2243	21.7487	88.7605	43.0982	76.4294	134.533	54.1092	86.4987	63.5737	64.8176	63.7698	62.2677
pos_774	12-OPDA	293.211	8.3299	pos	M+H-H2O, M+H	C18H28O3	56.2	-	-0.0676757	C01226	-	-	57.6908	138.541	76.7176	91.4855	354.765	119.819	139.536	220.423	273.013	199.678	157.714	220.593	170.158	140.922	71.4551	49.9125	337.695	429.74	37.016	0	45.413	304.773	173.77	90.7857	40.6957	29.3108	49.7988	168.158	102.412	15.677	151.544	138.952	142.099	155.684
pos_2823	12-Hydroxy-8,10-octadecadienoic acid	261.221	7.8976	pos	M+H-2H2O	C18H32O3	-	69.5	-1.37247	-	HMDB0029998	170171-31-0	156.313	245.372	182.118	149.502	321.975	210.529	321.682	263.748	220.148	208.356	230.881	214.372	152.132	143.566	129.659	160.484	178.041	149.514	87.8325	138.564	147.106	199.318	102.984	169.603	135.002	143.159	167.435	128.47	116.404	122.141	214.357	152.309	209.833	146.176
pos_4962	12,20-DiHETE	301.217	7.0943	pos	M+H-2H2O	C20H32O4	-	54.7	1.14981	-	HMDB0060105	-	5.87054	6.14796	0	10.6246	24.2847	22.1999	30.8603	35.4948	34.3334	47.2197	29.2831	55.0901	54.7965	32.7769	38.6134	40.475	67.3708	77.4637	65.1932	32.8782	50.9061	45.1963	29.8081	18.1476	32.5695	36.9159	22.9414	48.6987	7.37177	22.1045	13.9931	13.2528	7.89172	6.25403
pos_5744	11-Oxo-androsterone glucuronide	519.201	5.3769	pos	M+K	C25H36O9	-	56	4.31921	-	HMDB0010338;LMST05010032	-	9578.77	6986.94	6858.87	11532.7	3572.82	6959.07	10562.3	6777.11	8130.8	7507.79	7955.75	7734.06	3188.21	7532.43	8222.34	9494.41	3552.34	5327.91	1939.46	5028.67	5165.24	3275.73	7011.04	7653.02	7770.11	7599.63	7088.6	9755.5	8031.27	8902.31	7408.44	7292.46	7874.19	7510.83
pos_3932	11,14,17-Eicosatrienoic acid	339.288	10.9482	pos	M+CH3OH+H	C20H34O2	-	98.5	-3.90133	C16522	HMDB0060039;LMFA01030159	-	419.845	416.576	397.119	478.558	290.797	472.993	604.369	461.383	562.233	330.733	461.745	648.296	78.0421	33.3668	209.595	200.893	39.3952	138.139	54.9283	88.3482	168.575	241.704	221.249	116.171	297.921	112.249	244.561	0	837.006	723.246	518.354	365.656	417.198	422.425
pos_4687	1,25-Dihydroxyvitamin D3 3-glycoside	579.39	8.03125	pos	M+H	C33H54O8	69.5	-	0.780256	-	LMST03020611	-	370.362	238.379	318.235	330.194	168.844	449.367	339.45	910.316	587.853	372.208	522.849	489.731	596.471	503.564	286.752	461.698	647.875	890.631	821.202	579.867	634.86	610.862	204.006	524.024	209.526	291.079	251.733	43.8003	202.413	274.682	363.815	350.604	416.373	412.135
pos_2970	1,2,4-Nonadecanetriol	339.289	8.74188	pos	M+Na	C19H40O3	-	75.2	4.85629	-	HMDB0032112;LMFA05000577	-	47.0968	52.2693	52.8208	27.7974	131.229	72.9503	16.9852	18.1835	12.4012	14.891	0	35.0502	70.7413	0.867635	24.9857	9.87878	23.7404	0	19.5758	21.7099	29.795	58.1958	7.26998	0	13.3213	3.94784	5.41111	3.59636	34.5807	46.4701	59.9411	78.3631	36.1552	78.8738
pos_3021	1,17-Heptadecanediol	314.305	8.98503	pos	M+ACN+H	C17H36O2	-	72.3	0.00839835	-	HMDB0040983;LMFA05000576	66577-59-1	285.326	525.961	256.86	370.623	794.576	746.444	423.92	731.092	494.091	512.603	362.419	736.339	727.178	371.787	249.614	247.741	1250.01	766.902	901.064	574.519	429.705	706.114	243.497	585.582	337.286	401.34	395.694	11.9883	251.077	272.313	285.497	328.95	279.97	367.071
pos_2622	1,1,4,8-tetramethyl-cis,cis,4,7,10-cycloundecatriene	205.195	6.79448	pos	M+H	C15H24	78.8	-	-1.27816	-	-	-	255.689	301.791	214.054	371.569	131.181	281.25	306.136	182.219	285.858	156.038	370.691	116.904	613.694	231.963	858.847	460.778	51.7508	202.474	96.4497	186.558	175.413	71.0169	189.121	140.07	150.945	389.597	199.042	605.368	130.334	283.666	239.416	195.546	207.947	221.258
pos_5943	1-(4-Hydroxy-3-methoxyphenyl)-7-phenyl-3,5-heptanedione	327.159	5.0041	pos	M+H	C20H22O4	54.1	-	-1.44291	-	HMDB0033710	83161-94-8	899.069	663.838	1258.16	778.626	721.84	724.568	2383.1	780.193	1837.82	782.799	1835.24	2003.86	273.208	1327.27	1096.33	1593.98	304.067	1436.3	395.307	2345.22	1051.41	794.606	2440.88	2995.67	3231.73	2865.81	3069.53	3364.52	2697.26	3216.64	1888.12	1674.81	1730.66	1728.08
pos_6232	1-(3-Methylbutanoyl)-6-apiosylglucose	361.149	4.53745	pos	M+H-2H2O	C16H28O11	-	70.9	-0.690695	-	HMDB0039953	467242-31-5	754.252	236.769	418.607	752.985	51.9	842.738	670.991	803.076	887.081	999.207	618.638	1084.19	325.261	796.74	1031.15	910.67	1057.93	1226.4	252.141	295.668	663.286	1217.43	1109.85	990.165	1067.22	1117.93	1046.14	1449.92	958.806	645.044	616.528	527.48	610.582	593.102
pos_1626	1-(2-Thienyl)-1,2-propanedione	218.024	0.1988	pos	M+ACN+Na	C7H6O2S	-	64.6	-5.82225	-	HMDB0040002	13678-69-8	156.226	160.722	134.638	136.38	163.961	112.846	153.76	168.288	170.186	150.275	180.259	182.581	348.613	245.52	237.737	259.26	291.39	309.648	315.134	250.895	222.988	233.036	226.089	234.38	230.213	203.28	200.444	203.2	163.51	160.883	133.639	168.089	149.403	148.885
pos_1624	1-(1-Propenylthio)propyl propyl disulfide	223.063	0.1011	pos	M+H	C9H18S3	-	57.1	-3.92811	-	HMDB0033041	143193-11-7	33.8388	43.5691	32.9149	36.0711	46.2525	40.6339	50.7438	41.2786	44.4735	43.4241	43.0312	57.0248	46.0163	34.3656	43.8324	44.6735	32.6007	46.2377	38.2361	44.7181	43.491	54.4557	36.2012	33.7969	33.2629	25.0522	44.98	34.1434	35.0984	35.3765	39.1137	46.5634	41.3764	41.2183
pos_1918	[Gallocatechin(4alpha->8)]2catechin	863.181	2.74773	pos	M+H-2H2O	C45H38O20	-	60	-0.371769	-	HMDB0038373	79136-97-3	4885.41	1290.98	3740.88	2764.26	1835.11	2118.23	2328.56	1400.25	2432.6	1437.3	2534.63	701.823	1992.91	2730.27	5356.04	3744.44	220.436	1026.84	1303.44	3033.91	1997.99	549.147	1914.08	2130.85	3033.69	2454.71	3367.64	3308.31	2617.11	3643.41	2204.68	2232.57	2243.41	2197.89
pos_5510	(卤)-Naringenin	273.076	5.81638	pos	M+H	C15H12O5	73.2	-	0.441618	-	-	-	1192.14	800.317	1408.9	1116.01	1138.33	930.206	301.987	281.176	238.82	238.701	360.613	112.954	358.603	505.502	1299.1	351.776	75.353	100.567	414.156	706.326	729.121	441.336	785.749	716.705	883.017	1076.3	1362.35	795.662	1050.37	1256.6	769.487	759.376	717.167	751.7
pos_115	(卤)7-epi Jasmonic Acid	211.133	5.64488	pos	M+H-H2O, M+H, M+CH3OH+H	C12H18O3	56.6	-	0.612083	-	-	-	661.081	1542.76	860.912	510.846	3516.67	661.795	303.569	769.91	369.705	537.411	564.824	450.167	3184.8	1002.17	362.411	251.681	1219.94	658.884	2108.88	1169.39	666.096	1289.82	227.095	508.78	175.533	239.11	202.556	249.466	280.67	258.367	850.856	820.924	804.749	793.678
pos_159	(卤)12,13-DiHOME	315.253	6.99248	pos	M+H-H2O, M+H, M+H-2H2O	C18H34O4	60.7	-	-0.602647	-	-	-	903.829	614.934	198.066	538.238	386.043	77.172	717.344	747.516	592.208	554.405	960.991	165.255	1870.9	882.643	1196.28	938.634	0	86.0335	276.407	518.839	1442.16	153.976	869.499	317.25	671.769	467.398	641.423	493.808	556.255	350.261	452.941	498.708	434.668	429.692
pos_1629	(卤)-1,5-Hexanediol	119.107	0.317567	pos	M+H	C6H14O2	-	51.7	1.93079	-	HMDB0031490	-	431.728	441.595	369.657	453.423	526.701	428.325	487.718	497.19	486.233	427.966	478.027	532.074	820.792	641.998	612.98	658.933	752.513	750.079	846.619	731.661	730.212	711.796	724.068	686.187	677.273	596.677	582.313	593.843	433.667	447.455	408.145	423.267	404.297	441.422
pos_4532	(x)-2-Heptanol glucoside	301.164	8.54938	pos	M+Na	C13H26O6	-	61.9	7.23375	-	HMDB0035028	-	8.26609	10.8496	63.8061	69.3694	0	272.428	71.3948	466.503	309.78	897.474	118.5	152.092	0	28.626	7.20139	90.3752	646.668	567.177	9.61765	2.78006	45.799	77.6867	9.74464	111.022	98.6129	173.303	88.4177	39.8054	265.485	293.545	207.385	150.991	142.298	165.685
pos_6561	(S,S)-Nt-Histidinylalanine	284.134	1.19865	pos	M+ACN+H	C9H14N4O4	-	55.2	-6.13786	-	HMDB0040248	65428-77-5	7.61051	189.606	197.402	0	11.0461	93.1469	232.305	336.856	34.7816	264.302	339.058	114.002	329.093	0	2.68674	361.304	194.793	293.231	429.205	333.745	396.107	188.541	351.074	287.146	415.869	459.511	387.634	134.211	376.685	413.568	52.874	52.1183	52.5941	48.2136
pos_3595	(S)-Isowillardiine	222.049	14.4919	pos	M+Na	C7H9N3O4	-	56.4	2.04868	C08289	HMDB0030376	21381-33-9	20.9702	23.6303	17.2798	22.7957	41.5111	32.3882	32.0992	45.7662	35.8186	35.3326	35.9073	30.3265	152.422	74.7046	123.466	135.47	86.6279	102.583	103.935	144.612	114.827	72.1629	108.114	64.2012	81.8352	75.3286	87.2839	79.8265	23.4591	48.0099	33.6892	34.8475	23.5654	30.1759
pos_3235	(S)-Homostachydrine	315.231	10.1581	pos	2M+H	C8H15NO2	-	74	9.49345	C08283	HMDB0033433	472-22-0	245.93	318.957	292.02	393.625	373.981	360.314	466.583	381.911	371.161	294.705	281.49	410.744	96.9119	66.9432	57.7688	157.442	183.843	305.793	160.968	206.009	231.482	198.667	215.69	235.442	246.226	183.409	188.935	342.219	417.475	267.401	281.963	247.857	152.127	247.616
pos_6558	(S)-5'-Deoxy-5'-(methylsulfinyl)adenosine	314.092	1.20965	pos	M+H	C11H15N5O4S	58.4	-	0.299592	-	HMDB0033662	897-42-7	1524.33	976.283	1675.17	2375.22	551.86	1658.64	1814.91	1591.58	1356.18	1732.3	1787.2	942.063	901.277	1790.8	784.425	975.965	2411.7	2826.12	1342.63	1195.9	1174.92	1246.45	1324.27	2506.33	1547.16	2632.99	2232.34	6038.49	2220.94	1942.09	1544.19	1448.7	1430.62	1408.1
pos_6355	(S)-2,3-Dihydro-3,5-dihydroxy-2-oxo-3-indoleacetic acid 5-glucoside	368.098	3.46128	pos	M+H-H2O	C16H19NO10	-	68.1	1.02534	-	HMDB0034674	218604-37-6	674.972	343.391	573.139	633.855	148.342	962.034	364.62	577.711	551.715	637.912	330.836	819.194	15.0596	427.6	0	95.1229	864.817	873.719	424.991	333.309	527.139	301.279	477.65	796.7	745.727	948.425	837.533	1682.41	831.649	815.576	559.224	556.69	566.63	550.572
pos_5077	(S)-(-)-Perillyl alcohol	135.117	6.7625	pos	M+H-H2O	C10H16O	86.2	-	-1.84202	C02452	HMDB0003634	-	153.653	142.763	93.8689	169.637	217.542	100.146	151.131	116.807	148.124	88.7801	178.24	146.226	194.109	143.81	380.441	263.69	75.4666	101.913	0	14.3089	133.387	112.866	198.03	46.8807	265.866	163.265	311.348	418.081	248.679	277.964	164.267	193.445	147.499	160.379
pos_1334	(R)-(+)-Pulegone	153.127	5.84872	pos	M+H-H2O, M+H	C10H16O	80.2	-	-3.1641	C09893	HMDB0035604	-	1169.78	1554.7	845.783	1309.07	1062.22	825.832	1183.4	859.871	1115.15	1123.16	1360.68	1307.09	374.326	1008.6	378.931	705.939	1074.23	1326.69	131.191	364.441	477.555	225.956	502.149	384.635	434.239	1117.26	505.475	846.317	452.497	485.476	691.988	882.675	765.534	829.929
pos_1498	(E)-8-Hydroxy-2-octene-4,6-diynoic acid	151.038	4.59878	pos	M+H, M+CH3OH+H	C8H6O3	-	56.7	-5.07659	-	HMDB0031515	65367-65-9	241.83	225.91	252.239	150.903	118.599	186.333	316.39	304.67	260.493	212.74	205.968	207.558	70.1559	178.306	195.611	217.189	91.7245	167.324	61.2448	83.5522	116.342	116.993	178.937	210.298	182.72	285.934	219.795	170.272	180.068	187.306	196.49	301.274	187.51	270.107
pos_5407	(9Z,12Z,14E)-16-Hydroxy-9,12,14-octadecatrienoic acid	295.227	6.07087	pos	M+H	C18H30O3	-	51.1	0.158238	-	HMDB0034586	81325-65-7	10.4774	14.4177	200.206	94.4075	31.0003	41.39	68.8349	79.024	64.207	84.6163	98.2863	46.7264	40.6051	15.9732	12.3255	29.0623	27.2904	25.4609	0	134.015	13.718	26.2534	19.594	111.682	0	60.1173	9.24145	137.69	66.1824	119.646	83.2632	97.4644	102.991	67.8241
pos_2701	(9S,10S)-9,10-dihydroxyoctadecanoate	358.295	7.25697	pos	M+ACN+H	C18H36O4	-	56.2	0.917684	C15988	HMDB0059633	-	119.319	199.83	95.0711	98.948	428.567	127.928	189.857	170.902	152.85	132.897	260.853	112.626	464.239	225.468	242.305	211.205	49.0299	136.036	279.041	144.617	187.125	231.114	151.988	126.22	102.024	111.58	117.393	207.589	84.2024	48.0912	164.53	178.204	164.923	169.575
pos_5745	(7'R,8'R)-4,7'-Epoxy-3'-methoxy-4',5,9,9'-lignanetetrol 9'-glucoside	473.184	5.36607	pos	M+H-2H2O	C25H32O11	-	93.7	7.64909	-	HMDB0038710	-	84.4203	0	52.2924	52.1026	0	71.0892	95.1651	88.025	93.8986	63.9357	58.4209	122.729	0	28.5503	56.1526	42.8934	43.6886	60.4757	0	0	134.924	69.0454	259.211	65.7419	90.5347	52.8445	122.604	126.151	124.434	113.846	62.668	58.3869	64.8161	42.3509
pos_2617	(6beta,22E)-6-Hydroxystigmasta-4,22-dien-3-one	427.355	6.77332	pos	M+H	C29H46O2	62.1	-	-5.02289	-	HMDB0039425	36450-01-8	98.2148	73.2404	37.3698	89.7298	33.7033	230.597	63.3693	111.265	109.328	54.5237	63.8477	151.201	11.2955	7.90013	62.3483	72.1316	136.609	132.417	17.2883	13.325	20.0051	216.179	34.9821	60.1885	224.094	300.722	198.018	265.957	345.505	253.789	161.063	151.983	159.246	180.122
pos_6103	(4R,6S)-p-Menth-1-ene-4,6-diol 4-glucoside	297.169	4.74245	pos	M+H-2H2O	C16H28O7	-	54	-0.533013	-	HMDB0038980	359875-78-8	62.994	130.655	111.85	147.922	157.152	71.8228	167.915	136.331	176.021	191.155	194.769	100.86	167.796	139.031	240.503	226.306	100.118	146.622	19.4772	44.9699	205.075	61.9782	276.945	111.134	548.379	758.217	582.967	829.58	536.714	681.414	272.147	244.615	231.329	242.605
pos_4472	(3Z,6Z)-3,6-Nonadien-1-ol	182.153	8.80237	pos	M+ACN+H	C9H16O	-	84.3	-5.20052	-	HMDB0030957	53046-97-2	50.2337	30.426	53.8243	39.0089	36.9549	77.3444	143.455	98.2317	58.481	17.921	117.475	140.259	127.126	115.601	102.14	149.072	130.469	59.4192	71.2166	207.957	163.412	71.9874	75.0746	191.831	203.319	92.9341	137.843	0	18.6938	39.0564	46.251	58.8376	24.3538	118.273
pos_5691	(3Z)-3-hydroxy-4-(3-methoxyphenyl)but-3-en-2-one	175.075	5.4569	pos	M+H-H2O	C11H12O3	-	82.4	-1.96753	-	HMDB0133477	-	30.116	63.9616	95.0909	165.541	0	112.055	104.444	120.935	56.8584	57.9085	112.795	41.9772	14.261	17.6956	87.3392	111.043	9.61278	10.369	0	54.8934	16.7817	13.3558	27.0899	85.3288	86.0535	25.9395	25.1351	23.5771	16.1985	17.1407	18.2093	49.3659	41.394	26.4665
pos_5645	(3S,5R,6R,7E)-3,5,6-Trihydroxy-7-megastigmen-9-one	225.149	5.59123	pos	M+H-H2O	C13H22O4	-	76.2	1.11311	-	HMDB0038736	-	8.69398	12.3912	14.352	3.33579	34.8969	45.2986	56.2216	85.6378	86.0688	101.707	69.3443	121.684	28.2366	93.9768	18.9468	54.1977	254.634	179.044	21.4833	3.50988	23.1193	90.0181	113.14	38.2807	6.81985	7.82561	0	41.7819	19.0805	4.86258	44.2648	52.8347	45.115	52.0636
pos_1969	(3R, 6'Z)-3,4-Dihydro-8-hydroxy-3-(6-pentadecenyl)-1H-2-benzopyran-1-one	417.234	4.35147	pos	M+2Na-H	C24H36O3	-	54.7	-8.45441	-	HMDB0041301	158627-94-2	59.677	378.042	107.863	26.3632	1314.57	81.7692	12.0021	53.7401	7.98064	15.7513	62.5501	12.9418	262.266	82.142	71.6171	24.2166	22.2931	8.45504	63.7692	12.0038	2.86961	69.9056	25.1739	3.27682	20.0613	115.211	27.1539	47.4131	45.9923	62.7966	87.6842	105.491	104.533	104.519
pos_3390	(3beta,5alpha,24R)-Stigmast-8(14)-en-3-ol	397.383	11.8797	pos	M+H-H2O	C29H50O	-	59.3	-0.133284	-	LMST01040238;HMDB0037524	14291-38-4	313.719	440.355	479.284	298.965	413.024	395.813	447.411	448.63	425.34	364.309	437.506	448.665	143.624	0	199.218	235.907	199.613	89.7587	156.205	336.193	303.565	166.754	299.325	228.12	193.722	148.535	240.557	0	292.003	576.76	372.321	309.065	310.199	295.034
pos_686	(3b,16a,20R)-25-Acetoxy-3,16,20,22-tetrahydroxy-5-cucurbiten-11-one 3-glucoside	755.368	6.7525	pos	M+H-2H2O, M+2Na-H	C38H62O12	-	53.8	-9.93299	-	HMDB0035346	178062-95-8	6893.3	7669.37	7436.28	4798.17	6190.97	6257.64	1498.13	1496.88	1204.06	1867.05	1524.24	1665.88	1429.89	1336.54	1222.03	1290.37	1390.4	1225.89	1077.22	1054.41	3498.76	2658.13	5673.67	1374.74	2088.33	2120.08	2194.28	3107.08	1591.23	2125.96	2477.92	2551.43	2783.7	2818.92
pos_6565	(2S,2'S)-Pyrosaccharopine	259.129	1.18832	pos	M+H	C11H18N2O5	50.5	-	1.29422	-	HMDB0038676	38495-84-0	116.366	209.424	128.67	40.0745	213.488	23.4025	7.47385	33.9393	7.66376	0	48.5879	5.25603	269.684	300.559	27.8545	0	18.3989	6.04538	619.456	588.319	311.905	192.234	7.78601	134.724	0	0	0.47817	22.776	0	6.32432	90.4223	72.6993	87.6101	72.0943
pos_5522	(24R)-5b,8b-Epidioxyergosta-6,22E-dien-3b-ol 3-glucoside	555.369	5.79505	pos	M+H-2H2O	C34H54O8	-	54.2	2.42249	-	HMDB0037956	348144-81-0	1244.2	790.505	1727.79	1172.78	939.491	1046.55	29.9281	23.3915	32.3683	45.8565	56.8702	10.1723	68.5453	20.5195	184.807	97.7781	3.11248	0.0272057	145.669	114.856	141.324	138.229	137.504	218.047	16.9008	15.3172	38.401	54.8332	43.7554	58.1183	169.15	193.564	263.803	218.698
pos_1433	(1S,2R,3S)-2,3-Dihydro-4-(4-hydroxyphenyl)-1H-phenalene-1,2,3-triol	341.139	5.21175	pos	M+H-H2O, M+CH3OH+H	C19H16O4	-	51.6	2.54942	-	HMDB0037109	-	41077	33588.7	31796.3	51797	13133.7	28583.5	34866.7	20402.1	27114.5	25873.9	26327.6	20230.6	13413.9	30353.8	47578.6	50785.1	10687.4	17077.1	8748.99	27499.6	25025.5	9812.39	28167.1	36172.4	27754	28606.8	29115.1	37508.1	24532	26901.7	25941.4	28048.4	27128.3	27979.6
pos_2253	(1R,2R,4S)-p-Menthane-1,2,8-triol 8-glucoside	389.16	5.24275	pos	M+K	C16H30O8	-	73.7	7.07506	-	HMDB0039894	378254-09-2	48243	41528.5	41854.7	54550.7	26297.1	43564.4	37440.5	32467.5	33260	43174.3	30910.8	39274	22937	34406.9	41494	42478.1	31364	36573.3	16730.1	27578.4	24345.7	19984.6	30409	40182.6	34762.8	46174.6	36475.8	48082	38153.6	34261.3	34161.6	34966	35533.9	34769.8
pos_768	(+)-delta-Cadinene	205.195	8.27807	pos	M+H, 2M+Na	C15H24	88	-	-1.60695	C06394	LMPR0103330001;HMDB0035084	-	562.017	931.599	1614.15	1371.93	465.613	1447.34	1636.11	1465.46	1313.81	527.554	1756.36	483.423	1269.38	1404.98	2569.82	2072.17	244.932	564.848	327.303	995.369	957.528	316.625	965.21	1040.58	1032.66	923.044	660.658	650.718	1153.32	835.025	934.589	946.407	931.347	1087.05
pos_3	(+)-Abscisic Acid	247.133	5.62307	pos	M+H, 2M+H, M+Na, M+H-H2O, M+H-2H2O	C15H20O4	69.4	-	0.320266	C06082	HMDB0035140	-	2359.76	5457.51	2255.12	3473.54	3592.3	4885.08	4524.8	4403.02	3892.93	4451.2	5971.01	4043.5	6515.4	7862.26	2826.86	4866.39	6655.09	6483.83	12871.8	9635.67	8530.13	8900.72	4980.01	5538.13	4930.55	4319.82	5342.95	6580.91	3337.62	5151.94	4492.13	4569.28	4664.2	4384.47
pos_2666	(+)-3-Carene	137.132	7.01298	pos	M+H	C10H16	90.6	-	-2.02581	C09839;C11382	LMPR0102120021;HMDB0035087;HMDB0034697	-	2528.15	1814.95	1336.73	1481.79	1571.68	1562.73	1124.44	926.023	1374.99	774.095	1048.93	1032.56	1848.6	784.504	4113.14	2905.84	798.539	943.405	270.342	357.085	926.853	410.956	783.989	500.453	3432.38	2281.23	3448.27	5608.71	2961.21	3079.9	1886.32	1854.4	1907.12	1877.98
pos_1350	(+)-(S)-Carvone	183.138	5.73088	pos	M+CH3OH+H, M+2Na-H	C10H14O	-	86.8	-2.70935	C11383	HMDB0004487	2244-16-8	9.35464	142.605	13.4893	94.7892	15.0108	39.0268	77.0802	104.399	93.6463	37.397	66.9016	43.5277	11.3317	224.924	25.878	32.7374	26.8692	29.9179	0	0	38.3733	30.8935	45.0997	86.3014	18.8223	41.4343	19.7651	120.34	24.8239	12.2879	70.383	65.4643	52.5146	55.4688
pos_5851	(-)-Wikstromol	407.17	5.18108	pos	M+CH3OH+H	C20H22O7	-	71.8	0.221447	C10725	HMDB0030598	34444-37-6	1127.19	849.271	698.218	1081.91	402.861	587.996	1698.47	2631.25	2146.67	2150.2	1416.98	2614.09	1325.34	2022.75	953.821	1425.02	2778.29	3017.26	695.827	730.956	623.776	366.872	238.872	916.274	933.666	1129.48	915.696	2060.37	1116.72	861.944	1318.67	1386.28	1270.9	1357.12
pos_6323	(-)-Epigallocatechin 3'-glucuronide	447.093	4.38297	pos	M+H-2H2O	C21H22O13	-	92.1	1.8041	-	HMDB0041638	-	166.981	110.384	170.583	81.7261	148.303	52.464	26.5472	88.9059	8.77439	16.0259	83.4839	0	329.676	93.5051	424.09	99.9865	2.41795	0.916131	446.761	391.255	337.422	179.735	142.623	78.0213	113.437	21.292	78.9085	173.464	37.5398	149.19	130.011	128.012	126.054	118.833
pos_4489	(-)-Dihydrocarveol	196.169	8.76188	pos	M+ACN+H	C10H18O	-	63.5	-3.32541	C11396	HMDB0035825	20549-47-7	372.032	361.881	204.256	296.193	410.49	519.485	571.149	466.008	407.99	367.552	412.013	407.745	450.59	549.675	392.135	386.784	421.548	275.23	505.854	561.643	456.445	296.08	408.269	575.406	411.761	568.925	611.324	7.57117	342.538	315.653	307.016	250.958	264.043	342.585
pos_1	-	249.108	0.784667	pos	-	-	-	-	-	-	-	-	314847	358277	269774	369629	192956	233039	208958	124294	123469	174670	178470	159548	119637	140218	203159	279653	68866.5	124775	46027.9	133968	137743	100797	301943	303896	159887	235319	152406	131310	193725	202760	189572	187445	192063	181168
pos_2	-	333.191	4.74245	pos	-	-	-	-	-	-	-	-	4361.12	4578.34	5303.22	5331.33	4638.01	4853.39	7234.19	6263.57	7251.72	7277.87	7407.75	6057.4	5764.31	6294.76	6313.81	7432.22	6955.67	8309.53	2281.28	3244.89	6462.88	5044.7	9670.04	5961.49	17283.7	21353.4	16686.7	22343.2	13512.1	15769.9	7510.9	7418.71	7712.43	7709.14
pos_4	-	110.009	0.651017	pos	-	-	-	-	-	-	-	-	10951	12029.5	11095.3	11464.4	13973.6	13301.5	14028.9	13072.5	13943.6	13488.1	13378.5	14809.8	12980.9	11973.3	12101.5	12602.4	12887.3	12179.9	11978.3	11670.2	11461.8	12441.7	12282.2	9901.46	11588.3	12810.9	10969.4	12145.3	11641.1	11933.8	12935.1	12628.4	13449	12485.4
pos_6	-	193.07	0.774183	pos	-	-	-	-	-	-	-	-	1965.06	2618.2	2056.25	2290.33	785.744	3511.54	7525.46	8167.21	5297.59	8160.11	6771.11	5957.87	2735.59	798.345	1223.55	5034.89	5861.13	8120.43	3654.7	4415.11	4035.5	3187.85	4064.24	4926.86	4532.7	4595.19	4098.12	5394.22	4715.88	4140.05	2749.47	2979.01	3016.48	2785.34
pos_7	-	604.179	4.50695	pos	-	-	-	-	-	-	-	-	5193.84	3014.62	5287.13	5625.23	1362.65	5792.27	9908.42	7954.71	10972.8	13347.2	7810.62	12137.5	1733.12	9353.55	8610.72	13800.1	12255.3	15849.8	1633.38	5044.84	5184.75	6366.16	11369.4	14111.8	12265.4	18193.3	16228.5	19840.9	12350	11911.7	7054.4	6861.51	7585.15	6987.25
pos_8	-	401.16	4.7846	pos	-	-	-	-	-	-	-	-	6383.86	4262.26	5614.46	6021.56	4005.04	6612.38	3821.46	4049.97	4549.56	5403.06	3124.79	5330.08	5427.11	3610.19	2742.19	3589.17	7600.06	6129.83	3125.12	3093.72	5052.33	4148.21	5702.36	3596.02	6901.97	6649.75	4960.21	8049.1	5793.66	4671.35	4637.52	4505.5	4320.01	4800.15
pos_9	-	279.048	0.733017	pos	-	-	-	-	-	-	-	-	1220.33	1079.18	1246.17	1037.81	905.227	835.064	1092.74	981.896	1073.53	939.367	1215.37	1093.58	1171.16	868.953	1155.35	1434.63	859.807	913.329	912.082	1274.33	1160.18	859.355	1356.05	770.287	1467.76	1209.83	1263.48	1124.9	1286.06	1315	1074.75	1015.09	1060.8	1082.82
pos_10	-	217.155	4.70112	pos	-	-	-	-	-	-	-	-	5285.49	1620.22	316.101	1303.56	426.562	154.691	6.58262	80.7884	29.3519	68.7807	14.6338	80.8609	12076.7	1571.57	14781.7	7516.49	9224.16	128.522	75.8277	52.1761	72.3714	0	22.7425	424.458	863.466	987.002	909.034	1104.01	944.634	800.233	2013.72	1962.64	1880.33	1749.99
pos_11	-	454.293	8.46857	pos	-	-	-	-	-	-	-	-	20375.8	24078.6	12475.3	18031.8	19926.4	15139.4	6351.26	6914.83	5332.86	5935.53	7675.9	5810.41	22264.1	12515.4	16032	14317	9733.73	8610.25	11609.4	8655.21	9567.67	11941.2	9139.4	10398.7	7891.97	14035.5	11257.3	4710.36	11549.6	10285.7	11335.3	11534.6	11591	11532.7
pos_12	-	439.357	9.72465	pos	-	-	-	-	-	-	-	-	20188	7643.49	11495.9	13339.5	6058.6	6277.79	59894.3	26104.5	50742.3	18854.3	52210.5	31900.3	21303	36377.4	52195.4	66414.3	4032.13	29213.5	11197.2	29038.1	13433	10585.8	1881.64	12301.2	134461	123527	123011	31373.6	100494	102477	43922.8	42125.7	42518.8	42622.5
pos_13	-	725.436	10.3801	pos	-	-	-	-	-	-	-	-	4574.97	14946.5	10071.7	825.933	30576.5	2883.65	991.399	2661.99	956.388	821.18	4174.23	1038.69	23292.9	5720.93	1268.04	914.848	4851.74	1662.85	18170.8	9790.97	4469.99	13996.6	2196.22	1006.47	590.858	794.567	597.611	322.16	486.515	1053.37	6159.21	5947.04	5745.79	5288.8
pos_14	-	698.555	10.8377	pos	-	-	-	-	-	-	-	-	25826.7	40720.3	31857.3	24090.7	51897.4	25776.3	45048.4	35490.7	35768.6	30401.9	39927.5	32292.8	104809	29375.6	59876.9	47028.2	29540.4	33997.5	54396.1	57109.8	54389.7	45351	60856	39462.6	61665.3	57285.5	56784.3	6869.5	50541.4	53573.7	43468.9	43228.1	43580.7	40308.4
pos_15	-	158.974	14.3901	pos	-	-	-	-	-	-	-	-	9570.64	9587.95	9470.37	10379.7	10727.1	10280.4	11356.3	11620.6	11480.1	11073.7	10917.9	12377	18729.2	14508.5	14656.2	15188	16304.1	16022.9	16210.5	16407.9	15213.4	14942.3	14913.6	13198.2	13200.1	12583.2	12221.7	12153.8	10249.5	10338.3	10225.5	10236.9	9867.65	10136.9
pos_16	-	141.959	14.3901	pos	-	-	-	-	-	-	-	-	60234.2	64046.5	58704.2	64354.6	70582.8	65038.4	72366.6	71967	72397.4	67978.3	67632.2	76612.7	91794.3	70655.4	70038.6	72523.6	80558.9	83177.3	84926.9	83776.1	76440.9	80040	76465.6	71449.9	69337	63672	61292.9	62654.1	61630	61259.2	64919.8	63724.7	62177	63024.9
pos_17	-	126.966	14.2377	pos	-	-	-	-	-	-	-	-	3626.27	3993.82	3539.81	3636.26	4084.72	4120.84	4383.73	4494.83	4189.82	4050.26	3998.84	4478.12	3221.8	4150.02	3979.4	4077.89	2467.67	1444.11	4841.92	4908.75	4158.51	1791.3	2701.28	3867.32	2581.19	2262.23	3652.99	3822.99	3986.06	3938.93	4016.94	4126.1	3760.08	3819.39
pos_18	-	789.405	10.3904	pos	-	-	-	-	-	-	-	-	1255.78	2031.74	2031.35	2317.07	2638.44	3722.05	6009.4	8796.61	7048.1	10774	5634.6	4963.08	3900.81	2973.86	1152.11	2455.39	5914.63	5408.54	4121.03	2710.09	3695.86	2900.71	1493.2	3539.21	2701.46	5565.03	3215.42	1464.51	9162.32	8084.07	4630.32	4545.86	4047.5	4618.01
pos_19	-	805.406	10.1581	pos	-	-	-	-	-	-	-	-	1143.27	1460.93	761.94	1631.18	1304.57	2183.12	3676.47	2714.12	2456.96	4848.42	3421.6	2295.23	948.185	1845.55	1631.28	4779.69	8161.51	8302.32	1575.79	1036.44	3502.05	1678.2	2474.42	421.148	6111.84	9182.76	5405.5	2689.67	3880.92	4044.9	1336.8	1568.93	2895.12	2316.01
pos_20	-	719.451	9.80548	pos	-	-	-	-	-	-	-	-	22100.6	18149	26321.5	23309.9	18851.9	22442.9	21497.9	16164	22568.6	14315.3	15162.1	14248.2	33390.4	15771.8	43319.3	32973.5	10169.3	14283.6	31609.1	52356	38882.6	15875.7	21268.5	34413.9	29568.3	31416.6	26675.1	6740.82	26416	31853.2	19784.1	19851	21595.7	22845.7
pos_21	-	62.0258	0.651017	pos	-	-	-	-	-	-	-	-	2467.51	2254.92	2428.29	2538.84	2637.73	2847.5	3013.98	2861.38	3020.67	3079.34	2900.74	3074.18	3088.96	2988.54	3115.6	3425.32	3042.79	3041.51	3490.84	3396.52	3030.32	3181.97	3343.45	3211.11	3196.79	3089.66	2964.46	3123.08	2769.98	2680.92	2720.08	2555.44	2543.44	2666.24
pos_22	-	567.239	5.70955	pos	-	-	-	-	-	-	-	-	42848.4	8882.33	29187.2	9769.98	24048.7	9231.17	5644.96	3330.45	5223.5	4697.68	4650.83	5738.12	27211.1	7701.44	43583.5	14685.7	3991.96	4729.45	52867.4	93286.9	23589.5	5881.26	7145.27	13426.2	3649.56	2744.1	3052.39	3449.47	3342.35	3277.97	11833.3	13269.6	13008.1	12605.2
pos_23	-	551.306	5.4569	pos	-	-	-	-	-	-	-	-	332.008	59.4009	59.6389	793.024	0	910.029	3094.92	3721.99	4398.46	5303.35	3517.13	5066.81	8093.5	6352.4	21644.5	9635.11	13607.1	13195.3	3234.93	5209.68	5064.7	4875.13	5754.72	7016.55	10504.7	12646.3	11962.3	23699.1	5197.24	4333.96	2682.89	3785.78	3582.23	3446.56
pos_24	-	469.331	6.10337	pos	-	-	-	-	-	-	-	-	1698.22	1184.46	2663	1729.43	1130.12	2336.73	2613.22	1961.81	2001.07	2315.59	2547.09	2435.99	710.041	853.892	982.767	874.003	853.156	1096.22	734.101	1547.18	960.358	1590.72	2602.2	1944.68	989.346	955.449	1025.98	1258	1574.1	2078.56	2032.85	2118.95	2055.62	1923.64
pos_25	-	419.264	5.58107	pos	-	-	-	-	-	-	-	-	5779.1	6215.23	8266.82	7075.66	7491.19	6541.07	15262.9	16583.3	14771.2	15794.8	18690	11011.3	39096.4	30193.8	60074.9	32993.3	19563.4	24561.4	18074.2	21281	35710.2	24348.8	40240.2	26057.2	23779.5	26448.6	24029.2	46242.8	13873.3	13675.6	13061.4	14155.4	14902.8	13512.3
pos_26	-	875.478	6.34335	pos	-	-	-	-	-	-	-	-	1955.46	1726.96	2299.91	1885.35	1687.06	1930.81	1385.77	1125.42	1104.53	1543.14	1296.31	1207.63	657.267	1460.37	1900.82	1449.72	762.03	838.433	744.273	1459.96	1059.75	923.996	1114.21	1446.35	4588.21	3732.62	4335.97	5229.77	4332.03	4617.76	2182.59	2381.62	2431.43	2426.26
pos_27	-	579.403	6.62633	pos	-	-	-	-	-	-	-	-	42003.8	41115	45054.5	36370.2	41845.4	37543.2	20810.8	19416.9	19832.3	18628.5	21248.7	19332.9	26302	15628.2	28484.4	19483.3	11692.2	12807	22995.5	29442	32948.8	34487.3	47185.2	31307.2	32956.3	24149.5	27655.6	32138.2	32898.8	34989.8	30981.9	31820.5	31063	31547.2
pos_28	-	891.473	6.99248	pos	-	-	-	-	-	-	-	-	16471.7	17060.2	16683.7	16463.6	15265.3	15366.6	21539	18615	18258.9	25227.9	19928.1	21236.6	9711.99	14563.6	15983.5	17237	5265.13	10514	12018	15633.2	14334.9	12033	15923.5	13371.6	16691.9	13713.5	15852.5	14923.5	17828.5	20743	17416.1	17932.9	17837.1	17695.9
pos_29	-	169.122	5.42513	pos	-	-	-	-	-	-	-	-	285.297	202.498	69.3533	13.96	121.365	54.5326	6.06246	7.61484	33.6497	0	30.4457	29.989	202.573	0	216.007	21.2197	25.0755	16.3509	396.094	436.156	196.999	106.575	48.2146	40.1806	1020.99	859.801	963.902	994.452	824.93	875.485	229.038	212.175	239.232	160.565
pos_30	-	91.0144	0.62985	pos	-	-	-	-	-	-	-	-	2539.99	2492.51	1958.08	2470.88	2629.23	2396.87	2507.17	2758.76	2556.72	2665.63	2763.96	2855.89	3065.22	3116.18	2980.14	2942.35	2715.48	2849.49	2542.71	2592.39	2429.81	2894.89	2584	2442.34	2772.94	2799.3	2592.25	2933.14	2578.19	2281.64	2695.01	2306.46	2451.13	2652.62
pos_31	-	73.5333	0.640683	pos	-	-	-	-	-	-	-	-	7272.15	7573.55	7428.19	7426.03	8822.17	8582.54	8275.86	8250.76	8163.25	7976.35	8240.44	8460.49	10329.6	9465.82	9233.95	9975.96	9955.35	9762.64	9591.63	9056.63	8799.7	9993.63	9676.6	7971.14	8758.89	8904.34	8036.36	8856.41	7701.97	7451.28	7521.93	7642.87	8006.96	7710.27
pos_32	-	382.928	0.62985	pos	-	-	-	-	-	-	-	-	2635.13	3005	2366.1	2686.89	4077.29	3048.84	4031.15	3899.92	3764.17	3334.32	4424.88	4817.62	3573.49	3264.53	3080.9	3510.96	3909.68	4085.91	3569.09	2962.85	3289.6	3892.83	3692.96	2504.83	3320.74	3380.59	3043.76	1942.1	3765.37	3297.09	3770.82	3543.33	3731.74	3510.82
pos_33	-	685.906	0.619183	pos	-	-	-	-	-	-	-	-	216.119	91.386	90.5485	221.712	202.529	91.3039	303.141	354.809	232.951	130.018	372.159	375.543	416.451	374.226	173.207	202.751	315.34	379.893	149.468	146.734	125.291	273.921	235.321	253.384	380.916	181.227	325.667	100.799	300.667	223.293	259.736	307.289	271.32	296.678
pos_34	-	554.899	0.640683	pos	-	-	-	-	-	-	-	-	1759.74	1882.02	1234.99	1654.65	2330.04	1976.65	2217.05	2376.84	1925.76	2007.1	2754.86	2826.03	1820.45	1704.42	1295.3	1356.72	1591.97	2329.7	1292.71	1635.95	1376.43	1626.27	1606.54	1670.92	1720.48	1529.37	1675.58	601.679	2390.15	2112.76	2313.89	2061.43	2034.85	2007.4
pos_35	-	425.002	0.71285	pos	-	-	-	-	-	-	-	-	167.48	162.464	135.972	222.79	103.921	242.175	198.186	347.182	470.529	223.301	252.022	410.913	99.0885	262.466	120.757	317.883	359.086	352.365	84.348	113.122	122.05	355.376	309.553	185.823	249.279	252.815	196.486	397.697	254.222	287.833	271.304	183.906	256.96	286.377
pos_36	-	130.097	0.784667	pos	-	-	-	-	-	-	-	-	1659.99	751.809	1344.49	1362.78	2061.54	3059.84	358.396	1636.15	1355.7	761.702	533.549	1296.49	3495.62	1751.85	232.393	528.744	4965.04	2860.16	445.788	598.451	450.913	8311.67	4077.12	1343.6	963.346	772.987	625.766	2889.83	1815.47	939.813	1510.99	1491.96	1542.85	1464.42
pos_37	-	378.151	0.784667	pos	-	-	-	-	-	-	-	-	1659.98	3168.74	2728.39	1724.35	2857.55	1688.2	1845.49	554.665	796.924	747.56	1835.8	1089.95	3535.35	392.877	1689.43	1873.33	581.587	1088.16	3881.99	3402.4	4100.38	1833.88	1978.35	3105.49	940.581	811.927	710.276	828.101	852.95	1115.25	1344.64	1325.91	1353.81	1296.15
pos_38	-	206.138	0.794667	pos	-	-	-	-	-	-	-	-	584.776	826.309	520.534	391.628	826.616	508.847	373.829	323.804	236.098	281.558	373.682	395.077	474.204	307.544	358.756	270.191	305.86	351.702	618.554	294.072	251.54	266.64	186.631	139.474	265.412	234.867	343.182	450.036	227.807	340.134	335.035	343.55	263.911	314.319
pos_40	-	263.124	0.794667	pos	-	-	-	-	-	-	-	-	705.865	701.594	550.923	919.181	162.833	455.441	284.231	280.741	201.712	418.089	288.369	131.823	445.196	165.723	241.751	267.423	91.2774	191.75	566.338	471.909	352.87	258.673	469.354	448.99	239.852	370.221	232.738	670.55	289.094	389.322	314.288	291.447	280.266	270.889
pos_41	-	407.106	0.938167	pos	-	-	-	-	-	-	-	-	400.354	324.577	201.988	690.193	89.5363	667.894	1662.56	2029.55	1463.53	2785.8	1771.23	1338.85	110.292	4517.58	1990.7	1320.61	1497.62	2129.13	218.969	380.391	262.261	154.215	572.594	478.1	516.053	763.752	577.766	1194.19	702.179	349.994	450.827	450.932	432.021	371.161
pos_42	-	541.126	0.9485	pos	-	-	-	-	-	-	-	-	2098.57	1384.19	1209.66	2598.63	1243.88	3000.7	5732.96	4218.91	6239	5053.53	5288.65	5615.4	1088.86	1382.47	640.531	3946.15	5436.46	5605.18	1013.42	1202.03	936.555	1336.69	1256.69	846.545	1518.65	1961.91	1833.75	4814.97	2152.09	1493.02	2124.86	2240.12	2321.96	2306.55
pos_43	-	300.088	0.928167	pos	-	-	-	-	-	-	-	-	5367.64	4015.47	2932.04	9718.52	376.228	6138.32	16060.3	18318.7	14862	26826	16179.9	10988.4	680.714	1298.82	223.661	12516.2	11141.6	17884.9	1239.26	3886.74	2717.2	1035.21	2800.09	4293.36	5273.4	7278.56	5376.07	9021.37	6407.64	3197.76	4562.71	4926.13	4748.83	4771.48
pos_44	-	241.155	0.794667	pos	-	-	-	-	-	-	-	-	2137.13	2001.33	2235.48	2481.27	1764.26	2958.46	2235.76	2443.41	2403.99	1909.5	2342.28	3621.6	2118.9	1759.9	1904.52	2086.75	3057.49	3314.77	1454.17	1348.06	1845.82	3481.33	3156.93	1804.88	2243.53	2127.42	2079.52	2903.88	2412.75	2229.24	2376.62	2193.26	2113.83	2282.18
pos_45	-	460.202	0.784667	pos	-	-	-	-	-	-	-	-	3505.22	5358.98	5495.93	2051.17	10053.5	3859.11	2244.54	1821.59	1401.41	1654.29	2372.08	2588.31	10723.2	1717.41	2999.1	2077.81	5261.8	3266.87	12663.2	10013.7	9130.5	7712.89	2773.66	7908.95	1514.53	1807.35	1955.16	1805.52	1617.98	1963.74	3948.6	4089.25	3722.3	3779.1
pos_47	-	407.032	1.17732	pos	-	-	-	-	-	-	-	-	259.623	848.004	616.011	1.03238	1247.02	1164.94	390.285	583.003	249.87	257.527	802.704	399.232	2167.2	89.3972	29.5975	608.899	1421.16	621.172	1261.16	973.665	884.26	1928.04	576.125	52.7814	631.476	988.159	545.631	253.06	408.959	379.865	554.113	463.664	538.353	534.004
pos_48	-	206.138	1.16732	pos	-	-	-	-	-	-	-	-	219.238	405.351	272.368	221.413	196.647	250.495	199.095	210.815	102.141	213.287	235.61	214.598	108.009	410.357	164.961	135.726	129.192	144.245	167.434	126.705	87.8481	20.3128	14.9649	29.9691	31.67	59.6854	148.146	272.702	72.9835	130.094	165.198	112.519	135.852	128.619
pos_49	-	330.139	1.23098	pos	-	-	-	-	-	-	-	-	2461.31	3258.54	2137.81	3714.97	1967.78	3992.79	3219.02	3703.63	3309.33	3034.2	3447.94	3243.69	2428.85	1939.68	2391.5	3012.67	2486.99	3126.56	2422.7	2502.48	2936.72	2222.53	3067.19	2239.85	4397.04	5197.13	5685.7	5528.75	4956.33	4208.63	3073.51	2928.33	2719.29	2814.4
pos_50	-	147.044	4.70112	pos	-	-	-	-	-	-	-	-	1300.97	1643.34	1382.72	2055.64	1719.18	1953.67	1417.72	1808.25	1972.63	1593.84	1407.06	2178.79	2600.64	1565.39	1364.21	1402.17	2998.27	2942.2	2732.18	2611.02	1721.56	2518.28	1813.29	3126.77	974.872	1386.89	1263.47	1584.85	1001.28	1073.64	1535.85	1575.87	1656.7	1530.56
pos_51	-	318.1	1.25198	pos	-	-	-	-	-	-	-	-	177.825	39.0317	205.116	182.224	28.2658	276.415	441.814	540.075	453.112	425.501	494.775	426.48	138.408	205.112	119.837	296.911	293.522	435.521	558.412	857.833	368.236	149.017	122.714	315.542	740.349	655.318	795.603	1302.89	712.648	878.353	338.968	361.259	281.162	357.443
pos_52	-	720.268	4.88927	pos	-	-	-	-	-	-	-	-	6504.09	4350.59	5035.06	7697.11	2450.41	5953.03	8216.04	5748.39	7804.81	6935.49	6346.7	11410.8	1774.42	5633.13	4191.01	6145.79	8033.51	9375.12	1673.87	3339.83	4250.1	2824.98	4726.89	7285.64	3443.83	3907.41	3518.89	4435.03	4032.13	3517.46	5123.07	5139.56	5078.95	5307.48
pos_53	-	555.134	1.27315	pos	-	-	-	-	-	-	-	-	191.605	90.8839	131.661	201.494	136.661	233.305	371.164	586.64	435.996	580.982	502.823	392.119	298.971	56.4735	106.112	300.56	268.541	504.084	224.44	542.067	493.798	206.006	313.849	357.777	923.549	1059.69	964.292	1724.71	758.975	785.046	364.189	412.783	372.417	375.131
pos_54	-	528.207	1.25198	pos	-	-	-	-	-	-	-	-	421.488	110.856	327.62	220.868	489.466	321.382	414.231	261.888	333.105	288.789	746.44	769.703	201.263	60.3876	6.66368	337.16	384.916	939.383	292.342	242.41	430.782	390.583	249.958	284.933	818.931	444.046	712.306	3033.69	458.078	361.244	390.986	469.78	430.798	460.397
pos_55	-	230.066	1.20965	pos	-	-	-	-	-	-	-	-	311.244	1170.57	645.285	640.983	149.157	953.343	1488.59	604.236	747.589	1004.62	1651.83	1512.37	430.82	37.9777	2023.54	3528.23	380.782	1462.82	575.205	1738.36	1426.8	1771.91	2254.79	2096.81	5036.57	2328.35	2411.85	1340.06	3275.69	1889.45	1159.95	1081.46	1108.94	1091.23
pos_56	-	693.186	0.743183	pos	-	-	-	-	-	-	-	-	403.201	504.123	572.098	606.256	229.723	596.328	443.946	422.007	326.281	377.173	627.044	276.101	505.365	266.673	682.525	1178.44	366.251	740.926	554.179	615.845	785.973	662.433	706.26	578.198	1616.35	1644.53	1705.46	1647.12	960.92	1222.28	540.179	621.838	691.329	524.659
pos_57	-	203.052	0.743183	pos	-	-	-	-	-	-	-	-	434.376	604.957	385.726	941.01	663.647	427.051	648.182	688.043	580.809	632.323	529.508	1353.84	499.752	2317.3	2338.57	490.38	1608.8	866.002	418.599	554.589	460.524	377.57	388.203	523.412	491.782	354.447	496.688	626.252	507.461	423.091	597.892	773.47	638.778	738.108
pos_58	-	209.044	1.86112	pos	-	-	-	-	-	-	-	-	1801.78	2327.63	1985.66	1519.01	2663.53	1669.11	1756.24	1873.47	1633.1	1502.47	1882.61	2052.07	1258.79	1403.03	995.633	1281.22	1938.83	2196.15	1412.8	1307.69	1212.17	908.059	724.156	1339.92	1391.56	1414.79	1446.97	2578.12	1260.67	1176.7	1469.25	1456.55	1449.93	1429.61
pos_59	-	342.176	1.89495	pos	-	-	-	-	-	-	-	-	560.156	225.778	388.605	161.171	174.328	207.676	434.943	293.201	348.591	253.605	432.609	340.536	838.789	86.6963	759.599	596.225	136.011	258.847	356.793	615.763	471.657	310.893	439.06	421.118	702.407	508.24	594.34	1174.12	703.185	723.513	365.053	368.806	365.417	361.726
pos_60	-	314.989	0.723183	pos	-	-	-	-	-	-	-	-	180.724	96.9787	93.1336	80.0002	256.729	84.5753	84.4606	90.5382	124.231	42.8787	125.479	33.9333	309.262	53.7538	110.665	27.1282	41.9649	162.013	238.323	295.62	125.614	163.7	105.937	119.736	86.8009	67.4658	34.6222	49.0885	43.4648	175.216	57.472	111.173	111.93	113.107
pos_61	-	175.118	0.723183	pos	-	-	-	-	-	-	-	-	12815	13719	11729.3	8172.72	29883.6	28736	5925.53	21074.8	17882.8	12802.4	6013.84	27685.5	68426.8	11015.1	3023.6	3745.78	46254.6	22174.7	10176.6	8569.98	6963	61898.6	22516.3	10328.2	6019.93	4887.43	5435.07	17468.4	10138.4	5543.15	16345.8	16018.4	16465.9	15546.5
pos_62	-	867.213	2.61823	pos	-	-	-	-	-	-	-	-	268194	106143	136271	164703	53934.9	79143.9	197153	95093.4	153497	78604.4	156827	102479	39998.5	132876	260933	162171	18953.7	56717.1	77985.4	148429	200542	59156.7	156243	118060	201646	67102.6	217479	285370	151203	168250	121547	127425	128853	124476
pos_63	-	182.962	0.651017	pos	-	-	-	-	-	-	-	-	7305.41	6764.32	6792.89	7262.82	8337.27	7450.37	10333.5	9455.07	9327.28	10428.1	10000.9	9997.52	8593.83	8645.89	9161.77	9362.1	8759.44	9121.01	8231.62	8453.19	8487.2	8605.81	9024.98	7390.76	8698.79	9108.95	8375.35	7819.39	8999	9021.99	8837.07	8638.53	8616.29	8414.25
pos_64	-	86.9933	0.651017	pos	-	-	-	-	-	-	-	-	1782.46	1994.03	1869.63	2034.61	2530.54	1918.02	2160.78	2333.19	2065.85	2318.41	2257.77	2406.02	2666.73	2691.99	2470.97	3125.45	2684.38	2690.32	2543.83	2551	2288.13	2789.12	2592.07	2023.42	2388.54	2755.29	2514.78	2754.14	2132.66	2037.1	1962.44	2175.35	1966.84	2166.06
pos_65	-	243.02	0.651017	pos	-	-	-	-	-	-	-	-	17619.8	17258.4	16549.5	18491.9	22087	19293.6	23736	22421.9	22496.8	23052.8	23726.1	24014.5	21328.4	22098.4	22849	22182.7	21648	22802.8	19346.4	19001	19521.2	21937.9	22036.7	17101.8	20346.3	21910	19783.3	19657.2	21072.7	21134.2	20845	20643.1	21119.9	20067.1
pos_66	-	440.134	4.3723	pos	-	-	-	-	-	-	-	-	896.505	364.565	527.102	623.11	252.39	404.587	720.265	388.836	537.676	362.989	539.417	610.611	138.508	383.034	482.527	467.121	234.833	275.621	254.106	395.934	355.405	211.725	368.876	347.059	256.538	195.307	211.931	775.605	250.765	289.462	376.379	341.782	364.727	374.012
pos_67	-	375.129	4.4038	pos	-	-	-	-	-	-	-	-	1456.08	1007.83	1694.82	1665.19	410.715	1479.12	33292.4	20785.6	26690.7	28452	25660.4	26950.6	1619.38	29603.7	3044.27	25105.3	17824.9	21095.2	5247.7	20199.5	10924.1	5948.11	21378.9	31609.5	25420.8	31738.1	27926.4	23324.9	21900.9	22636.1	14785.5	14272.2	14478.8	14367.7
pos_68	-	865.197	4.44513	pos	-	-	-	-	-	-	-	-	74469.6	27404.6	46670.9	51658.6	23453.9	35790.5	57783.2	31388.2	51429.6	30916	45866.2	33634.6	17165	34182.5	68794.7	58528	14960.8	28088.6	17862.3	36162.9	37006.3	16840.5	46338.5	33849.8	57542.2	30376.3	59821.8	64461.6	53659.1	56767.5	39543	38286.6	39164.5	38804.4
pos_69	-	392.192	3.97667	pos	-	-	-	-	-	-	-	-	4369.27	4499.99	4638.07	6027.37	3010.31	4484.5	3172.55	3487.87	3407.96	3566.15	3328.27	3681.26	1591.23	2324.15	2983.7	3731.89	3573.03	3392.55	1336.12	2611.87	1456.38	1611.03	3049.19	4685.48	2780.45	4028.76	2800.66	4224.68	4112.95	4032.17	3702.02	3550.82	3715.7	3616.82
pos_70	-	125.986	0.66185	pos	-	-	-	-	-	-	-	-	989.517	426.652	934.571	928.863	249.355	647.271	1268.24	1329.6	1443.89	1832.86	753.962	890.291	1031.3	701.245	969.668	817.197	591.724	807.664	1273.24	1735.81	1397.15	348.38	1080.66	1842.74	1036.69	978.995	1062.74	776.855	1072.85	1337.62	1058.88	1019.09	845.217	958.738
pos_71	-	202.044	4.50695	pos	-	-	-	-	-	-	-	-	16252	16224.5	16440	18085.6	14561.5	21344	21170.5	22795.1	22460.1	22680.2	19513	27132.2	19601.6	18215.8	19979.6	21485	29803.7	32139.4	20289.9	21937.9	23016.8	26458.5	25970.9	26190.2	21264	24699.4	23319.9	30426	20146.4	18696.5	18588.1	18233.5	19440.8	18403.3
pos_72	-	100.025	0.651017	pos	-	-	-	-	-	-	-	-	358.097	315.543	316.931	421.921	417.813	441.271	373.522	452.819	383.729	320.38	336.471	452.136	377.719	350.563	296.918	480.317	441.147	393.855	348.491	374.064	260.88	338.258	328.322	320.451	303.555	331.432	481.595	383.687	332.041	361.392	356.997	349.354	295.897	373.604
pos_73	-	303.078	0.651017	pos	-	-	-	-	-	-	-	-	20698.7	20314.3	20034.1	21308.7	25433.6	22260.8	27006.8	25026.1	25917.1	25920.5	26432.7	26194.4	30006.6	32788.5	33010.7	33881.8	32063.3	33068.4	27967	28270.5	28283.6	31472	31101.5	24309.9	29275.4	30304.1	27114.7	27451.6	24978.7	24913.7	23496.5	22780.4	22055.2	21909.2
pos_74	-	53.0211	0.640683	pos	-	-	-	-	-	-	-	-	1936.55	1959.39	2289.4	2190.64	2139.98	2285.78	2065.67	2666.37	2068.17	2218.27	2357.94	2476.53	2919.49	2369.46	2274.19	2602	2701.8	2635.05	2735.95	2402.45	2238.18	2235.25	2358.77	2145.1	2471.9	2932.6	2198.98	2471.49	2025.93	1958.76	2009.4	2061.03	2281.54	2127.65
pos_77	-	441.173	4.61878	pos	-	-	-	-	-	-	-	-	1552.72	858.891	1692.97	2999.22	755.869	2785.95	1104.89	1399.98	964.664	1329.38	924.311	1248.96	749.071	544.645	717.753	747.524	1833.91	1316.26	273.835	346.465	498.746	753.552	399.175	1563.46	1006.04	992.754	691.727	983.276	1210.3	1150.43	990.912	947.665	917.317	898.328
pos_79	-	728.269	4.72162	pos	-	-	-	-	-	-	-	-	3678.59	3314.53	1941.05	5073.48	1109.93	1732.3	2435.25	1344.29	1113.07	1362.45	1612.93	1692.25	1559.52	1389.53	913.719	1229.36	2480.95	1776.44	0	223.06	624.54	308.357	783.454	963.542	294.531	522.228	233.186	774.144	502.489	411.826	1209.2	1119.85	1282.37	1103.61
pos_80	-	389.217	4.76327	pos	-	-	-	-	-	-	-	-	1280.77	602.528	1204.75	937.335	1116.33	2146.72	587.789	498.889	643.954	561.275	518.463	839.763	471.589	464.787	1824.64	1256.68	1135.67	1482.34	828.034	859.041	1076.51	2805.36	2240.66	1862.82	2587.12	2710.31	2164.8	3783.1	1366.8	1376.84	977.306	1138.7	988.981	1075.43
pos_81	-	227.091	4.75312	pos	-	-	-	-	-	-	-	-	200.14	176.456	184.901	266.742	119.587	184.54	65.6608	102.499	180.08	27.2839	76.1417	60.8936	56.6989	24.1747	82.0355	47.4226	123.164	297.008	32.9311	63.4725	13.4452	77.184	23.9519	168.357	95.2349	267.446	72.7132	208.373	148.643	143.168	78.9692	50.971	102.835	96.5558
pos_82	-	493.207	4.80543	pos	-	-	-	-	-	-	-	-	8029.23	5643.13	7078.54	8262.3	4701.93	8146.26	10261.2	7384.57	9273.87	10842.4	8682.79	10935.2	7303.12	12959.3	15677.3	16812.1	11942.2	13673.8	4872.45	9682.95	6638.47	6563.72	10641.9	15427.4	20126.9	23991	20527.8	24509.2	14762.1	14266.4	9315.76	9916.99	9448.92	9910.79
pos_83	-	307.124	4.82627	pos	-	-	-	-	-	-	-	-	738.487	181.791	652.012	469.599	238.643	688.427	319.567	230.954	256.562	336.347	299.831	281.538	75.7989	372.105	647.82	232.324	374.811	297.607	336.804	646.457	710.582	416.274	375.484	613.369	467.244	458.371	540.46	683.781	494.432	641.597	476.986	387.649	441.454	458.638
pos_84	-	507.22	4.84727	pos	-	-	-	-	-	-	-	-	12014.9	8296.86	9896.99	13457	5130.78	11544	11975	8712.48	10325.5	12490.1	9164.68	12274.8	4347.35	11857	13666.8	15085.4	11671.7	11414.3	3760.61	10220.4	5939.24	5748.91	8558.79	19158.3	19398.3	22683	20750.7	24279	17317.5	16273.8	10642.1	11189.7	10993.5	11329.6
pos_85	-	394.186	4.8791	pos	-	-	-	-	-	-	-	-	2787.28	2537.37	2271.9	3527.65	1127.39	2896.26	2322.66	1648.46	2424.44	2127.54	1765.35	1778.75	1638.21	2282.21	3430.79	4258.42	1426.43	1839.4	2172.56	4317.95	3021.97	1615.72	2526.2	3825.73	2218.49	2076.38	2426.41	2569.46	1727.84	1509.68	1895.74	1898.3	1752.96	1761.76
pos_86	-	209.117	4.88927	pos	-	-	-	-	-	-	-	-	3219.37	1796.09	2921.78	5133.64	2311.88	880.599	1309.3	199.801	610.223	48.1216	1064.15	1310.93	740.545	1652.84	1186.55	1705.71	4388.44	2554.65	692.802	535.383	652.868	1830.44	1283.72	760.938	375.767	1606.25	199.895	1609.12	830.44	204.189	1199.54	1339.81	1197.39	1250.88
pos_87	-	317.139	4.89977	pos	-	-	-	-	-	-	-	-	222.861	140.94	171.563	193.045	295.596	190.984	161.958	47.006	85.4206	83.4606	135.444	103.221	192.662	56.5859	18.4534	49.8062	12.9276	29.6821	487.212	410.62	276.611	109.259	204.248	228.475	63.3326	123.285	21.4444	195.931	156.676	161.377	123.457	166.898	110.16	134.831
pos_88	-	361.165	4.90993	pos	-	-	-	-	-	-	-	-	22351.1	19083.5	20409.4	26252	14109.3	21701.3	19803.6	13492.8	17157.8	17260.4	15943.7	16364.5	12173.2	17679.1	21706.4	24184.3	14429.8	16713.3	8506.31	13782.3	9856.62	10398	12858.6	20147.2	23104.6	28551.9	24728.7	28871.3	23944	22881.3	18142.2	17794.2	17984.9	18064.7
pos_89	-	434.202	4.88927	pos	-	-	-	-	-	-	-	-	4300.15	3668.35	3263.97	5744.7	3306.52	5736.69	2955.16	3298.42	3341.33	3513.46	2385.99	5504.46	2010.95	1649.02	2417.2	2290.54	4655.26	5246.76	1774.51	2389.26	2332.65	2382.06	3250.48	4536.06	6490.97	7224.5	6043.98	6445.21	6503.53	5191.94	4009.16	3814.26	3852.68	3927.02
pos_90	-	377.159	4.9726	pos	-	-	-	-	-	-	-	-	1439	783.443	1035.66	1432.27	365.87	797.844	1812.45	847.639	1403.47	1162.11	1381.11	1415.47	377.038	1331.52	1773.15	2002.38	763.68	948.595	187.333	812.338	477.658	268.809	892.228	1494.39	774.031	971.043	919.964	1422.26	1021.31	959.753	954.316	999.326	946.716	885.372
pos_91	-	366.212	4.99327	pos	-	-	-	-	-	-	-	-	2423.29	1735.15	1730.4	1183.63	2912.37	734.304	673.218	604.998	715.118	376.242	955.369	331.785	2409.54	1207.69	1453.57	1043.18	399.903	578.723	1702.45	2487.85	1530.09	571.262	1247.16	467.575	2236.42	1939.03	2550.05	2889.58	1548.13	1964.07	1155.43	1155.54	1093.79	1112.8
pos_92	-	459.201	5.0141	pos	-	-	-	-	-	-	-	-	4454.17	3131.73	3878.76	5290.37	2377.17	4046.24	2321.08	1477.32	2255.5	1892.63	1774.12	2389.97	141.541	3269.81	1630.65	1389.81	898.027	1919.79	953.036	2120.48	1029.59	151.23	358.221	3788.5	3002.64	2743.45	2785.99	3601.02	2544.18	2757.98	2309.78	2397.41	2332.03	2298.65
pos_93	-	333.19	5.02477	pos	-	-	-	-	-	-	-	-	568.21	345.369	383.766	220.966	514.2	132.121	117.094	290.641	367.5	320.994	397.51	293.033	842.737	305.212	1229.56	671	373.298	488.311	60.8104	19.636	521.507	102.942	610.635	19.4825	3464.78	2121.91	3363.23	4525.79	1235.24	1626.55	551.704	601.987	548.095	604.49
pos_94	-	263.127	5.06625	pos	-	-	-	-	-	-	-	-	243.508	388.638	107.916	232.319	860.41	139.143	74.1211	32.7858	138.571	33.2442	96.5287	80.4977	0	76.482	149.563	165.053	41.7397	62.1107	210.498	0	11.4278	41.1925	20.5377	103.873	229.8	217.434	286.059	369.38	189.36	251.315	104.921	89.5876	74.8554	88.2365
pos_95	-	376.233	5.0556	pos	-	-	-	-	-	-	-	-	1529.76	1574.77	1289.63	1737.26	1641.27	1075.92	1970.92	1333.49	1629.87	1196.04	1960.44	1310.11	8159.62	1614.74	10118.8	5036.34	663.149	1028.56	515.524	730.412	5992.76	2209.93	7811.9	2560.33	13276.7	10968.6	12071.5	14291.5	9361.67	11111.5	5147.2	5262.37	5418.05	5490.53
pos_97	-	417.156	5.03477	pos	-	-	-	-	-	-	-	-	5678.28	3868.81	4741.17	5272.16	2537.15	5069.7	4656.07	2952.35	3520.59	3058.99	3688.06	4989.06	1544.38	2588.07	3227.82	3391.47	2495.26	3096.74	1089.39	2035.26	1852.01	2394.36	3029.56	3279.6	2930.08	3187.39	2963.58	3545.29	3927.03	3027.74	3510.34	3072.08	3340.98	3102.8
pos_98	-	656.291	5.02477	pos	-	-	-	-	-	-	-	-	5695.85	5633.58	5354.97	9796.83	3168.27	7593.22	6316.62	4834.14	6219.1	5600.22	4354.41	7849.85	388.644	2978.79	220.707	2151.8	4659.47	7731.79	2807.45	5962.73	2254.27	1010.6	97.0918	13168.5	3966.25	4847.19	4662.67	4571.4	4358.56	3642.77	3822.42	3866.7	3549.21	3837.68
pos_99	-	496.278	5.14958	pos	-	-	-	-	-	-	-	-	1712.15	1903.82	1180.68	2035.01	564.542	1371.7	830.643	971.332	921.756	1155.33	812.141	876.306	1698.07	1032.01	6926.92	3441.3	1839.17	1953.87	216.046	630.904	802.416	870.954	1699.79	1623.01	5789.28	10822.5	6362.8	10404.9	5593.27	5843.95	2167.41	2128.23	2106.46	2150.47
pos_100	-	219.174	5.19158	pos	-	-	-	-	-	-	-	-	2084.03	2589.63	2357.75	2169.48	1261.28	1836.01	5412.17	3960.82	5159.33	2404.2	5414.33	4330.57	1436.15	4021.04	2764.56	5524.57	2464.13	3439.66	444.627	1948.62	2450.52	2869.46	3749.03	3667.23	2461.77	5644.16	2408.82	5022.01	3133.65	3013.64	2882.82	2895.78	3008.16	3214.24
pos_101	-	323.128	5.20158	pos	-	-	-	-	-	-	-	-	5240.03	4512.64	4189.46	6687.41	1642.43	3739.62	4835.41	2753.92	3677.88	3322.28	3366.48	2759.47	1238.78	3399.7	5716.84	6156.48	1094.35	1962.42	869.812	2790.96	2817.98	1442.13	3472.17	4127.23	3504.38	3728.93	3834.09	4725.05	3685.31	4153.19	3389.12	3787.96	3841.85	3772.94
pos_102	-	331.154	5.23258	pos	-	-	-	-	-	-	-	-	29901	30432	28347.4	37743.3	17741.7	28334.7	36427.1	25562.2	29273.1	31544.6	27505.8	27325.1	15236.1	33301.2	37759.1	39611.2	20331.7	24498.5	12640.1	24806.8	18093.8	12172.4	20618.3	42016.3	22039.4	24519.8	24446.7	27082.3	21449.4	22036.1	25149	25995.9	26125.5	25718.1
pos_103	-	327.123	5.25308	pos	-	-	-	-	-	-	-	-	4689.78	3086.36	3440.62	5596.92	1418.23	3852.04	5275.51	3370.85	3891.44	3808.14	3643.99	4347.42	782.485	2905.25	3788.51	4321.69	2323.45	2794.08	665.415	1561.73	1535.61	1740.42	2361.31	3614.03	2833.7	3163.85	2734.77	2987.23	3803.34	3437.67	3238.01	3289.19	3365.68	3247.56
pos_104	-	485.238	5.28358	pos	-	-	-	-	-	-	-	-	6912.56	7853.37	6565.55	6463.87	3834.94	6883.32	3536.83	2422.31	3084.24	2443.34	3097.69	5123.82	2929.26	3948.99	7812.81	5552.76	6091.15	6265.04	1472.16	4596.8	3324.8	8534.76	9694.23	8103.03	4012.97	6850.35	3891.89	7808.05	2791.21	2412.53	4013.96	3952.7	3761.98	4147.66
pos_105	-	617.208	5.30408	pos	-	-	-	-	-	-	-	-	13609.2	13719.1	13494.7	11170.6	10861	10418.8	5105.24	3207.32	2609.59	4484.76	3381.38	4358.09	3260.69	2936.38	768.127	1431.62	162.3	837.345	5623.9	6155.95	5413.93	3520.95	4183.1	4571.41	2789.04	860.811	1599.87	2301.03	3003.95	2399.54	5628.89	6139.78	6372.04	5756.99
pos_106	-	333.191	5.31458	pos	-	-	-	-	-	-	-	-	2470.75	2017.48	2657.33	1608.95	3411.62	1041.52	1970.1	1471.73	2003.88	1292.27	2198.42	820.445	6501.68	3523.44	6504.95	3462.6	1605.27	2336.55	2011	1664.15	6245.41	1738.57	4053.18	1424.86	6033.83	4780.48	5681.66	7933.95	2656.77	3654.75	2103.39	2282.81	2110.93	2223.48
pos_107	-	903.256	5.30408	pos	-	-	-	-	-	-	-	-	14210.4	16905.3	16697.9	12415	13356.7	11105.3	5415.21	3398.55	2720.76	4837.67	3607.14	4196.38	15437.1	9405.54	97.1025	3067.22	332.557	3118.09	24830.8	26597.5	20043	12160.4	12170.2	18949.2	6558.63	1791.01	4297.7	5907.54	2554.2	1699.3	7286.16	7731.14	7648.57	7409.73
pos_108	-	401.175	5.36607	pos	-	-	-	-	-	-	-	-	2719.12	2764.1	2394.73	2834.08	1068.75	1918.67	2824.7	1474.79	2070.92	1554.07	2113.1	2142.96	663.602	2147.71	2403.08	2252.55	1474.27	2144.82	347.955	1052.58	1528.5	1118.65	1404.2	1574.92	3223.16	2788.19	2703.59	4042.91	2307.9	2380.58	1943.04	1810.34	1838.09	1998.92
pos_109	-	441.245	5.38725	pos	-	-	-	-	-	-	-	-	21.1981	0	38.1675	0	16.9478	19.2096	68.804	94.6276	94.7607	26.0402	117.783	13.5616	57.6394	132.937	233.554	163.298	48.0932	77.5448	0	0	114.356	95.8854	77.3185	82.9488	215.154	175.127	241.239	386.789	186.141	436.438	55.8002	34.6125	43.7695	56.8991
pos_110	-	357.134	5.40823	pos	-	-	-	-	-	-	-	-	36796.5	30823.1	29977.8	49402.7	13675.8	32538.5	59004.8	33554.3	40970.6	39772.1	43805.2	39633.5	12906.5	40332.7	57993.1	70854.4	23065.6	32379.7	8007.83	29012.2	21063	14237.9	35305	49442.4	46535.2	49117.4	42686.2	47959.4	39356.6	44550	36581.5	36040.5	38217.3	37256.3
pos_111	-	745.285	5.39807	pos	-	-	-	-	-	-	-	-	20402.7	12593.8	14659.9	24875.3	4457.26	14253	18923.3	11025.6	14007.2	13086.5	14147.2	13859.2	5034.14	18903.7	20869.2	24351.6	10644.5	13256.3	3142.37	9321.92	8672.28	5846.78	11932	19501.1	16414	16130.1	16489.8	19242.7	13146.6	12656.6	12164.5	12793.8	13001.6	12414.7
pos_112	-	433.243	5.27342	pos	-	-	-	-	-	-	-	-	794.409	1366.33	1560.93	975.285	1417.76	630.839	2857.96	1817.32	2782.77	1099.53	3486.07	820.942	2060.29	5256.16	4416.19	4463.39	768.137	2797.47	132.811	1107.47	3575.84	3290.69	7044.92	2769.46	4544.45	12887	5562.63	14546.3	2717.25	3926.32	2265.62	2231.48	2110.15	2166.2
pos_113	-	315.18	5.53907	pos	-	-	-	-	-	-	-	-	85.4008	70.5825	9.91244	0	631.542	0	39.8771	48.7584	49.3108	17.0874	34.191	11.9861	1469.75	88.9072	1904.02	637.26	0.00945421	17.9833	6.04065	0	865.228	12.5566	584.107	5.76115	1805.05	707.626	2070.71	1753.18	1200.47	1351.75	358.039	349.539	368.183	369.178
pos_114	-	415.183	5.62307	pos	-	-	-	-	-	-	-	-	621.159	372.359	382.986	555.91	103.865	598.898	498.108	325.682	405.575	402.614	275.749	649.402	46.2045	366.08	145.535	335.548	466.851	338.536	28.627	115.52	186.194	350.029	304.007	438.994	285.322	220.998	293.948	275.905	325.311	339.241	299.077	340.838	290.412	312.723
pos_116	-	777.442	5.65522	pos	-	-	-	-	-	-	-	-	197.935	193.553	397.748	192.035	200.64	576.158	257.83	396.909	216.902	699.661	347.759	163.347	60.3584	179.487	8.07582	95.6162	1311.41	638.982	71.3328	101.883	88.9099	346.133	150.854	481.704	189.776	88.2497	153.171	103.262	293.137	458.617	198.481	195.592	169.695	168.31
pos_117	-	429.19	5.70955	pos	-	-	-	-	-	-	-	-	4318.62	1052.43	2880.45	1112.94	2797.53	1409.58	557.221	809.892	694.94	1034.62	548.67	800.647	2576.37	802.331	2458.79	777.236	1998.44	1325.8	3009.5	4751.15	1788.68	1229.87	649.838	1020.59	794.187	508.217	565.874	695.121	715.867	917.751	1481.74	1494.67	1569.76	1468.18
pos_118	-	909.484	5.70955	pos	-	-	-	-	-	-	-	-	0	79.8428	111.416	78.6151	11.5147	118.367	9.71686	24.2688	10.2932	43.0419	73.0955	0	1.16886	5.84561	0	0	27.9934	5.28308	222.389	9.82838	172.985	233.933	0	326.508	374.228	198.677	214.387	507.629	134.267	403.461	93.2305	51.1253	113.26	52.2713
pos_119	-	521.204	5.74122	pos	-	-	-	-	-	-	-	-	1465.89	1258.2	969.691	1989.66	843.979	990.849	6768.01	4571.92	6103.53	5615.4	6607.01	8665.19	4699.05	7078.91	2568.35	3655.95	9627.11	9516.72	1506.1	2919.02	2080.74	1204.28	1281.85	1313.17	795.769	664.178	663.263	687.025	1122.43	911.157	3193.77	3305.01	3270.74	3278.45
pos_121	-	469.331	5.80538	pos	-	-	-	-	-	-	-	-	808.565	702.252	1149.54	923.213	527.52	983.605	546.336	343.094	481.623	382.845	497.504	409.977	22.5882	162.031	149.569	98.87	5.5498	67.0313	174.2	252.532	165.911	200.089	242.255	359.846	1155.53	857.997	1405.05	1455.49	2924.25	3510.2	1186.92	1137.77	1103.68	1145.37
pos_122	-	295.102	5.75255	pos	-	-	-	-	-	-	-	-	263.094	317.742	186.401	255.368	546.05	292.588	2270.09	1323.27	1788.03	1208.97	2141.84	1138.49	5161.61	2888.34	4954.69	3696.26	1113.92	1598.54	515.426	422.154	3665.21	1469.35	5784.39	1117.8	9932.48	7884.55	9716.91	10638	6051.83	6753.39	2845.66	2690.08	2851.36	2810.53
pos_123	-	477.285	5.84872	pos	-	-	-	-	-	-	-	-	12266	12884.3	14477.1	16135	13645.9	19333.7	15119.8	23622.3	18100.5	27942.5	17839.7	17076.3	30132.4	17745.2	14501.1	15723.4	28791.4	22720.8	29799.5	22780.8	24478.5	19794.5	11728.7	17893.6	12931.7	16890.7	13327.9	15445	15189.6	17239.6	21308	20960.1	20036	20136.7
pos_124	-	601.38	5.86005	pos	-	-	-	-	-	-	-	-	36.1144	99.7797	123.85	79.8023	72.3941	158.408	53.4468	78.7414	95.9697	109.577	64.9584	180.233	78.0628	21.1713	141.238	124.859	184.839	53.2982	5.83651	33.5508	39.0062	50.4292	28.6117	66.1791	57.7816	54.9848	16.062	33.7841	129.111	115.91	69.1125	87.2881	50.6592	86.377
pos_125	-	673.429	5.87038	pos	-	-	-	-	-	-	-	-	1224.24	1226.21	1979.61	2207.42	776.802	2778.29	126.869	219.799	288.738	767.551	121.723	402.706	166.154	317.642	1035.33	535.781	715.879	200.153	174.27	188.842	427.754	285.467	536.152	1694.66	850.036	594.191	855.608	1512.79	628.539	493.492	429.542	725.122	615.265	493.881
pos_126	-	415.196	5.86005	pos	-	-	-	-	-	-	-	-	3676.86	4423.53	2573.94	3351.75	1762.84	1799.07	8849.57	5682.75	8505.46	2419.12	6955.82	3700.37	581.989	10154.4	2995.96	11114.7	933.153	2617.36	646.07	1990.75	3056.47	1322.79	3819.42	3322.59	1571.82	1093.37	1776.2	4673.66	1278.02	1468.74	2811.4	2863.34	2911.95	2752.31
pos_127	-	738.426	5.9377	pos	-	-	-	-	-	-	-	-	333.591	434.927	454.688	447.087	618.384	694.611	73.4705	633.385	113.944	734.079	175.566	229.86	2399.57	734.577	79.4466	114.149	1759.59	571.669	2983.21	2168.13	1349.66	787.175	53.9953	808.665	0	153.383	51.5913	44.161	10.0187	101.332	807.553	739.646	741.438	742.031
pos_128	-	287.055	5.95805	pos	-	-	-	-	-	-	-	-	1184.38	1256.67	762.594	413.008	1733.2	243.202	779.319	218.173	410.292	192.626	707.428	242.779	1142.28	602.69	599.783	355.4	84.7455	130.999	927.202	601.166	704.093	361.673	280.051	77.3207	596.788	189.806	590.409	571.976	664.412	694.895	768.817	585.383	606.365	611.77
pos_129	-	601.388	6.0197	pos	-	-	-	-	-	-	-	-	16651.3	14018.6	21236.9	15108.6	14125	15688.7	10585.6	10461.4	9427.89	10256.7	12153.2	7815.34	3066.61	6596.5	5010.84	5533.26	3704.47	3682.69	11661.8	15090.7	11026.7	8228.24	8161.16	11575.8	11217.3	9170.29	10050.2	12511.4	14665.3	19499.2	12947.8	13612.2	13182.2	13086.7
pos_130	-	679.42	6.0297	pos	-	-	-	-	-	-	-	-	5737.5	5360.58	8093.25	6708.98	4578.43	6473.95	1581.29	2056.35	1674.97	3807.89	1546.2	2262.68	1685.64	2149.22	2941.65	2154.94	1620.78	1695.33	1511.3	2186.77	1769.04	2283.75	2311.93	2954.49	189.768	670.438	176.941	604.14	320.164	525.413	2269.18	2601.48	2546.27	2487.09
pos_131	-	401.32	6.08187	pos	-	-	-	-	-	-	-	-	1771.36	1473.11	2093.43	1555.87	1290.76	1672.36	1586.36	1130.42	1101.69	949.899	1576.72	1009.7	366.4	264.911	1547.57	1206.92	171.804	334.674	203.382	463.546	362.134	456.234	700.101	569.486	1490.63	1646.94	1514.79	1801.41	3019.27	3495.42	1747.93	1801.5	1824.72	1671.51
pos_132	-	203.179	6.11387	pos	-	-	-	-	-	-	-	-	2673.7	3394.21	3198.8	3606.05	1868.15	2928.83	2879.58	3097.84	3342.25	3482.38	3552.79	3167.29	2001.42	3340.47	3315.96	2774.9	2979.03	3762.28	945.307	1679.55	2591.94	1649.61	3472.62	1960	2391.95	3379.42	2210.22	5043.69	2882.84	2695.37	2775.98	2824.13	3024.57	2823.21
pos_133	-	627.425	6.1252	pos	-	-	-	-	-	-	-	-	951.574	757.666	1613.56	807.722	1454.42	990.089	11.6577	27.7568	0	1.96766	76.1674	0.0159779	30.266	121.273	82.0051	0.119115	0	0.0120768	7398.25	8218.58	6073.74	3050.95	1229.34	3937.98	11.2278	12.6706	0	11.9468	0	18.0398	620.367	710.444	774.105	622.254
pos_134	-	604.409	6.1787	pos	-	-	-	-	-	-	-	-	674.981	384.899	568.575	551.465	351.334	437.145	657.654	694.007	483.141	435.35	851.993	307.44	332.07	882.376	280.236	538.908	253.847	160.227	1013.42	1454.46	915.454	522.128	86.7942	1044.14	1199.23	851.655	906.229	1353.09	737.646	1243.78	620.785	751.277	742.213	657.369
pos_135	-	609.327	6.1572	pos	-	-	-	-	-	-	-	-	261.782	322.01	402.287	727.92	253.101	1286.62	1683.09	2205.61	2012.25	3894.43	1449.46	1901.03	1557.1	1366.54	736.728	1807.28	3615.79	3704.24	1926.82	1715.73	1388.23	918.779	1477.69	2133.41	1419.76	2447.92	1050.85	655.775	816.076	1016.73	694.145	867.983	869.108	847.318
pos_136	-	219.174	6.23402	pos	-	-	-	-	-	-	-	-	1332.23	1161.59	1951.92	1276.6	840.749	1094.41	1664.43	1243.28	1721.63	1248.33	1764.29	1190.7	875.097	1622.51	2616.54	2160.73	716.721	987.729	535.484	1312.28	2170.96	1130.79	3399.03	1534.93	1477.36	3502.06	1511.26	4434.29	1886.45	2229.61	1637.51	1609.4	1612.64	1595.13
pos_137	-	511.34	6.25618	pos	-	-	-	-	-	-	-	-	809.431	561.843	680.951	698.478	637.455	609.95	458.027	705.176	575.426	699.975	576.295	578.383	407.341	273.038	212.823	297.583	898.945	775.624	374.9	191.597	316.595	395.159	382.075	413.837	322.556	363.21	303.279	296.669	602.443	608.231	627.548	601.022	559.371	582.565
pos_138	-	481.367	6.26668	pos	-	-	-	-	-	-	-	-	5672.59	5896.43	7066.64	3698.22	7279.9	5047.01	3284.71	2663.8	1967.35	982.46	3836.66	953.559	5.14529	2172.17	43.0859	1176.72	3.61379	283.554	10.959	86.5494	876.154	826.374	3352.75	496.129	1976.78	1870	1665.79	2226.2	2611.18	3691.44	2715.24	2773.85	2753.07	2621.16
pos_139	-	303.232	6.30002	pos	-	-	-	-	-	-	-	-	242.117	396.892	218.844	158.38	946.1	186.411	585.913	352.883	670.022	302.159	605.336	588.745	332.987	508.84	600.931	755.796	313.83	371.67	348.281	181.391	312.198	487.196	534.444	272.551	689.67	388.592	492.798	859.963	468.135	568.509	475.529	455.308	484.932	456.571
pos_140	-	629.368	6.35352	pos	-	-	-	-	-	-	-	-	29532.5	25834.9	32274.7	29279.3	26400.7	25450.8	26794.3	21002.1	21189.7	23821.8	24778.5	21365.6	7331.92	11945.8	11641.2	11773.8	7973.83	8299.63	21703.5	20278.3	17572.6	15914.9	12832.5	16420	16421.8	12991.4	14148.3	18717.7	25818.6	32749.6	25801.7	25791.8	26571.4	25378.9
pos_141	-	295.227	6.37468	pos	-	-	-	-	-	-	-	-	938.205	1408.17	825.53	1035	2735.01	1096.76	870.06	1052.99	912.858	745.011	893.067	1033.73	2242.83	1158.04	898.8	927.632	1010.2	1217.08	1552.33	991.693	1034.2	1668.36	611.184	902.194	718.256	640.613	655.133	1806.92	988.65	661.323	1142.54	1093.21	1084.9	1088.49
pos_142	-	569.384	6.39585	pos	-	-	-	-	-	-	-	-	1313.84	1248.58	1473.03	1532.29	1246.82	1390.94	3757.14	2435.99	2365.82	3025.5	2837.38	2346.59	260.899	1037.71	321.117	808.457	293.272	353.356	2521.64	3018.78	2728.05	1735.88	1447.56	3064.95	1155.57	1031.89	1065.72	1488.95	2064.78	2913.74	2427.71	2249.68	2386.79	2377.19
pos_143	-	405.315	6.37468	pos	-	-	-	-	-	-	-	-	14824.8	14456.3	16571.6	16066.3	14071.4	12718.3	12441.3	9380.73	10001	10006.9	10665.8	9478.74	4899.33	4078.78	6925.21	6059.79	2613.75	3157.46	7023.03	5948.16	5073.75	4910.09	3809.13	5239.43	6918	6694.77	6628.58	9379.76	15047.8	17486.2	13805.6	12741.9	13269.4	12939.1
pos_144	-	717.455	6.35352	pos	-	-	-	-	-	-	-	-	7407.44	6675.09	8148.4	8075.14	7203.56	6720.24	6295.42	5163.25	4853.76	5678.32	6005.43	4458.99	2903.74	4191.25	4950.61	3886.8	1954.85	2194	9463.1	9062.82	7431.08	6639.6	4117.34	8197.84	10519.6	8203.76	9621.64	11983.8	11083.2	12715.3	8022.37	8595.59	8420.3	8416.36
pos_145	-	453.336	6.35352	pos	-	-	-	-	-	-	-	-	71258	62996.7	81903.9	72737.3	64661.9	62239.7	43535.1	36214.7	37490.9	38125.4	40757.7	36547	14520.9	16845.8	20245.3	15846.5	14186.9	14134.3	39644.5	35359.4	30588.7	28419.3	18240.7	30529.7	28600.6	22066.3	24636.1	34453.8	56640.9	70310.3	55375.7	51957.5	52761	50969.4
pos_146	-	720.416	6.5235	pos	-	-	-	-	-	-	-	-	3481.44	3931.56	4182.55	4672.49	3877.95	4667.28	3753.37	5288.56	3771.08	8451.79	4792.65	3785.53	6321.29	5882.77	2064.34	2888.43	10203.6	5401.92	8277.8	7557.84	6706.75	6922.45	3531.46	5193.76	2339.58	3638.72	2818.99	3583.89	3036.42	3991.99	5570.45	5443.39	5322.46	5386.03
pos_147	-	895.474	6.5235	pos	-	-	-	-	-	-	-	-	2042.28	1728.52	1678.25	1644.58	1470.6	1144.92	618.802	473.23	381.923	568.614	605.173	203.16	0	384.553	67.6368	381.756	37.5321	67.9474	509.917	963.198	975.357	524.014	1313.89	832.673	1886.93	1051.01	1799.27	2074.97	1687.69	2156	1149.44	1111.02	1127.41	1238.09
pos_149	-	755.434	6.62633	pos	-	-	-	-	-	-	-	-	19170.3	19109	22408	15520.9	20231.7	15335.2	5234.34	4592.26	4528.58	6139.22	4756.38	3897.47	7330.65	4751.54	6386.95	3671.63	4836.05	3744.66	4991.86	7737.64	11340.6	10493.9	18523.8	8191.14	9174.24	6852.29	7609.55	8333.7	10502	12382.3	11319.4	11291.7	10816.1	11290.8
pos_150	-	451.32	6.67867	pos	-	-	-	-	-	-	-	-	220.809	280.141	381.855	202.085	390.481	231.767	5774.45	4005.41	2659.83	7271.55	4222.14	4648.79	115.688	1324.65	257.613	1160.35	119.654	357	226.1	283.702	561.268	826.771	983.644	719.754	246.431	63.1397	177.252	136.118	499.64	409.007	1786.88	1559.94	1403.79	1615.04
pos_151	-	695.346	6.69933	pos	-	-	-	-	-	-	-	-	6463.54	7675.63	6930.72	4299.86	6429.1	5441.2	1322.6	984.736	924.372	1716.81	1108.34	1201.89	2890.51	1005.59	608.296	671.526	1041.11	750.977	1503.4	785.188	2486.11	2271.7	4313.37	739.494	1436.31	1433.23	1451.95	1885.26	998.228	1574.94	2287.71	2226.67	2407.3	2335.34
pos_152	-	421.345	6.73167	pos	-	-	-	-	-	-	-	-	16279	17385.8	16790.9	14782.2	14333.7	17090.6	23191.3	19394.7	22409.5	17282.5	20735.5	18690	6557.84	8800.71	8066.54	10138.2	5542.77	7762.67	7488.29	8751.41	11202.5	16091	13136.8	11208.9	27959.5	20154.7	20535.9	23457.7	34044.2	38563.3	23468	23077	22185.6	22807.8
pos_153	-	853.457	6.77332	pos	-	-	-	-	-	-	-	-	679.452	613.883	615.755	663.833	683.728	640.254	1864.36	1398.82	1196.05	2650.76	1650.67	1957.99	2090.41	1573.29	1321.33	1581.54	853.184	970.77	1427.44	2034.48	1853.32	1602.47	2445.46	1593.82	476.89	479.699	567.97	463.969	258.987	323.501	743.173	817.429	952.728	969.203
pos_154	-	819.45	6.81532	pos	-	-	-	-	-	-	-	-	1204.38	918.322	928.616	1199.56	801.447	1063.12	2782.55	2541.39	1469.64	5191.02	2052.5	3088.57	827.639	1638.69	768.21	1566.6	1223.68	943.462	602.083	876.206	1156.67	936.019	1307.17	1047.78	711.602	826.034	780.349	1090.13	816.002	778.79	1322.36	1432.63	1421.95	1467.43
pos_155	-	627.408	6.78332	pos	-	-	-	-	-	-	-	-	1743.71	1532.45	1658.78	1666.68	1631.93	1380.31	1632.27	1334.9	1163.55	2084.14	1499.78	1544.99	1591.23	1324.33	1189.12	1203.32	402.36	426.191	1647.87	1586.63	1359.6	1168.3	1600.26	1227.67	630.728	706.236	754.967	831.127	789.043	1153.62	1315.42	1379.78	1446.5	1474.43
pos_156	-	551.407	6.86715	pos	-	-	-	-	-	-	-	-	675.061	471.803	730.761	456.554	841.899	501.296	415.318	358.609	207.835	391.996	427.828	387.906	174.439	224.129	128.545	139.971	11.1829	31.0516	3406.15	4398.85	2976.76	1057.8	504.845	2473.88	386.283	167.683	436.855	514.844	523.9	965.653	738.966	853.409	710.309	884.469
pos_157	-	627.352	6.68933	pos	-	-	-	-	-	-	-	-	37.4918	28.9505	23.9428	30.7299	21.4137	24.8858	1461.98	953.569	620.216	2238.67	1084.77	1476.39	115.489	713.347	144.033	466.065	193.56	254.981	53.954	47.1317	51.5761	380.185	444.819	229.496	41.8559	98.1078	51.2087	16.9753	7.83848	44.9532	259.728	219.815	249.64	214.492
pos_158	-	494.253	6.95198	pos	-	-	-	-	-	-	-	-	282.321	288.613	102.717	409.263	449.847	510.592	847.811	1026.22	922.992	577.4	686.313	756.205	5736.83	4362.9	3344.41	2995.33	4815.75	4244.47	3371.5	2628.05	1965.76	3039.08	1477.46	1481.74	487.533	590.568	359.593	1572.7	353.767	204.837	647.967	868.325	869.965	864.004
pos_160	-	293.211	7.04348	pos	-	-	-	-	-	-	-	-	1441.79	4328.03	1452.28	1292.26	10593.6	1368	1613.68	1971.81	1515.37	1602.57	1916.91	1914.32	7248.8	2866.69	2809.09	1824.07	2750.13	2173.93	3743.46	2264.43	1968.49	3585.79	1643.72	1788.62	866.127	1116.31	948.248	2081.68	1220.25	777.785	2050.77	2209.75	2248.85	2077.03
pos_161	-	575.369	6.97232	pos	-	-	-	-	-	-	-	-	8388.47	9512.6	6757	11031.8	11165.9	14097.2	12451.3	19855.6	16350.6	24920.9	12187.2	27027.4	13871.4	10544.9	3902.24	5727.82	29398.9	22971.3	8506.5	4675.72	6899.14	9164.42	7724.17	5828.15	1816.79	4063.51	2249.47	3187.66	5867.12	5199.83	11589.7	10715	10627.2	10832.9
pos_162	-	957.484	7.1243	pos	-	-	-	-	-	-	-	-	6001.53	5829.93	6246.53	5394.96	5638.37	5940.44	3614.24	3385.52	3732.31	3793.53	3210.02	3430	1693.17	2551.39	2651.34	2902.3	2107.89	3077.16	5082.82	5732.76	5441.68	3958.92	4709.81	4144.61	5764.63	5404.69	6258.48	4956.61	5256.6	5150.09	4522.14	4956.44	4764.72	4753.98
pos_164	-	795.432	7.1243	pos	-	-	-	-	-	-	-	-	29366.1	30871.5	31052.1	27773.9	31666.6	31268.7	25918.4	25892	22770.8	29831.1	24547.2	25482.5	14699.2	17532	12435.5	15119.5	15530.7	18703.1	25901.7	23168.8	22962.7	20635.7	24788.9	18617.2	16409.1	14776.3	16492.2	15059.9	21135.1	21054.1	24533	25188.2	25336.8	25425.3
pos_165	-	837.444	7.28763	pos	-	-	-	-	-	-	-	-	4759.74	4311.79	4953.79	4624.78	3860.07	4612.6	4232.66	3237.51	3396.59	4386.37	3903.35	4511.74	1128.87	3110.72	2822.26	3157.92	1207.99	2392.32	3953.42	3984.88	4174.11	2600.89	4810.59	3324.5	3320.05	2963.35	3697.86	4093.88	2647.24	2986.14	2951.87	3380.63	3576.22	3553.35
pos_166	-	705.42	7.2983	pos	-	-	-	-	-	-	-	-	7026.72	7294.97	7186.42	6768.73	7165.63	6765.67	5193.2	6097.6	5513.82	7276.44	5945.5	4446.99	6853.24	6619.54	2623.5	3613.93	4737.46	4778.07	10227.7	9230.91	7642.34	5687.49	5934.6	6809.73	4481.62	4790.66	4767.93	4153.79	5043.98	5809.43	6588.86	6830.36	6894.83	6821.11
pos_167	-	573.38	7.39145	pos	-	-	-	-	-	-	-	-	2061.71	2239.81	2203.04	2145.2	2490.7	2178.83	1798.33	2534.48	1872.31	3892.3	2666.11	1342.79	1501.37	1617.93	224.391	764.773	1681.45	1159.07	2145.99	1168.27	1543.07	1590.71	1329.42	940.377	730.784	1203.58	895.493	432.496	1573.41	1634.53	2122.04	2014.38	1979.85	2031.98
pos_168	-	907.499	7.42312	pos	-	-	-	-	-	-	-	-	2282.73	2636.4	2375.27	1856.28	1779.27	1520.22	1749.46	1683.25	1371.45	2297.86	1908.3	1489.57	234.628	1506.02	549.973	988.883	629.501	604.372	5460.22	8606.14	5184.27	2025.83	3108.58	5021.54	2759.15	2379.12	3029.47	2174.11	2215.97	3231.21	2446.92	2504.64	2475	2516.88
pos_169	-	745.448	7.42312	pos	-	-	-	-	-	-	-	-	5899.42	4776.62	6732.83	4249.06	4741.67	3871.37	3351.13	2858.85	2214.42	2758.43	4355.07	1450.84	1187.55	3451.55	1481	2407.43	735.444	746.618	17649	26636	15469.7	6670.37	9691.93	15457.9	7815.51	6230.95	8361.83	6144.49	7429.13	12152.9	7727.69	7847.35	7991.46	8146.43
pos_170	-	861.477	7.30847	pos	-	-	-	-	-	-	-	-	2692.93	2617.59	2472.83	2288.52	1847.78	1952.17	3125.08	2372.82	2513.98	3212.66	2834.05	2515.97	1746.26	2799.88	3594.19	3189.89	415.253	1394.64	2397.22	3088.84	3028.15	2420.5	4542.9	2791.98	2607.64	1999.29	2669.13	2168.53	1825.51	1646.57	1806.86	2185.49	2155.41	2168.14
pos_171	-	421.345	7.34978	pos	-	-	-	-	-	-	-	-	11654	11103.3	13311.9	9847.68	10964.2	11309.2	11267.1	8253.54	7973.68	6329.25	10299.8	7632.06	1905.57	5125.7	4276.32	4049.51	1972.18	2430.13	4722.11	6719.59	7861.56	5612.69	12375.9	5406.05	6641.02	5293.08	6296.12	7048.88	11034.4	12586.9	10855.1	9548.87	9819.16	10083.8
pos_172	-	889.546	7.57962	pos	-	-	-	-	-	-	-	-	888.709	190.187	67.2961	2406.26	1283.54	401.046	26.9905	217.168	2849.35	520.246	39.1013	682.663	5.03899	4429.39	2725.35	0.293178	203.297	218.062	31.2922	162.221	610.853	103.218	30.9142	78.7562	13.5711	24.0257	38.2695	7.75689	32.5113	76.0755	647.494	569.637	605.315	694.401
pos_173	-	757.469	7.64212	pos	-	-	-	-	-	-	-	-	7452.88	113.443	298.245	16541.9	10093	4259.22	1019.28	766.002	14625.3	1292.21	598.727	5653.81	837.126	20681.7	14404.4	335.897	709.368	1017.44	588.761	803.584	4460.79	1433.58	623.019	661.867	452.942	610.599	521.072	394.974	476.67	602.259	4544.06	4646.2	4774.48	4984.8
pos_174	-	669.418	7.70343	pos	-	-	-	-	-	-	-	-	12329.8	395.933	450.669	27842.5	16909.7	6594.59	1829.74	1055.86	23367.2	1487.6	1104.18	8975.1	999.817	32871.5	22414.9	463.815	853.288	704.415	764.662	66.1218	6938.97	2298.51	658.055	798.279	348.023	587.226	507.177	565.869	604.63	467.116	7626.13	7637.29	7882.72	8218.66
pos_175	-	641.402	7.76493	pos	-	-	-	-	-	-	-	-	63.0186	10.8779	12.5579	229.249	55.9797	41.163	7.68041	5.9743	131.421	28.1262	12.4946	36.2411	468.852	1363.93	518.143	4.99112	6.7437	7.86552	253.878	24.2233	12.9027	0.379959	12.793	0.429875	0.498223	2.19737	0.168827	8.69948	2.46484	8.85727	36.3367	30.4397	30.0472	47.9398
pos_176	-	279.159	7.76493	pos	-	-	-	-	-	-	-	-	27546.7	4131.77	3576.01	71093.5	36802.5	15597.2	6360.39	5070.38	49412.4	5080.1	4884.85	16620.6	6038.47	263572	151901	5524.79	7052.76	7462.26	6885.98	2325.34	5934.54	7709.72	7091.91	6177.1	5480.96	6385.55	5916.65	6923.59	3852.13	3976.81	29434.7	28522.5	26902.1	27315.4
pos_177	-	439.357	7.7956	pos	-	-	-	-	-	-	-	-	3844.51	2998.49	4735.12	2700.74	1760.3	2479.12	4237.52	2761.16	2567.35	1556.71	4374.61	1217.54	240.907	1135.71	2415.17	2398.27	122.348	425.912	664.064	1016.15	4426.18	1729.04	7483.74	2053.93	7533.66	5550.77	6712.27	4542.22	7140.79	10141.4	4543.62	3837.97	4152.07	3913.26
pos_178	-	603.41	7.73477	pos	-	-	-	-	-	-	-	-	13124.9	987.952	1446.96	30158.3	18801.9	7412.7	2138.57	1043.45	24979.5	1400.5	1260.36	9082.18	1637.81	35372.9	24453.4	745.167	834.755	835.035	1293.91	131.058	8043.72	2706.98	1407.22	1242.66	1090.7	1047.27	1139.09	1107.44	848.035	1131.9	8227.16	8289.74	8314.95	8575.9
pos_179	-	609.36	7.8871	pos	-	-	-	-	-	-	-	-	956.062	463.544	153.248	2618.82	1864.23	438.52	92.953	16.4048	2323.45	40.1593	39.2109	615.309	1015.61	4266.08	3111.05	116.211	136.935	174.694	250.817	189.087	145.357	299.822	102.046	118.694	112.725	109.993	113.272	150.605	64.7615	91.2018	464.237	537.882	555.067	605.377
pos_180	-	701.372	7.95942	pos	-	-	-	-	-	-	-	-	506.454	1660.58	921.893	255.98	2735.54	554.72	1059.72	667.938	1044.28	389.087	884.741	1306.73	5859.15	653.638	800.274	491.15	536.111	872.016	2952.56	1855.38	677.562	1367.81	497.92	503.246	505.505	423.86	430.253	554.311	614.925	630.872	984.35	1076.82	1002.25	1096.55
pos_181	-	295.227	7.92808	pos	-	-	-	-	-	-	-	-	10899.1	15141.9	11108.6	7959.57	30538.6	8248.6	12153	12516.7	10869.4	9602.25	14434.7	10172.7	30927.5	15234.5	14457.7	13202.1	10526.6	14055.1	18726.8	14051.2	12310.9	15849.7	9276.51	10787.3	8522.65	7914.18	8931.14	8395.56	8821.77	7561.28	12145.2	11692.5	11675.1	11813.8
pos_182	-	801.495	7.63193	pos	-	-	-	-	-	-	-	-	4834.79	292.835	391.178	10241.4	6506.68	2754.3	673.316	889.392	9635.04	1500.95	667.311	3532.13	597.55	13587.1	9539.74	190.294	662.357	531.937	679.23	863.017	3134.42	892.751	485.484	354.001	162.789	359.973	201.106	155.643	288.398	297.155	2991.33	3132.85	3153.21	3468.2
pos_183	-	795.467	8.10292	pos	-	-	-	-	-	-	-	-	3394.08	2658.83	4699.71	4396.68	1980	5216.07	2618.47	3068.88	2338.38	4636.14	2959.85	1706.22	1269.94	1171.67	1932.08	1718.52	2231.79	1836.87	1975	2171.08	1922.9	1607.4	2322.87	2303.96	2022.5	3171.45	2388.71	666.631	4397.02	6200.21	3361.61	3079.49	3212.17	3520.61
pos_184	-	293.211	7.61145	pos	-	-	-	-	-	-	-	-	4636.63	11256	5303.91	2874.34	18434.2	3442.5	5093.64	5153.51	4472.4	3359.28	5753.12	4695.03	15838.8	5800.2	7082.5	5512.36	3629.33	4817.75	7213.25	6545.15	5210.42	6498.49	4053.7	5065.59	3943.62	3150.61	3809.08	3714.17	3785.59	3729.19	5368	5357.02	5405.54	5413.48
pos_185	-	235.205	8.2474	pos	-	-	-	-	-	-	-	-	1089.7	440.783	950.573	609.395	632.711	412.531	267.776	253.209	243.851	192.704	235.998	274.76	254.918	266.178	219.784	204.892	301.488	247.892	224.148	259.173	224.365	239.643	180.853	238.676	311.277	292.905	232.47	150.505	259.243	289.125	331.032	298.547	319.918	297.711
pos_186	-	513.306	8.2369	pos	-	-	-	-	-	-	-	-	88.3837	273.419	128.993	79.5234	637.054	3.88885	87.3478	16.7498	131.431	0	108.643	76.024	487.357	261.96	235.165	124.388	0	34.4381	87.7027	68.7742	60.3735	164.86	35.4085	11.4751	34.3692	33.5033	51.8416	59.6039	45.5096	33.5321	87.6697	95.9877	96.2972	122.154
pos_187	-	623.466	7.61145	pos	-	-	-	-	-	-	-	-	10.0475	9.85813	11.6549	1.43614	2.87868	14.902	1.72959	15.834	8.41995	22.7823	9.00479	14.6007	0	0.819423	0	0.195463	1.33351	0.198506	0	0	0.560512	0	2.31625	0.952962	620.386	576.238	541.086	293.45	317.869	265.333	15.8429	4.11303	9.28693	18.4935
pos_189	-	845.523	7.60062	pos	-	-	-	-	-	-	-	-	2536.1	236.922	471.712	5726.86	3272.25	1429.64	573.039	494.506	5684.18	767.858	431.128	1716.85	209.046	7973.66	5358.92	210.375	233.801	180.888	337.098	1116.35	1927.05	514.407	350.542	319.235	237.126	209.601	273.799	152.14	314.161	449.177	1777.16	1675.97	1729.15	1984.75
pos_191	-	698.427	8.42807	pos	-	-	-	-	-	-	-	-	428.025	670.598	604.98	491.012	1102.95	894.262	515.907	1007.03	697.624	942.731	614.617	573.649	4209.61	1400.32	1015.84	872.489	1657.64	1377.55	5025.54	4688.42	2845.6	2582.98	1169.53	1481.4	735.822	960.574	746.462	388.131	570.951	608.714	795.141	869.87	804.476	937.59
pos_192	-	884.593	7.57962	pos	-	-	-	-	-	-	-	-	3570.72	29.1855	45.8826	8834.35	4597.92	1437.07	224.252	100.518	6368.9	150.513	75.0139	1541.53	75.2573	10933.6	7484.42	42.9959	63.3775	79.1807	48.83	65.4467	1865.79	466.01	138.639	94.4265	95.9205	56.3536	103.97	103.251	94.5323	73.2232	1734.76	1610.26	1748.94	1728.44
pos_193	-	941.488	7.28763	pos	-	-	-	-	-	-	-	-	9230.04	7804.53	8961.15	7182.12	7312.17	7223.43	7605.69	6016.64	6749.91	5485.12	7368.18	4438.93	3140.02	5300.38	3354.86	5602.83	767.979	2732.47	8612.78	14169.4	10331.9	5502.48	7727.36	9806.34	11050.3	8071.2	11151.2	7723.06	10857.7	11777.4	8619.97	8839.69	8799.96	8903.83
pos_194	-	667.441	8.68072	pos	-	-	-	-	-	-	-	-	558.222	514.939	609.102	748.081	418.612	812.972	389.133	479.796	437.513	941.169	456.55	277.93	2428.28	1896.93	881.527	840.176	1794.97	994.618	2290.12	1496.95	1339.9	1464.47	442.647	1104.11	573.312	1267.14	812.363	552.763	866.489	838.357	862.924	923.517	998.039	909.746
pos_196	-	605.477	8.81288	pos	-	-	-	-	-	-	-	-	5548.81	8079.25	3925.9	3279.69	6816.23	3193.14	2569.03	3494.13	2871.23	4019.02	3281.54	2416.14	1694.58	3928.49	1548.07	1094.89	2025.71	1464.66	1759.22	1439.83	2184.35	1265.64	1891.85	1262.52	1120.21	1707.78	1439.26	541.667	2294.78	2141.09	2944.91	3156.16	3032.29	3423.87
pos_197	-	691.441	8.78205	pos	-	-	-	-	-	-	-	-	4276.89	6663.82	2595.79	2334.74	4487.91	1319.83	2487.89	2732.08	1948.62	1662.88	3262.89	2780.57	2295.99	3574.35	1363.67	1444.84	1644.57	2625.07	1604.23	992.009	3146.57	796.953	2063.36	879.92	1635.69	418.883	1362.61	1246.38	1024.81	758.355	1764.85	1966.97	1984.95	1987.78
pos_199	-	585.395	7.28763	pos	-	-	-	-	-	-	-	-	53068	50254.8	58536.7	43025.5	51076.2	43613.2	36252.7	28647.8	29030.8	23373.9	35794	20609.4	14612	21844	13261.3	18876.1	3621.83	8879.17	53495.3	69534.9	55025.8	28826.9	44076.2	45855.7	37170.4	28284.7	38259.3	28672.7	49119.8	59415	48592.8	47859.2	47359.3	48231.7
pos_200	-	773.463	8.9647	pos	-	-	-	-	-	-	-	-	332.161	39.2837	702.216	466.975	417.746	600.324	640.574	768.65	894.914	1819.75	310.875	218.637	1024.07	855.724	1224.15	1972.69	2132.61	1816.11	747.77	454.591	1368.09	966.174	811.752	813.454	948.429	1832.65	1275.74	116.245	2033.4	1676.52	1159.08	1198.11	1133.84	1230.72
pos_201	-	363.194	8.97487	pos	-	-	-	-	-	-	-	-	493.411	474.725	337.332	177.509	1655.11	113.716	166.322	71.1932	169.747	8.08937	135.656	37.2883	946.19	126.568	591.714	424.821	218.595	125.234	932.951	206.027	283.879	573.752	441.346	104.814	314.735	118.288	366.659	93.5884	283.591	525.082	178.177	258.9	207.8	316.359
pos_202	-	643.398	7.28763	pos	-	-	-	-	-	-	-	-	14481.9	14220.6	16694.6	13637.2	13110.3	13100	8866.74	7335.7	8453.51	8295.58	8288.52	8311.56	5457.36	6543.94	6529.08	5984.9	2966.55	4589.85	4542.43	3095.23	3253.35	4081.3	7027.87	2437.27	7056.75	6657.78	7508.56	10269.3	8582.13	9390.91	8996.61	9349.1	8977.54	8996.8
pos_203	-	827.491	9.02587	pos	-	-	-	-	-	-	-	-	10845.6	9243.61	5551.65	3645.94	5023.16	1220.42	5724.82	2797.1	3314.55	2369.59	5600.54	1358.55	5310.33	5462.88	8352.09	3370.27	218.404	349.414	2242.12	3542.98	8721.89	1426.78	7007.09	851.07	2018.22	1232.92	2253.01	317.965	3909.83	3974.16	4717.52	4724.44	4492.75	4913.75
pos_204	-	761.435	7.26713	pos	-	-	-	-	-	-	-	-	21157.3	19413.8	22982	18746.7	19581.5	19707	16114.5	13984.3	13423.5	16262.8	15538.9	11370.6	6766.4	9686.82	7303.92	9615.14	7280.53	9646.27	21901.7	23563.4	21610.9	13795	20251.3	16984.2	16112.8	15058	17035.3	15253.7	20403.1	24441.1	19108.4	19027.8	19407.8	19621.7
pos_205	-	613.373	7.11447	pos	-	-	-	-	-	-	-	-	36241.2	37049	39742	33666.7	34351.6	30410.7	43128.2	36551	36870.2	26911.5	43519.2	26125.2	10842.1	16737.6	14509	17534.4	3883.5	8505.23	25449.4	33425.3	27061.4	18231.9	25019.1	27142.8	22958.8	18684.3	21816.4	19495.6	44897.1	50881	44151.2	39852.5	41206.7	42091.1
pos_206	-	713.425	7.11447	pos	-	-	-	-	-	-	-	-	18486.7	19229.8	19572	19492.6	18372.6	16686.8	27494.2	25416.8	25912.9	19660.3	28489.5	18552.5	7609.83	13267	11148.1	13267.3	2419.6	6871.7	18768.3	23842.9	18942.2	13821.9	14355.7	19947.3	14941.7	13284.2	15060.3	14419.7	26405.4	27772.5	25974.6	24842.4	24936.4	25042.9
pos_207	-	407.331	7.11447	pos	-	-	-	-	-	-	-	-	34182.9	34042.7	35895.2	31723.6	31640.5	28498.8	37306.7	33175.6	34181.3	22640.4	37993.3	22673	10967.8	16186.7	13785.8	17068.9	3375.58	8678.32	26955.8	37584.4	27489.7	17358.4	18017.5	30180.1	25525.1	21063.5	25089.7	21473.2	46346	49527.2	42799.1	38398.4	39255.5	39945.1
pos_208	-	537.393	7.11447	pos	-	-	-	-	-	-	-	-	53224.1	53709.4	55308.2	54184.5	51378.3	47131.8	71365.9	67575.6	69180.1	43691.9	75752.6	43497.8	22676.6	37940.8	35265.2	40311	5309.72	17864.1	58187.5	75876.5	58375.5	40145.2	38505.5	63177.6	49322.3	39915.3	48357.5	41276.8	77076.4	80786.5	72149.4	68107.2	67919.5	69216.1
pos_209	-	813.512	9.3505	pos	-	-	-	-	-	-	-	-	16951.7	24945.3	11873.1	11483.7	15270.8	8004.18	9108.77	12867.3	9800.24	11107.1	12695	8319.19	15236.8	19763	13005	7956.3	6942.49	7566.7	12252.6	9752.77	17804.5	9693.99	11673.2	7541.34	5580.95	5899.62	5717.05	3016.76	4842.47	5116.3	10614.3	10234.4	11151.7	10489
pos_211	-	607.419	9.48267	pos	-	-	-	-	-	-	-	-	72.0703	308.86	346.936	43.8892	677.212	300.533	276.189	330.115	276.088	216.034	416.766	301.211	1169.3	293.49	2194.74	1995.71	625.58	1366.5	1056.61	630.554	875.233	1115.22	960.003	161.103	3647.37	1286.91	2521.03	191.737	553.624	794.476	458.849	414.06	423.762	422.764
pos_212	-	284.295	9.5235	pos	-	-	-	-	-	-	-	-	187908	185743	184461	181938	227747	192069	204660	201855	201319	182967	207831	226570	237157	71283.7	234132	226369	205991	246148	247069	257975	224868	236299	247656	174426	224937	200283	202534	2595.35	183225	205817	201302	195699	195637	203073
pos_213	-	310.311	9.5735	pos	-	-	-	-	-	-	-	-	520825	499225	480697	483509	558934	617387	585782	571398	526654	468809	542041	648796	590689	498970	538410	548807	691353	559158	686984	680607	578535	605500	546523	582935	611651	612150	540326	29328.6	466369	558316	545091	508176	550273	525097
pos_214	-	561.415	9.48267	pos	-	-	-	-	-	-	-	-	154.689	1744.6	370.442	65.615	3062.85	82.9161	84.5096	98.9462	45.5317	75.5701	220.096	1.24002	306.786	233.756	366.159	419.136	0.728943	28.8269	169.363	72.5978	37.4336	69.5109	9.14723	10.3344	662.974	183.246	449.247	4.54674	58.4284	48.0724	243.438	241.934	234.121	229.684
pos_216	-	774.564	9.81582	pos	-	-	-	-	-	-	-	-	9411.98	6391.4	9549.88	13950.1	8204.77	13675.6	8024.82	9382.23	9142.51	15416.5	8010.95	6244.75	6817.84	7352.75	3139.4	7342.7	13190.2	11843.4	12682.6	14174.2	6339.31	12181	12677.3	10745.6	7610.44	9547.6	9936.06	4848.47	6204.71	11057.1	8927.33	9894.8	8734.93	6903.44
pos_217	-	666.529	9.83598	pos	-	-	-	-	-	-	-	-	732.631	2219.93	1151.51	752.239	3842.89	735.744	382.842	860.42	337.119	478.53	916.583	140.883	3476.79	1687.79	832.453	430.726	298.12	378.179	2606.47	1728.35	1080.07	1480.85	1165.36	400.526	501.234	645.506	417.228	67.6895	510.528	706.646	772.667	849.146	688.303	795.827
pos_218	-	537.414	9.78515	pos	-	-	-	-	-	-	-	-	1624.97	5835.5	4399.07	1440.92	8531.18	2835.88	1885.95	2041.26	858.018	1747.36	2926.05	344.861	5204.62	3704.72	484.895	811.992	1411.35	526.268	6191.85	3735.63	2820.65	3264.02	2352.94	1284.03	1076.36	1937.93	1166.67	135.779	1596.55	2478.07	2864.35	2734.6	2653.07	2847.56
pos_219	-	621.376	9.47217	pos	-	-	-	-	-	-	-	-	161.618	407.365	849.158	188.321	347.377	1173.67	1771.59	3013.79	1871.16	1365.47	3904.37	994.91	3529.58	1247.59	688.214	2644.85	2898.83	4265.59	5896.4	3901.11	4133.34	5567.78	2549.72	1566.8	2074.36	3417.63	1908.6	262.599	1409.9	2380.21	1671.99	1909.39	1936.1	1944.66
pos_220	-	800.615	9.96763	pos	-	-	-	-	-	-	-	-	985.061	65.0393	161.165	10.0947	135.399	9.92321	11.6383	319.469	457.691	58.3962	500.21	587.665	342.817	296.035	109.124	226.652	412.252	1364.66	1401.88	1899.25	204.84	308.93	121.647	992.237	783.751	240.282	1157.52	478.788	20.0337	244.232	81.0876	1653.21	264.511	80.0986
pos_221	-	647.485	10.0873	pos	-	-	-	-	-	-	-	-	6356.13	8194.59	7652.1	3539.15	12427.2	4986.94	3792.05	6255.68	5319.86	5295.22	8348.59	5922.27	11917.1	9615.76	2617.67	3390.15	7195.13	8299.17	15531.2	11734.9	3795.57	9128.74	4431.47	4863.77	6101.18	6719.73	6537.01	7084.22	2968.55	6489.16	6953.54	9272.24	6383.9	4383.6
pos_222	-	642.529	10.1076	pos	-	-	-	-	-	-	-	-	4271.99	7212.64	7017.41	3139.07	14276.6	4401.34	2906.03	4252.04	3112.54	4339.77	5796.14	3100.08	16046.1	11909.1	3335.87	4221.68	9695.23	8910.37	21902.5	14874	5580.74	12188.2	6123.42	5534.1	6891.26	8537.04	8172.72	6461.93	2896.68	4611.54	5246.77	5955.54	4879.61	3997.72
pos_224	-	813.491	10.2293	pos	-	-	-	-	-	-	-	-	5207.71	4950.56	4768.12	5765.55	2727.77	5290.92	8697.67	6657.02	7537.87	5492.76	6462.29	8145.97	4974.01	4254.03	7828.98	7737.77	5222.41	6209.41	4273.61	5799	7813.12	4866.73	8100.16	5993.32	6160.39	4972.83	6012.47	1644.03	7122.4	5633.66	5836.67	5408.42	5254.69	6019.57
pos_225	-	738.506	10.4311	pos	-	-	-	-	-	-	-	-	23372.7	29369.3	16890	31223.5	20832.7	27953.1	13517.2	17080.9	12276.9	10659.2	12593.3	9366.83	32198.8	12556.3	15180.6	16505.8	14400.8	8922.65	46749.7	56817.3	42159.7	28016.4	29685.5	28279.2	14446.1	14075.3	12526.5	6406.87	9477.54	15534.3	14100.5	13554.7	17493.9	18051.4
pos_226	-	722.51	10.4208	pos	-	-	-	-	-	-	-	-	1278.02	1633.26	1656.01	1930.44	1447.09	2474.39	2766.85	2136.07	2250.16	3092.52	1921.81	2905.99	2212.12	1614.44	2646.37	3031.57	3935.31	2910.99	2254.77	1719.66	2502.69	2593.14	2723.56	2641.88	3223.05	3675.68	3198.63	1250.55	3250.96	2766.8	1474.71	1358.88	2106.11	2203.22
pos_227	-	806.587	10.5923	pos	-	-	-	-	-	-	-	-	2274.98	2319.06	3288.44	2496.21	6024.84	2671.32	2204.21	2241.66	1740.27	2072.39	3629.46	1231.81	16116.5	2344.63	2210.23	6321.88	7651.46	8563.05	14830.8	5361.76	7434.14	7320.17	5476.42	5748.83	4895.67	3787.77	4988.72	3605.57	1869.62	2595.88	1643.39	1640.47	2522.88	2903.57
pos_228	-	708.54	10.6221	pos	-	-	-	-	-	-	-	-	1005.47	1.99915	41.4518	3709.41	1318.56	393.039	156.049	139.901	3378.98	73.6203	52.5861	880.937	352.53	9876.35	5866.96	22.6248	175.424	220.789	229.17	19.3774	53.5843	70.0573	72.3921	80.7707	91.8957	103.887	70.4617	382.351	156.392	50.4905	715.12	610.936	447.788	659.815
pos_229	-	534.487	10.6721	pos	-	-	-	-	-	-	-	-	50544.7	77227.4	59616	42515.2	93474.6	48482.8	57776.6	51909.6	51783	45123.5	54535.8	49925.2	43017.6	26543.4	36861	32653.4	24136.6	29768.7	41118	36500.1	33920.9	35363.3	34529.5	28026.2	34825.3	34304.3	31683	5712.62	59974.2	71761	60642.9	58499.6	53279.1	55864.5
pos_230	-	710.555	10.9381	pos	-	-	-	-	-	-	-	-	4526.89	3026.72	2608.92	9307.44	6088.43	3325.76	3436.12	2615.94	8728.61	2220.88	3435.06	4793.5	3314.31	20381.1	17539.3	3908.11	2479.37	3614.84	3900.52	4227.94	3495.34	3212.77	3172.02	3038.02	3931.63	3147.88	3189.39	203.014	3048.23	3211.82	4518.89	4449.86	4479.67	4371.19
pos_231	-	669.449	10.8774	pos	-	-	-	-	-	-	-	-	2825.32	6877.53	5276.8	914.681	14794.7	2064.75	744.893	1737.26	726.229	658.877	2109.07	640.002	10195.2	2490.05	730.882	706.372	3802.63	1552.99	12707	6397.8	3065.45	10144.8	1769.96	831.182	313.55	589.297	325.86	87.8855	423.684	627.464	3108.96	3056.03	3244.79	2942.91
pos_232	-	749.421	10.7678	pos	-	-	-	-	-	-	-	-	2265.44	2078.67	2312.8	2214.67	3274.69	2547.83	2624.98	4183.35	2674.99	5212.39	3071.7	1983.3	5708.09	3413.38	555.002	975.446	3362.67	2611.63	5071.18	4846.99	2646.7	2711.98	570.922	2075.64	867.084	2030.63	911.842	877.035	3334.04	3074.64	3440.16	3387.55	3183.98	3447.3
pos_233	-	562.519	11.2192	pos	-	-	-	-	-	-	-	-	12869.5	22122.7	16076.3	10895.3	28206	12330.1	17221.7	15081.9	13571.4	13134.8	17769.7	14063.7	14000.1	4986.14	11761.4	10787.2	7415.02	9625.88	13818.1	16397	11177.4	9088.97	9659.19	8369.57	10019.6	7654.33	8664.25	428.859	15082.8	16129.7	16583.9	15705	14614.9	14336.7
pos_234	-	764.564	11.2192	pos	-	-	-	-	-	-	-	-	67982.3	103538	81637.3	53316.3	127775	61566.1	93664.6	85861.2	80228.5	70949.3	97160.3	81857.6	137503	59850.5	123237	110197	81083.8	94816.7	138303	151609	114241	100698	97771.5	82990.5	101127	79212.1	89463	8679.8	78910.7	81124.8	85655.9	89715.5	79835.6	82257.4
pos_235	-	863.492	11.5359	pos	-	-	-	-	-	-	-	-	4728.11	4902.92	3557.45	6396.71	2442.15	6521.04	2110.35	6254.22	7072.16	3845.93	5192.94	6581.01	1512.03	8716.82	6696.11	4067.47	5764.02	6365.46	3725.16	8130.89	1845.52	5747.21	8389.02	11073.4	8784.27	5633.83	8024.29	8336.76	2263.01	4865.07	5294.71	3672.32	4828.25	1850.08
pos_236	-	762.503	10.4108	pos	-	-	-	-	-	-	-	-	8778.78	17005.7	9037.46	15381.4	10291.4	21453.3	12266.3	8186.86	6656.6	6539	6949.55	12096.7	6120.16	4140.19	2766.12	6267.73	9232.92	3619.4	5685.99	4898.74	4769.57	5455.86	4660.88	2129.65	7727.39	4403.53	3876.76	7465.64	5429.58	6973.7	202.855	223.856	11729.5	10016.1
pos_237	-	792.595	11.8547	pos	-	-	-	-	-	-	-	-	702.6	795.828	667.828	414.473	926.36	611.799	1455.09	903.781	757.591	381.56	1261.3	1003.71	1807.71	212.007	2604.24	2083.79	685.991	1318.87	1631.93	2218.97	1831.6	1260.72	1722.97	900.085	2041.64	1098.59	1857.33	28.1831	968.992	1168.44	1071.76	911.698	922.89	1052.18
pos_238	-	717.446	11.8995	pos	-	-	-	-	-	-	-	-	22013.7	59410.5	39257.7	8564.82	107901	28150	15631	22578.7	15702.6	6606.8	23891.6	18111.8	143386	25517.7	23475.6	13008.8	29673.6	19036.6	112317	84583.9	43386.9	105575	32153.6	17038.5	5226.2	5206.98	4444.31	1100.69	6064.59	6839.48	33746.5	33364.8	30383.3	31142.5
pos_239	-	864.652	12.2862	pos	-	-	-	-	-	-	-	-	21020.4	31474.2	28558	18379	44627.2	25603.9	29250.4	26566.7	22416.9	19627.9	28881.3	30352.2	53314.5	11678.9	47359.8	42442.7	30306.8	34884.5	54041.6	62652.9	48315.5	68378.7	57614.7	39536.9	54181.2	42670.3	41197	2081.14	30673.7	35641	29881.9	30934.3	26222.4	29137.4
pos_240	-	846.636	12.4932	pos	-	-	-	-	-	-	-	-	1403.8	2629.15	1974.27	1691.76	3361.81	2089.04	1818.09	1925.85	1862.78	1619.04	1502.4	2682.46	3094.74	2517.19	2644	3265.27	3490.65	2723.01	2486.4	6024.75	2756.64	7071.77	4749.73	4178.53	4235.65	2433.13	2460.32	435.141	1963.86	1700.27	1426.72	1530.7	1571.24	2016.54
pos_241	-	707.461	12.5976	pos	-	-	-	-	-	-	-	-	52456.9	27706.2	14857.1	46063.6	23209.5	21492.4	75926.5	61511.3	61970.7	65682.4	96346.7	44153.4	63726.9	20716.9	22999.6	66441.5	85847.9	200352	109116	14020.7	66601.3	19760.5	52770.9	73816.6	79653.9	70717.5	78657.6	111199	66035.1	101105	2665.95	2444.28	57779	61859.3
pos_242	-	855.498	12.8876	pos	-	-	-	-	-	-	-	-	45222.4	41505.9	43624.1	48725.6	36237.7	61344.7	54513.2	41987.9	52635.9	39938.2	43191.9	57586	44950.7	66598.3	33605.7	50050.3	47148.3	62608.1	45511.3	73509.1	47681.6	56765.1	76228.3	67943.4	53782.2	45961.8	47577.4	49654	43639	42949.1	4097.83	3791.79	45648.5	47521.5
pos_243	-	693.446	12.5484	pos	-	-	-	-	-	-	-	-	7350.77	27323.5	13076.6	2609.92	56665.4	11591.3	5366.81	7608.8	5078.32	1865.15	7790.88	5389.3	79713.3	12417.9	8473.28	4144.72	16149.4	8532.57	66324.9	43100.4	16037.2	56887.3	12711.3	6276.04	1376.47	1135.48	952.829	405.809	1560.78	1706.92	16740.4	15017.1	11315.4	11728.4
pos_244	-	573.487	12.5484	pos	-	-	-	-	-	-	-	-	126644	127595	106964	128797	141536	138161	140159	109634	114397	113716	130747	106113	94692.8	62758.3	36032.8	78462.7	95214.7	146050	123594	89078.1	76014.3	85961.5	99785.6	105518	86068.4	73262.4	80531.1	91696.6	124208	162141	16197.3	13458.4	116935	120423
pos_245	-	731.46	10.4006	pos	-	-	-	-	-	-	-	-	13456.1	13778.1	4362.21	7849.28	13127.5	4156.17	11059.9	13468.7	12820.1	11843.7	19831.5	13452.6	7993.04	6065.54	1819.71	8269.7	16091.5	26440.4	24398.9	9180.47	4661.1	6947.7	3911.47	6626.33	14949.3	7980.81	8964.22	23117.1	4998.26	15833.7	6374.12	9326.07	13762.7	10285.7
pos_246	-	865.509	14.0089	pos	-	-	-	-	-	-	-	-	8596.78	9906.44	8674.88	8943.99	11293.6	10643.6	7155	8259.86	7442.59	8780.67	6034.3	7384.63	7731.07	9905.66	4472.35	6578.35	9283.74	4695.06	8221.35	7747.93	7648.28	8835.1	8667.82	8588.08	5895.98	7151.64	6492.1	6023.16	6535.35	6611.71	4704.43	4286	8117.93	7270.96
pos_247	-	898.585	10.3801	pos	-	-	-	-	-	-	-	-	2220.33	2326.88	2260.68	1648.26	2807.46	1858.6	2337.82	1866.51	1898.34	2119.66	1832.44	3155.2	1879.17	1324	3457.63	2355.76	2268.71	2502.14	1279.43	1641.44	2794	2904.23	2953.32	2308.43	2719.92	2179.67	2116.29	138.097	2944.36	2442.81	2526.61	2462.35	2282.44	2476.91
pos_248	-	853.476	14.1877	pos	-	-	-	-	-	-	-	-	460.99	1215.1	872.873	432.533	1739.35	731.039	136.963	423.327	226.643	795.164	263.43	138.14	0	42.711	4.44218	34.0459	92.8226	0	60.9054	6.19695	12.8272	0	12.1405	17.4201	12.8162	46.4394	6.86631	0.528918	204.178	171.238	565.179	494.158	536.922	518.683
pos_249	-	90.5079	14.2579	pos	-	-	-	-	-	-	-	-	3773.59	3941.38	3591.74	3853.29	4304.52	4021.11	4493.42	4355.06	4256.12	4255.63	4010.62	4621.95	5624.58	4494.67	4262.42	4391.36	5098.46	5839.77	5160.97	5292.26	4698.98	4833.6	4771.26	4226.02	4356.36	4030.1	3805.32	3978.12	3868.88	3879.53	4013.24	4037.34	3814.88	3834.14
pos_250	-	125.986	14.2579	pos	-	-	-	-	-	-	-	-	239.335	243.86	235.723	257.076	290.971	277.566	291.649	266.804	270.23	272.137	246.221	295.427	155.188	349.443	326.438	302.809	138.402	8.14042	394.601	406.388	296.985	8.57333	155.513	326.628	150.401	130.59	282.32	295.269	218.696	229.876	211.754	251.011	246.954	264.71
pos_251	-	344.923	14.4409	pos	-	-	-	-	-	-	-	-	790.708	755.366	794.751	890.692	829.788	820.699	970.337	1001.57	881.928	935.4	918.495	1033.54	1325.33	1038.02	1150.68	1194.84	1226.9	502.109	1096.23	1118.39	1044.91	1024.94	1083.86	970.673	921.313	915.044	922.981	895.26	877.374	883.101	792.572	873.21	743.17	829.067
pos_252	-	186.991	14.6115	pos	-	-	-	-	-	-	-	-	3764.04	3761.7	3596.23	3882.52	3613.81	3504.51	3976.7	4159.95	4306.94	4004	3916.83	4551.84	4485.44	3707.71	3623.94	3640.61	4401.29	3335.94	4104.3	3344.87	3669	3905.84	3353.85	3463.89	3556.75	3087.11	3274.59	3298.44	3999.87	3986.04	3684.07	3738.3	3594.03	3774.67
pos_253	-	285.893	14.4106	pos	-	-	-	-	-	-	-	-	1525.87	1558.19	1440.43	1650.4	1841.9	1709.33	1943.44	1811.33	1781.33	1779.15	1703.8	1925.31	1933.39	1605.69	1719.28	1741.8	1647.25	247.841	2113.86	2142.85	1830.99	1557.69	1649.84	1726.46	1461.11	1324.7	1410.18	1495.76	1515.88	1562.91	1641.9	1578	1469.21	1538.72
pos_254	-	306.92	14.4106	pos	-	-	-	-	-	-	-	-	2115.66	2238.87	2106.42	2254.29	2507.03	2386.25	2554.84	2549.12	2405.25	2330.07	2292.76	2536.68	3648.35	2841.63	3002.63	3016.43	3110.3	705.735	3583.95	3634.26	3251.52	2949.67	3033.34	2838.72	2599.18	2389.35	2411.26	2432.93	2258.02	2212.05	2243.97	2216.42	1961.21	2093.92
pos_255	-	139.963	14.3901	pos	-	-	-	-	-	-	-	-	3822.77	3939.59	3631.83	4388.97	4605.09	4367.04	4708.38	4958.51	4349.57	4485.93	4281.29	4801.72	6028.88	4358.88	4781.94	5024.4	4945.48	5760.36	5041.48	5859.9	4918.58	4652.7	5152.75	4173.57	4087.74	4196.61	4019.31	3800.14	4035.2	4228.49	4236.71	4433.25	3814.79	4198.91
pos_256	-	202.016	14.4204	pos	-	-	-	-	-	-	-	-	12325.9	12760.8	11836.6	12937.5	13604.7	12815.1	14109.2	14311.9	14176.8	13410.7	13307	14807.5	21938.2	16829.4	16965	17611.4	19192.6	18966.7	19522.1	19523.6	17631.9	18061.5	17497.8	16228	15669.5	14787.2	14288.8	14257.9	12891.4	12993.6	12652.9	12484.7	11897	12238.3
pos_257	-	289.89	14.2682	pos	-	-	-	-	-	-	-	-	478.804	486.718	497.918	426.561	546.448	487.828	561.458	569.532	460.837	532.194	506.28	593.74	544.26	527.283	522.651	465.826	604.132	790.848	475.743	474.399	485.597	392.37	426.563	455.858	466.71	422.721	457.764	417.441	451.203	536.708	602.953	631.91	454.862	481.263
pos_258	-	81.9379	14.4106	pos	-	-	-	-	-	-	-	-	1305.6	1639.04	1280.65	1549.82	1867.99	1577.06	2036.72	1817.55	1744.59	1761.59	1569.06	1775.15	2291.3	1672.52	1739.86	2186.98	1729.48	905.763	2116.8	2407.44	2204.75	1827.79	2304.38	1668.93	1768.83	1920.33	1668.74	1970.37	1395.36	1574.57	1493.52	1707.73	1621.65	1502.78
pos_259	-	145.017	14.2579	pos	-	-	-	-	-	-	-	-	354.8	379.002	332.863	368.839	387.531	391.116	411.603	416.102	396.524	370.592	382.068	443.341	374.788	568.883	535.441	503.584	356.517	289.656	652.509	673.296	515.241	253.632	305.354	512.139	293.489	276.261	445.595	457.585	339.976	366.274	282.725	393.31	343.084	368.061
pos_260	-	696.54	10.3801	pos	-	-	-	-	-	-	-	-	1765.57	1596.3	1989.82	1416.97	1653.12	1236.95	1737.94	974.529	1073.53	1005.92	1060.79	1355.62	1978.29	971.517	3136.49	2109.38	589.882	820.858	1050.95	1181.92	1226.32	1789.05	3592.99	1717.43	2310.6	2498.88	2354.62	146.986	2567.62	2779.1	1782.78	1730.96	1495.73	1572.04
pos_261	-	293.885	14.2377	pos	-	-	-	-	-	-	-	-	347.966	332.122	301.684	404.241	408.069	349.719	396.451	422.663	368.446	386.467	357.832	411.97	494.758	519.945	455.47	502.519	530.391	28.1105	514.141	552.702	506.371	22.3216	489.538	470.067	440.192	424.721	401.608	385.002	401.263	333.623	328.977	300.181	315.693	392.513
pos_262	-	653.44	6.97232	pos	-	-	-	-	-	-	-	-	21242.5	23703.4	22046.3	23324.2	19730.2	19543.3	25917.2	21718.2	20151.8	30257.7	23433	24930.9	10070	17233.2	17254.8	19530.4	5506.69	11743.6	14364.6	19545.8	17400.5	14686.7	18511.9	16768.4	20969.3	19420.7	20513	20938.7	20685.2	25062	21202.1	21282.3	20768.3	20678.2
pos_264	-	463.378	10.3701	pos	-	-	-	-	-	-	-	-	999.402	958.958	1204.27	872.125	1088.59	797.907	2978.53	1850.41	2173.84	1637.32	2611.34	1415.18	1192.94	1826.08	1023.12	1321.13	1318.63	1227.49	610.556	1182.72	431.058	1026.88	350	600.376	2203.99	2913	1734.03	484.189	2334.11	3329.18	2162.76	1870.57	1919.37	1776.47
pos_265	-	405.315	6.92015	pos	-	-	-	-	-	-	-	-	35893.6	40548	38237.9	38248.2	36101.6	34128.3	31972.9	26633.9	25704.8	27674.7	28027.8	29728.5	8795.16	10034.1	11661.9	11469.2	5930.79	9171.84	10610.1	11860.4	12214.1	10801.6	14426.2	10775.9	12142.1	10921.3	11904.1	12517	28859.7	31554.3	32532.3	27986.5	27512.3	29327.4
pos_266	-	415.212	6.95198	pos	-	-	-	-	-	-	-	-	43703.3	43957.5	33761.2	54339.9	48429.2	44360.8	62374	66889.4	61927.5	50948.8	54547.4	56429.8	58836.8	58026.7	47782.4	49001.9	56614.7	65815.9	57163.1	58079.5	50508.7	64135.3	49411.7	56614.1	38736.9	32648.3	34595.9	61646.3	44174.5	38336.9	60042.6	59219.9	58000.3	57746.1
pos_267	-	629.368	6.93175	pos	-	-	-	-	-	-	-	-	59734.1	63658.7	61004.3	60225.6	64106.6	59402.9	59940.3	54378.7	52318.2	58584.9	57073.6	59346.4	19470.2	24630.2	22504.4	24920.8	17807.6	21615	28801.1	26257	28664.8	27364.4	33011.1	23112.3	19711.5	18594.6	19080.2	18578.4	44081.8	47076.7	56048.9	52146.9	50707.5	53805.6
pos_269	-	553.389	6.93175	pos	-	-	-	-	-	-	-	-	359817	369365	371966	359485	366443	338146	317322	286911	306548	268706	330068	281834	146207	197762	220488	214692	93549.7	147359	216927	260455	233850	203115	227965	224325	247472	201474	229033	195363	332144	366301	338937	327930	325457	332310
pos_270	-	599.359	6.92572	pos	-	-	-	-	-	-	-	-	25603.4	32142.7	25169.3	27698.7	28617.2	23748	25147.5	25890.7	22489.8	24783	25367.7	25495.8	17481.5	12586.1	12903.9	11767.4	6364.19	8881.97	20929.7	18153.8	17935.1	13543.8	14084.9	8878.53	9012.6	9532.55	8136.48	8752.04	18768.8	21081.5	26505.6	24186.4	23752.2	24609.8
pos_271	-	729.42	6.92572	pos	-	-	-	-	-	-	-	-	141371	145493	142365	140426	146654	138868	153686	141487	148009	135997	161096	140321	84375.9	107684	104993	111657	53371	85249.8	123870	138641	126586	115073	123360	121339	108911	92092.8	103501	95156	131208	137860	140518	143505	142309	142876
pos_272	-	583.371	6.60617	pos	-	-	-	-	-	-	-	-	25139.2	23119	24264.2	22995.5	20870.9	19900.1	17994.7	16004.5	16250.1	16037.6	16469.2	16154.7	9587.62	9050.04	9508.19	9061.32	6181.3	7307.73	11412.7	12399	9907.15	9733.1	9585.13	10393.3	11085.4	8792.55	9116.17	9721.33	19473.3	22265.5	19532.7	18241	18841.4	19459.7
pos_273	-	507.383	6.62633	pos	-	-	-	-	-	-	-	-	64733.1	63405	75557	52407.6	68682.8	47632.9	30103.6	21833.6	23638.3	18271.2	26385.7	19358.5	30020	15992.3	30340.3	19744.8	1805.54	6563.77	10971.3	31145.3	46010.8	40068	76768.5	30707.3	47139.3	32187.2	40058.8	38846.9	48177.2	54792.4	45716.9	45013.7	43744	45431.9
pos_274	-	713.425	6.59583	pos	-	-	-	-	-	-	-	-	22140.9	22225.6	23642.9	20750.3	20937.4	20703.5	18868.1	15996.2	17366.3	17279.2	18094.1	15898.2	12821.3	10856.7	12674.2	11968	6031.41	7471.02	24788.8	28620.4	20251.1	19211.9	19132.2	22789.2	20796.7	15944.2	17172.4	19479.8	25399.5	27601.1	21824.9	22151.4	22168.9	22335.8
pos_275	-	437.341	6.586	pos	-	-	-	-	-	-	-	-	116781	119825	123450	118242	109180	135633	137254	133132	135181	123068	122018	148047	49987.5	58699.6	55241.8	55537.4	76029	72863.3	60183.2	67720.6	65352	64570.6	65816	64854.9	121898	102034	101582	110028	203049	211118	153255	141296	140876	145971
pos_276	-	387.18	6.57567	pos	-	-	-	-	-	-	-	-	64426.5	66651.9	62212.2	77961.7	80405	62673.6	75336.1	72133.1	73539.2	58996	70645.4	60760.5	52562.3	67011.5	64639.8	60256.5	50130.6	52626.3	63679.8	65072.3	57168.3	70467.4	64170.8	65044.4	61368.2	48160.6	60831.9	88709.2	67975.9	65688	67828.7	65598.2	67001.3	63088.8
pos_277	-	661.418	6.56567	pos	-	-	-	-	-	-	-	-	8434.29	7583.92	8537.43	8529.92	7024.92	6469.9	9914.53	9130.33	7880.62	11506.1	9897.3	8717.4	5696.87	7941.7	7199.22	6980.11	4168.77	5553.49	7660.51	8158.5	6291.22	6583.52	6642.43	6611.17	6049.31	5462.27	5713.18	6384	5706.83	6928.97	7263.72	7628.34	7491.97	7611.69
pos_278	-	407.331	6.62633	pos	-	-	-	-	-	-	-	-	39765.8	38230.5	40755.2	36960.6	36782.1	35558.9	35595	30658.2	31716.9	24634.1	32193.6	28814	15562.7	13536.2	17064.1	14499.4	8260.11	10915.1	21342	28455.8	24258	23210.9	23343.1	24447.6	28109.4	24134.1	24159.8	27488.5	48670	53716.6	40896.4	37554.6	37263.1	38724.2
pos_279	-	673.394	6.56567	pos	-	-	-	-	-	-	-	-	31591	30458.3	32316.2	29638.6	30546.3	29336.4	38402.7	32777	33253.6	31852.9	35275.1	31853.5	32087.7	27074.2	31271.5	26166.6	12525.9	18141.9	13035	17679.6	29235.1	29440.5	43418.8	19674.5	16492.7	13892.3	15147.3	17547.4	17745.1	19236.4	26288.4	26665.8	27016.6	26825
pos_280	-	497.362	6.56567	pos	-	-	-	-	-	-	-	-	52496.1	50280.2	52307.8	47888.3	48140.2	46043.3	64236.8	51337.5	54008.5	42899.4	57212.3	49673.9	38798.6	38617.7	44337.7	36440	9945.7	20700.2	12966	22519.2	40621.4	40806.8	63510.5	26741.9	24697.1	18342	21934.4	25217.3	31302.4	33860.5	43064.5	41395	41599.5	42029
pos_281	-	763.434	6.51267	pos	-	-	-	-	-	-	-	-	3184.25	2588.03	2576.4	2601.61	1929.14	2779.1	681.81	705.868	650.188	1197	374.945	1042.67	162.143	433.829	729.836	651.862	1284.57	834.843	1323.62	1462.82	1606.61	1134.23	1025.78	2286.6	1889.17	1950.53	1719.28	2059.74	2259.17	2263.43	1737.84	1846.3	1846.24	1823.51
pos_282	-	539.375	6.5235	pos	-	-	-	-	-	-	-	-	7473.21	6937.8	6382.14	6215.38	6471.18	5607.84	2627.33	2286.88	2364.58	2756.57	2018.93	2212.95	274.588	1090.88	1268.93	2244.06	607.285	687.424	923.837	1621.93	2757.82	2148.51	4597.1	2139.09	3733.44	2972.33	3555.64	3860.56	4727.77	5697.59	4042.29	3745.03	3946.83	3845.56
pos_283	-	951.494	6.51267	pos	-	-	-	-	-	-	-	-	660.291	567.192	1069.06	671.13	512.682	546.666	1242.69	934.015	1024.29	1153.99	959.63	1101.53	1633.77	1630.57	1975.84	1814.5	270.834	440.86	3145.78	3252.78	2331.55	2064.79	1475.16	1724.75	3442.47	1796.73	3161.41	3894.45	2254.31	2713.17	1197.57	1521.53	1318.94	1401.82
pos_284	-	553.389	6.36452	pos	-	-	-	-	-	-	-	-	87325.1	81905.3	100207	94369.6	88016.1	77258	65263.8	57049.3	58442.4	54125.1	67934.7	47621.5	42885.4	42592.4	51618.2	40046.4	24442	27152.4	113888	86212.8	69297.5	67781.5	28903.1	66283.9	87691.4	62036.2	78102	99910.8	110745	132561	88050.2	89320.7	88373.4	86513.2
pos_286	-	817.505	6.31035	pos	-	-	-	-	-	-	-	-	463.797	354.824	353.755	410.33	284.251	501.037	181.966	203.962	267.783	381.716	260.247	365.814	85.967	376.21	369.207	278.029	258.455	398.262	240.987	598.656	237.534	291.126	285.213	435.372	779.972	534.665	783.974	962.986	441.97	361.986	305.031	343.194	362.272	368.436
pos_287	-	569.417	6.28852	pos	-	-	-	-	-	-	-	-	448.756	236.145	572.81	451.528	545.421	350.093	647.976	488.297	429.94	342.605	920.541	301.769	75.5894	233.914	109.309	186.481	80.8842	81.8539	9789.67	12225	7673.84	3680.92	333.379	5838.52	1712.27	1224.63	1523.15	1963.75	1549.61	4438.66	2257.7	2352.63	2248.12	2316.58
pos_288	-	439.357	6.27802	pos	-	-	-	-	-	-	-	-	20269.4	18720.7	23928.6	17608.9	17657.6	21811.9	22406.4	21084.4	18248.6	14804	23469.3	16792.7	2710.99	9739.22	6833.71	8974	9153.77	10879.9	3342.65	6087.67	7460.87	7293.96	14900.6	7437.3	20265.8	17738.8	15812.2	21310.5	24982.7	33275.6	19204.4	19339.9	18670.7	18358.3
pos_289	-	837.462	6.26668	pos	-	-	-	-	-	-	-	-	1178.38	969.824	1536.88	1167.2	1234.26	1429.08	1011.82	1259.64	896.228	1826.71	1041.2	909.234	291.431	1139.41	240.573	896.097	2147.05	1551.25	1048.66	833.152	1069.34	971.496	1221.57	1592.94	827.805	934.886	759.01	834.078	608.491	676.658	937.583	1021.32	1079.55	978.85
pos_290	-	399.238	6.2222	pos	-	-	-	-	-	-	-	-	334.275	17.5483	1147.11	234.217	119.652	153.055	765.564	479.882	617.375	864.972	735.126	377.94	299.161	687.906	2586.03	909.66	233.62	230.494	1346.16	2244.85	2531.76	617.079	1956.96	1440.21	1272.43	2479.16	1176.06	3441.77	672.561	1605.25	798.027	801.817	875.646	831.399
pos_291	-	293.211	6.14687	pos	-	-	-	-	-	-	-	-	899.531	1869	733.566	852.987	3646.63	967.344	704.384	975.292	747.15	771.865	845.399	994.156	2238.16	1277.77	755.616	841.288	1634.69	1336.96	1543.52	805.237	835.038	2042.78	734.682	943.205	470.325	658.013	381.352	1555.8	677.013	447.44	1089.17	1122.01	1067.89	1007.99
pos_292	-	567.403	6.1252	pos	-	-	-	-	-	-	-	-	4188.94	3605.26	6537.45	3430.3	5637.52	4118.7	1490.69	1361.61	907.214	767.001	2081.48	443.265	168.992	628.577	281.201	340.341	52.015	54.0214	13045.2	13085.4	10224.8	6065.29	2407.15	6601.01	1525.97	1076.88	1227.53	1680.73	2036.76	4596.18	4432.28	4335.87	4377.83	4268.74
pos_293	-	569.384	6.0922	pos	-	-	-	-	-	-	-	-	1775.68	1386.29	3116.4	2412.89	1631.14	3183.64	1733.03	1241.83	1527.11	1584.4	1780.75	1742.11	2535.51	769.737	2225.7	984.717	734.17	1063.13	3280.43	5812.93	3649.44	4837.64	6299.58	5613.34	738.769	688.992	793.2	665.986	1132.71	2200.79	2416.98	2466.6	2642.13	2450.59
pos_294	-	675.416	6.0922	pos	-	-	-	-	-	-	-	-	982.49	700.972	1238.58	1490.38	282.162	1642.28	1109.96	1202.68	1022.74	1642.35	997.843	1421.81	743.817	1227.03	892.548	751.362	1426.57	1435.69	636.686	509.083	583.741	1420.29	1509.68	989.435	775.089	1370.48	848.378	1517.98	966.76	1301.42	926.647	1033.62	1045.27	775.154
pos_295	-	641.353	6.08187	pos	-	-	-	-	-	-	-	-	823.836	715.642	983.446	1065.17	648.507	1297.05	932.263	1264.64	816.261	1756.84	935.698	785.219	1812.71	1420.46	659.461	674.89	1803.77	1528.4	2681.08	2083.35	1670.46	1506.43	888.839	1516.09	1921.97	2189.28	2051.61	1697.45	1837.87	2096.73	1207.67	1324.86	1327.11	1255.43
pos_296	-	673.394	6.08187	pos	-	-	-	-	-	-	-	-	4457.47	3733.82	5358.19	4906.74	3394.97	5962.16	6645.58	5613.01	5257.46	7063.65	6151.98	5919.99	3875.83	5541.85	3615.37	4653.76	5193.36	5976.69	3304.05	3168.9	3785.19	5067.36	5096.89	4212.6	4584.32	5030.2	4209.07	5692.5	4801.21	5574.69	4458.85	4846.02	4853.73	4695.48
pos_297	-	613.374	6.08187	pos	-	-	-	-	-	-	-	-	12280.7	10602	15253.1	11054	10317.1	10520.8	11100.8	8917.04	8916.4	8793.8	10976	7441.11	4468.2	6936.77	7246.97	6329.72	2600.06	3496.12	8498.62	12020.1	8752.05	6768.24	8767.73	8880.08	11957.2	9025.75	11238.5	13295.3	14775	17817.7	11084.7	11280.6	11503	11526.4
pos_298	-	497.362	6.08187	pos	-	-	-	-	-	-	-	-	9124.93	8361.52	10761.4	8948.27	8038.58	10512.6	10957.4	8211.46	8223.7	7768.89	10207.3	7493.53	2224.34	6653.85	4916.77	5706.15	2190.92	3983.99	1363.14	1896.86	2978.94	5330.13	6273.05	3244.93	7604.15	6472.25	6628.83	8719.71	8645.59	9859.84	7425.99	7671.08	7703.66	7576.17
pos_299	-	345.3	6.0502	pos	-	-	-	-	-	-	-	-	114.746	0	95.3352	134.311	0	287.889	35.002	205.508	158.785	451.501	54.8773	358.99	0	208.103	71.3494	131.31	734.487	352.393	0	9.33793	113.01	414.81	490.55	210.112	874.129	953.843	867.949	2202.88	669.567	657.144	232.354	222.05	282.17	200.099
pos_301	-	641.403	5.84872	pos	-	-	-	-	-	-	-	-	236.159	200.663	451.85	180.151	129.444	182.377	5.69159	0.000304036	0.032829	0.49285	24.1797	0.00784357	65.9783	14.1464	21.7778	11.5268	1.9325	0.028523	98.1808	716.429	258.119	207.967	711.086	690.576	1585.08	823.377	1198.17	1264.42	858.004	1068.28	268.607	317.894	360.011	355.743
pos_302	-	479.352	5.84872	pos	-	-	-	-	-	-	-	-	894.16	808.887	1202.87	941.324	412.01	1490.01	161.223	88.5481	153.148	129.394	131.374	179.966	7.02168	79.1005	363.214	246.037	87.7187	120.939	395.522	969.305	446.931	453.461	228.135	1089.52	1499.53	1233.88	1260.07	1525.34	1886.63	1951.33	845.657	777.27	801.612	816.009
pos_303	-	731.432	5.84872	pos	-	-	-	-	-	-	-	-	278.784	227.555	518.459	353.903	209.823	437.386	41.8676	68.2645	42.6306	45.8849	100.602	18.4459	10.9851	58.6563	6.0718	21.2628	23.6924	21.6483	421.09	470.032	305.578	261.694	164.763	353.907	108.077	204.926	39.0688	282.114	59.4836	252.819	77.5888	147.481	85.3595	99.2497
pos_304	-	487.254	5.74122	pos	-	-	-	-	-	-	-	-	13066.3	12292.9	11184.6	16335.8	8377.77	13272.4	4783.54	5803.01	5345.83	5033.05	5395.49	7637.14	6393.65	6870.14	17082.5	8886.69	9247.57	9890.92	4964	7919.77	9214.04	12097.1	12663.4	12115.2	5076.3	5734.88	4864.18	10280.4	3986	2428.71	7111.74	7471.45	7514.9	7350.48
pos_305	-	713.297	5.70955	pos	-	-	-	-	-	-	-	-	2878.25	88.5705	1169.94	155.551	791.759	118.285	70.4597	54.6145	78.2971	91.8648	62.2238	143.745	909.802	65.1285	3120.44	237.946	61.5716	47.1016	3005.45	8812.43	610.31	23.3035	149.815	148.594	106.077	97.0791	142.346	148.037	90.346	81.624	215.726	305.666	216.255	220.2
pos_306	-	570.253	5.67655	pos	-	-	-	-	-	-	-	-	11415.1	875.285	5342.26	677.438	3558.38	1518.47	319.198	544.88	787.258	706.555	555.519	1185.98	2128.74	828.772	4785.91	1440.16	976.636	1029.73	6124.01	8691.8	6655.68	1238.86	2481.29	4029	435.834	466.524	367.349	622.746	213.532	209.492	2159.26	2038.31	1968.74	1900.98
pos_307	-	387.18	5.70955	pos	-	-	-	-	-	-	-	-	29108.6	3228.06	19505.5	482.302	17058.8	2948.25	263.749	397.101	550.272	22.7217	376.042	519.398	12933.1	1382.21	19583.6	4342.46	49.5748	234.561	23629.9	41459.9	10484.7	1093.29	2505.78	3759.63	918.939	776.162	710.765	1088.29	290.17	344.096	6346.39	6261.82	6564.64	6237.63
pos_308	-	235.169	5.69805	pos	-	-	-	-	-	-	-	-	233.165	398.702	450.17	350.89	266.261	265.319	351.89	302.81	450.236	241.182	451.92	212.027	257.406	626.819	458.306	593.383	170.936	260.822	28.833	155.819	382.164	323.214	680.487	400.844	349.974	1035.9	460.684	1149.41	507.978	543.674	377.465	373.52	364.425	369.107
pos_309	-	439.357	5.67655	pos	-	-	-	-	-	-	-	-	6820.08	4945.54	8716.99	5100.24	5657.59	7117.84	4985.52	3775.36	3385.67	2613.71	5182.06	2615.83	111.703	2626.09	376.988	1644.81	587.786	487.438	770.033	2117.89	1455.59	3013.99	1056.46	2439.59	4290.87	3404.12	3817.48	4286.15	5575.08	6975.03	4442.04	4071.67	4034.32	4060.69
pos_310	-	401.18	5.64488	pos	-	-	-	-	-	-	-	-	2129.75	2020.74	1596.38	2062.84	2944.32	1431.65	1564.9	1004.54	1454.08	772.534	1400.34	1776.66	254.287	1185.79	970.278	1143.76	474.576	811.519	307.766	388.792	414.335	1456.21	325.91	277.545	787.579	247.679	641.316	829.598	554.252	717.047	942.013	941.03	1004.88	981.319
pos_311	-	417.249	5.63372	pos	-	-	-	-	-	-	-	-	2428.93	2662.95	2661.64	2000.51	1680.45	1640.1	5782.08	4043.87	6362.01	3625.8	6874.35	3431.49	9129.96	11817.9	15455.6	14031	5265.05	8136.78	3758.06	8726.59	11930.2	9045.1	16429.9	12032.8	10106.3	23069.4	10728.8	26847.2	4651.7	5498.33	4287.09	4705.67	4931.86	4541.99
pos_312	-	687.277	5.55973	pos	-	-	-	-	-	-	-	-	1221.22	777.171	970.037	2047.38	85.9337	1245.25	1907.36	839.127	1374.37	1605.47	1193.07	1977	58.6893	1121.14	642.848	1264.31	1151.83	1396.88	21.5397	294.655	192.122	421.755	710.616	2213.82	580.957	831.962	588.455	642.547	758.732	617.2	751.146	792.539	822.829	775.219
pos_313	-	494.185	5.55973	pos	-	-	-	-	-	-	-	-	1543.93	1005.87	1008.74	1851.77	469.767	906.721	1891.57	1308.77	1785.86	1740.5	1281.04	1497.25	788.583	2045.98	1168.63	1475.45	857.038	1147.25	328.305	850.652	1344.58	676.007	1206.34	974.916	606.574	515.239	603.983	914.105	554.382	555.292	980.952	948.024	995.131	1034.81
pos_314	-	458.311	5.24275	pos	-	-	-	-	-	-	-	-	181.983	41.1561	169.855	8.55477	198.889	125.104	41.5027	237.586	126.384	395.123	26.1188	309.041	75.9922	64.7296	54.4082	8.59079	780.464	966.565	556.383	60.2327	744.823	314.721	105.611	740.17	845.364	613.439	664.617	1121.55	558.931	605.855	281.774	240.224	273.324	269.287
pos_315	-	399.238	5.19158	pos	-	-	-	-	-	-	-	-	1829.11	2009.4	1486.36	2046.26	854.238	3061.96	6410.68	4439.46	5554.31	3552.82	6822.4	4425.18	2660.18	7978.71	5697.16	8815.98	4395.8	6279.9	521.405	3361.52	3038.91	3614.65	5637.49	5966.25	4119.39	8896.08	3948.53	8189.02	2841.69	3178.67	3269.95	3089.9	3091.37	3102.74
pos_316	-	375.144	5.0041	pos	-	-	-	-	-	-	-	-	13299.7	9949.35	10502.1	17007.1	5289.21	11859.8	22575.5	12265.6	16728.4	15675.4	16194.7	18303.7	5998.43	14890.5	21524.7	25972.3	11231.5	14904.9	6783.7	12198.2	8995.48	7650.79	14175.4	22512.7	12664.8	14891.8	12314.6	14213.6	12079.6	12188.1	12656.3	12987.9	13063.7	12895.9
pos_318	-	422.217	4.8791	pos	-	-	-	-	-	-	-	-	3246.25	3470.46	3075.76	4976.21	1268.66	4475.66	4289.51	3002.49	3696.54	3867.61	2880.95	3556.65	716.598	2390.64	2787.68	4419.87	1942.11	3088.45	633.08	1991.04	1836.36	1091.77	2891.45	4899.23	2869.57	3185.36	3045.66	3093.05	2963.26	2693.09	3008.38	2861.68	2919.37	3057.3
pos_319	-	141.958	0.193083	pos	-	-	-	-	-	-	-	-	3478.4	3656.81	3254.25	3288.43	4208.74	3634.22	4122.87	3720.72	3846.1	3720.76	4014.15	4299.79	4087.7	3416.62	3196.83	3546.4	3595.74	3882.31	3892.75	3845.98	3494.65	3922.13	3575.45	3435.8	3601.9	3209.94	2920.69	3358.26	3513.85	3529.67	3972.51	3852.25	3525.09	3433.43
pos_320	-	206.086	0.566517	pos	-	-	-	-	-	-	-	-	31.884	32.0491	28.879	25.0586	32.9416	27.4552	31.1832	31.9262	33.3263	21.5559	20.0195	27.0187	33.3991	28.7887	28.6404	25.4053	36.5383	34.4922	45.3835	40.0642	29.0935	32.0259	48.604	54.3916	30.3087	35.2651	27.457	28.8258	24.4983	21.9049	16.692	20.7697	21.2022	29.8798
pos_321	-	211.092	0.58735	pos	-	-	-	-	-	-	-	-	63.0038	75.2834	67.5742	55.43	60.7514	66.6276	98.8794	81.8084	79.1629	77.2945	84.7899	97.2553	81.0863	76.8898	76.2054	42.056	41.2696	90.9568	48.346	69.4074	56.2583	77.1625	87.5981	68.056	82.9634	51.7298	74.6393	101.446	69.2627	65.5613	71.8081	70.3593	72.3538	66.1937
pos_322	-	588.915	0.59835	pos	-	-	-	-	-	-	-	-	280.273	282.94	115.631	287.509	88.5787	168.668	150.197	200.609	131.542	170.581	198.527	191.201	116.677	179.291	157.606	147.277	106.913	121.185	108.2	237.166	119.98	71.5992	135.578	367.582	250.784	106.204	280.428	151.947	197.114	186.864	164.563	187.663	176.849	197.435
pos_323	-	486.954	0.59835	pos	-	-	-	-	-	-	-	-	30.1159	48.9599	25.7186	77.2114	1.39968	43.7401	20.0433	58.2234	41.2546	8.85864	26.4168	14.1226	86.5772	74.0422	55.0207	69.3796	23.8681	55.0073	54.7018	98.6948	68.3147	13.1483	88.5095	113.572	97.582	28.841	99.6501	75.9269	13.0651	8.70292	4.75186	22.2073	18.7084	13.6161
pos_324	-	423.955	0.59835	pos	-	-	-	-	-	-	-	-	275.303	308.409	165.4	308.138	301.924	251.152	249.746	320.849	247.775	224.121	398.24	399.738	255.809	251.153	173.695	155.464	230.988	290.436	211.299	206.904	195.477	182.289	174.198	345.396	236.816	191.923	273.591	117.551	283.714	238.796	226.123	322.822	361.84	379.52
pos_325	-	244.998	0.2102	pos	-	-	-	-	-	-	-	-	1926.46	1961.59	1797.11	1854.9	2169.25	1805.57	2115.6	2178.48	2161.46	1991.32	2188.8	2338.18	2720.28	1993.33	2065.62	2126.99	2403.44	2538.54	2554.92	2219.89	2064.55	2318.89	2122.06	2077.93	2120.15	1893.96	1849.96	1878.63	2000.03	1935.85	2023.09	2046.63	1884.06	1957.07
pos_326	-	584.893	0.62985	pos	-	-	-	-	-	-	-	-	1722.02	2101.56	1419.85	1840.22	2525.85	2096.41	2146.02	2103.68	1946.17	1768.75	2612.8	2933.24	2375.27	2207.65	1653.83	2098.67	2388.35	2740.47	1910	1690.03	1827.77	2441.12	1926.54	1493.18	1930.83	1818.97	1878.79	792.298	2259.89	1968.49	2342.89	2164.61	2107.24	2080.52
pos_327	-	301.062	0.640683	pos	-	-	-	-	-	-	-	-	2405.45	2322.89	2276.24	2401.79	2893.87	2674.99	3346.35	3218.93	3150.44	3298.76	3241.91	3152.7	3893.4	4258.85	4426.97	4193.23	3984.65	4200.84	3624.56	3699.32	3612.78	3714.74	4006.03	3369.32	3740.45	3823.32	3513.53	3313.92	3139.46	3113.66	2905.98	2762.91	2628.83	2713.68
pos_328	-	127.024	0.640683	pos	-	-	-	-	-	-	-	-	4268.93	4844.05	4439.86	4444.74	5381.87	5034.1	5198.26	4887.66	5092.47	4900.74	4964.13	5232.62	5826.27	5236.65	5568.62	5730.78	5832.36	5532.02	5248.87	5289.49	5168.16	5651.81	5698.63	4465.93	4941.09	5481.42	4829.94	5378.69	4545.23	4417.24	4840.69	4575.03	4833.23	4741.45
pos_329	-	296.943	0.62985	pos	-	-	-	-	-	-	-	-	220.118	202.804	98.4913	215.926	422.418	155.9	466.655	517.421	432.499	285.44	538.102	575.946	492.175	533.45	515.194	612.733	479.314	614.442	388.26	555.687	582.043	445.277	572.939	352.974	479.847	447.503	393.954	297.944	323.608	337.404	361.111	377.965	472.777	409.889
pos_330	-	598.872	0.651017	pos	-	-	-	-	-	-	-	-	310.291	118.283	224.984	370.141	100.905	112.684	474.307	770.196	603.757	847.777	517.906	492.388	491.255	348.848	301.997	283.517	317.82	447.995	389.618	525.118	422.514	261.716	376.485	569.469	462.115	387.137	428.664	103.641	563.536	553.951	370.344	371.592	401.888	443.339
pos_331	-	670.884	0.62985	pos	-	-	-	-	-	-	-	-	404.005	494.048	233.975	461.646	538.518	443.236	436.451	527.547	338.467	300.819	602.334	722.207	632.041	615.273	385.483	575.995	606.11	843.547	467.848	420.54	318.694	599.33	543.748	535.828	647.766	484.927	567.433	212.205	529.7	365.055	484.58	509.168	594.165	578.609
pos_332	-	414.991	0.640683	pos	-	-	-	-	-	-	-	-	1542.53	1697.35	1313.16	1513.78	2346.67	1563.59	2195.37	2171.42	2011.18	1788.01	2393.7	2584.56	2104.22	2055.72	1886.84	2105.89	2148.95	2433.61	1818.54	1512.58	1597.97	2312.87	2006.3	1368.59	1736.97	1900.79	1720.66	1287.07	2131.72	2054.81	1998.87	1826.91	1912.5	1733.34
pos_333	-	697.876	0.619183	pos	-	-	-	-	-	-	-	-	100.978	48.4289	21.3778	58.822	97.3659	9.85075	77.5714	141.617	68.263	81.7661	156.045	119.581	183.075	160.943	42.3017	137.289	104.685	186.978	94.2714	89.2797	76.2577	127.702	166.519	113.105	127.3	85.8075	127.519	17.7033	96.7703	137.104	87.4055	125.484	106.623	98.0498
pos_334	-	783.866	0.619183	pos	-	-	-	-	-	-	-	-	3.28419	19.7283	11.7866	8.89727	31.9127	3.69374	48.6437	32.402	11.1292	0	71.8727	83.5149	28.159	20.8086	0.99738	6.64935	21.5438	25.6185	4.40485	15.0274	0	23.3836	21.557	10.26	18.7081	8.48012	12.3084	8.41831	31.821	7.77074	15.5405	18.5651	53.5457	34.3296
pos_335	-	610.888	0.619183	pos	-	-	-	-	-	-	-	-	454.949	603.338	348.801	467.177	101.8	468.277	133.016	112.405	112.987	116.164	167.596	184.465	158.627	159.08	120.296	153.701	160.238	153.192	152.319	74.0634	85.3717	175.946	175.518	166.8	163.127	131.646	136.899	48.9024	154.942	118.89	146.013	197.556	153.239	155.576
pos_336	-	784.864	0.619183	pos	-	-	-	-	-	-	-	-	277.196	210.918	61.8598	252.201	234.985	154.586	243.048	212.223	89.7346	36.6089	427.112	560.23	226.057	265.639	94.9273	148.804	137.478	291.655	78.9347	44.2782	64.5529	147.174	136.052	153.713	180.4	52.0891	199.189	43.1716	304.888	165.74	279.511	314.55	380.685	246.667
pos_337	-	696.875	0.62985	pos	-	-	-	-	-	-	-	-	66.655	54.3693	14.3975	29.9017	75.2995	24.9752	93.7905	72.8922	56.8707	8.08698	157.585	139.209	149.086	163.396	36.6639	126.645	115.362	218.709	55.0844	41.8518	33.1515	173.46	77.9802	51.0971	70.2826	53.4316	124.498	28.1738	73.3666	76.6177	76.4172	119.912	103.554	114.197
pos_338	-	698.875	0.62985	pos	-	-	-	-	-	-	-	-	643.022	678.346	250.128	650.034	714.329	435.064	512.829	678.65	388.831	277.941	865.717	1013.73	635.499	727.972	283.286	433.132	528.706	799.535	334.877	325.216	255.03	611.493	476.962	461.415	549.311	243.185	544.027	134.207	791.682	488.027	757.596	837.216	709.623	663.599
pos_339	-	610.183	0.4273	pos	-	-	-	-	-	-	-	-	459.114	509.932	461.597	494.944	547.847	532.917	597.007	561.474	604.901	563.826	518.39	629.335	862.313	777.546	699.879	745.667	958.967	1049.21	1012.88	997.496	930.664	1111.96	756.117	765.034	833.406	758.357	694.027	749.163	511.588	439.353	575.845	514.921	510.358	501.269
pos_340	-	524.903	0.608517	pos	-	-	-	-	-	-	-	-	298.287	411.503	142.029	327.124	38.2624	320.498	57.1851	95.5477	75.6787	40.7655	114.747	117.411	250.833	221.479	123.864	178.507	215.897	286.335	159.719	104.136	116.895	205.932	203.816	168.719	160.983	155.851	189.013	58.81	78.5467	48.5627	70.673	111.078	104.7	107.724
pos_341	-	217.092	0.651017	pos	-	-	-	-	-	-	-	-	702.517	647.941	584.172	688.397	726.736	648.855	716.202	712.727	681.269	660.849	731.291	750.88	1038.18	987.767	959.129	982.204	896.273	1036.38	821.376	904.51	897.201	922.892	930.942	862.409	920.364	928.938	826.758	881.355	703.358	666.363	677.27	655.875	642.216	657.766
pos_342	-	484.892	0.66185	pos	-	-	-	-	-	-	-	-	393.336	45.6934	322.718	483.776	38.5727	56.6536	473.738	980.552	624.871	1142.67	432.83	403.1	321.571	195.464	356.54	144.703	84.9065	165.242	333.738	570.677	426.605	24.1484	257.291	892.695	574.7	265.686	456.299	87.059	555.943	622.778	442.206	336.313	382.985	377.979
pos_343	-	60.5131	0.651017	pos	-	-	-	-	-	-	-	-	295.1	415.76	281.501	350.135	490.273	326.232	360.804	451.205	312.44	350.101	360.743	444.994	577.735	489.374	321.981	308.973	439.929	446.816	405.606	480.695	346.715	347.933	421.74	313.798	400.174	525.131	332.699	382.756	347.336	369.072	356.875	360.92	427.204	385.046
pos_344	-	205.075	0.651017	pos	-	-	-	-	-	-	-	-	388.304	188.9	358.569	351.339	173.998	229.983	431.164	508.893	460.342	622.925	342.745	348.049	578.914	548.753	623.151	454.202	367.747	494.978	616.475	752.408	635.857	349.179	648.296	895.516	628.688	539.702	536.807	538.302	417.944	473.423	354.728	327.068	339.967	303.893
pos_345	-	314.999	0.66185	pos	-	-	-	-	-	-	-	-	5114.29	6025.88	4937.33	6443.5	2183.3	6100.69	840.977	500.072	424.589	473.273	832.226	803.515	1448.12	1543.84	1917.13	1691.36	1023.6	897.683	1934.42	2420.76	2014.69	828.38	1170.48	2969.01	2215.63	1745.77	2045.08	1435.85	1786.57	1823.2	2407.46	2220.63	2301.47	2204.05
pos_346	-	198.939	0.66185	pos	-	-	-	-	-	-	-	-	717.089	87.723	1181.87	818.209	207.423	451.342	1237.32	1845.67	1684.47	2458.99	1013.95	935.199	1118.81	754.451	1356.04	821.179	631.305	802.054	1204.11	1733.49	1695.17	399.593	1028.87	2287.5	1587.43	1255.28	1156.8	695.05	1075.08	1560.06	818.76	1124.34	932.614	875.819
pos_347	-	254.942	0.66185	pos	-	-	-	-	-	-	-	-	4462.08	5007.83	4188.5	5426.32	1836.37	5446.81	808.79	448.836	396.876	603.024	848.548	760.25	1025.4	1062.51	1529.27	1258.46	660.872	637.273	1463.6	1916.95	1778.33	662.138	1106.03	2549.16	1684.13	1392.28	1739.41	1129.06	1532.44	1557.21	1983.85	2253.5	2006.15	2085.48
pos_348	-	61.0096	0.66185	pos	-	-	-	-	-	-	-	-	299.379	17.2981	290.516	282.898	38.3427	75.5299	318.832	519.765	382.302	617.983	222.782	207.392	292.339	241.015	379.416	208.627	165.786	256.287	304.362	499.312	428.645	70.8691	338.695	644.623	516.629	265.72	359.209	302.1	294.55	405.786	251.72	206.228	208.493	246.724
pos_349	-	69.9957	0.66185	pos	-	-	-	-	-	-	-	-	241.737	252.732	175.938	280.86	82.5302	254.777	56.5581	80.7615	51.3548	53.6065	84.7439	106.061	106.902	107.277	78.2024	62.6099	104.092	123.123	82.7612	139.788	110.03	71.8205	80.1225	156.797	96.681	78.0121	130.641	101.962	106.401	69.0973	120.437	116.133	105.519	125.621
pos_350	-	273.973	0.66185	pos	-	-	-	-	-	-	-	-	4274.61	4972.22	3937.11	5177.83	1787.68	4958.15	692.256	408.926	388.241	433.825	715.699	683.956	1170.77	1327.94	1640.24	1403.19	795.105	825.697	1618.59	2229.05	1991.95	721.637	1018.68	2456.48	1882.02	1591.87	1754.93	1325.41	1618.99	1546.01	1980.32	1857.51	1890.15	1786.37
pos_351	-	606.895	0.672017	pos	-	-	-	-	-	-	-	-	65.1074	23.2986	21.6139	67.5364	9.66737	21.9477	72.1599	68.2455	12.1108	72.6753	75.7283	75.3216	28.1481	132.819	143.233	68.9005	23.3424	35.655	42.277	42.0908	20.5564	68.4885	89.6684	77.6637	51.6025	21.1168	129.882	54.6146	16.0972	5.09378	49.4726	17.0006	47.3302	43.4897
pos_352	-	261.03	0.66185	pos	-	-	-	-	-	-	-	-	3342.5	3540.25	2996.53	3568.46	3664.28	3666.96	4186.56	3910.89	3804.78	3852.91	3945.51	4362.69	4109	4360.9	4537.56	4703.61	4171.23	4269.66	3835.02	3619.66	3569.56	4343.35	4282.49	3525.3	4169.29	4085.67	4050.14	3829.43	3884.02	3750.35	3872	3421.65	3533.35	3205.52
pos_353	-	130.017	0.619183	pos	-	-	-	-	-	-	-	-	203.179	179.329	120.677	208.818	169.582	135.226	156.494	263.995	182.074	201.036	233.104	281.955	247.486	247.58	204.779	202.201	150.399	254.34	140.884	210.078	122.83	176.108	192.999	220.545	239.464	162.894	223.536	173.291	208.882	147.353	243.342	195.483	227.684	223.778
pos_354	-	170.066	0.651017	pos	-	-	-	-	-	-	-	-	19125.2	19520.4	18107.1	20010.9	22091.1	20896.2	22261.3	21340.4	21577.3	21018	21575.7	22875.1	24208.5	23149.4	22974.1	23564.5	23138.1	24280.7	22298.3	21703.8	21301.8	23587.9	23591.1	19749.3	22144.4	22249.2	20581.2	22477.3	20276.7	19879.4	20436.8	19793.2	20018.1	19651.6
pos_356	-	189.097	0.651017	pos	-	-	-	-	-	-	-	-	12538.2	12290.6	11643.8	12770.6	13813	13008	13796.9	13529.7	13648.4	13217.1	13293.7	13787.2	19372.8	18607.6	18243.1	19262.2	18465	19091.5	17108.3	17515.1	16868.3	18535.8	18390.3	15643.8	17563.8	17233.3	15559.5	17631.7	13259.7	13036.4	12816.1	12175	11812	12173.6
pos_357	-	518.808	0.692183	pos	-	-	-	-	-	-	-	-	13.2356	42.6056	15.6802	65.2184	0	66.6373	340.098	432.298	390.804	243.152	334.242	405.781	148.271	8.95971	35.7027	158.958	271.963	663.115	572.832	369.998	347.156	82.9967	255.744	244.163	286.555	165.537	128.788	143.992	203.134	171.043	116.923	108.317	113.671	118.697
pos_358	-	395.03	0.692183	pos	-	-	-	-	-	-	-	-	304.109	300.12	250.498	269.975	455.855	446.635	165.359	353.7	423.721	178.52	159.156	611.076	699.67	419.47	149.82	194.97	741.183	333.913	121.285	109.317	142.121	868.619	381.916	193.277	118.993	117.515	133.113	304.892	195.39	154.055	356.569	266.981	311.842	310.209
pos_359	-	406.85	0.692183	pos	-	-	-	-	-	-	-	-	0	5.55782	0	35.0637	0	7.6447	266.793	250.951	208.466	199.309	160.644	224.803	54.1871	0	0	66.0113	99.2239	343.305	206.132	131.777	111.808	34.1386	113.6	111.656	145.147	57.8122	70.1397	38.1787	107.289	88.3238	42.6766	24.4836	29.4296	47.71
pos_360	-	533.024	0.692183	pos	-	-	-	-	-	-	-	-	89.0283	105.363	102.422	213.919	15.3851	180.085	67.7927	59.2939	90.9893	144.167	76.6458	82.1227	130.752	94.7063	196.282	126.892	41.9011	30.861	8.02922	10.2925	19.2216	106.613	69.995	38.9867	229.462	300.977	250.839	408.794	229.641	260.034	78.1674	91.6495	130.575	126.633
pos_362	-	320.866	0.702683	pos	-	-	-	-	-	-	-	-	250.147	303.011	256.126	450.995	134.467	549.137	1421.77	1408.88	1387.98	803.057	1194.66	1531.3	599.304	284.216	267.829	648.194	1194.54	2080.09	1479.75	1197.26	850.411	512.438	915.71	850.213	868.344	598.979	569.951	665.576	742.186	496.822	577.188	542.12	541.194	539.346
pos_363	-	313.026	0.989333	pos	-	-	-	-	-	-	-	-	761.977	64.3186	49.7821	3403.92	1093.93	346.786	780.25	559.574	2323.54	174.81	818.657	617.447	263.858	10632.4	8458.06	335.057	653.729	898.856	379.561	291.183	285.533	911.289	593.522	148.977	109.765	125.808	119.871	17.3698	56.083	72.7685	1243.23	1490.38	1389.07	1456.03
pos_364	-	586.966	0.702683	pos	-	-	-	-	-	-	-	-	160.66	225.355	115.939	417.377	19.1343	321.93	354.074	395.367	262.459	315.985	340.417	248.265	138.465	97.715	75.0589	257.632	73.6026	306.39	142.963	171.274	198.075	113.175	234.025	143.458	560.082	570.394	511.423	435.729	488.241	513.246	255.179	261.406	219.355	210.31
pos_365	-	281.05	0.692183	pos	-	-	-	-	-	-	-	-	68.529	72.3963	60.2349	30.6956	128.731	279.012	61.4542	343.214	313.447	115.117	58.1003	467.534	842.741	38.8028	0.0548654	47.0643	596.709	403.731	70.0952	56.3254	82.0442	977.754	340.942	120.24	77.1356	31.434	29.4222	186.73	68.1452	23.6611	213.125	183.278	147.522	130.381
pos_366	-	225.01	1.08333	pos	-	-	-	-	-	-	-	-	1947.36	186.676	205.785	3539.75	1307.41	463.051	333.723	333.774	1765.88	495.296	415.928	414.471	403.525	6482.13	4201.98	310.747	288.466	363.524	385.304	292.612	253.997	466.012	420.335	205.262	228.003	252.214	261.635	391.89	219.933	270.853	1704.2	1693.25	1781.42	1475.17
pos_367	-	663.174	0.702683	pos	-	-	-	-	-	-	-	-	571.49	1047.17	964.928	945.926	361.401	772.216	313.63	295.91	166.227	238.914	410.905	141.293	369.286	293.007	657.07	752.475	155.859	194.4	252.748	384.451	487.952	123.576	380.623	290.25	1981.49	2237.94	1646.7	1239.58	1009.78	1251.14	407.58	552.161	318.614	415.477
pos_368	-	632.97	0.702683	pos	-	-	-	-	-	-	-	-	9.21165	15.1158	13.0107	64.9731	17.1827	17.5288	35.7135	63.4782	62.566	101.428	36.6768	51.944	78.4436	0	29.3337	88.8345	55.5597	135.774	50.6176	44.4299	25.8668	29.6087	87.177	89.9372	230.112	173.703	158.288	121.282	109.248	116.309	15.1212	52.0909	20.7519	16.9745
pos_369	-	367.112	1.08333	pos	-	-	-	-	-	-	-	-	47.8569	326.24	201.946	86.036	293.416	55.1888	208.38	333.762	121.35	152.15	225.192	117.108	986.874	49.4801	60.9453	118.342	138.217	170.279	1051.98	863.258	487.11	488.098	80.3924	260.974	146.715	209.919	173.186	181.069	210.91	214.451	136.871	156.976	177.697	149.08
pos_370	-	163.06	1.08333	pos	-	-	-	-	-	-	-	-	18.1668	138.425	75.3777	4.46969	17.9599	111.348	173.188	296.96	28.394	164.297	208.786	234.135	463.399	0	0	182.587	312.791	283.645	589.826	412.968	431.793	504.007	473	203.813	485.993	322.718	448.851	328.793	297.289	470.324	65.1911	71.3312	107.675	101.821
pos_371	-	539.147	1.11448	pos	-	-	-	-	-	-	-	-	361.337	396.666	412.127	384.212	1064.22	226.165	91.28	210.03	74.6292	268.932	64.2601	23.1787	697.541	7.61317	98.2697	114.391	43.4914	29.7852	645.098	484.616	466.437	300.563	56.0026	272.8	51.6292	136.308	240.964	227.645	163.76	206.247	389.286	324.245	362.826	344.451
pos_372	-	417.088	1.10398	pos	-	-	-	-	-	-	-	-	190.051	527.65	313.452	178.984	384.622	76.8822	423.501	220.347	81.6181	176.189	347.162	48.3006	487.687	118.279	118.301	109.62	0.240511	10.8795	337.904	392.585	182.663	161.606	0	160.069	31.8954	78.3279	95.8493	0.2039	46.9966	75.8148	123.833	155.763	201.841	147.664
pos_373	-	460.202	1.13615	pos	-	-	-	-	-	-	-	-	2143.94	2152.1	3000.21	517.711	7733.58	1916.68	860.02	998.323	745.033	1119.64	1342.98	1667.2	6009.01	1598.1	2750.18	479.678	4853.38	2263.46	8977.55	6157.84	5469.51	4958.38	883.003	5021.66	741.78	753.032	1050.93	1719.77	560.926	828.181	2376.28	2400.71	2516.45	2378.8
pos_374	-	125.071	1.12013	pos	-	-	-	-	-	-	-	-	60.5719	40.5797	46.2107	36.1085	66.1901	11.0632	23.5047	27.7987	15.1037	0	26.1423	23.6884	79.2951	6.76787	0	6.45945	39.8182	42.5157	56.5531	92.3316	46.5167	12.0869	23.6589	32.3121	51.976	19.6424	17.4761	73.7367	24.2552	12.9453	9.29742	13.0212	4.92388	15.1311
pos_375	-	130.097	1.13615	pos	-	-	-	-	-	-	-	-	1212.12	677.858	1073.81	1127.3	1678.69	2312.22	359.726	1330.84	1058.01	767.906	520.915	1079.74	2633.11	1349.64	176.808	504.631	3654.21	2061.33	473.671	607.95	418.662	5913.53	3269.92	1141.86	801.119	711.182	629.257	2888.07	1378.77	802.827	1233.82	1201.56	1258.8	1165.64
pos_376	-	607.211	1.13615	pos	-	-	-	-	-	-	-	-	896.125	694.04	1533.66	238.537	1329.37	725.125	512.041	649.885	373.035	707.685	594.326	542.188	1889.15	699.488	649.633	695.582	1122.85	837.466	2392.32	2379.23	1815.59	2104.04	1239.66	977.628	1210.84	926.08	1453.71	1874.4	752.816	951.918	912.874	817.165	918.26	955.065
pos_377	-	645.164	1.16732	pos	-	-	-	-	-	-	-	-	361.75	180.52	243.36	329.823	202.752	193.887	45.5423	108.122	148.387	75.427	126.076	91.3516	48.8064	1306.29	714.286	36.4506	51.1554	70.071	102.957	92.5439	119.733	124.075	68.5385	43.9995	0	11.7802	83.2675	151.288	65.8658	52.4529	147.125	148.837	170.73	163.94
pos_378	-	218.102	1.17732	pos	-	-	-	-	-	-	-	-	1638.88	1531.23	1212.16	884.315	1520.96	1033.35	341.856	479.378	303.537	480.693	662.545	802.812	1237.15	907.644	333.653	404.597	777.817	424.274	982.65	786.236	679.657	521.216	140.793	492.339	733.982	633.244	610.867	1136.37	637.144	973.096	696.781	639.976	724.374	661.107
pos_379	-	322.112	1.17732	pos	-	-	-	-	-	-	-	-	165.216	252.112	240.797	186.032	349.059	369.938	652.377	1143.15	728.349	1118.32	746.556	1080.11	1074.31	168.58	71.1304	558.369	2030.32	1535.98	981.464	745.681	688.365	598.443	476.293	492.095	454.311	516.763	558.91	819.554	467.505	423.376	375.916	411.861	351.887	399.43
pos_380	-	189.039	1.17732	pos	-	-	-	-	-	-	-	-	258.898	626.818	501.032	7.24206	441.071	676.013	660.014	825.518	414.607	470.048	948.262	548.867	1636.95	0	23.3563	772.21	769.902	805.425	1401.54	851.331	909.53	1309.37	1161.39	371.529	1082.44	984.994	907.916	524.4	929.708	882.328	460.7	443.49	430.223	439.288
pos_381	-	613.161	1.17732	pos	-	-	-	-	-	-	-	-	1246.96	1527.05	997.228	867.068	2212.15	946.777	393.604	462.458	231.756	547.719	596.723	414.281	2738.74	602.022	809.302	423.534	552.716	450.88	1030.52	859.795	596.423	504.11	470.312	663.135	567.27	606.798	718.739	1173.95	927.449	842.08	1008.67	1001.13	918.59	928.479
pos_382	-	587.096	1.18832	pos	-	-	-	-	-	-	-	-	155.239	212.079	157.335	47.2624	424.148	423.74	132.997	222.109	92.5217	228.147	161.655	187.947	953.091	0	36.3504	250.194	491.24	376.314	978.26	790.323	681.521	768.05	220.76	134.268	169.782	552.626	453.662	259.638	233.27	165.245	241.355	250.098	223.585	268.645
pos_383	-	371.124	1.19865	pos	-	-	-	-	-	-	-	-	62.3033	134.343	115.252	61.7443	406.028	71.9706	215.17	258.661	51.2012	167.064	183.45	216.506	1238.75	37.3753	18.3221	152.653	307.905	269.003	1065.58	747.455	547.983	492.054	156.94	152.181	193.567	120.315	306.36	218.049	169.101	119.015	86.0458	59.243	66.1862	96.0052
pos_384	-	494.187	1.23098	pos	-	-	-	-	-	-	-	-	3621.03	3185.91	3648.73	3069.67	4805.27	2937.37	1079.48	1179.95	1359.45	1028.35	2390.44	2445.89	2209.3	506.812	583.214	1267.77	2238.38	3198.11	1380.07	1534.98	1587.67	912.267	568.453	2343.12	1889.55	1218.19	1572.8	5703.2	1087.33	659.974	1974.66	2105.35	1917.02	2031.66
pos_385	-	165.054	1.23098	pos	-	-	-	-	-	-	-	-	4334.57	3817.1	4105.19	3215.93	5825.75	2898.39	1342.42	1158.96	1476.4	1320.66	1977.81	2580.66	1749	1064.7	586.134	1090.02	2208.08	2837.48	1109.25	1436.49	1345.98	881.486	1152.97	2962.91	1495.89	976.99	1141.97	3387.31	983.822	806.874	1976.36	1916.14	1853.95	1892.01
pos_386	-	357.164	1.25198	pos	-	-	-	-	-	-	-	-	271.797	235.695	346.487	81.169	469.49	208.511	81.2518	96.4857	40.6628	57.9554	170.503	75.4506	390.045	0	86.2738	28.1195	71.7731	104.315	345.382	294.576	262.779	84.4514	7.54717	163.866	167.712	111.603	133.27	616.603	120.221	93.4656	164.723	174.462	110.103	170.917
pos_387	-	318.065	1.23098	pos	-	-	-	-	-	-	-	-	247.851	116.816	217.817	174.254	47.8526	139.165	263.827	229.674	175.675	249.632	210.257	240.901	181.63	57.6451	37.2522	138.663	171.704	225.869	15.2612	86.0867	23.4966	16.0753	0.000799878	105.276	26.7247	44.6198	49.3605	233.916	62.1626	76.4861	120.314	114.899	104.663	107.968
pos_388	-	649.214	1.26198	pos	-	-	-	-	-	-	-	-	23.4209	0.00545867	6.01858	22.1171	8.66389	61.9234	76.2642	139.612	96.6912	100.57	103.364	84.5343	289.987	3.88643	0	64.9835	181.625	61.7729	259.426	352.162	248.642	84.9423	62.042	162.366	327.867	316.912	398.162	492.281	211.066	239.609	73.0128	88.0186	58.3865	100.984
pos_389	-	429.171	1.27315	pos	-	-	-	-	-	-	-	-	193.976	117.846	294.963	180.416	227.354	152.018	153.627	135.453	194.753	137.465	240.009	206.706	1274.98	474.246	133.815	177.6	71.1231	316.824	1227.67	1839.51	599.869	223.466	41.1389	421.022	312.783	299.175	348.232	322.519	269.912	186.713	206.238	261.292	118.752	232.851
pos_390	-	534.202	1.27315	pos	-	-	-	-	-	-	-	-	13.691	0	22.4897	9.29252	6.17711	58.6103	176.411	210.947	125.488	105.144	220.475	185.539	9.19193	0	8.73407	137.014	93.3222	231.171	33.8227	133.169	125.7	78.842	190.425	101.751	793.551	715.421	622.526	709.339	327.598	424.022	78.2803	92.4071	38.5938	102.298
pos_391	-	101.024	1.3248	pos	-	-	-	-	-	-	-	-	64.046	18.2137	76.4346	76.1911	0	113.423	154.288	155.894	144.044	142.088	175.096	174.191	34.6241	0	55.9814	189.779	142.075	176.156	27.6909	11.3177	122.211	214.351	196.503	85.654	223.318	168.459	183.844	383.749	210.594	141.631	101.319	137.835	84.4035	123.242
pos_392	-	295.1	1.3248	pos	-	-	-	-	-	-	-	-	201.993	187.717	253.188	418.055	100.384	616.702	817.823	964.481	789.173	995.859	864.667	799.508	391.409	5.63704	114.381	754.294	550.251	904.302	364.929	386.358	342.483	509.898	669.898	468.75	924.885	1032.81	1141.01	1427.25	941.193	733.259	458.753	489.255	367.505	482.107
pos_393	-	368.155	1.35665	pos	-	-	-	-	-	-	-	-	1493.91	2545.73	2352.9	458.287	9231.03	802.524	419.721	407.094	292.747	297.192	743.395	308.183	9309.14	819.983	694.178	267.997	662.147	599.863	4044.62	2309.74	1632.12	3165.05	503.077	1127.65	314.111	274.228	370.227	705.514	278.702	239.247	1073.74	1133.5	1097.48	1099.41
pos_394	-	514.228	1.37763	pos	-	-	-	-	-	-	-	-	4008.2	4410.64	4792.9	481.776	3445.43	775.215	782.954	320.897	357.773	207.808	1231.13	393.03	1880.34	908.597	1627.72	883.654	390.408	537.893	1070.41	2467.78	1256.93	2848.98	414.358	432.782	1134.09	661.685	1192.61	1783.42	997.789	1559.56	2863.71	2871.33	2846.26	2881.2
pos_395	-	188.055	1.35665	pos	-	-	-	-	-	-	-	-	7.77346	1.19671	20.0551	40.1998	0.950007	138.362	443.58	348.469	384.323	251.707	348.077	413.681	13.3861	1.89984	58.6178	241.082	123.072	352.098	19.7074	19.5973	82.4429	152.515	239.375	99.7304	744.343	555.389	490.191	946.171	476.808	528.57	154.196	150.758	143.78	161.152
pos_396	-	444.207	1.39813	pos	-	-	-	-	-	-	-	-	4152.88	7231.38	4967.26	2564.81	10188.1	2907.61	982.831	890.672	775.88	694.569	1630.21	824.938	6857.27	1632	1358.59	382.432	1714.04	1155.64	5227.27	5620.27	3602.96	4378.53	1333.44	2804.98	767.45	859.914	1251.29	1585.78	709.681	790.109	3000.27	3209.51	3150.05	3058.4
pos_397	-	366.176	1.42863	pos	-	-	-	-	-	-	-	-	120.939	503.316	219.498	78.8334	2423.29	123.707	166.92	114.223	74.2435	73.1934	239.28	100.321	1011.91	44.7483	0	22.3268	121.685	152.164	619.948	491.793	310.785	206.134	17.5521	147.154	118.85	60.7791	119.438	322.261	75.1433	118.015	239.825	189.756	187.985	189.304
pos_398	-	442.228	1.43913	pos	-	-	-	-	-	-	-	-	1030.29	1122.17	1650.51	258.558	2526.23	389.072	314.986	182.722	112.161	132.615	457.218	119.959	1700.47	372.102	287.417	72.1717	213.411	206.028	1938.08	3050.24	1546.27	1151.12	135.941	1088.43	231.544	131.068	293.314	557.261	124.502	260.334	673.412	751.799	757.89	721.445
pos_399	-	717.259	1.46013	pos	-	-	-	-	-	-	-	-	237.983	19.6002	313.115	350.005	14.3284	387.47	978.688	481.292	584.984	971.596	572.988	635.306	13.3356	993.394	4749.6	6249.12	864.046	1045.06	4.55273	149.366	236.4	148.997	2510.02	1276.79	3072.19	3569.48	2855.18	9845.96	1090.07	1177.45	426.18	446.675	412.765	469.035
pos_400	-	415.1	1.47047	pos	-	-	-	-	-	-	-	-	5072.35	3805.62	4729.86	5427.13	7081.83	5643.27	5750.58	5317.77	5727.49	6899.71	4958.37	5483.67	4806.54	4510.85	3694.04	5664.25	3063.39	4009.38	4654.91	4434.18	1841.71	2160.92	3539.33	3840.75	4031.2	4590.6	4035.53	6440.69	6233	5711.73	4649.99	4534.75	4873.2	4541.12
pos_401	-	313.113	1.5228	pos	-	-	-	-	-	-	-	-	487.21	321.797	406.002	1130.28	109.551	498.8	300.47	294.078	277.125	346.666	318.212	237.504	336.78	45.2477	269.922	646.434	228.493	281.332	414.432	492.088	432.874	293.201	412.777	432.847	468.011	682.068	554.278	520.913	548.363	519.983	318.803	316.4	310.328	274.3
pos_402	-	170.081	1.55447	pos	-	-	-	-	-	-	-	-	341.067	373.616	346.582	315.856	321.193	415.845	414.388	424.657	335.377	330.056	411.033	303.913	602.338	149.503	235.737	324.039	309.117	354.346	658.817	641.322	412.975	359.715	266.153	435.431	277.491	248.24	301.618	505.097	251.696	320.637	353.332	342.358	343.492	367.113
pos_403	-	140.07	1.59763	pos	-	-	-	-	-	-	-	-	857.131	850.297	829.902	1197.76	683.902	653.819	318.604	243.437	242.611	359.412	314.521	246.788	198.454	257.195	436.566	650.723	175.828	312.352	40.0113	273.244	207.425	212.631	868.98	692.776	293.434	659.166	378.874	480.949	506.254	554.91	441.299	473.397	466.515	442.383
pos_404	-	775.262	1.59763	pos	-	-	-	-	-	-	-	-	377.206	136.024	411.281	439.329	28.6166	481.501	1063.53	700.462	810.568	1146.21	735.938	699.259	43.4518	426.352	1400.65	2101.56	348.204	639.472	37.6497	199.229	100.647	115.697	907.91	592.991	1493.29	1480.33	1315.21	2619.04	1090.9	1128.62	508.683	518.974	492.255	507.469
pos_405	-	323.113	1.63095	pos	-	-	-	-	-	-	-	-	96.4821	57.1392	89.6262	81.2075	39.2125	84.9506	101.359	88.1088	81.8729	143.918	82.7147	89.9611	40.5045	41.6512	123.544	265.787	123.606	90.9986	59.1074	109.202	68.5307	64.5078	103.502	140.805	116.651	133.602	144.091	626.333	93.2425	133.111	97.0753	77.6396	103.262	107.42
pos_406	-	399.126	1.57597	pos	-	-	-	-	-	-	-	-	4737.56	2935.31	6095.49	4715.36	2128.36	5146.07	5757.24	4816.57	4781.39	5810.61	4753.55	4876.11	1022.69	3562.92	5621	5787.55	2721.5	3493.94	1792.3	3426.47	2865.05	2984.94	4668.77	4502.98	5580.14	5241.46	4981.12	8703.57	7106.88	7148.9	4616.71	4378.35	4438.93	4329.9
pos_407	-	171.029	1.76312	pos	-	-	-	-	-	-	-	-	368.805	1583.5	386.908	103.596	2177.36	120.238	185.972	400.664	230.772	101.874	404.186	117.004	1350.17	246.036	259.785	88.557	73.7406	127.039	1613.45	1143.09	2002.09	507.874	784.372	93.3411	99.9865	56.5348	63.849	68.909	40.3856	124.659	459.544	435.657	498.237	446.982
pos_409	-	325.092	1.89495	pos	-	-	-	-	-	-	-	-	347.324	290.023	323.134	542.54	271.28	459.778	561.158	503.848	533.439	534.028	452.908	708.469	437.166	400.073	819.521	615.338	539.216	598.105	558.548	463.408	569.64	454.926	497.248	647.042	529.706	545.262	459.23	1330.04	541.372	412.94	433.883	451.068	465.147	436.58
pos_410	-	240.144	1.93927	pos	-	-	-	-	-	-	-	-	146.947	195.602	250.386	178.888	263.191	142.138	149.562	101.539	129.891	82.9908	189.925	140.427	200.965	115.751	337.83	140.573	59.474	110.296	200.965	188.996	227.371	205.281	167.384	118.332	281.1	255.125	247.471	574.124	267.872	232.781	168.347	148.113	163.821	173.496
pos_411	-	467.083	1.85095	pos	-	-	-	-	-	-	-	-	787.185	6702.6	980.936	10.1118	15037.5	40.5646	92.3304	2260.26	729.303	35.5168	2234.56	7.20379	14154.7	1459.97	697.832	20.9517	6.49523	7.2208	17507.9	10735.8	4014.18	4943.14	490.632	111.918	185.552	409.358	32.8964	171.165	3.08464	824.543	2917.46	2864.1	2874	2859.5
pos_413	-	254.139	2.08293	pos	-	-	-	-	-	-	-	-	1456.01	1735.16	1804.93	1245.29	3720.65	966.642	1147.56	2709.78	2409.9	1644.66	1684.74	2604.16	3143.07	1197.1	2756.3	1291.69	1595.65	2156.9	1044.41	783.139	736.548	876.274	625.278	338.32	160.952	131.188	189.051	530.265	227.017	256.904	1378.58	1320.46	1336.91	1299.95
pos_414	-	468.187	2.1261	pos	-	-	-	-	-	-	-	-	530.516	269.737	281.992	379.533	888.666	102.291	145.152	100.581	156.295	128.973	187.692	355.331	475.228	68.9692	106.852	195.31	244.514	322.231	403.054	265.931	297.287	144.596	76.289	512.037	87.761	8.09244	42.9991	227.98	21.9516	3.40904	202.977	203.806	207.67	218.036
pos_415	-	526.219	2.1261	pos	-	-	-	-	-	-	-	-	2689.51	1118.26	1968.76	2474.45	1617.63	1544.61	1630.83	1102.84	1351.86	1353.46	1722.26	1776.89	425.199	1258.33	1513.59	2247.22	2155.09	2115.43	592.881	1201.66	847.07	798.162	1248.51	2891.43	858.867	770.896	720.681	1690.65	613.787	415.347	1439.46	1520.56	1452.57	1488.87
pos_416	-	166.086	2.25075	pos	-	-	-	-	-	-	-	-	31660.6	16747.8	20811.4	16787.9	62033.1	6447.03	6704.71	5199.16	8084.64	5632.52	11619.4	9869.45	14031	7986.97	4572.55	5560.61	11182.7	13104.3	14926.2	11209.3	9378.47	6529.79	4586.46	14521.9	4711.83	2946.58	3743.39	11186.7	3275.21	2102.02	11473.4	11751.5	11391.5	11317.8
pos_417	-	490.228	2.30643	pos	-	-	-	-	-	-	-	-	3593.06	1668.43	3322.76	1952.03	3423.3	898.427	724.476	537.103	1037.74	646.946	1441.77	1263.82	606.954	566.104	341.162	729.474	1201.75	1248.31	605.568	672.025	450.304	326.082	198.094	1537.67	465.978	229.03	305.225	800.581	334.03	173.653	1248.11	1322	1304.15	1308.48
pos_418	-	535.192	2.32528	pos	-	-	-	-	-	-	-	-	343.594	290.522	336.487	164.677	909.826	69.7423	149.811	109.997	177.803	181.784	447.261	383.362	310.695	187.993	38.8711	225.744	151.939	326.069	386.173	436.375	292.102	269.553	238.343	530.712	74.8169	50.8864	85.5342	236.659	28.6678	17.1228	315.345	325.64	301.932	306.673
pos_419	-	221.092	2.39877	pos	-	-	-	-	-	-	-	-	1886.06	3365.64	1623.28	1026.95	3724.41	432.212	134.134	184.55	386.248	21.9243	286.498	195.793	1111.66	2082.75	3367.18	382.478	6.71138	160.557	870.233	1179.72	1948.91	689.483	469.08	493.263	102.447	39.1544	137.638	224.827	155.791	96.7295	1002.97	1049.79	1009.36	972.781
pos_420	-	289.091	2.44098	pos	-	-	-	-	-	-	-	-	4858.77	3759.02	4141.73	3402.13	4081.85	2708.82	14597.8	8136.85	9001.16	9747.92	13943.4	8858.46	5598.4	7138.06	7907.82	11680	2653.36	5097.07	7762.04	11263.6	11808.3	8715.32	19328	9054.53	7674.08	6232.21	7727.54	10310.2	7908.17	7752.13	7105.99	7792.14	7457.19	7437.74
pos_421	-	460.203	2.31247	pos	-	-	-	-	-	-	-	-	1051.74	630.782	1175.61	736.832	965.905	381.29	1137.9	1470.03	1448.54	1237.65	1282.93	1218.45	1405.32	988.899	2470.49	1622.69	1111.87	1137.37	1057.08	1698.38	679.299	1167.23	535.101	2055.54	681.144	400.961	518.989	1182.16	425.666	601.297	1040.68	1051.78	1000.18	1001.28
pos_422	-	406.207	2.69433	pos	-	-	-	-	-	-	-	-	2039.78	1634.11	1908.89	2496.92	737.053	2472.67	4897.82	3193.1	3017.74	4219.69	3247.44	4077.54	492.474	869.35	1920.69	3747.31	2466.1	2872.63	690.985	1904.85	1147.26	1382.18	2181.26	3280.2	3661.83	4445.47	3714.41	4158.31	5241.34	5022.55	2710.76	2701.48	2840.12	2843.85
pos_423	-	378.176	2.84805	pos	-	-	-	-	-	-	-	-	8553.25	7012.32	6982.4	9620.5	4727.04	11811.9	16696.7	15096.6	15470.3	13796.8	13397	21598	7081.64	7599.33	11523	15111.1	15011.2	17859.2	10430	10990.5	11818	15232.5	13760.4	14965.8	13557.4	13160.7	12980.6	17051.1	14002.1	12878.6	11175.5	11054.3	11149.3	11255
pos_424	-	206.048	1.79562	pos	-	-	-	-	-	-	-	-	355.45	371.602	486.695	352.884	291.118	496.839	445.266	398.502	388.081	231.203	483.82	442.534	266.965	146.576	255.159	329.915	267.62	446.417	408.442	438.352	192.177	226.463	195.18	346.971	373.864	253.91	386.327	751.954	337.238	393.883	387.154	371.751	393.45	369.087
pos_425	-	396.223	1.51213	pos	-	-	-	-	-	-	-	-	362.086	303.193	658.475	66.1048	977.122	130.024	132.06	117.015	94.4071	123.342	297.899	94.583	538.651	40.723	50.809	117.473	242.938	141.057	1606.93	1285.69	1516.9	11690.7	1086.97	905.125	218.759	119.275	237.687	295.036	158.683	199.621	531.017	551.39	567.282	554.115
pos_426	-	507.183	2.94172	pos	-	-	-	-	-	-	-	-	2311.47	3143.79	3282.82	2097.42	3532.1	2441.95	1269.7	1899.36	1429.17	959.269	2095.65	963.547	3064.96	2030	1985.16	1453.59	767.37	1175.71	4128.49	3156.77	4592.65	3258.31	3355.26	1146.59	2374.42	2157.46	1978.69	5595.41	1576.19	3275.98	2093.01	2015.49	2149.28	2157.68
pos_427	-	324.165	1.38763	pos	-	-	-	-	-	-	-	-	1097.28	1310.84	1121.95	509.333	1860.67	740.873	422.45	345.753	308.761	303.869	603.955	329.241	1078.92	412.661	123.258	74.7836	878.265	679.959	1740.18	2328.86	1452.57	1241.77	139.927	1338.65	64.2963	86.9684	166.703	272.462	50.4066	65.8671	832.317	823.755	787.023	787.969
pos_428	-	247.129	1.29365	pos	-	-	-	-	-	-	-	-	103.307	231.677	93.5471	43.926	651.938	33.8871	192.686	294.022	238.752	195.21	306.362	77.5735	404.977	131.684	2.75248	108.736	76.468	120.266	120.732	49.0094	69.6873	61.2454	44.7767	42.2335	78.7661	188.27	108.507	275.885	68.0982	114.053	96.1324	129.453	82.8241	129.844
pos_429	-	524.197	1.23098	pos	-	-	-	-	-	-	-	-	11486.9	6297.1	10309.6	6440.19	23501.4	11470.3	4277.16	5663.18	5280.21	6961.36	5867.5	10530.3	9199.2	6347.4	4885.97	4264.36	17540.5	14133.4	8833.2	6529.43	8137.99	5378.46	4338.97	13636.6	4050.19	4477.49	4830.2	13750.3	3868.06	3078.33	8104.89	8500.21	8524.76	8343.36
pos_430	-	182.081	1.23098	pos	-	-	-	-	-	-	-	-	12920.9	8651.64	10497.3	10322.2	21971.6	8630.56	3982.34	3872.51	5366.3	3736.43	6558.93	8921.16	6933.53	6281.02	1884.37	3210.17	9422.84	11833.6	5746.34	5152.21	4575.54	3585.77	1659.93	7426.88	3490.9	2465.04	2897.06	9982.94	2500.4	1542.63	6469.48	6515.56	6557.01	6152.91
pos_431	-	343.138	3.43698	pos	-	-	-	-	-	-	-	-	348.876	496.111	424.224	396.416	624.319	429.718	266.122	208.897	186.93	268.921	222.69	348.12	232.055	265.431	520.667	467.827	148.435	139.203	43.6246	83.514	37.1812	53.2604	110.525	81.8007	721.101	679.9	581.223	1103.58	726.141	606.252	379.212	411.926	407.889	391.455
pos_433	-	374.148	3.53382	pos	-	-	-	-	-	-	-	-	542.349	989.551	889.602	856.898	734.722	524.839	812.695	620.609	628.096	500.37	1125.5	605.903	295.611	714.216	992.581	1146.7	273.503	520.328	112.939	429.533	796.241	836.677	1342.83	734.961	656.686	566.488	472.896	503.353	454.057	342.667	656.693	646.174	659.852	621.617
pos_434	-	339.108	3.74697	pos	-	-	-	-	-	-	-	-	845.778	1270.88	1425.12	1204.85	3197.32	1128.52	354.407	339.733	312.85	458.533	327.04	317.611	1039.41	613.605	733.935	374.648	367.688	330.855	846.577	1006.86	323.301	637.029	391.622	636.159	356.246	370.291	314.122	421.192	282.97	446.72	627.237	606.896	726.09	614.176
pos_435	-	162.076	1.18832	pos	-	-	-	-	-	-	-	-	230.959	192.939	179.672	305.142	477.608	117.313	69.3678	123.314	73.4211	90.7945	88.1416	132.965	246.438	325.251	184.705	35.9661	285.116	84.2851	348.8	337.57	204.045	146.063	70.907	101.419	74.3616	83.3797	118.854	88.0765	81.56	83.1777	141.554	155.176	163.328	149.047
pos_436	-	445.166	1.19865	pos	-	-	-	-	-	-	-	-	459.856	432.049	668.095	198.081	1047.16	466.016	338.121	432.524	350.862	384.508	562.92	601.782	1801.19	98.1588	290.265	320.775	919.518	891.934	1460.11	1220.66	880.646	584.301	186.528	469.361	476.55	410.765	652.735	732.281	339.178	318.613	438.877	491.1	439.949	427.997
pos_437	-	413.084	4.38297	pos	-	-	-	-	-	-	-	-	2.77321	0.678667	2.01322	7.21837	1.61806	6.6726	2647.08	1777.36	2296.29	2899.49	1952.84	2598.01	0	2083.23	7.43344	1130.72	1688.62	1545.4	67.8124	562.84	248.541	149.509	811.722	2107.98	1043	1500.53	1079.86	1637.68	1705.19	1719.86	1087.56	943.739	1025.11	979.903
pos_438	-	429.048	4.2873	pos	-	-	-	-	-	-	-	-	0	0.0013501	0	0	0	0	457.888	293.711	377.59	449.707	359.313	300.419	0.280314	221.158	1.67339	155.697	170.646	170.334	6.24711	110.266	40.9884	11.1932	212.401	337.375	299.506	320.894	254.666	236.82	348.453	385.395	193.686	194.478	196.304	208.592
pos_440	-	669.193	4.42463	pos	-	-	-	-	-	-	-	-	771.926	679.712	901.929	251.726	1571.73	175.56	55.0229	93.9938	90.17	53.2315	132.677	13.191	1831.72	476.319	1093.44	100.111	57.432	63.0717	2018.73	1682.04	1627.69	795.537	139.915	307.569	178.04	223.302	215.099	65.3007	101.042	170.074	302.52	277.495	276.593	261.671
pos_441	-	406.171	4.46563	pos	-	-	-	-	-	-	-	-	156.781	193.018	118.319	200.104	451.105	218.58	183.933	227.305	178.801	242.123	213.291	253.047	239.828	119.773	270.976	216.005	209.323	292.727	75.0132	115.795	67.2714	276.532	166.921	185.503	172.951	201.147	139.994	328.61	195.426	162.646	186.008	196.56	187.951	166.113
pos_442	-	565.203	4.45497	pos	-	-	-	-	-	-	-	-	2486.31	1713.55	2399.42	2363.41	918.46	3185.07	1741.15	1672.55	2655.68	1812.87	1751.87	3418.56	1802.82	2840.02	3217.24	2053.42	4379.47	4831.75	1468.95	1745.36	2159.77	5440.51	1914.17	4014.53	1450.4	1783.19	1157.84	4827.98	2251.93	1832.93	1911.92	1877.06	1983.84	1867.69
pos_443	-	713.151	4.45497	pos	-	-	-	-	-	-	-	-	3449.81	1003.41	1932.91	2111.6	339.432	793.733	1518.19	498.728	1502.88	364.048	1125.68	581.251	272.674	957.241	1289.39	699.771	17.0801	393.613	153.671	515.507	1127.22	309.091	1122.01	499.257	472.982	44.1657	486.602	755.524	1068.87	1231.4	933.381	891.231	1009.24	898.91
pos_444	-	693.25	4.47578	pos	-	-	-	-	-	-	-	-	421.653	301.474	175.822	467.347	41.8651	295.644	502.534	681.954	721.589	809.017	437.062	668.751	145.784	946.115	361.102	249.235	952.16	602.566	136.415	124.893	184.761	303.736	183.95	422.775	211.827	667.23	422.301	1392.77	561.663	622.561	567.409	597.913	656.912	613.913
pos_445	-	483.244	4.46563	pos	-	-	-	-	-	-	-	-	219.912	148.801	218.695	94.8855	311.513	85.9382	66.6066	146.801	167.956	119.455	136.947	140.357	406.903	268.852	223.807	142.079	177.412	230.024	369.171	274.075	262.666	213.445	63.0638	177.738	72.4898	83.8873	62.4852	366.44	41.2905	34.5457	134.096	113.955	138.197	73.2267
pos_446	-	205.097	4.47578	pos	-	-	-	-	-	-	-	-	18229.2	19222.3	18281.1	11044.2	38254	12878	9555.98	7338.74	12088.3	4164.93	8489.78	12710.6	31126.6	18631.8	10544	6128.79	14221.5	13966.1	26177.9	22051.8	20338.7	19221.9	6088.91	15551	4699.55	3438.92	4807.59	8044.24	3918.58	3672	12478.2	11764.5	11787.4	11701.1
pos_447	-	409.187	4.47578	pos	-	-	-	-	-	-	-	-	1507.69	1143.74	1303.02	628.742	3803.91	650.387	379.786	298.914	536.475	140.324	259.637	529.484	2477.02	1093.41	660.39	220.995	1152.54	776.306	1449.75	1026.82	1277.26	1157.74	101.929	924.937	80.0776	124.925	177.665	551.178	276.564	160.047	457.428	420.454	423.412	363.545
pos_448	-	395.145	4.47578	pos	-	-	-	-	-	-	-	-	73.7319	26.7283	37.3037	35.1914	66.8796	78.6287	19.7654	68.4089	50.26	98.0881	33.1003	119.409	242.965	19.1619	76.8091	35.4734	101.934	70.4998	105.303	49.3605	96.95	349.11	106.397	50.7974	100.138	100.176	86.5219	243.49	134.525	123.959	60.9501	60.589	78.0581	61.7299
pos_449	-	345.131	4.48647	pos	-	-	-	-	-	-	-	-	3515.93	2600.16	3351.18	4181.56	1525.4	4120.2	2465.58	1759.7	2087.95	1980.76	1745.09	2468.85	557.515	2762.3	1758.46	2605.51	5270.77	2164.78	779.025	1195.83	1219.82	1616.32	2211.75	1755.31	3141.8	3362.91	3223.72	3039.06	3748.34	4215.68	2552.89	2365.9	2424.88	2479.27
pos_450	-	656.231	4.48647	pos	-	-	-	-	-	-	-	-	906.384	198.416	310.432	1377.83	0	604.262	1114.82	1362.19	1101.02	1235.8	1147.82	1208.38	525.269	852.029	1131.34	1264.73	1798.13	1439.86	343.802	630.592	679.363	1019.83	849.461	1112.52	688.859	567.147	350.819	1141.04	316.868	278.719	583.711	481.849	702.068	541.471
pos_451	-	441.223	4.48647	pos	-	-	-	-	-	-	-	-	262.517	321.012	431.296	165.027	365.696	179.792	78.9433	64.3	160.673	15.2721	124.854	39.888	552.766	693.793	313.212	196.511	141.803	270.184	236.901	384.047	775.152	344.247	104.985	636.985	184.329	207.799	180.685	219.575	69.8434	85.2314	188.872	196.585	233.601	201.563
pos_452	-	438.172	4.49647	pos	-	-	-	-	-	-	-	-	158.517	168.036	143.622	230.902	34.6784	249.177	293.679	571.712	480.447	485.707	475.278	457.14	431.557	680.14	422.54	727.914	803.111	824.832	451.059	525.854	855.488	671.213	712.224	609.842	527.619	1097.98	557.599	1534.67	363.039	328.797	260.224	261.233	347.763	317.834
pos_453	-	512.166	4.50695	pos	-	-	-	-	-	-	-	-	1593.51	946.964	969.26	1518.26	462.143	1278.53	2152.75	1725.09	1817.46	3429.44	1727.57	3031.82	1136.53	2026.6	4142.56	4116.34	1535.97	3049.77	584.524	1631.05	2510.56	1865.35	5192.64	3551.97	3627.87	4572.18	4283.5	4793.96	2162.01	1863.52	1455.81	1452.67	1600.05	1515.48
pos_454	-	516.164	4.50695	pos	-	-	-	-	-	-	-	-	957.014	562.242	1129.57	746.976	245.526	964.608	737.047	838.046	882.356	1200.26	718.316	1263.39	455.857	756.274	963.836	1574.03	1384.8	1567.9	502.781	1132	702.916	951.46	1344.78	2443.34	2933.9	4726.29	3730.21	3823.07	1818.01	1960.78	824.863	830.726	966.22	834.216
pos_455	-	183.02	4.51712	pos	-	-	-	-	-	-	-	-	221.192	246.631	227.372	217.429	215.882	331.442	364.186	398.678	373.351	370.672	411.979	357.386	553.836	474.274	309.383	534.319	656.235	555.615	425.632	362.45	495.703	698.205	524.972	579.877	535.978	513.783	409.281	470.295	294.024	289.006	241.32	224.188	307.693	226.681
pos_456	-	548.225	4.51712	pos	-	-	-	-	-	-	-	-	1838.2	1824.74	1648.56	2019.03	887.644	3793.8	1616.56	1408.66	1808.77	1381.09	1577.19	1444.97	1394.69	1362.77	5017.71	3030.18	666.379	1361.52	113.97	244.807	1036.75	621.74	3057.77	798.08	7086.78	7902.86	9026.38	9339.21	6827.45	7417.44	2390.33	2286.37	2557.84	2356.37
pos_458	-	560.189	4.52745	pos	-	-	-	-	-	-	-	-	6349.5	4403.39	5901.86	9055.8	2399.31	14875.3	12259.9	13512.8	15480.8	21657.2	9925.5	24753.8	3359.65	10686.5	17251.9	20194.1	25369.7	30459.6	2406.64	3491.36	7063.64	17461.8	17342.9	16485.1	16967.2	22843.9	18773.3	29078.5	18213.7	13043.7	10360.6	10079.8	11621.3	10120.6
pos_459	-	598.225	4.52745	pos	-	-	-	-	-	-	-	-	364.081	463.268	681.199	903.695	87.1166	322.186	637.217	478.382	771.735	817.12	718.651	605.749	47.0293	551.758	656.108	919.304	1169.57	1335.35	84.8698	130.387	138.695	339.459	1027.33	436.694	852.832	3359.04	1319.75	2588.37	836.092	1047.52	626.538	575.233	618.784	582.693
pos_460	-	295.13	4.53745	pos	-	-	-	-	-	-	-	-	88.9974	213.075	87.4578	15.4569	480.773	24.1076	76.9419	45.9954	58.6184	31.3568	81.1894	70.5768	149.207	95.0069	18.6042	12.1365	73.7174	45.1743	19.0671	20.7078	12.2519	0	8.88999	29.8476	36.0906	35.2137	15.5317	20.1389	62.1808	39.9809	73.0798	80.5452	92.4948	55.8379
pos_461	-	564.219	4.53745	pos	-	-	-	-	-	-	-	-	1922.31	1139.85	1419.61	1883.5	609.147	2637.66	2297.3	2141.59	2844.27	2589.47	2218.07	3246.9	724.81	2148.04	2744.31	2474.18	2697.95	3602.18	458.006	763.797	1283.2	1747.25	3159.9	1885.66	2881.78	3194.05	3428.25	3556.95	3961.44	3660.42	2472.92	2181.28	2639.1	2385.02
pos_462	-	199.096	4.53745	pos	-	-	-	-	-	-	-	-	26.5306	0	21.8149	17.8374	0	64.843	33.5113	41.739	48.0688	64.3392	49.4617	64.0341	34.7053	30.6345	82.2967	92.5643	76.1347	87.7491	27.4812	18.9117	84.5572	134.295	125.754	81.2076	80.7516	74.6172	67.8092	125.82	83.7327	39.1329	30.6254	49.5042	20.2169	25.3156
pos_464	-	231.17	4.54795	pos	-	-	-	-	-	-	-	-	89.1047	208.695	134.042	41.9226	465.839	34.2962	70.5228	56.8587	25.5418	0	90.3351	0	359.95	237.328	116.82	115.067	35.3937	61.0666	15.2248	0	49.6527	44.38	14.2235	0	6.29862	7.96533	22.3473	95.8034	7.0916	17.967	106.112	87.2038	51.6067	67.2022
pos_465	-	863.182	4.55812	pos	-	-	-	-	-	-	-	-	4278.15	2048.16	4733.53	3998.95	2984.41	4367.46	3311.09	2373.59	3972.31	3082.93	3230.79	1646.6	1752.57	2521.96	3663.21	4079.16	1946.36	3332.72	1148.91	2274.56	1297.52	818.944	2390.1	3873.45	3543.94	4672.93	3664.75	3082.52	4849.32	5265.69	2835.11	2768.27	2982.54	2953.77
pos_466	-	386.202	4.55812	pos	-	-	-	-	-	-	-	-	71.3201	83.0753	84.6887	182.652	12.0831	71.1112	128.563	66.189	168.33	154.456	149.492	91.8871	24.0712	164.052	211.617	181.925	232.091	249.253	0	62.8819	127.819	230.495	710.87	471.676	339.729	748.658	451.217	566.037	183.22	173.156	90.1539	95.2087	62.786	110.872
pos_467	-	211.06	4.56845	pos	-	-	-	-	-	-	-	-	216.558	218.875	322.489	171.496	221.988	451.657	1169.45	776.27	1191.71	928.864	1048.52	978.33	359.957	1083.42	265.137	995.405	615.653	1097.67	193.317	259.713	241.906	300.959	459.489	127.083	156.672	139.656	300.246	176.956	226.15	393.562	514.907	427.291	523.187	501.033
pos_468	-	715.166	4.56845	pos	-	-	-	-	-	-	-	-	928.575	488.349	1012.25	1174.71	160.732	1164.39	1738.33	1023.05	1838.73	1066.3	1034.28	1159.32	18.01	349.73	464.539	664.82	174.61	774.72	2.59544	118.376	574.413	263.846	1390.46	614.099	796.855	424.22	692.154	729.631	1643.33	1109.36	838.927	858.34	727.719	801.153
pos_469	-	261.075	4.57845	pos	-	-	-	-	-	-	-	-	223.005	293.255	252.424	251.958	300.323	191.689	397.003	307.409	482.984	469.971	440.848	239.931	161.655	239.661	278.483	191.757	108.147	264.289	245.686	327.82	355.925	230.78	262.299	124.93	249.484	103.82	140.523	169.324	215.477	272.824	273.854	269.482	290.514	322.763
pos_470	-	399.165	4.58878	pos	-	-	-	-	-	-	-	-	93.4737	308.68	113.151	151.513	458.149	244.112	207.692	328.83	334.575	283.827	198.85	520.544	1010.3	207.619	74.4049	144.106	594.082	503.324	627.397	321.107	140.927	607.053	63.1423	215.79	218.057	198.994	94.8244	277.639	229.024	134.44	273.341	260.113	281.311	297.905
pos_471	-	867.212	4.58878	pos	-	-	-	-	-	-	-	-	80110.2	38047.9	58649.6	79312.8	19373.2	71148.5	89471.5	66761.5	88597.6	76285.3	68377.8	98633.4	11061.8	53423.8	76274.9	73435	55161.8	81612.6	13184.8	28996.1	56337.6	39540.3	103817	69704	72669.2	56371.6	73280.4	66262.6	72089.3	67953	51602.9	51916.1	52610.8	51967.2
pos_473	-	382.207	4.60895	pos	-	-	-	-	-	-	-	-	49.9594	32.1049	24.6565	130.282	12.9296	127.082	180.524	259.396	159.971	274.282	117.55	352.426	10.1357	119.876	73.8711	139.561	486.308	632.804	0	0	68.3831	396.02	279.053	184.756	366.48	575.648	350.307	414.628	326.297	265.533	147.744	165.208	156.985	135.997
pos_477	-	436.218	4.60895	pos	-	-	-	-	-	-	-	-	3954.79	3339.99	4718.7	6060.56	2640.52	8114.24	2517.58	3599.04	3109.76	4615.11	2082.09	4291.09	2310.06	1909.26	2317.51	2796.78	5174.17	4429.61	954.544	1456.85	1989.36	3068.64	1721.55	5971.47	3386.46	4196.9	3082.23	3546.15	4434.75	3872.71	3335.47	3164.13	3181.76	3146.84
pos_478	-	569.214	4.63928	pos	-	-	-	-	-	-	-	-	343.473	78.3162	49.061	170.002	42.9675	116.051	60.8043	78.2919	79.9394	53.9851	100.24	96.5516	195.122	34.7301	39.6151	32.0431	368.397	151.466	33.3029	2.55601	16.2984	194.564	105.442	20.1951	79.6307	60.2934	37.8624	76.9705	83.7852	36.1143	38.8846	23.0777	45.1884	21.6044
pos_479	-	470.134	4.62928	pos	-	-	-	-	-	-	-	-	424.932	436.667	479.269	342.404	318.256	281.744	440.388	194.658	286.015	57.7728	334.363	97.2976	307.549	273.449	836.833	332.017	8.97846	0	392.745	261.315	206.737	151.344	163.395	169.429	195.311	66.9428	185.751	191.264	203.565	297.545	307.929	360.585	295.896	326.702
pos_480	-	471.183	4.65962	pos	-	-	-	-	-	-	-	-	728.247	740.654	531.431	1832.61	159.239	1922.05	598.082	1361.56	967.146	1415.59	495.75	1386.71	355.936	399.936	593.332	625.049	2152.53	1696.7	240.961	346.295	412.572	641.258	412.435	1593.83	845.683	1044.79	564.692	854.925	1143	760.402	861.644	868.772	871.663	905.974
pos_481	-	450.2	4.62928	pos	-	-	-	-	-	-	-	-	196.221	121.781	253.472	365.661	97.3828	578.232	353.706	531.829	524.824	587.955	255.32	632.263	134.307	242.529	298.682	370.134	905.277	777.291	101.204	109.589	272.174	535.89	709.23	884.525	465.383	527.912	434.817	495.682	557.695	515.543	322.668	353.923	336.905	330.455
pos_482	-	213.112	4.67028	pos	-	-	-	-	-	-	-	-	121.314	133.092	61.9798	254.346	35.3052	255.453	86.2328	172.909	153.772	286.903	61.0328	217.492	404.255	66.8541	226.899	80.6423	381.412	361.014	66.4424	25.2932	57.6277	140.08	76.6117	194.769	141.55	163.904	83.0118	161.341	111.068	65.5902	130.844	100.526	105.052	109.084
pos_483	-	209.117	4.67028	pos	-	-	-	-	-	-	-	-	490.274	396.32	718.689	545.894	514.174	127.247	287.889	61.4301	200.841	69.982	222.763	282.598	683.155	452.147	746.714	576.703	1575.42	600.773	538.547	476.39	163.068	202.418	185.345	298.124	322.513	506.13	253.564	629.743	227.132	216.743	351.123	279.045	286.702	278.906
pos_484	-	169.049	4.68062	pos	-	-	-	-	-	-	-	-	32.4476	102.198	108.377	111.898	552.757	198.374	195.741	128.935	200.657	164.675	151.153	130.072	330.584	197.712	109.308	89.2466	439.554	630.511	507.04	224.081	79.5286	255.581	145.076	272.703	247.249	267.161	277.497	227.182	217.245	327.428	106.041	113.11	103.74	182.502
pos_485	-	340.195	4.68062	pos	-	-	-	-	-	-	-	-	2.2964	43.5839	4.16626	1.11466	0	6.74163	4.34458	8.65904	0	10.0368	13.3381	15.4823	281.658	16.2632	11.8285	6.03959	0	20.4396	161.529	30.5216	99.1398	229.897	252.054	66.4017	92.492	57.7028	69.9795	87.9764	87.3581	54.1475	15.7138	31.358	13.0965	47.4386
pos_486	-	698.259	4.69112	pos	-	-	-	-	-	-	-	-	1899.82	1449.53	739.455	1357.6	293.751	637.806	381.843	468.078	243.044	238.909	387.147	306.538	302.376	262.552	133.922	151.71	617.147	191.957	0	66.9848	131.639	8.82177	105.067	143.538	102.811	90.4693	105.511	102.8	221.457	74.3048	344.633	251.532	357.582	353.145
pos_487	-	302.123	4.70112	pos	-	-	-	-	-	-	-	-	36.2655	124.345	64.3336	52.9246	88.0235	201.189	7.02354	20.5008	24.3339	20.0774	0	9.40189	19.2606	20.4507	0	0	135.25	77.2919	193.269	240.547	35.6297	152.566	0	157.659	41.8804	48.3677	16.2109	56.741	10.8881	19.1382	38.0342	13.097	5.78666	31.5451
pos_489	-	542.205	4.72162	pos	-	-	-	-	-	-	-	-	24335.3	17452.7	18709.1	35569	10327.2	48620	54707.2	67514.9	70863.9	68212	49912.4	100638	19005.1	35299.3	17123.6	28619	130639	102776	14093.7	13211.3	25545.5	15589.2	20489	39113.3	8522.39	11092.6	8574.18	12585	12194.2	9106.8	32400.9	32631.8	33916.1	31603.2
pos_490	-	669.233	4.71162	pos	-	-	-	-	-	-	-	-	176.516	258.632	159.451	438.803	23.8131	222.013	489.124	139.399	180.938	189.842	245.558	434.24	28.9886	202.682	19.3654	186.414	336.384	403.841	56.5694	91.1503	0	89.6751	180.967	653.83	29.0647	215.637	19.8824	0	45.8473	8.75172	96.9104	58.8702	144.603	52.2013
pos_491	-	245.044	4.72162	pos	-	-	-	-	-	-	-	-	891.172	508.371	709.141	1285.04	482.389	959.418	531.695	820.403	895.072	866.059	687.571	322.805	523.331	718.055	569.581	367.346	335.865	641.994	528.191	744.548	671.724	575.923	908.384	894.1	670.138	950.188	832.185	1017.64	817.97	911.613	568.629	710.272	691.662	532.332
pos_492	-	153.127	4.74245	pos	-	-	-	-	-	-	-	-	2370.12	2760.49	2586.99	2218.68	3967.95	1740.46	3967.35	3386.89	4026.08	3353.87	4214.73	3374.95	3482.32	3835.25	3710.2	4371.18	3424.73	4426.91	1102.07	1842.19	3778.35	2350.12	5184.64	2592.72	8165.9	10031.4	8209.52	11021.6	7524.63	8379.17	4453.67	4223.38	4242.87	4096.54
pos_494	-	207.137	4.75312	pos	-	-	-	-	-	-	-	-	562.556	601.481	574.792	472.563	1364.49	822.432	851.989	897.664	973.814	1172.07	783.733	1411.66	768.594	655.026	961.226	899.417	1767.36	1798.88	760.347	512.291	703.392	1366.82	952.32	987.145	1198.69	1234.11	1098.77	1587.34	1124.76	971.425	868.213	906.647	995.128	941.734
pos_495	-	432.259	4.76327	pos	-	-	-	-	-	-	-	-	277.163	353.308	357.082	203.965	686.739	539.697	618.432	542.156	659.82	866.717	415.08	1005.15	342.166	199.348	625.911	549.147	1153.67	1227	318.648	226.203	382.29	819.399	800.01	611.113	895.065	1053.63	754.213	1188.61	831.947	673.264	578.117	503.107	655.759	614.812
pos_496	-	391.139	4.75312	pos	-	-	-	-	-	-	-	-	214.869	128.882	241.717	97.8976	142.285	70.7121	51.9462	45.4587	113.209	73.6639	39.7523	66.4267	641.444	102.985	998.678	122.869	3.58666	65.5189	571.131	902.963	345.202	226.619	102.235	410.517	131.406	115.414	173.83	139.616	100.193	110.159	47.3605	87.2282	43.3098	89.3869
pos_497	-	514.225	4.7846	pos	-	-	-	-	-	-	-	-	409.359	394.148	438.615	304.161	493.159	307.787	874.407	425.244	639.741	560.429	592.43	1040.26	359.334	522.331	244.914	315.521	1136.87	1296.74	338.443	400.2	954.37	839.18	1212.69	1003.36	401.91	789.644	550.655	969.781	675.998	566.94	532.794	468.181	499.46	460.158
pos_500	-	479.195	4.7846	pos	-	-	-	-	-	-	-	-	969.652	401.568	625.507	241.88	816.089	310.223	166.208	158.487	312.334	269.46	142.429	394.147	207.053	249.278	169.051	277.117	373.546	477.41	216.363	309.395	350.345	509.664	735.274	444.355	446.432	657.775	469.344	777.323	466.808	376.979	309.949	239.13	202.781	270.97
pos_501	-	235.133	4.7846	pos	-	-	-	-	-	-	-	-	55.7928	17.7688	50.0402	54.0312	67.5609	43.6648	109.011	62.1941	114.473	8.11346	107.787	23.0783	43.6685	25.0005	93.1188	45.3637	0	11.0081	110.293	117.525	7.18798	19.3251	0	17.18	25.8258	87.7475	47.6778	62.6425	34.2146	73.5397	19.1635	42.6703	46.8373	10.7743
pos_502	-	267.123	4.79543	pos	-	-	-	-	-	-	-	-	95.4467	26.0914	114.431	45.779	44.9807	64.6144	93.6498	70.7672	54.6048	148.156	25.5381	108.936	2.02737	82.2639	246.127	306.095	419.267	310.671	96.9744	148.097	152.567	97.3472	222.541	493.605	233.536	575.958	339.349	438.079	339.305	260.338	90.2649	132.501	118.456	139.521
pos_503	-	658.276	4.80543	pos	-	-	-	-	-	-	-	-	605.902	135.734	351.182	471.87	78.9968	895.311	476.326	467.201	536.938	806.955	248.066	976.793	97.085	304.865	701.574	811.368	1735.98	1057.83	193.753	263.13	271.959	1646.47	1377.92	943.509	785.152	1212.65	883.893	1332.56	1147.33	752.06	603.189	453.357	524.605	504.874
pos_504	-	302.123	4.80543	pos	-	-	-	-	-	-	-	-	262.472	188.037	259.998	227.081	180.037	406.819	325.27	449.392	400.533	343.121	303.437	411.954	533.41	219.365	343.244	401.148	426.936	600.829	366.295	242.906	408.501	1124.26	779.92	581.431	753.059	738.619	697.097	1089.71	651.333	784.986	421.022	363.661	388.216	378.591
pos_505	-	340.103	4.81627	pos	-	-	-	-	-	-	-	-	44.5595	122.393	70.4396	0	283.314	29.1116	423.96	355.626	446.665	519.909	331.688	636.14	346.999	397.396	539.441	382.71	564.249	581.023	889.929	479.805	192.592	273.021	97.018	174.993	128.558	94.0963	117.183	175.173	140.706	163.457	252.954	237.452	266.329	241.378
pos_506	-	285.098	4.80543	pos	-	-	-	-	-	-	-	-	357.07	513.591	266.843	285.608	586.576	335.826	236.688	348.527	356.543	366.228	241.915	472.947	417.98	256.079	654.619	327.796	560.834	600.858	413.747	245.389	397.163	1040.42	492.335	486.568	696.871	648.51	622.105	1013.71	617.052	570.831	405.774	403.404	397.323	404.694
pos_507	-	649.229	4.79543	pos	-	-	-	-	-	-	-	-	626.33	335.531	523.204	646.778	106.561	608.71	424.397	237.704	422.754	525.256	161.271	581.45	42.7384	218.506	245.15	304.401	262.546	140.332	0	64.524	32.1075	60.7274	137.273	220.17	350.54	596.064	388.972	513.756	1037.51	900.18	499.925	372.538	530.193	462.736
pos_508	-	688.295	4.82627	pos	-	-	-	-	-	-	-	-	282.698	86.0189	383.051	282.288	0	391.589	322.398	54.7306	155.619	394.751	35.8332	257.109	0	210.329	591.438	839.452	294.639	299.313	0	131.515	103.033	115.539	619.043	745.739	1412.48	1485.22	1495.07	1611.07	962.706	825.202	249.841	311.216	274.437	250.815
pos_509	-	419.189	4.8371	pos	-	-	-	-	-	-	-	-	1298.38	1474.06	1469.05	1617.04	1018.6	1479.58	1033.88	1252.71	1187.91	1473.27	1273.54	1538.2	393.448	1018.55	474.904	909.286	2062.5	2502.63	400.962	442.41	899.567	1189.99	825.76	1228.9	2269.38	3297.35	3009.46	3985.71	2077.32	2329.42	1344.22	1416.24	1482.54	1359.96
pos_510	-	454.232	4.82627	pos	-	-	-	-	-	-	-	-	2239.99	2532.12	2795.49	2408	1681.18	1891.36	2094.07	1792.22	2191.33	1518.19	2264.34	1394.32	1363.43	2383.85	2020.48	2526.59	2401.76	2870.53	811.708	1485.07	2073.78	1631.24	2784.28	2376.12	4336.58	5872.5	4439.46	8720.05	2895.82	3281.03	2188.64	2226.29	2064.5	2143.33
pos_512	-	412.194	4.84727	pos	-	-	-	-	-	-	-	-	149.938	272.483	128.67	12.2882	933.444	32.7128	11.1535	28.4821	58.8754	11.301	8.19673	0	405.4	64.9774	79.8752	47.6408	48.7835	34.4915	709.213	801.551	602.783	276.958	271.96	176.885	17.2778	34.4762	51.7443	23.8285	19.1156	33.3013	78.5657	69.8579	96.5484	93.9326
pos_515	-	625.248	4.89977	pos	-	-	-	-	-	-	-	-	228.535	74.046	230.723	391.169	0	395.554	140.193	87.1254	134.574	265.499	0	291.464	174.658	184.264	511.817	509.577	1329.98	789.054	61.8075	52.6253	156.868	286.057	377.516	1512.09	869.577	1168.45	864.763	1597.75	564.015	411.501	140.244	133.773	107.007	192.939
pos_516	-	639.263	4.88927	pos	-	-	-	-	-	-	-	-	156.701	177.49	192.504	113.784	39.0873	194.392	203.085	33.6926	64.196	156.665	83.6566	190.822	0	48.6026	201.71	296.85	201.211	150.946	0	14.063	60.8182	25.5837	106.814	714.474	618.188	1027.78	889.007	997.598	627.895	584.471	220.96	194.619	230.922	144.129
pos_517	-	620.305	4.89977	pos	-	-	-	-	-	-	-	-	1551.38	1226.93	1336.57	1450.47	677.205	1392.42	1716.48	1459.63	1562.83	1996.59	1502.76	1758.61	326.716	1050.64	1164.26	1416.8	1058.98	1383.65	227.177	740.623	589.666	276.027	1228.46	1722.56	1666.08	1732.57	1665.66	1597.39	1658.07	1729.01	1334.24	1323.85	1345.33	1443.83
pos_518	-	390.212	4.89977	pos	-	-	-	-	-	-	-	-	2319.43	733.289	2226.89	1208.14	1456.88	91.8536	161.484	17.8947	30.6653	12.9477	237.131	85.326	307.787	459.62	1126.08	845.156	233.875	335.278	135.901	233.147	289.852	192.461	133.182	296.447	751.151	812.679	706.722	1607.72	586.873	444.067	475.396	448.639	510.214	482.393
pos_519	-	237.112	4.89977	pos	-	-	-	-	-	-	-	-	242.636	125.28	182.478	268.268	61.0089	318.321	214.073	91.5722	220.962	240.836	165.706	287.134	41.4217	235.286	321.72	404.227	401.768	382.222	92.6655	335.099	128.025	179.317	261.419	788.27	386.4	548.185	442.253	598.173	420.71	373.736	216.068	243.244	182.431	263.048
pos_520	-	701.279	4.90993	pos	-	-	-	-	-	-	-	-	143.193	46.913	47.7136	420.399	0	210.669	371.899	12.4255	234.934	268.529	172.035	277.778	11.5443	391.111	241.387	492.17	188.413	132.494	0	20.5117	0	13.1379	8.30406	197.079	292.807	587.848	283.104	534.086	395.632	222.721	164.135	154.609	69.1232	113.385
pos_521	-	540.242	4.92077	pos	-	-	-	-	-	-	-	-	20642.5	16037	18492.5	21668	12910.9	18655.1	29233.8	16879.5	22286.2	22545.4	22343.4	21529.4	12909.6	26535.7	27980.4	30639.4	20153.3	23622.3	9196.53	18840.7	14690.2	14452	25841.4	31736	33026.3	36679.7	36838.7	36440.9	29547.8	28254.4	20070.3	19749.3	19443.9	19457.3
pos_522	-	517.188	4.92077	pos	-	-	-	-	-	-	-	-	134.632	17.4175	63.8851	127.461	275.769	104.769	145.71	98.3668	83.8685	91.617	107.788	108.682	20.7822	39.759	15.8968	46.7142	0	14.1558	0	17.1615	0	0	0	41.1781	72.6726	55.6692	56.9094	48.5418	125.777	94.6479	27.3026	81.9046	72.2907	74.3608
pos_523	-	632.306	4.92077	pos	-	-	-	-	-	-	-	-	341.601	289.488	230.49	361.732	0	351.984	368.501	273.795	396.719	471.403	257.714	976.033	44.7575	181.672	443.764	387.685	666.92	666.143	0	75.8446	38.0633	29.0756	434.122	308.419	738.477	687.726	787.335	639.259	570.107	621.298	306.716	310.668	342.797	343.761
pos_524	-	313.144	4.9311	pos	-	-	-	-	-	-	-	-	1447.11	1392.83	1171.68	1634.61	975.461	1199.8	1469.88	851.81	1120.35	981.128	1160.95	894.31	621.267	1136.52	1023.46	1342.61	468.54	864.341	402.602	694.581	573.141	467.268	720.671	989.677	1041.26	1118.06	1091.57	1288.4	1123.51	1111.45	1065.76	982.41	979.878	995.93
pos_526	-	465.103	4.9521	pos	-	-	-	-	-	-	-	-	223719	208655	213054	187408	270440	233755	232352	288084	236219	276351	255433	279964	344326	253979	229772	225757	310413	260259	370403	360796	288462	232647	268484	219227	236072	188219	220873	272882	236746	228794	236796	255165	232832	250606
pos_527	-	303.123	4.9521	pos	-	-	-	-	-	-	-	-	6644.69	4092.53	4714.47	7313.8	1817.31	3917.41	6062.63	3277.35	4413.34	4540.87	4289.38	4278.42	1236.43	4378.16	5582.01	6345.45	1957.62	2601.24	535.055	2535.24	1830.07	867.079	3538.43	4667.96	5340.72	6147.97	5890.2	7303.99	5540.89	5476.65	4174.75	4252.95	4154.38	4139.43
pos_528	-	137.059	4.96243	pos	-	-	-	-	-	-	-	-	2446.69	1665.65	1468.9	2585.8	735.542	1704.88	2579.05	1656.36	1996.34	2124	2052.2	1859.29	843.337	1720.45	1644.82	2316.62	913.398	1194.34	551.336	1300.35	826.334	569.721	1387.82	2442.6	2077.88	2343.25	2404.37	2402.9	2468.69	2008.56	1907.04	1755.93	1714.09	1673.12
pos_529	-	485.238	4.9726	pos	-	-	-	-	-	-	-	-	344.591	337.089	259.948	461.96	159.533	446.748	242.528	439.06	416.094	357.138	320.899	827.56	302.635	371.748	1543.59	782.689	2001.92	2223.87	152.601	616.902	490.969	1496.47	2224.04	2741.95	613.596	1906.72	747.512	2408.45	575.394	415.283	457.217	447.412	480.559	450.998
pos_530	-	371.149	4.9726	pos	-	-	-	-	-	-	-	-	28221.8	20558.7	26182	26996	17486.4	23703.5	25131.4	16814.3	20605.1	17102.1	20571.8	21235	10276	16868.3	24089.3	24279.2	12839.8	18133.3	12022.5	20610.6	16207.1	12261.8	19018.3	20728.6	24748.7	22946.2	23408.9	25571.7	24756.5	25059.5	20414.6	20567.2	20597.2	20392.8
pos_531	-	658.358	4.96243	pos	-	-	-	-	-	-	-	-	447.303	323.347	208.759	587.425	0	334.257	696.21	448.875	599.532	737.107	595.065	523.32	14.7173	235.117	334.736	740.174	341.989	395.473	0	100.004	44.9752	0	337.771	512.539	537.777	782.427	707.489	697.986	566.018	647.986	423.011	402.628	463.387	370.338
pos_532	-	407.17	4.96243	pos	-	-	-	-	-	-	-	-	4282.33	3262.68	3558.62	4580.44	1782.83	3444.12	5695.19	3944.98	4886.27	5299.17	4604.99	5362.48	2393.33	4425.52	3598.42	5111.09	3660.72	4375.68	1199.75	2371.15	1822.4	1608.31	2774.27	4075.02	5286.52	7552.3	5802.93	6635.21	6052.91	5074.66	3868.43	3908.48	3928.86	3918.88
pos_533	-	418.137	5.0041	pos	-	-	-	-	-	-	-	-	728.963	149.633	154.478	85.7183	214.099	116.031	53.1542	104.271	414.104	6.34669	687.157	81.2846	45.5666	31.8068	13.7221	0	251.542	430.301	80.2868	19.2893	59.5736	244.975	172.394	118.015	21.9958	60.6734	13.1429	177.197	138.699	40.3904	84.6602	21.9413	41.4343	29.0452
pos_534	-	630.294	5.0141	pos	-	-	-	-	-	-	-	-	301.161	254.649	189.776	327.549	22.0936	1583.61	501.011	430.161	838.106	287.64	903.649	1078.95	87.3917	200.713	267.004	392.534	1173.71	1583.12	232.529	192.729	559.845	1148.88	605.966	1167.37	240.466	436.316	234.112	454.162	203.97	144.598	505.628	490.452	504.939	434.541
pos_536	-	764.312	5.02477	pos	-	-	-	-	-	-	-	-	841.874	525.986	598.027	1300.08	53.2867	867.176	116.385	15.6598	81.257	93.821	32.3802	187.045	26.2347	137.617	689.89	530.409	0	19.1331	0	24.1537	24.416	0	198.325	336.335	688.363	968.993	998.837	914.073	718.549	516.623	251.607	249.58	252.147	275.21
pos_537	-	639.263	5.02477	pos	-	-	-	-	-	-	-	-	662.458	434.025	557.588	964.473	214.661	741.007	516.478	250.536	415.474	444.493	268.962	595.713	0	371.985	13.1681	229.668	331.89	585.114	186.513	630.835	103.849	0	0	1552.89	464.956	678.453	554.538	595.931	483.44	380.128	299.708	382.103	298.852	335.864
pos_538	-	207.138	5.04542	pos	-	-	-	-	-	-	-	-	853.783	607.987	832.659	778.124	956.463	992.852	2488.3	1334.49	2174.05	1794.75	2327.91	2624.51	505.184	2388.5	1663.84	2422.81	2429.02	3257.82	805.114	908.854	940.878	1779.03	2739.96	2412.68	1593.9	1703.38	1369.65	2201.87	1260.78	1075.6	1321.5	1374.43	1327.97	1399.48
pos_539	-	450.27	5.0556	pos	-	-	-	-	-	-	-	-	1138.25	1248.25	1214.64	1434.01	234.692	617.18	743.8	215.396	663.531	273.219	643.236	263.491	315.995	1015.09	2073.34	1722.2	146.345	698.835	40.2576	244.361	528.877	408.418	1535.36	1162.26	1919.23	4549.81	2268.38	5582.05	1392.33	1507.96	842.623	821.787	744.453	817.947
pos_540	-	675.208	5.0556	pos	-	-	-	-	-	-	-	-	543.338	190.16	384.205	526.859	363.62	553.562	181.769	258.94	282.906	402.454	326.509	207.762	305.107	207.062	373.64	171.871	399.951	128.884	312.851	266.152	330.592	68.2564	94.6343	228.659	74.6543	0	114.21	138.921	128.28	268.02	251.232	356.621	311.539	329.869
pos_543	-	558.237	5.07658	pos	-	-	-	-	-	-	-	-	554.736	582.776	404.128	609.642	550.332	825.159	481.834	482.323	496.969	391.15	459.928	700.282	1082.08	674.058	601.19	420.048	1658.5	944.758	1221.26	988.785	868.444	1429.12	707.256	1217.61	183.949	238.6	258.087	250.462	136.555	110.374	472.189	452.266	479.359	542.603
pos_544	-	537.212	5.08727	pos	-	-	-	-	-	-	-	-	12129.2	9014.77	9348.07	14971.6	4116.77	8715.59	10856.2	6269.13	8321.31	7610.74	8112.86	7059.41	2883.81	7140.11	9135.46	10908.7	3621.31	4718.88	2020.81	5468.8	4772.08	2944.81	7480.91	9024.78	7888.45	9350.43	9176.19	10084.3	9228.34	8675.83	7888.4	7701.02	7680.04	7769.37
pos_545	-	603.243	5.08727	pos	-	-	-	-	-	-	-	-	139.209	46.3875	65.7668	228.12	0	95.5522	346.65	181.198	395.199	302.369	167.452	397.168	0	158.049	50.0173	225.524	390.651	324.325	27.8177	0	15.0471	78.8464	122.421	91.5023	292.011	334.8	378.384	625.683	400.084	271.542	186.93	272.102	165.669	152.586
pos_546	-	482.259	5.09775	pos	-	-	-	-	-	-	-	-	13748.5	12379.5	9499.97	10540.9	13504.5	10500.7	11197.5	15977	16405.4	18635.1	15020.5	16872.4	12598.5	11516	10546.8	8815.17	21276.6	25732.7	6352.16	6862.94	9863.2	8680.44	11480.4	7071.86	17546.6	22626.9	19625.2	31777.9	11960.6	17382.9	12754.8	12271.9	11676.4	11922
pos_547	-	317.066	5.08727	pos	-	-	-	-	-	-	-	-	216.015	89.4545	278.301	57.0919	325.84	322.568	430.696	717.697	449.611	664.12	477.01	1058.43	319.685	607.497	44.4056	157.819	1000.67	781.857	569.038	419.783	219.657	114.109	117.338	41.565	40.7912	0	0	102.114	111.96	51.9066	355.052	355.244	288.839	340.595
pos_548	-	687.28	5.07658	pos	-	-	-	-	-	-	-	-	1297.89	762.77	884.495	1663.64	144.055	1049.09	1583.37	829.655	1462.62	1217.97	1011.92	1745.36	131.957	965.081	1479.43	1512.96	713.972	724.509	38.2362	510.909	203.262	119.862	747.841	1597.31	988.854	1437.77	1475.34	1878.47	1470.11	1206.31	871.771	991.323	1013.84	955.315
pos_549	-	449.108	5.12892	pos	-	-	-	-	-	-	-	-	118669	207097	96758.4	121403	235080	153837	184317	276398	241566	349120	236900	255067	350597	247020	132548	173114	414270	357032	382387	307822	231884	210091	176049	192510	164147	172399	162448	225093	134256	117192	215681	202633	199440	212433
pos_550	-	435.202	5.07658	pos	-	-	-	-	-	-	-	-	1357.49	890.199	718.761	2141.93	562.52	2333.57	1061.5	1377.1	1291.37	1388.95	820.611	1567.13	518.773	459.638	1235.76	960.412	1417.6	1837.88	389.351	495.993	606.048	2703.66	1663.25	1111.59	1256.51	1393.99	1414.49	2239.68	2356.59	1558.19	1583.66	1478.31	1367.3	1470.69
pos_552	-	613.228	5.21175	pos	-	-	-	-	-	-	-	-	8572.86	6523.59	6935.98	9639.92	2709.99	6380.71	8972.7	5251.79	6182.94	5632.39	6326.52	8288.51	1943.29	4504.12	5344.43	7128.91	2793.06	4900.75	1061.78	2829.52	2310.9	2363.3	2982.38	4580.47	4297.13	3796.93	3812.41	4759.44	5792.85	4955.06	5756.15	5425.73	5636.24	5371.57
pos_553	-	919.25	5.17058	pos	-	-	-	-	-	-	-	-	4320.92	6385.15	8215.27	2881.19	2032.73	3207.66	4659.63	2559.41	1781.96	4487.05	2830.72	3620.5	2223.24	4306.68	0	2692.14	30.8202	906.526	3498.36	9777.12	4503.39	3201.86	10308.6	5010.33	1129.12	281.668	1277.04	1882.95	436.761	411.646	2129.9	2354.59	2285.23	2475.79
pos_554	-	662.317	5.19158	pos	-	-	-	-	-	-	-	-	418.859	368.801	462.556	345.55	177.737	343.481	145.094	248.46	181.996	544.707	330.347	274.046	260.649	656.546	541.922	392.078	1315.16	1326.64	84.7528	124.185	155.299	425.464	515.334	207.024	449.885	709.412	497.59	1057.33	348.464	243.457	239.052	209.192	226.267	241.382
pos_556	-	452.285	5.20158	pos	-	-	-	-	-	-	-	-	1777.35	2093.02	1593.86	1810.47	873.776	1255.81	5757.67	3901.65	5060.9	3621.38	6053.89	3923.72	2155.22	7752.94	4366.22	8213.37	5179.3	7084.32	772.244	3392.6	3911.74	3939.65	6797.9	5667.01	4664.87	9187.13	4817.64	9384.62	2737.53	2693.63	2922.75	2477.17	2609.65	2354.43
pos_558	-	325.108	5.21175	pos	-	-	-	-	-	-	-	-	704.166	771.121	559.23	1008.35	91.1661	544.614	828.364	416.049	629.049	458.694	559.642	477.217	33.8299	415.416	394.477	612.573	226.491	425.382	13.3471	79.3007	104.122	13.4739	129.717	522.451	551.45	461.135	583.18	521.806	673.585	575.694	489.181	517.66	490.384	541.514
pos_559	-	437.144	5.22192	pos	-	-	-	-	-	-	-	-	6500.59	3877.83	2988.08	2124.72	5646.93	1333.33	1870.9	1510.12	1946.63	966.349	2284.75	500.3	11640.2	2752.48	10842.8	4211.44	117.135	717.107	8548.89	11847.4	9853.1	3571.53	6199.52	3451.92	2489.7	1523.09	2796.28	2106.67	2049.64	2286.09	3051.06	3192.25	3126.33	3179.74
pos_561	-	378.191	5.24275	pos	-	-	-	-	-	-	-	-	500.541	464.057	625.526	864.339	334.764	542.101	743.762	450.435	500.229	644.119	523.136	495.747	491.527	1316.52	1501.82	1530.55	981.755	1314.67	730.223	1294.74	954.198	607.572	827.15	2184.52	1039.46	930.84	1130.33	1247.12	451.157	337.598	629.358	337.541	406.538	364.571
pos_562	-	689.296	5.26308	pos	-	-	-	-	-	-	-	-	680.014	426.15	600.497	1070.99	54.8365	650.205	1081.43	624.789	940.435	795.354	773.453	803.431	109.495	1266.91	1239.58	1381.55	779.559	873.569	16.004	437.115	433.011	387.904	1312.36	1416.2	1112.94	1044.5	812.994	1258.57	846.368	860.269	548.448	636.476	581.853	518.029
pos_563	-	583.218	5.25308	pos	-	-	-	-	-	-	-	-	20827.5	12945	13888.4	19034	7629.96	12724.3	16410.3	10207.3	12538.9	11834.1	11906.1	12518.5	4760.29	11881.5	14801.1	15316.5	6935.7	8843.95	4242.4	8091.78	6748.27	4770.7	8163.92	10204.4	10869	11056.3	11167.1	14417.6	12824.7	11550.2	12066.6	11797.1	11885	11641.4
pos_564	-	487.221	5.26308	pos	-	-	-	-	-	-	-	-	245.587	253.683	184.091	125.1	328.865	266.125	518.06	395.664	602.501	355.981	497.707	814.837	761.128	404.491	1585.1	799.522	719.76	825.017	63.4751	18.8061	442.547	820.3	1570.52	319.445	1567.4	1251.18	1515.56	1500.23	1142.14	1177.15	584.997	584.906	597.848	559.16
pos_565	-	415.193	5.28358	pos	-	-	-	-	-	-	-	-	3475.27	3830.65	3054.11	3094.45	1457.39	2211.86	1373.31	1097.14	1155.05	1331.27	1048.19	2150.65	354.995	1312.49	1652.48	1288.3	1931.89	1684.59	370.475	1094.78	482.809	2536.93	2586.05	2016.57	1260.33	1710.36	1095.38	1684.96	1305.13	1146.9	1278.04	1467.1	1486.58	1374.03
pos_566	-	443.17	5.28358	pos	-	-	-	-	-	-	-	-	3597.45	2217.53	2260.92	4056.35	1152.22	2414.47	3267.09	2332.02	2585.56	2086.54	2742.71	2297.86	1590.09	2838.1	3028.53	3123.8	1421.75	1949.72	848.153	1421.51	1909.12	1595.48	1911.79	2255.3	2530.07	1809.3	2203.36	2606.29	2355.44	2489.32	2283.27	2249.94	2333.25	2308.16
pos_567	-	690.384	5.30408	pos	-	-	-	-	-	-	-	-	111.92	120.608	52.4126	129.047	0	17.1697	95.2138	11.6722	42.7258	38.2829	18.5397	0	28.2185	90.5521	101.674	190.948	0	0	8.25947	33.1532	90.371	8.25757	197.929	80.9117	430.195	448.547	340.648	230.095	217.688	430.646	60.8778	95.2926	83.0263	76.6756
pos_568	-	491.119	5.31458	pos	-	-	-	-	-	-	-	-	273.167	116.765	89.1957	4.23293	756.621	5.09083	85.0205	494.008	60.9641	67.285	557.186	29.9614	902.683	773.357	502.033	108.078	15.3843	13.8818	1042.31	471.462	427.377	246.464	106.064	17.0191	224.082	66.6004	304.87	305.357	244.871	249.616	165.251	170.997	193.251	141.554
pos_569	-	599.241	5.35607	pos	-	-	-	-	-	-	-	-	1621.9	515.653	925.687	1335.93	204.429	1097.19	1233.91	659.679	880.776	680.448	726.745	944.402	82.1726	810.584	1490.36	1067.37	476.149	726.143	19.1203	278.885	855.496	925.767	1091.78	892.494	1206.53	1083.23	1490.76	1336.69	1280.79	1124.51	851.631	870.103	895.996	943.292
pos_570	-	457.207	5.31458	pos	-	-	-	-	-	-	-	-	860.589	169.268	552.868	411.227	245.735	934.284	899.026	558.766	702.1	831.092	742.159	1355.3	55.0814	1144.8	496.065	712.694	1354.72	1608.65	328.026	123.109	595.801	1004.83	802.58	1138.22	950.999	961.16	834.441	1434.38	679.654	658.046	607.477	563.299	589.719	564.338
pos_572	-	587.201	5.35607	pos	-	-	-	-	-	-	-	-	1281.56	1122.45	1351.16	1124.51	540.427	1062.01	412.462	255.841	262.593	252.75	253.211	433.082	4.18421	78.0418	201.84	186.611	149.602	177.353	307.439	349.799	178.111	153.938	121.307	243.207	83.4514	101.566	111.222	105.943	261.9	196.913	211.745	245.75	323.956	235.531
pos_573	-	761.281	5.33523	pos	-	-	-	-	-	-	-	-	5179.26	2853.86	3460.77	5627.28	899.558	3730.46	5112.85	3460.43	3702.25	3768.69	3735.21	4758.63	841.076	4502.73	4856.25	5677.43	5144.89	5759.29	731.204	1797.4	2014.86	3042.62	3052.76	5147.35	3894.35	3876.46	3543.22	4455.79	3203.8	2847.93	3081.65	3132.31	3199.72	3265.69
pos_574	-	702.292	5.35607	pos	-	-	-	-	-	-	-	-	120.277	6.12328	101.336	57.2824	6.57461	55.4551	261.014	13.9217	118.306	31.6454	72.5181	95.5408	0	54.0593	187.423	141.033	34.1366	23.4012	0	0	22.2263	60.3718	280.087	160.446	144.169	52.6921	289.749	89.9773	192.185	153.422	21.6773	31.1102	13.2097	40.7849
pos_575	-	833.301	5.36607	pos	-	-	-	-	-	-	-	-	1156.29	588.677	865.45	1724.03	67.5879	1285.55	1477.16	886.261	1078.67	1098.84	794.243	1985.05	7.60504	387.984	1014.81	1061.73	762.905	889.705	15.671	79.068	224.148	675.641	539.735	932.927	562.541	356.265	647.875	532.323	964.669	685.71	654.096	694.105	816.538	670.25
pos_576	-	623.249	5.3769	pos	-	-	-	-	-	-	-	-	231.294	102.015	207.1	313.855	13.8627	199.088	265.276	77.6206	134.32	96.8355	143.562	160.998	15.4979	145.845	373.704	384.963	31.8495	111.529	0	66.9332	104.173	107.949	148.59	288.275	263.414	180.358	313.315	264.184	187.182	177.599	99.4703	111.817	104.237	97.4757
pos_577	-	478.336	5.38725	pos	-	-	-	-	-	-	-	-	18.4557	0.341506	32.9395	4.96945	0	0.608526	120.893	96.9077	77.0988	24.6624	164.487	0.253396	2.70456	15.205	217.077	138.241	0	59.578	0	0	94.4337	1.4784	356.931	40.7916	387.044	300.487	437.974	245.128	270.416	466.903	24.3936	34.7089	33.0789	13.5896
pos_578	-	805.307	5.3769	pos	-	-	-	-	-	-	-	-	323.638	58.6084	206.758	352.257	0	206.961	355.347	116.794	235.692	138.371	217.989	451.775	0	41.3795	222.207	144.768	106.137	130.783	0	23.2878	110.013	169.858	143.192	143.465	150.348	84.9741	276.739	142.002	261.992	181.518	114.405	124.837	102.388	177.351
pos_579	-	440.229	5.3769	pos	-	-	-	-	-	-	-	-	221.221	103.241	135.405	78.5986	186.418	79.2582	90.5158	98.335	83.4738	60.3994	165.187	59.6752	173.474	134.373	162.832	75.0736	98.8196	130.925	0	0	154.131	50.6979	138.615	67.5493	264.683	354.152	291.853	379.658	251.775	236.857	136.048	73.0822	89.6094	143.615
pos_580	-	713.26	5.38725	pos	-	-	-	-	-	-	-	-	2350.58	1190.8	1600.62	2814.48	282.127	1777.33	3438.24	1903.47	2296.76	2320.69	2288.43	2718.16	134.507	1477.82	1687.66	2086.23	1245.02	1477.02	128.369	387.407	612.327	819.356	1321.71	1872.75	2221.26	1981.74	2050.47	2267.37	2524.93	2461.63	1897.25	1852.52	1941.87	1883.1
pos_581	-	491.198	5.41923	pos	-	-	-	-	-	-	-	-	1837	1100.92	1423.34	1884.7	785.092	1437.58	2040.69	1554.25	1608.58	1802.59	1460.6	2036.48	441.64	1457.58	1852.67	1672.18	1589.87	1888.19	588.891	575.362	1470.23	1762.75	2315	1776.4	1545.8	1505	1709.56	1845.84	1749.16	1729.38	1543.96	1511.07	1455.49	1580.26
pos_582	-	211.096	5.41923	pos	-	-	-	-	-	-	-	-	3775.66	2585.21	3612.79	3227.57	2037.65	2530.17	2318.45	1625.14	1757.06	1881.44	1766.67	1597.76	841.855	1933.36	1588.37	1660.52	697.518	997.543	1186.09	2015.82	2211.83	1157.55	1772.79	1957.22	2181.05	2016.25	2313.42	2419.47	2403.32	2562.56	2150	2001.98	2131.04	2085.99
pos_584	-	163.075	5.43573	pos	-	-	-	-	-	-	-	-	102.896	117.849	156.316	91.5524	253.951	60.0683	257.143	169.197	132.303	53.372	108.732	154.951	473.733	44.2255	81.8021	45.0018	16.0122	39.0243	276.006	168.889	28.3898	92.3904	17.0104	15.5482	66.2624	90.9442	117.135	247.331	94.4952	95.2744	84.5698	197.015	84.873	75.6413
pos_585	-	460.181	5.43573	pos	-	-	-	-	-	-	-	-	8117.48	6344.75	6401.42	6043.17	8774.09	3888.11	5580.51	6035.77	5643.14	6010.52	4653.58	4818.37	3766.32	5080.38	3063.43	3802.35	4766.37	4897.32	2964.83	3612.29	2521.76	1666.71	1813.6	2207.32	3498.99	3148.79	3972.71	4458.12	3503.76	4296.31	4653.4	4006.7	4346.75	4019.96
pos_586	-	419.188	5.4569	pos	-	-	-	-	-	-	-	-	1611.37	1354.25	1485.16	1667.87	713.542	1319.15	1380.09	875.751	1192.43	1191.81	1215.6	1390.81	1186.11	2343.36	2199.33	2095.81	2803.43	2858.31	405.586	737.833	1162.17	1170.33	1263	1283.28	2502.1	2405.07	2417.69	3364.37	1222.43	1441.8	1029.25	1352.85	1259.15	1222.64
pos_587	-	443.098	5.4569	pos	-	-	-	-	-	-	-	-	13.0978	33.5376	66.911	84.7128	67.1557	11.1305	46.8395	0	35.5249	17.1302	0	12.5791	1729.73	29.3215	143.909	76.9425	4.66924	2.71286	1302.51	1450.86	744.716	401.632	10.8229	90.288	12.7326	25.3259	0.198712	13.7551	0	0	51.998	40.8417	42.8232	19.6681
pos_588	-	450.233	5.46707	pos	-	-	-	-	-	-	-	-	370.609	305.307	417.458	280.164	210.28	217.863	370.343	151.136	181.273	225.48	428.12	457.816	12.2413	455.423	58.624	344.375	369.123	442.129	0	41.404	66.8629	44.1624	91.579	120.308	42.6974	162.491	51.6923	158.378	3.34634	37.7715	140.424	205.029	125.658	90.1196
pos_589	-	495.347	5.4874	pos	-	-	-	-	-	-	-	-	3218.36	2484.45	3441.23	1941.05	2127.88	1514.74	57.8678	89.144	83.0383	24.4068	75.4645	32.1955	313.988	0	1234.52	279.23	0	0	21.1371	195.617	197.34	218.817	543.686	545.76	6.47757	0	34.2348	11.5436	67.0255	136.733	651.088	501.43	525.678	504.419
pos_590	-	555.368	5.49807	pos	-	-	-	-	-	-	-	-	6436.7	5100.69	6317.41	4185.9	4980.7	3236.15	73.808	178.802	218.199	245.752	126.152	86.6416	1606.48	38.0601	4879.33	1804.48	81.1498	25.0208	292.897	861.377	1383.24	1037.03	2955.13	1858.59	119.222	8.24864	213.416	95.7557	149.815	198.566	1511.85	1546.46	1577.3	1529.1
pos_591	-	699.279	5.51857	pos	-	-	-	-	-	-	-	-	5022.04	2876.27	3125.45	4864.12	1913.65	2851.99	3247.22	2249.47	2556.49	3127.15	2158.67	2581.1	1499.42	3170.23	3330.46	3399.98	1776.69	2066.62	1186.9	2836.58	2451.94	1159.51	2055.68	3765.74	1903.09	1871.85	2025.01	2065.84	2456.02	1982.88	2048.71	2464.35	2210.08	2198.44
pos_592	-	181.121	5.50807	pos	-	-	-	-	-	-	-	-	26.9157	29.03	8.36636	19.1178	22.9191	21.0825	9.78031	25.5615	10.9794	65.1348	20.0211	61.4192	11.927	1.09956	26.5032	0	75.0275	50.1924	35.5014	0	0	39.1259	36.6798	44.0702	19.4516	51.3186	57.8259	157.977	40.2041	83.9232	8.06686	25.328	14.6397	58.0435
pos_593	-	697.264	5.59123	pos	-	-	-	-	-	-	-	-	2536.71	1819.82	1973.07	3295.29	628.6	1969.36	2689.99	1690.17	1903.38	1968.24	2141.07	2083.59	475.078	2809.23	2122.27	2932.27	1636.08	1624.49	1257.55	2968.19	2383.25	3068.55	2585.74	5053.65	4082.18	3985.42	4123.91	4064.73	2100.78	2186.77	1822.81	1889.69	2047.71	1963.9
pos_594	-	736.331	5.55973	pos	-	-	-	-	-	-	-	-	109.174	20.9098	51.4907	191.4	19.732	241.413	274.841	137.849	194.098	672.521	3.27233	318.352	0	141.019	7.36191	202.279	446.564	490.204	40.0042	0	4.7485	7.58367	41.3394	560.425	122.915	188.345	119.339	26.4828	180.13	117.035	8.43944	26.8605	11.2871	17.5431
pos_595	-	369.134	5.57023	pos	-	-	-	-	-	-	-	-	3252.93	3010.69	2360.41	4996	967.733	2750.28	2998.28	2235.92	2235.48	2233.42	2307.34	2183.12	1100.42	2035.81	1694	2137.05	1990.07	1817.84	670.174	960.989	1842.27	1320.86	1901.39	1864.86	1477.65	1247.72	1274.25	1369.24	2034.43	1828.85	2089.14	1962.87	1998.52	1983.04
pos_596	-	609.233	5.55973	pos	-	-	-	-	-	-	-	-	3681.17	2602.52	2054.29	4784.54	666.064	1819.68	1783.66	1389.53	1366.25	1092.26	1299.98	1300.1	1626.71	2133.18	2284.33	2018.66	1326.06	1459.91	704.419	1085.78	3464.12	1026.42	2876.98	1680.24	1989.96	1578.12	1693.93	1776.27	1808.99	1604.25	1542.08	1774.41	1691.67	1647.69
pos_597	-	464.321	5.58107	pos	-	-	-	-	-	-	-	-	2995.18	2245.7	3308.48	3041.4	2020.11	2726.6	5414.85	5082.69	4418.71	5243.76	5316.97	3690.63	5793.88	4931.61	11275.3	6606.45	4064.14	5101.44	2773.15	3867.27	7025.76	3978.51	7440.79	6123.32	4737.53	4475.7	4837.54	7023.88	4673.6	4561.5	4545.62	4396.28	4440.53	4590.57
pos_598	-	548.306	5.59123	pos	-	-	-	-	-	-	-	-	5723.66	3618.99	4000.59	4786.19	1762.65	3634.24	2638.43	2363.2	2642.64	2603.63	2495.7	4241.41	1290.85	2277.33	4622.71	3055.19	3743.18	4066.68	1770.18	3551.4	2869.68	3804.28	4760.57	5194.73	1991.9	3442.93	2204.96	4336.1	1957.79	1567.57	2982.86	2731.61	2808.58	2836.23
pos_599	-	81.0705	5.59123	pos	-	-	-	-	-	-	-	-	89.7499	72.3559	111.953	67.0278	67.5861	107.253	64.2194	97.746	124.253	82.6646	77.7923	86.4124	100.944	97.0709	185.614	115.68	102.31	107.548	12.3498	17.2309	81.3093	50.8859	69.6925	77.8137	343.746	280.51	323.682	420.582	303.734	270.464	129.155	140.268	153.142	131.129
pos_600	-	485.238	5.60207	pos	-	-	-	-	-	-	-	-	1313.56	1529.91	1122.24	1816.93	202.825	1916.49	896.761	507.68	826.244	645.852	845.915	1085.58	1949.52	1033.87	3722.78	2188.08	837.881	966.931	146.001	1247.26	1037.83	1514.44	2537.55	2067.03	511.733	2320.41	723.493	2117.73	1027.2	826.262	1215.16	1315.36	1328.52	1210.86
pos_601	-	399.238	5.63372	pos	-	-	-	-	-	-	-	-	1075.16	1277.59	1386.59	1003.09	914.03	973.777	2530.45	1835.83	2651.96	1749.15	2890.78	1620.35	2970.56	3339.85	4880.15	3508.59	1617.31	2218.41	946.131	1971.3	3101.44	2476.32	4972.08	3204.03	2441.99	6349.16	2694.83	7334.66	2160.47	2725.91	2097.06	2251.53	2287.53	2093.68
pos_602	-	372.152	5.60207	pos	-	-	-	-	-	-	-	-	3090.81	1450.18	1960.22	2113.08	1221.63	1317.95	1419.96	1098.5	1219.72	1285.77	1093.89	1454.54	835.027	1416.86	1669.06	1288.84	1177.1	953.864	767.683	1437.29	1330.89	968.58	1043.67	1382.76	1010.3	1351.6	920.027	1221.35	1481.83	1261.95	1428.41	1379.85	1354.48	1324.65
pos_603	-	527.247	5.67655	pos	-	-	-	-	-	-	-	-	1964.11	2489.05	2143.91	2995.55	1976.04	3339.8	1630.37	2759.34	2106.49	2927.41	1708.72	3302.83	2224.55	2041.28	3117.08	1984.81	4589.42	4024.05	1653.04	1995.79	2453.44	3261.36	3086.02	3286.27	1175.77	1312.51	1101.1	1560.68	1358.19	970.454	2047.28	2141.83	2043.05	2005.16
pos_604	-	323.127	5.64488	pos	-	-	-	-	-	-	-	-	414.453	93.4945	219.785	184.06	175.959	89.5564	113.846	62.9988	99.4241	91.3344	103.262	122.34	80.3275	88.2191	263.027	104.405	15.1769	10.0503	426.251	708.361	233.619	223.71	60.9364	189.724	105.805	72.9367	93.5273	92.3284	124.021	137.162	173.372	143.991	142.058	154.802
pos_605	-	501.227	5.64488	pos	-	-	-	-	-	-	-	-	263.728	466.419	317.179	350.421	564.217	276.381	241.174	203.485	232.682	216.06	187.32	289.53	387.912	188.82	256.512	128.576	231.817	170.048	90.1528	95.6994	228.962	311.737	198.407	140.78	281.668	342.738	331.591	371.401	470.134	426.47	334.738	309.576	322.488	336.326
pos_606	-	667.256	5.66622	pos	-	-	-	-	-	-	-	-	141.527	158.552	83.9178	331.113	7.96242	161.772	561.638	386.741	464.506	358.776	611.013	682.433	118.307	308.276	137.901	168.459	937.803	775.49	0.0628164	13.0828	14.4693	162.843	18.0702	124.519	38.7872	32.6609	13.1705	22.578	105.75	104.173	230.581	214.998	220.548	228.867
pos_607	-	795.451	5.68772	pos	-	-	-	-	-	-	-	-	129.281	85.2164	158.127	88.5328	106.388	221.54	53.0223	61.618	25.9302	234.062	85.1633	1.50634	3.32829	160.818	0.205539	67.1103	315.511	220.399	1.00544	85.2175	21.5731	165.402	9.15164	73.7244	305.789	174.805	256.689	271.356	142.917	205.567	60.3325	66.4036	71.6416	50.2503
pos_608	-	337.144	5.73088	pos	-	-	-	-	-	-	-	-	381.18	72.3005	251.717	37.5335	201.079	55.7703	50.5122	32.534	50.8003	3.08887	50.9544	1.67147	129.913	45.7025	237.033	61.3038	0	0	327.291	573.783	152.532	15.4018	83.0678	56.9597	22.7513	137.882	46.0381	98.4742	60.6443	43.6442	83.7618	96.7196	99.9046	76.0181
pos_609	-	654.354	5.70955	pos	-	-	-	-	-	-	-	-	351.299	95.2675	335.323	98.6773	238.906	151.712	17.2589	57.7827	22.4568	74.6728	14.4626	0	464.407	161.465	282.084	54.1061	208.836	29.2602	646.506	1444.94	423.286	195.046	48.8865	202.626	14.7268	10.0695	4.42779	18.7249	0	6.71408	130.272	128.823	151.381	122.27
pos_612	-	471.22	5.75255	pos	-	-	-	-	-	-	-	-	2850.48	1767.23	1946.41	2154.96	1830	1635.91	4305.61	2858.63	3734.17	2821.7	3847.92	3085.55	6478.63	4049.62	7420.75	5825.25	2464.39	3182.87	1319.45	2021.87	4529.6	2384.57	6806.18	2187.87	9813.66	8893.12	10077.1	9630.56	9736.16	9984.54	5007.06	5090.53	4827.07	5074.32
pos_613	-	491.206	5.76272	pos	-	-	-	-	-	-	-	-	24.1583	92.9366	34.5188	77.9387	1.11634	62.1199	71.0136	46.2022	70.0154	26.966	43.2999	105.619	318.33	41.1716	1210.12	287.283	26.7692	42.8858	0	0.61662	0	124.471	23.4103	148.352	0	77.4007	0	10.1518	79.1609	44.831	57.3426	61.5496	81.076	95.3548
pos_614	-	609.315	5.80538	pos	-	-	-	-	-	-	-	-	173.098	107.111	134.206	81.8277	214.745	231.309	215.923	103.024	324.333	270.855	236.56	271.407	972.922	288.878	2273.86	668.345	525.051	250.122	445.54	322.417	254.308	488.036	207.491	408.759	592.374	521.946	468.523	913.645	314.737	395.631	195.743	213.55	245.663	214.851
pos_615	-	720.416	5.77372	pos	-	-	-	-	-	-	-	-	21.6688	148.06	23.1143	109.056	13.7884	234.569	627.356	770.127	727.061	1045.75	473.475	391.213	0	371.629	3.23463	516.416	533.298	902.308	13.1644	2.37441	252.283	179.354	210.752	414.861	227.978	418.433	198.739	87.2346	229.971	204.707	103.804	117.959	96.6673	120.585
pos_616	-	497.279	5.79505	pos	-	-	-	-	-	-	-	-	233.798	283.715	167.963	263.116	141.371	251.107	150.124	186.968	230.043	329.961	102.562	186.079	258.804	89.201	666.446	388.491	348.44	304.745	93.8027	13.3688	134.194	21.54	109.736	68.0869	1283.67	711.508	1228.29	1497.9	907.625	899.872	338.087	345.879	305.177	308.404
pos_617	-	303.232	5.80538	pos	-	-	-	-	-	-	-	-	17.0826	5.49529	17.1238	0	0.163129	46.7556	944.273	461.667	1108.96	422.931	1016.59	1078.42	13.2361	446.504	762.178	1196.99	449.539	546.341	0.000197749	4.6046	103.066	31.435	861.144	94.7139	1227.89	474.28	773.428	613.399	656.26	981.928	518.178	558.805	470.303	493.71
pos_618	-	637.155	5.78388	pos	-	-	-	-	-	-	-	-	6646	4920.98	2563.42	2240.42	9296.91	590.638	3098.54	2082.47	2405.67	1136.25	3874.51	974.264	13769.6	4320.1	11913.7	5873.93	16.4016	1013.81	10982.7	10114.2	7703.14	3251.58	3499.78	949.27	5093.62	1737.1	6845.5	5103.08	5308.37	4231.91	4783.86	4834.05	4758.19	4829.66
pos_619	-	501.306	5.81638	pos	-	-	-	-	-	-	-	-	91.4044	95.2529	133.895	109.35	56.1503	146.973	283.969	202.98	420.714	168.052	387.628	375.313	1.43401	388.028	756.879	988.987	266.605	324.163	8.14169	13.906	67.7496	102.51	835.807	125.889	1150.06	401.896	661.17	561.341	55.395	246.285	132.734	153.153	173.914	125.898
pos_620	-	645.364	5.81638	pos	-	-	-	-	-	-	-	-	45.9954	47.8065	116.662	74.505	26.1375	90.9059	26.3711	9.57381	14.3843	26.4475	12.7685	16.9889	0	12.0074	12.0924	12.5057	0	3.7217	16.5914	30.8696	10.965	0	50.5071	41.6527	119.745	42.0592	219.294	213.868	241.733	296.254	49.8003	81.8126	101.069	90.3441
pos_621	-	447.129	5.83822	pos	-	-	-	-	-	-	-	-	186.798	309.512	217.238	276.381	245.748	389.949	389.938	454.375	419.68	461.638	341.226	595.653	491.821	306.235	240.453	268.693	799.807	767.373	512.151	449.672	396.936	502.492	425.915	480.978	190.68	295.861	238.768	140.436	235.134	163.363	269.037	281.899	267.01	288.809
pos_622	-	633.398	5.84872	pos	-	-	-	-	-	-	-	-	189.296	245.763	391.221	386.927	91.5603	720.336	37.823	71.8275	47.3543	159.73	41.0152	161.476	73.5371	68.7683	74.3545	84.6179	235.636	96.8014	512.666	474.494	364.064	580.958	453.44	728.324	257.167	300.612	276.136	331.288	296.921	228.876	164.503	211.847	165.432	190.616
pos_623	-	305.247	5.86005	pos	-	-	-	-	-	-	-	-	127.661	80.3867	73.8486	9.1486	27.1643	56.4089	2439.41	753.603	2659.89	649.453	2384.56	2611.64	31.7968	1051.06	1802.95	2961.3	855.261	1158.63	0	5.04932	226.478	78.4684	1511	166.042	3914.1	1428.19	2555.45	1893.22	1642.15	2464.05	1084.77	1135.7	1073.11	1156.55
pos_625	-	849.463	5.88712	pos	-	-	-	-	-	-	-	-	299.671	319.674	504.769	576.141	235.156	809.898	8.7435	57.6901	72.1707	235.63	46.3133	101.477	85.9866	58.989	193.469	110.715	272.234	69.9184	105.304	60.8594	83.4343	172.966	214.791	616.801	59.6298	82.7841	65.5151	217.746	7.5059	29.9951	75.905	124.188	107.894	64.3674
pos_627	-	305.159	5.86005	pos	-	-	-	-	-	-	-	-	0	0.820822	19.1749	4.0775	0.611087	6.77763	72.2049	10.8523	72.3933	12.6814	41.5611	87.7187	0	47.892	63.0548	121.605	19.4435	20.3033	68.5924	23.9273	3.4497	11.8909	23.9852	0	121.627	61.3481	87.215	138.191	31.7912	100.556	20.6232	25.8517	18.8242	28.9289
pos_629	-	494.293	5.89738	pos	-	-	-	-	-	-	-	-	5325.55	3691.06	3792.14	3037.18	4336.97	2659.66	790.464	1614.85	1354.66	2082.74	813.423	879.52	2057.69	1024.59	6850.74	3864.77	2636.34	2022.33	1342.87	1811.82	3872.92	1700.24	3314.01	3171.03	13311.1	11129.9	12386.3	15472.6	11524.1	11490.4	4742.45	4875.26	4461.27	4495.54
pos_631	-	671.364	5.9377	pos	-	-	-	-	-	-	-	-	408.891	395.474	758.729	623.789	387.109	956.725	44.8596	528.533	242.306	712.613	201.404	309.23	4115.03	2126.99	503.15	529.943	3840.99	1980.43	4475.22	3176.39	2098.25	2519.6	385.911	1892.8	194.31	434.416	209.491	317.111	47.362	104.979	423.778	621.054	587.561	542.336
pos_632	-	509.311	5.9377	pos	-	-	-	-	-	-	-	-	1932.91	2254.2	2190.29	1872.72	2281.02	2573.29	504.874	1963.7	941.949	2433.98	1046.65	1244.99	9424.7	4739.78	1990.89	1221.03	6521.91	3228.72	9617.97	7240.86	5053.87	4968.03	889.64	3586.29	788.217	1146.49	977.131	1029.44	569.831	887.196	2648.86	2909.98	2906.73	2797.73
pos_633	-	475.269	5.96803	pos	-	-	-	-	-	-	-	-	130.334	446.413	486.884	442.352	667.677	934.971	171.487	1657.47	674.971	2266.56	367.692	648.666	1063.99	625.237	24.9756	135.959	3883.44	2363.06	1440.08	695.577	741.267	979.03	28.831	1091.42	144.452	431.412	280.371	220.465	302.175	385.109	666.433	617.21	690.453	566.747
pos_634	-	713.258	5.97837	pos	-	-	-	-	-	-	-	-	4629.16	2265.82	3217.43	5825.58	252.286	2772.62	4655.56	2041.49	3479.59	2214.14	3332.29	2102.1	121.451	3627.64	3343.42	4216.91	801.708	1522.28	0	149.585	1333.58	59.5278	2560.1	729.531	4351.72	3386.72	4659.05	6145.79	3638.9	5832.14	2612.85	2882.16	2635.62	2641.18
pos_635	-	369.133	5.97837	pos	-	-	-	-	-	-	-	-	3459.4	2595.92	3251.04	5572.58	823.716	3464.53	4942	2752.49	3681.31	3010.53	3201.83	2503.35	561.126	2542.19	758.329	2271.24	1730.44	2003.25	264.141	521.833	645.984	943.802	1192.45	1135.69	443.879	705.287	420.254	220.433	843.893	1272.48	2009.04	1933.57	1860.76	1672.9
pos_636	-	495.346	6.04003	pos	-	-	-	-	-	-	-	-	5803.33	4783.15	7461.98	6570.19	4035.9	5843.04	1972.34	1042.22	1204.57	1728.24	1519.73	1978.1	810.788	336.031	1598.9	817.62	169.883	294.471	1146.56	1592.31	1347.57	1477.55	1575.29	1755.8	53.1992	91.1693	27.3969	161.834	600.906	742.756	2236.89	2210.37	2133.28	2055.71
pos_637	-	443.17	6.08187	pos	-	-	-	-	-	-	-	-	405.565	586.99	258.992	443.683	82.4367	110.294	194.687	91.0164	136.52	52.2309	166.96	10.7934	38.6944	1078.45	249.121	70.7385	0	0	0	23.504	231.247	3.23517	127.281	11.5851	38.3426	26.6979	1.62524	33.8658	31.8716	118.521	148.637	135.988	143.436	138.706
pos_639	-	543.21	6.11387	pos	-	-	-	-	-	-	-	-	403.699	146.954	284.794	605.148	0	232.234	508.879	148.742	276.278	200.661	338.01	157.578	90.4036	263.624	672.766	597.59	12.8873	56.0673	0	0	0.310888	30.564	6.22785	101	740.562	1108.22	877.897	1307.85	190.271	188.225	127.568	184.538	165.973	109.687
pos_640	-	487.342	6.11387	pos	-	-	-	-	-	-	-	-	142.324	77.8857	293.586	214.683	74.6664	230.333	335.662	124.104	183.296	177.395	171.944	253.143	30.3189	408.397	215.614	50.4044	52.9041	68.3408	59.3205	167.167	127.501	181.688	393.607	283.575	79.665	124.803	103.982	83.118	194.74	304.042	214.118	239.319	226.133	166.386
pos_641	-	545.295	6.14687	pos	-	-	-	-	-	-	-	-	548.539	421.276	584.758	346.377	242.879	251.938	27.4435	146.928	53.1289	157.512	59.0224	232.846	491.918	173.335	1319.2	222.8	412.44	183.726	132.9	196.463	780.717	810.873	2220.54	495.958	99.4777	646.261	124.853	720.403	73.4019	59.1559	173.039	204.314	237.409	133.217
pos_642	-	726.426	6.1252	pos	-	-	-	-	-	-	-	-	2685.58	3133.86	3309.54	2861.47	3402.6	3185.03	1257.23	2336.47	1085.08	3099.16	1702.56	1413.69	7278.08	3796.72	1153.68	913.756	4511.14	2152.39	11925.2	10989.5	5914.29	5525.68	1482.91	5127.14	643.333	1399.52	739.793	996.304	865.162	1996.45	4074.28	4094.83	4027.01	3931.43
pos_643	-	425.185	6.13537	pos	-	-	-	-	-	-	-	-	739.592	399.271	479.728	444.876	392.008	203.701	1171.25	879.966	1156.77	348.807	1138.67	571.825	1059.48	917.617	2155.67	1645.06	352.691	589.918	51.8503	55.2243	914.252	127.743	1339.56	255.718	3066.7	2306.99	3214.69	4828.18	3631.93	4440.87	1479.68	1457.44	1538.8	1440.78
pos_644	-	469.243	6.1572	pos	-	-	-	-	-	-	-	-	662.375	596.632	1213.09	1061.02	238.482	728.223	385.705	385.363	337.44	374.479	394.883	396.44	84.5545	656.15	886.493	606.739	391.344	310.633	15.1792	321.907	440.404	665.312	1036.53	627.59	70.4673	399.507	67.9216	501.188	33.5994	48.3902	332.119	368.14	410.165	299.257
pos_645	-	530.332	6.1902	pos	-	-	-	-	-	-	-	-	189.985	160.979	389.313	265.275	253.645	532.117	813.088	1504.94	1143.28	1512.37	985.665	813.001	540.116	244.526	239.894	526.057	1197.1	1884.86	693.228	439.459	604.917	514.65	833.565	536.398	718.075	1068.33	468.644	438.924	695.167	691.78	328.734	329.005	356.932	285.554
pos_646	-	941.494	6.1902	pos	-	-	-	-	-	-	-	-	263.533	113.637	249.981	161.555	101.59	72.4237	452.822	500.086	279.537	164.178	617.028	97.5487	171.163	785.508	188.95	398.152	351.527	91.5353	1068.17	1614.99	964.269	513.966	133.366	909.143	1275.52	1073.18	868.866	1616.37	486.603	1242.77	358.177	418.581	501.805	474.45
pos_647	-	345.301	6.2222	pos	-	-	-	-	-	-	-	-	183.128	16.7291	148.514	98.6327	19.0952	195.397	90.4178	259.763	237.897	460.882	132.789	378.847	70.7347	267.691	37.1824	140.671	914.292	651.944	121.818	79.6361	226.35	87.5365	76.2234	317.592	242.666	283.477	243.831	633.778	108.074	141.752	157.394	178.648	204.584	193.089
pos_648	-	383.149	6.23402	pos	-	-	-	-	-	-	-	-	534.384	286.616	341.809	605.164	81.6347	298.955	916.418	425.177	694.807	472.478	640.252	430.457	31.871	585.124	324.885	586.711	106.646	358.056	0	228.067	130.463	9854.04	325.62	394.223	188.672	211.046	196.018	218.012	170.964	215.167	480.614	501.726	535.181	498.885
pos_649	-	653.354	6.24485	pos	-	-	-	-	-	-	-	-	205.437	284.688	288.585	496.559	410.222	740.316	293.715	716.907	416.758	1533.63	478.43	386.526	1521.29	947.431	216.375	456.074	2127.02	1195.14	1598.94	1021.34	809.068	761.239	456.084	640.141	107.277	421.293	137.7	103.96	33.5381	74.5119	387.051	443.745	464.909	426.59
pos_650	-	167.143	6.24485	pos	-	-	-	-	-	-	-	-	263.809	328.203	145.306	200.58	201.774	114.809	869.359	734.677	846.348	348.685	834.91	500.54	115.121	778.82	361.345	1104.68	73.5024	271.351	78.1374	152.558	414.118	167.056	716.554	260.044	239.306	335.489	228.756	842.013	294.974	232.494	360.535	375.908	341.6	350.473
pos_651	-	645.433	6.26668	pos	-	-	-	-	-	-	-	-	907.698	835.88	1159.98	620.322	1091.29	879.277	355.162	476.101	267.632	214.722	575.62	95.553	5.13066	470.625	2.95303	223.429	193.257	186.263	2898.89	2627.39	1906.17	1344.88	761.213	1199.54	304.264	305.655	276.648	298.992	254.916	335.392	524.935	599.445	602.886	569.348
pos_652	-	391.335	6.27802	pos	-	-	-	-	-	-	-	-	880.344	841.92	864.734	1000.63	708.101	2086.65	888.007	916.511	846.637	614.19	987.933	829.144	130.617	225.743	404.191	518.922	440.125	446.972	230.556	153.979	372.716	230.81	336.827	449.12	977.824	1021.65	690.081	1564.36	1809.6	1601.34	1083.23	1045.71	1033.42	996.764
pos_653	-	698.84	6.28852	pos	-	-	-	-	-	-	-	-	28.8139	42.9933	9.93086	40.209	26.5975	52.1838	41.2751	71.3121	58.4763	79.7317	51.3684	149.844	24.0425	32.7752	28.8422	45.0909	184.988	280.057	0	0	0	40.2542	37.1005	23.1869	24.9716	52.2792	36.5999	42.3395	29.6659	0	21.1809	22.1415	21.846	25.534
pos_654	-	255.196	6.30002	pos	-	-	-	-	-	-	-	-	24.4323	220.132	33.4586	16.425	447.37	24.0466	15.9582	14.2581	15.1521	13.1585	35.4811	13.7742	165.264	38.8009	67.8558	52.8542	5.78445	2.99384	23.1152	20.6185	75.4103	35.0597	73.022	35.9051	71.7772	204.049	60.2486	239.887	10.2733	87.9116	61.5627	56.0409	82.9706	77.4149
pos_656	-	509.311	6.31035	pos	-	-	-	-	-	-	-	-	637.579	1038.64	709.108	777.376	1763.97	1019.77	576.938	1320.8	923.745	1800.09	852.716	776.275	5036.61	1961.77	614.728	884.955	2382.6	1358.42	3689.28	2054.71	1464.05	1930.28	533.42	851.602	741.868	937.983	681.957	560.001	426.746	602.314	1081.07	1082.41	1127.9	1037.22
pos_658	-	951.495	6.38585	pos	-	-	-	-	-	-	-	-	2271.96	2345.98	3315.08	2589.24	2435.42	2419.55	1586.2	1865.36	1384.07	2225.67	1647.64	1713.82	1805.28	2270.2	2802.43	2019.4	1312.67	1368.15	2753.78	1848.58	2146.46	1788.7	1114.22	1849.76	4215.47	3302.2	3936.46	5182.31	3269.04	3517.43	2262.37	2532.62	2399.71	2525.58
pos_659	-	873.463	6.37468	pos	-	-	-	-	-	-	-	-	635.883	731.913	694.43	875.058	696.644	684.638	589.933	477.427	435.787	648.364	461.645	523.216	63.6401	415.572	358.352	373.955	133.691	182.922	88.0768	174.784	212.485	228.22	207.169	227.647	617.392	614.63	592.534	952.708	908.216	997.835	572.304	669.302	637.922	619.066
pos_660	-	849.464	6.38585	pos	-	-	-	-	-	-	-	-	413.421	380.652	599.369	315.421	431.479	523.573	570.718	538.248	333.422	931.046	396.368	521.178	703.156	1062.37	1039.11	1123.66	275.752	461.855	224.152	364.326	327.085	652.746	660.126	300.657	1088.04	955.684	1103.98	1299.7	527.252	500.611	340.272	458.766	390.663	454.149
pos_661	-	533.361	6.39585	pos	-	-	-	-	-	-	-	-	95.6009	102.775	49.884	85.3817	129.912	84.8664	408.224	249.654	155.118	132.876	156.086	138.121	0	0	0	7.25706	0.96041	0.288562	16.6897	32.5821	43.958	0	0.672759	11.0622	23.0314	24.5442	37.1194	35.7424	121.144	94.3075	71.8431	88.8348	65.3344	95.8147
pos_662	-	865.494	6.39585	pos	-	-	-	-	-	-	-	-	127.32	92.5435	126.432	100.818	102.654	101.029	2250.56	2576.28	1543.52	2674.6	2775.31	741.601	0	3060.69	6.20204	3043.53	0.897712	190.095	3.25942	85.2308	104.978	17.924	92.251	104.075	157.368	149.315	157.066	156.62	71.3755	67.5453	401.525	506.349	525.224	584.439
pos_663	-	250.178	6.40668	pos	-	-	-	-	-	-	-	-	0	4.92969	0	3.86161	3.73794	9.87617	3.83397	6.19705	7.29718	16.9368	1.7168	15.9344	68.5537	72.1321	98.6356	75.7948	115.082	104.699	161.054	138.374	119.286	132.995	77.0155	70.861	168.855	129.558	212.388	226.956	34.2545	47.8239	9.33914	14.5833	0.394091	11.2805
pos_664	-	751.406	6.44868	pos	-	-	-	-	-	-	-	-	572.982	721.859	517.547	1019.84	963.183	1749.53	1308.26	2630.24	2215.39	3526.1	1093.59	3484.02	2278.73	2374.68	447.323	803.106	4785.11	3608.9	3739.04	2414.5	1856.31	2359.66	1280.19	1494.61	366.048	897.848	568.098	1112.84	881.363	766.485	1588.66	1711.66	1712.87	1695.87
pos_665	-	653.353	6.492	pos	-	-	-	-	-	-	-	-	451.882	556.826	502.158	979.573	563.837	1074.54	1039.06	1794.6	1389.02	3353.92	1036.66	1090.86	1701.18	1705.07	619.968	1668.94	4537.11	3337.4	2428.69	1744.67	2207.38	1793.44	1772.83	1703.47	1600.25	2715.36	1857.39	1457.25	1235.59	1363.45	811.229	978.948	962.874	974.419
pos_666	-	557.371	6.47102	pos	-	-	-	-	-	-	-	-	5632.36	5234.76	4863.39	6148.81	5716.17	6417.51	4944.15	6767.03	6377.44	8053.99	4594.6	8509.6	2360.26	3523.81	2132.75	2929.18	6871.45	5697.64	2188.29	1744.03	2832.05	4066.02	5090.69	2736.35	3538.39	3592.32	3420.41	4571.27	5097.88	4930.92	5645.9	5689.23	5730.55	5312.44
pos_667	-	575.369	6.44868	pos	-	-	-	-	-	-	-	-	3456.73	3322.85	3350.49	4233.31	4255.26	5224.13	4569.94	6456.52	6210.38	8537.5	4037.85	8926.39	3559.47	4117.76	1845.71	2039.76	8955.57	7224.1	3738.43	2312.75	2602.08	4611.68	3506.7	3483.51	1432.73	2252.06	1436.75	2796.24	3071.7	2706.91	4926.06	4771.19	5054.99	4441.83
pos_668	-	181.122	6.43802	pos	-	-	-	-	-	-	-	-	30.847	61.4416	61.5581	49.4346	100.786	51.7714	46.0188	57.5765	26.5878	49.8528	21.9799	90.2074	44.8794	195.77	37.4092	9.091	65.5645	35.4918	45.0756	0	53.6546	75.62	60.4355	46.5086	0	27.9515	9.18667	104.547	28.6657	10.9175	71.7446	73.8337	56.6497	83.2686
pos_669	-	495.346	6.42785	pos	-	-	-	-	-	-	-	-	8508.41	8701.28	9019.41	9648.44	8153.73	7120.56	9265.41	5722.95	7141.07	6529.21	6855.21	7620.01	3435.55	3491.94	5948.76	4116.05	1167.35	2169.14	3348.67	2607.38	3307.67	3690.32	4976.04	3219.89	4464.21	3359.26	3670.01	4454.64	7061.12	7886.33	7371.27	7172.88	7248.57	6780.88
pos_670	-	475.357	6.492	pos	-	-	-	-	-	-	-	-	155.176	111.893	229.702	118.821	180.888	143.331	195.44	88.3263	98.3901	198.703	65.0738	124.646	0	2.83047	0	0.599014	0.0749917	0	1.8261	26.5747	26.1507	7.16192	81.2175	0	51.6979	10.5418	13.9283	25.3057	46.9511	56.7716	38.1329	37.584	30.9809	47.7473
pos_671	-	669.401	6.492	pos	-	-	-	-	-	-	-	-	90.5283	100.6	194.587	86.8763	166.539	72.4518	32.0125	18.6871	8.45293	129.292	6.24246	79.657	50.9015	15.9543	0	4.2343	253.041	139.682	249.395	223.378	178.244	142.854	213.337	199.323	54.8642	26.1971	42.5449	60.3329	49.3572	52.2091	58.6119	50.997	57.0996	61.0669
pos_673	-	885.463	6.5235	pos	-	-	-	-	-	-	-	-	228.283	220.947	350.769	168.536	105.43	112.671	1006.13	624.733	374.085	2030.5	505.861	879.445	19.5082	847.264	16.5736	830.14	50.6275	178.937	0	0	26.952	27.9632	1066.78	413.267	0	18.3265	8.22323	5.38212	0	0	155.982	260.68	160.023	240.435
pos_674	-	203.179	6.5235	pos	-	-	-	-	-	-	-	-	357.083	399.299	555.034	409.824	254.582	299.88	322.908	295.536	307.803	403.289	425.267	360.508	184.069	454.336	758.883	543.689	273.666	362.843	84.2706	209.245	490.204	239.194	830.366	255.915	215.69	584.793	217.955	797.29	265.882	335.971	327.68	360.193	325.486	351.81
pos_675	-	601.386	6.63667	pos	-	-	-	-	-	-	-	-	23516.7	21602.4	22234.4	21791.7	19137.2	18289.8	12503.8	12292.1	12265	12297.3	12112.9	12366.3	12036.2	9038.31	11096	8935.26	8380.62	7335.65	15500.8	15978.2	10630.5	10534.7	9415.58	12218.3	12097.5	9836.86	11034.2	10787.5	16304.5	17907.1	16767.6	16434.9	15941.8	16823.5
pos_676	-	845.467	6.62633	pos	-	-	-	-	-	-	-	-	16820.8	15249.6	18910.9	14667	15513.1	12975.2	9154.65	7979.23	8256.7	9807.99	9454.62	7650.59	9862.38	7406.18	9449.9	7459.53	6483.23	5967.71	11268.3	16190.2	14122	12542.4	19017	12103	14341.7	10109.1	12366.9	12637.1	12679.1	14525.1	12299.6	12860.4	12667.4	13019.1
pos_679	-	532.311	6.67867	pos	-	-	-	-	-	-	-	-	4527	2240.71	7280.06	3012.76	2457.93	3570.58	4544.34	4856.52	4937.7	6884.34	4885.63	4448.92	4709.96	4441.23	11638.6	6032.09	5821.91	5843.15	2783.32	5777.61	4676.89	2512.32	6699.76	3709.56	2644.12	6121.5	3187.69	7389.97	3522.68	5359.5	5041.86	4403.63	4313.91	4416.37
pos_680	-	289.253	6.69933	pos	-	-	-	-	-	-	-	-	199.041	92.9364	138.109	0.867136	313.861	0.879397	501.778	188.37	656.324	60.2018	602.676	292.556	15.0263	350.54	355.964	631.799	5.83985	86.1315	3.11288	0.306865	258.685	13.9307	423.13	11.6438	771.571	136.181	541.429	507.107	510.968	606.672	271.851	265.719	276.338	268.122
pos_681	-	597.379	6.71017	pos	-	-	-	-	-	-	-	-	9005.92	9074.09	7925.82	7480.9	8110.35	6556.63	8907.78	7023.47	6451.22	8637.1	7996.26	7382.79	2075.78	3845.81	2841.24	3697.57	1329.1	1644.75	1782.54	2256.48	5254.21	4982.53	7078.39	2847.22	5459.14	4657.27	5016.09	6966.08	7949.32	9454.35	7396.67	7744.83	7173.13	7455.87
pos_682	-	759.43	6.69933	pos	-	-	-	-	-	-	-	-	3423.92	3022.64	3436.31	3190.75	2848.66	2989.55	3187.08	2626.55	2705.94	2787.56	2755.2	2569.16	832.744	1572.29	1213.21	1361.57	1235.08	1157.33	1045.7	1338.85	1568.67	1846.28	2723.72	1432.02	2562.61	1926.05	2096.62	2120.04	3446.67	4162.02	2948.75	2845.31	2908.34	2996.18
pos_683	-	609.407	6.72033	pos	-	-	-	-	-	-	-	-	953.816	919.172	912.271	974.493	1119.21	885.143	891.816	1161.73	1045.58	2003.55	936.257	991.269	1125.17	1020.81	320.243	384.143	1152.57	940.083	2008.09	1306.61	1033.75	884.811	458.686	702.86	207.901	332.06	301.336	337.274	463.163	836.468	945.31	951.14	968.118	1011.37
pos_684	-	923.492	6.73167	pos	-	-	-	-	-	-	-	-	1049.2	736.035	828.999	962.505	690.89	732.305	1108.83	696.298	788.923	1241.13	1130.45	931.092	749.035	998.017	1142.48	1422.79	220.273	332.278	1433.18	1362.62	1479.41	1599.63	2051.77	1849.95	1765.22	1301.19	1479.57	1419.7	1141.55	1490.61	968.204	954.718	1055.4	1116.37
pos_685	-	285.221	6.74167	pos	-	-	-	-	-	-	-	-	41.8852	33.1401	102.62	86.3323	51.9853	37.3164	322.611	152.659	259.322	137.735	302.41	202.136	108.147	245.571	401.528	439.29	66.4602	89.6432	71.5516	252.276	216.092	112.839	555.309	200.286	313.382	237.991	261.968	290.838	209.812	415.329	218.153	207.254	207.579	212.536
pos_687	-	461.341	6.83615	pos	-	-	-	-	-	-	-	-	2272.97	2108.36	2068	1954.86	1756.88	2386.05	867.752	571.772	847.624	505.511	712.781	889.002	490.312	269.946	1056.38	623.117	337.526	332.749	92.8546	417.546	613.209	750.43	1319.7	728.139	904.223	739.112	785.735	1233.29	1725.16	1528.94	1331.23	1222.42	1239.33	1296.78
pos_688	-	521.364	6.84615	pos	-	-	-	-	-	-	-	-	2759.11	2682.63	2685.03	2450.03	2632.29	1866.8	1619.99	1457.68	1323.6	1483.9	1540.51	1094.36	439.759	1035.84	958.765	770.543	284.371	325.717	540.395	814.72	627.813	615.992	743.833	610.438	993.756	783.846	930.729	931.301	1633.12	1960.49	1738.12	1599.63	1734.55	1722.46
pos_689	-	487.307	6.81532	pos	-	-	-	-	-	-	-	-	1388.93	1644.26	1502.92	1915.45	2029.55	1677.51	1995.09	2240.69	2188.57	3416.09	2304.76	1355.46	801.795	1316.94	695.038	983.288	1495.66	1061.8	1044.62	871.236	1144.57	1109.23	1550.21	811.329	985.76	837.36	933.153	958.929	1608.17	1616.64	1895.19	1653.76	1784.19	1791.24
pos_690	-	623.342	6.81532	pos	-	-	-	-	-	-	-	-	110.497	143.77	235.652	204.156	535.344	370.514	399.713	525.036	439.346	1088.9	528.337	371.323	1269.25	512.558	110.18	349.659	1012.35	837.031	948.964	596.55	549.052	534.31	326.185	312.782	272.264	499.033	259.868	225.831	223.626	272.863	333.314	392.873	400.813	411.504
pos_691	-	533.36	6.84615	pos	-	-	-	-	-	-	-	-	344.817	239.756	460.029	237.382	246.825	160.375	689.693	357.181	209.676	649.208	396.101	428.27	5.90404	148.994	18.6372	99.6279	0.49624	0.906761	19.5299	185.177	51.7252	36.2316	40.6762	78.4692	47.4133	9.40631	27.2883	74.1057	46.8373	141.726	190.244	207.267	198.309	199.601
pos_693	-	529.299	6.83615	pos	-	-	-	-	-	-	-	-	186.499	158.307	96.949	109.625	117.111	192.803	109.368	108.989	49.2558	130.826	174.132	147.108	7.14386	120.69	23.6713	78.7683	172.001	52.5287	31.4683	12.7481	370.283	93.7788	327.335	84.21	62.0284	95.3827	55.7976	51.8332	18.818	15.844	66.0876	98.4809	65.846	97.3204
pos_694	-	941.491	6.85715	pos	-	-	-	-	-	-	-	-	603.193	324.6	402.681	495.432	267.718	439.662	568.075	616.498	593.795	860.853	566.594	966.739	686.407	719.162	373.276	629.949	1341.82	844.28	617.56	1076.41	397.712	272.078	191.354	771.529	1513.09	1468.87	1451.03	1139.22	1029.99	1027.62	610.461	656.552	732.727	698.444
pos_695	-	586.398	6.84615	pos	-	-	-	-	-	-	-	-	1622.59	1294.64	1395.34	1508.64	1152.14	1275.95	1874.46	1646.53	1553.87	1901.75	1703.92	1821.16	1091.48	1171.77	743.058	989.334	642.958	662.424	1589.56	1590.55	1220.18	1116.96	726.632	1182.41	1295.82	1076.95	1158.96	1203.24	1912.15	1875.88	1532.51	1599	1579.03	1665.61
pos_696	-	734.435	6.86715	pos	-	-	-	-	-	-	-	-	2161.29	1955.75	2073.01	2203.51	2348.41	2272.65	1423.8	1910.88	1551.69	2937.18	1758.67	1823.36	3612.95	2554.64	1353.3	1671.77	2923	2134.05	3355.06	3360.53	2450.22	2733.07	2063.45	1919.47	1637.99	1677.95	1438.72	1535.96	885.249	1253.53	1787.05	1897.66	1995.05	2055.83
pos_697	-	526.337	6.86715	pos	-	-	-	-	-	-	-	-	105.178	132.436	52.6818	139.938	204.216	173.201	263.448	359.089	329.879	596.214	311.064	313.362	30.9822	191.553	40.2968	161.267	453.097	370.609	12.6009	13.1199	77.4148	65.4629	164.144	98.8849	133.944	214.361	155.321	66.4556	101.977	114.203	153.286	158.397	130.539	154.87
pos_699	-	755.473	7.00265	pos	-	-	-	-	-	-	-	-	5513.71	9796.13	5443.34	10825.8	4238.86	6311.74	3906.51	2710.49	2800.95	5425.57	3517.56	3210.75	969.144	1878.62	216.308	2062.17	2448.44	4047.83	625.681	888.099	518.885	1187.29	1922.88	1910.73	4605.46	19523	10097.1	16398.3	7610.83	11358.7	5318.91	5660.2	5705.85	5545.39
pos_701	-	865.509	7.15497	pos	-	-	-	-	-	-	-	-	2230.15	2336.27	2312.07	2241.76	2389.65	2319.17	2173.46	1771.83	1875.97	2096.34	2027.76	1956.69	977.511	1888.44	1621.22	1716.16	1426.41	1962.28	2058.74	2180.27	2214.15	1881.84	2582.02	2051.36	1790.54	1589.6	1772.62	1665.76	1662.98	1643.92	1770.48	2007.55	2052.03	1993.38
pos_702	-	759.433	7.1243	pos	-	-	-	-	-	-	-	-	4150.91	4564.99	4962.87	4667.68	4345.11	4449.67	3969.24	3579.27	3478.73	4959.14	3699.61	2831.26	1211.72	2069.11	790.623	1420.54	2625.59	2656.23	2632.98	2140.97	2274.58	1968.33	2667.34	1963.53	2501.92	2854.46	2606.64	2420.64	4167.47	4927.71	4255.72	3993.42	4030.62	4098.43
pos_703	-	937.481	7.14463	pos	-	-	-	-	-	-	-	-	1590.41	1549.43	1756.56	1651.99	1390.58	1312.58	2456.45	1841.17	2326.13	1659.57	2395.25	1604.93	326.719	942.427	562.475	1080.89	456.148	711.131	709.542	1157.22	951.931	579.526	1271.45	1144.27	1291.11	1289.7	1330.64	1495.67	2333.46	2635.87	2195.03	2087.34	1932.56	2055.36
pos_704	-	775.426	7.1648	pos	-	-	-	-	-	-	-	-	3215.71	3649.65	3466.01	4367.82	3342.55	3440.67	5034.65	4737.8	5018.28	4234.88	4744.35	3562.25	1077.4	1705.9	1233.15	1730.54	1199.74	1612.63	2141.15	2430.3	1969.82	1862.11	1668.3	2112.3	2381.91	4067.37	2626.92	2683.43	6217.31	6276.55	5318.03	4703.24	4766.6	4772.59
pos_705	-	991.525	7.17513	pos	-	-	-	-	-	-	-	-	898.59	821.289	1057.65	1076.54	730.936	652.058	1472.64	1158.42	1320.53	1202.39	1657.93	792.548	336.681	1142.76	692.516	1201.4	454.924	429.611	1468.72	2843.76	1890.03	864.31	1181.05	2032.55	1961.81	1649.46	1930.8	1693.22	1767.36	2222.25	1450.23	1785.64	1475.96	1641.75
pos_706	-	351.253	7.18497	pos	-	-	-	-	-	-	-	-	661.015	2582.77	535.783	1020.34	5669.84	1387.51	794.771	1338.25	1237.12	1454.95	1139.28	1087.36	1269.46	1283.34	406.899	408.016	2099.19	1736.43	3319.53	1661.83	1428.81	2349.47	756	914.922	304.067	250.922	274.113	649.84	386.229	230.322	1412.12	1326.68	1403.29	1330.91
pos_707	-	219.174	7.2158	pos	-	-	-	-	-	-	-	-	549.596	765.436	441.004	659.74	798.616	779.265	911.597	846.691	907.956	849.752	840.864	936.72	1471.39	1077.48	1195.81	1165.76	1471.94	1540.98	1443.03	1009.72	1319.04	1508.23	1525.76	1106.88	972.269	1175.4	1006.36	1252.58	726.683	562.534	795.323	750.274	737.663	768.152
pos_709	-	559.364	7.30847	pos	-	-	-	-	-	-	-	-	4133.61	4963.64	4186.52	4135.81	5801.51	5806.13	3856.82	6542.83	5058.39	7836.25	5048.66	4891.29	5221.31	3516.03	1286.6	1978.95	5544.62	4808.43	4688.52	3313.52	3275.69	4310.37	2935.45	2691.6	1363.24	2291.22	1507	1230.17	3140.6	3222.33	4859.77	4389.17	4519.13	4715.26
pos_710	-	529.357	7.32913	pos	-	-	-	-	-	-	-	-	386.789	698.462	286.522	394.051	756.477	424.793	370.614	380.311	330.134	981.948	459.209	371.356	983.044	318.929	89.6274	72.1776	251.232	102.344	514.195	163.492	169.162	283.801	110.672	157.541	24.6809	143.519	16.4736	40.6734	177.892	200.979	505.469	448.02	466.575	449.438
pos_711	-	575.391	7.34978	pos	-	-	-	-	-	-	-	-	1655.22	1922.32	1750.63	1979.69	2169.66	2338.77	1185.13	2702.82	1581.61	3344.68	1754.4	1286.79	2358.84	2222.26	394.713	560.947	2681.09	1548.09	2782.74	1209.86	1478.24	1686.25	913.58	1236.33	331.694	699.967	496.119	695.679	957.788	1045.73	2179.33	1990.4	2062.63	2093.05
pos_712	-	278.248	7.36047	pos	-	-	-	-	-	-	-	-	2558.58	2782.7	1881	1904.8	3492.75	2456.05	2528.03	3041.99	2527.17	2064.02	2252.62	3001.53	2303.93	3041.13	1867.15	2428.43	2610.44	1743.6	2882.51	3113.5	2509.82	2147.1	1690.38	2814.18	2321.27	2240.78	1969.14	2530.93	2203.68	2133.5	2492.75	2416.75	2456.48	2432.04
pos_713	-	689.417	7.3813	pos	-	-	-	-	-	-	-	-	1445.77	1621.59	1335.34	1188.48	1455.74	1162.3	705.233	884.215	735.449	1579.67	864.043	751.345	1509.6	1115.83	1360.5	313.256	274.029	313.412	1212.92	806.937	1069.85	1563.93	4435.68	371.569	1490.98	819.245	1164.46	1621.4	811.643	668.854	1048.33	1067.45	1154.66	1158.33
pos_714	-	461.29	7.39145	pos	-	-	-	-	-	-	-	-	1402.08	1996.24	1840.48	1160.8	3352.3	1496.61	1042.65	1805.19	1084.9	2239.56	1794.15	696.38	3601.4	1803.72	781.965	533.886	1139.74	764.548	2729.48	1489.33	1172.77	1395	595.081	602.472	437.34	712.607	536.076	236.268	814.42	1184.15	1782.74	1570.18	1656.02	1692.64
pos_715	-	551.408	7.43312	pos	-	-	-	-	-	-	-	-	7262.52	5654.07	8083.98	4587.57	6348.27	4363.4	3196.57	2258.28	1644.13	917.982	4080.47	844.317	369.081	2490.32	916.734	1556.22	0	63.6926	17317.8	30400.6	16390.7	5994.66	8391.16	15851	7746.35	5544.93	8309.74	5842.16	9545.94	16187	9947.68	9589.45	9506.45	9984.6
pos_716	-	862.528	7.44395	pos	-	-	-	-	-	-	-	-	504.259	391.054	590.632	426.653	508.666	435.845	290.829	557.046	500.754	1218.4	496.481	164.191	289.907	573.709	161.948	221.19	325.007	258.682	998.279	1358.98	867.175	435.578	669.519	888.884	459.617	413.489	547.967	406.442	388.705	525.413	474.957	503.232	556.272	619.195
pos_717	-	309.207	7.45412	pos	-	-	-	-	-	-	-	-	500.713	734.015	449.817	328.337	1235.57	298.433	233.2	293.011	221.248	346.044	289.815	248.743	692.982	560.915	324.232	309.154	656.408	355.739	398.577	281.548	293.511	363.414	292.006	265.952	179.342	319.273	185.908	178	281.186	250.801	390.604	375.877	345.01	397.433
pos_718	-	791.424	7.49612	pos	-	-	-	-	-	-	-	-	474.56	452.675	555.946	550.202	429.261	731.504	447.035	1044.07	772.108	1816.04	654.308	739.5	443.006	728.283	67.4856	258.947	1598.44	1107.66	812.525	403.662	450.4	526.741	558.238	417.051	190.395	369.232	202.944	86.5118	312.169	398.035	537.45	575.505	602.853	566.988
pos_719	-	697.44	7.47528	pos	-	-	-	-	-	-	-	-	1751.02	1397.98	1948.93	1178.54	1376.45	945.25	637.225	473.577	357.751	415.896	945.275	303.404	756.507	626.903	298.636	410.303	51.3725	49.0364	2223.83	4614.38	1919.21	772.779	748.594	2069.85	723.14	506.988	704	514.708	796.449	1195.69	1243.98	1191.95	1296.1	1301.89
pos_720	-	651.411	7.48612	pos	-	-	-	-	-	-	-	-	178.886	251.432	260.781	196.045	595.231	163.834	153.149	294.799	169.935	481.236	350.895	82.5947	1090.28	712.636	69.0495	66.0508	193.664	84.6402	534.513	148.843	38.498	263.875	6.20454	13.2409	20.7685	25.4349	23.6597	7.6492	48.3408	52.5979	213.129	148.51	256.765	232.407
pos_721	-	527.373	7.51678	pos	-	-	-	-	-	-	-	-	212.367	239.002	173.924	188.765	228.47	113.376	66.5209	111.277	187.47	226.418	198.971	49.0155	27.5472	1344.8	523.634	13.4723	4.9936	9.5821	17.108	6.30977	4.81893	0.00186272	3.98759	2.30435	0.30068	0.0602471	23.5956	0	40.8192	60.039	137.974	109.799	104.896	130.447
pos_722	-	481.367	7.51678	pos	-	-	-	-	-	-	-	-	735.606	741.451	834.205	615.353	539.431	853.686	340.331	642.214	528.824	612.728	384.07	767.819	151.81	525.635	629.808	366.242	1413.55	1378.09	390.814	429.984	650.724	877.526	1539.7	487.811	1192.51	898.216	1132.13	1280.32	1163.41	1480.45	709.618	727.78	713.214	773.853
pos_723	-	487.307	7.52778	pos	-	-	-	-	-	-	-	-	159	84.3669	106.949	381.392	134.466	116.82	157.919	171.171	389.45	361.656	226.694	127.707	12.7975	700.504	347.168	10.5409	120.546	32.3804	2.03305	114.308	102.276	43.5232	97.794	38.1194	32.6986	37.687	28.1371	3.23036	68.6055	81.6961	143.844	144.775	165.581	175.429
pos_724	-	557.385	7.53795	pos	-	-	-	-	-	-	-	-	1141.27	1173.28	1267.24	1054.77	1281.11	961.956	864.582	1320.07	1212.98	2167.66	1604.28	785.298	428.92	825.287	284.439	309.761	632.716	578.463	733.978	2359.31	1215.19	735.288	701.73	766.425	334.997	376.145	381.23	236.788	734.682	875.581	1312.7	1084.73	1218.95	1407.59
pos_725	-	791.368	7.53795	pos	-	-	-	-	-	-	-	-	807.429	959.396	1169.44	561.192	320.767	530.6	193.001	78.4181	86.8548	297.944	186.843	250.848	18.8324	137.206	392.571	10.3468	0.432667	1.18943	0	28.1998	9.716	52.4881	452.535	0	413.603	106.499	270.647	415.255	272.589	434.015	277.336	250.138	301.556	301.812
pos_726	-	298.273	7.54862	pos	-	-	-	-	-	-	-	-	976.575	840.026	731.303	593.478	938.226	1153.56	1452.5	1510.93	1174.79	1010.66	1045.64	1688.35	1617.63	1425.65	1125.53	1570.47	2000.57	1419.54	1552.69	2351.49	1414.54	1315.43	1121.16	1694.59	1524.69	1522.87	1233.34	1287.64	1005.95	1097.46	1005.7	981.394	998.756	1034.74
pos_729	-	505.4	7.56945	pos	-	-	-	-	-	-	-	-	247.956	182.215	472.407	145.923	61.1066	172.745	620.629	337.863	99.1706	233.621	794.231	215.418	13.1942	211.98	3.65204	203.321	0	2.32223	325.341	1106.86	460.586	160.669	199.935	571.139	271.02	81.4019	240.049	182.561	246.519	415.859	357.517	257.349	323.488	397.723
pos_730	-	713.443	7.67277	pos	-	-	-	-	-	-	-	-	10033.3	226.976	320.516	22423.8	13755.1	5213.92	1581.79	880.087	18921.7	1097.72	1008.67	7185.46	642.068	26761.5	18909.6	512.086	540.471	547.329	1133.64	175.923	6235.01	1797.75	537.759	1267.23	387.682	472.863	482.123	471.734	452.61	501.594	6104.12	6359.35	6523.82	6692.38
pos_731	-	657.432	7.65243	pos	-	-	-	-	-	-	-	-	119.102	115.465	90.3003	41.5952	61.4359	55.0181	58.6309	133.245	106.891	223.104	63.0074	128.024	3.87513	48.3664	4.66187	9.19941	44.4343	81.9936	0	4.43542	39.5702	15.8083	66.9963	28.4247	21.0958	32.3163	34.5005	51.7511	97.0697	48.8147	114.505	49.3003	57.989	114.706
pos_732	-	311.222	7.7241	pos	-	-	-	-	-	-	-	-	179.555	307.789	254.797	138.156	446.425	182.458	283.489	195.432	190.896	173.906	311.906	195.746	728.912	385.664	444.659	319.705	176.04	241.55	300.348	13.374	238.9	240.009	225.149	199.897	226.439	233.748	211.369	137.655	225.856	238.271	208.034	246.511	232.235	194.562
pos_733	-	780.511	7.76493	pos	-	-	-	-	-	-	-	-	1585.77	11.2569	125.19	3527.72	1359.67	736.313	76.6568	3.45699	2763.3	37.2125	19.505	742.785	7.64127	4247.87	3135.4	10.6319	0	4.12119	29.6303	6.59142	12.6881	31.323	19.8327	24.6568	2.45286	3.80156	4.72916	0.722346	8.17353	21.7962	672.743	551.422	653.348	629.311
pos_734	-	922.535	7.75477	pos	-	-	-	-	-	-	-	-	8.34388	5.36295	32.0592	0	0	41.5547	94.9615	295.495	51.8926	40.8952	125.513	127.065	1096.44	40.0952	38.5728	228.342	395.447	655.987	1193.3	581.429	688.293	585.64	63.7619	637.244	63.2659	95.6624	78.2937	83.051	48.4499	62.5564	57.0843	12.1855	28.009	40.0865
pos_735	-	559.383	7.76493	pos	-	-	-	-	-	-	-	-	13322.7	2940.64	2849.37	29158.1	18542	8194.88	2660.03	2269.51	23666.5	2894.55	2443.61	8899.88	2522.13	33443.5	22726.1	885.655	1716.26	1495.53	2376.47	393.638	7914.28	3777.25	1603.92	1518.33	866.236	1145.62	1051.61	897.091	1313.66	1664.97	8386.92	8333.63	8518.89	8212.54
pos_736	-	423.361	7.7446	pos	-	-	-	-	-	-	-	-	1072.34	1009.97	1342.2	1288.34	213.83	1429.85	635.492	385.014	200.247	326.946	512.508	254.361	54.6155	1.27537	254.699	413.563	8.31252	14.64	361.189	285.345	610.8	1469.02	1270.24	1188.74	1964.09	1603.78	1776.58	1355.21	2061.52	2514.19	978.404	875.142	847.997	913.427
pos_737	-	752.514	7.64212	pos	-	-	-	-	-	-	-	-	23694.1	779.704	913.104	49368.3	29633.9	11017.9	2183.43	1219.34	32869.1	1627.53	1126.27	10908.2	1181.8	47472.8	35048.6	742.627	1033.62	1134.23	1212.26	1069.08	11489.5	3571.96	1610.07	1484.58	1108.41	1161.59	1295.95	1431.86	947.719	1009.7	11873.1	11543.2	11382.6	11441.3
pos_739	-	705.419	7.8056	pos	-	-	-	-	-	-	-	-	287.502	723.749	531.74	476.353	575.949	516.549	395.249	917.091	972.174	1511.61	756.055	494.45	483.7	1971.37	840.007	282.03	1389.2	1104.81	848.047	156.837	518.847	598.277	407.77	485.805	179.865	437.827	277.978	71.5344	279.905	377.713	523.499	403.875	475.822	566.553
pos_740	-	557.383	7.81593	pos	-	-	-	-	-	-	-	-	2222.33	3340.78	2909.95	2080.03	2525.73	2428.29	2223.53	3420.15	2191.05	5811.51	3579.83	1908.84	1165.44	1516.15	439.115	755.73	2478.5	1460.65	1870.79	719.546	1945.37	1601.23	2018.68	1062.66	864.545	1193.6	994.127	567.904	1910.11	2184.47	2520.97	1953.32	2143.99	1995
pos_741	-	719.438	7.81593	pos	-	-	-	-	-	-	-	-	326.448	582.399	455.149	883.863	389.378	275.852	376.222	678.978	774.52	1419.06	610.539	302.116	428.432	1478.23	627.288	358.058	1407.78	766.55	853.401	211.361	948.466	851.073	952.792	489.768	333.785	529.918	417.957	186.457	228.764	267.297	162.751	286.261	244.553	326.402
pos_742	-	581.308	7.83643	pos	-	-	-	-	-	-	-	-	9.24563	323.399	100.386	8.9571	262.212	44.0875	37.5143	77.1741	5.55383	153.12	71.5376	59.6775	4.0739	380.977	455.586	23.3749	557.726	316.899	20.2512	14.7842	8.48429	161.236	1.15081	232.417	182.188	412.884	395.364	0	545.047	522.045	20.1246	27.7455	54.4979	14.5905
pos_743	-	752.457	7.82593	pos	-	-	-	-	-	-	-	-	163.096	574.878	498.445	150.323	21.5064	694.94	692.323	1334.49	528.407	2534.58	881.619	563.148	135.397	317.165	25.1467	703.161	3063.83	2148.55	419.882	323.682	1102.15	912.38	1463.63	1013.28	653.985	921.833	779.107	31.3863	507.572	538.493	203.076	351.343	234.612	271.698
pos_744	-	653.387	7.85677	pos	-	-	-	-	-	-	-	-	812.84	704.332	373.452	1619.07	1198.58	603.114	268.534	623.669	1760.34	713.238	459.885	704.572	173.91	2419.48	1725.11	140.652	334.945	423.26	397.931	141.405	289.179	256.794	302.229	243.671	191.284	205.915	181.189	99.2015	208.162	264.648	472.471	515.907	610.774	552.09
pos_745	-	763.425	7.87693	pos	-	-	-	-	-	-	-	-	1.8254	26.3799	87.6321	1.6713	0	186.479	279.15	284.625	110.115	404.646	345.934	428.286	14.9138	0	11.6379	158.383	117.435	330.541	46.7441	38.2441	154.87	46.4426	45.4298	452.995	631.524	449.124	428.708	317.304	633.262	674.75	150.227	162.323	154.679	211.669
pos_747	-	604.405	7.8871	pos	-	-	-	-	-	-	-	-	6084.11	460.174	362.788	14261.3	6602.77	2621.53	678.371	488.137	9678.43	577.896	469.596	2856.1	943.77	13389	10749.2	867.81	1070.91	1138.6	962.277	1136.46	1088.53	1176.28	1115.09	941.663	965.802	909.171	917.48	1022.36	424.965	403.345	2681.53	2693.44	2691.23	2775.62
pos_748	-	860.557	7.92808	pos	-	-	-	-	-	-	-	-	81.2312	61.7112	291.471	236.428	28.1367	536.331	178.924	795.886	221.959	2270.74	192.414	99.301	0	70.8218	0	109.622	888.494	558.975	15.5355	61.8343	35.337	41.3828	229.907	232.439	92.5243	92.8146	145.192	47.9406	113.289	236.338	84.1719	89.2399	81.4643	50.2751
pos_749	-	355.283	7.95942	pos	-	-	-	-	-	-	-	-	1627.34	2205.87	1290.67	2305.85	4219.11	1126.95	1181.14	899.162	2274.34	590.657	1108.54	1375.58	2348.22	1836.45	1586.49	386.858	471.458	535.001	1402.13	1129.65	690.887	834.801	497.537	418.113	464.287	345.711	330.713	387.539	755.81	802.99	1394.03	1331.57	1357.93	1456.33
pos_750	-	784.531	8.00058	pos	-	-	-	-	-	-	-	-	11.3031	5.30839	1.76839	46.9693	19.3792	9.0256	3876.53	735.931	2103.07	273.242	3048.47	702.136	4.99799	58.8985	132.616	139.929	35.6044	59.4851	26.7046	0.400007	11.4221	3.56462	20.8659	7.84908	256.69	299.147	184.172	301.369	267.968	170.113	317.896	333.409	384.751	367.282
pos_751	-	628.441	8.00058	pos	-	-	-	-	-	-	-	-	56.7591	195.594	306.995	35.4336	626.958	69.7048	20.9939	88.2208	6.06213	56.8901	155.287	4.94818	1714.37	811.9	76.6614	9.68841	152.399	75.4902	1597.75	939.081	369.637	633.426	40.6103	121.243	0	42.0917	20.105	5.28291	4.65385	10.7224	200.513	166.423	213.735	199.649
pos_753	-	828.535	8.03125	pos	-	-	-	-	-	-	-	-	255.821	137.291	426.476	498.628	282.477	543.208	199.613	568.224	398.174	855.886	346.614	199.416	208.785	410.985	32.2728	94.2038	575.352	267.558	715.935	833.396	579.855	604.147	318.911	668.357	408.498	351.832	357.293	329.707	254.696	330.115	463.792	479.119	494.596	459.79
pos_754	-	941.508	8.04175	pos	-	-	-	-	-	-	-	-	711.162	434.558	631.226	820.846	601.32	968.397	931.44	1772.31	1125.68	492.871	1716.7	1143.39	4105.24	996.345	874.546	833.378	890.491	1001.56	3841.02	3764.69	2609.75	1710.68	815.27	1708.49	357.96	526.611	395.881	385.874	765.519	985.339	1369.48	1385.79	1205.87	1392.54
pos_756	-	936.552	8.08258	pos	-	-	-	-	-	-	-	-	1406.34	1117.17	1211.25	1056.59	1574.74	1424.73	1063.04	2395.94	1843.68	767.901	1960.21	1786.47	8400.03	3276.19	2470.93	1803.76	2822.35	2990.15	10207.4	8951.93	6270.63	4470.19	1702.03	4205.73	1049.09	1167.25	1344.63	867.98	876.108	1106.47	2163.66	2194.02	2053.34	2018.06
pos_757	-	975.53	8.11292	pos	-	-	-	-	-	-	-	-	904.582	462.522	1474.18	1262.97	245.949	1656.64	579.535	897.045	631.407	928.536	619.19	468.028	227.557	402.634	1009.57	867.541	929.582	760.014	553.15	910.48	745.233	589.263	842.953	1356.13	1097.13	1800.42	1179.3	169.359	1392.53	1948.02	1044.17	1110.5	1054.6	1097.91
pos_758	-	843.486	8.13358	pos	-	-	-	-	-	-	-	-	835.021	1022.71	800.625	792.025	670.006	1005.97	998.858	1344.69	1040.85	2043.53	1206.29	1155.29	538.974	453.078	261.643	595.755	1641.19	1298.59	737.929	661.51	795.042	769.66	1223.64	695.477	567.819	679.755	518.246	217.612	766.908	734.048	810.29	760.774	739.064	770.977
pos_759	-	641.44	8.15425	pos	-	-	-	-	-	-	-	-	2293.29	3566.68	1852.46	1796.91	2564.14	1679.05	1102.48	2010	1653.42	2739.7	1843.93	1171.29	238.97	1117.12	333.41	238.305	740.44	639.386	393.608	237.385	524.314	522.706	767.591	246.121	173.762	269.059	207.591	87.986	875.007	1037.26	1640.98	1445.1	1440.49	1560.89
pos_760	-	423.274	8.16475	pos	-	-	-	-	-	-	-	-	183.66	1943.32	444.887	162.595	3234.59	369.619	141.097	711.213	221.296	907.878	489.688	168.144	1941.04	423.728	200.503	30.4599	527.285	320.755	741.558	382.236	412.213	438.249	320.71	131.808	58.1869	119.903	41.5543	5.97961	111.826	208.196	573.305	541.484	640.399	609.663
pos_761	-	625.446	8.18575	pos	-	-	-	-	-	-	-	-	1176.46	2130.89	1142.47	954.331	1766.58	1076.68	632.704	1424.99	1135.89	2049.9	1140.14	721.708	129.749	521.255	78.5129	130.01	713.153	565.99	321.074	146.069	387.385	483.456	421.853	267.747	142.43	231.583	146.939	24.5374	493.912	624.429	1036.29	881.757	973.794	994.716
pos_762	-	830.552	8.19592	pos	-	-	-	-	-	-	-	-	1134.19	859.827	1445.97	1569.26	1052.7	1755.52	932.225	1818.55	1272.62	4145.53	1011.66	604.306	1010.03	1629.19	257.73	729.7	2273.42	1643.77	1235.8	1314.15	983.032	934.122	975.953	994.429	539.992	809.293	698.029	221.54	632.936	904.836	1183.89	1204.25	1151.14	1168.18
pos_763	-	730.466	8.2369	pos	-	-	-	-	-	-	-	-	1051.09	1037.76	824.278	1904.36	1202.29	1891.73	1439.15	1902.82	2255.06	2017.4	1379.72	1536.82	851.977	6101.68	2618.6	1470.57	1456.15	2128.97	1628.91	1188.41	1565.54	840.849	1396.66	1631.93	1270.73	1356.59	1330.81	132.255	1363.74	1557.02	1103.67	1054.91	1149.85	1100.61
pos_764	-	473.362	8.22723	pos	-	-	-	-	-	-	-	-	2204.59	346.495	2093.13	719.612	735.621	259.749	702.623	483.274	655.766	188.526	1135.28	209.582	803.179	807.492	2334.8	1382.61	197.088	260.012	381.591	990.223	1380.42	900.34	2398.69	557.946	2533.18	1045.57	2003.63	1331.62	1507.58	3538.81	976.259	1041.63	999.086	1006.67
pos_765	-	728.451	8.2369	pos	-	-	-	-	-	-	-	-	201.136	298.661	127.366	162.779	254.174	120.446	46.8255	89.6294	81.4204	127.978	105.536	5.81751	239.5	445.13	70.5024	23.2757	133.749	162.507	336.47	225.939	233.27	95.0708	22.819	98.1946	13.5679	14.8458	9.3354	1.84144	2.7165	54.9381	117.656	124.173	174.02	114.659
pos_769	-	637.265	8.27807	pos	-	-	-	-	-	-	-	-	3546.01	4626.41	2703.52	1454.05	7821.4	809.336	1113.58	1146.93	1007.66	1110.17	1644.26	1439	357.535	3106.06	84.0183	409.347	2161.47	1460.88	4261.11	3540.62	961.458	1813.3	546.992	884.063	142.812	372.38	117.78	82.5912	246.103	325.575	1913.24	1894.36	1837.3	1951.85
pos_770	-	817.511	8.3094	pos	-	-	-	-	-	-	-	-	4902.9	5522.16	5183.44	6878.58	5040.38	6444.7	1145.53	7823.03	7781.28	8076.24	7498.48	6291.4	644.186	5871.64	6297.11	4605.06	12663.6	13035.6	8038.5	6939.68	1015.96	7989.61	8674.71	7864.08	8967.54	5717.19	7431.88	8821.01	1365.33	5784.96	6080.34	5532.47	5823.91	1365.45
pos_771	-	375.267	8.2989	pos	-	-	-	-	-	-	-	-	489.106	664.355	419.195	559.006	1030.93	620.231	528.064	909.012	771.319	811.754	733.316	976.507	890.473	690.505	371.422	590.524	1719.02	1367.58	1007.43	662.54	698.025	1063.22	439.955	765.48	402.482	498.5	364.895	187.972	413.048	336.205	647.938	650.897	639.057	710.007
pos_772	-	587.395	8.3299	pos	-	-	-	-	-	-	-	-	236.018	198.468	119.297	186.257	183.159	206.378	65.3174	191.059	189.897	61.3879	93.8307	147.06	363.608	382.585	109.821	46.8022	149.114	80.9717	556.606	418.217	302.321	321.404	67.7246	199.729	6.4602	3.92773	44.7643	3.23447	40.0822	60.0422	176.14	223.848	207.97	230.874
pos_773	-	779.454	8.34007	pos	-	-	-	-	-	-	-	-	6138.44	6372.68	6674.51	5521.42	4831.98	7551.13	4526.33	6966.79	5737.47	3388.76	5293.14	5754.5	12250.9	6786.43	4907.48	4909.59	5422.83	5379.01	15931.4	15712.5	11061.8	9134.48	3868.68	8100.11	3388.43	3356.58	3266.91	2778.01	4290.37	5583.83	6758.6	6833.56	6805.33	7328.93
pos_776	-	353.269	8.3714	pos	-	-	-	-	-	-	-	-	9089.03	26385.9	9500.77	7645.87	42842.5	8818.86	9154.4	10011.4	10925.7	6823.19	11125.6	10715.9	11249	6433.46	5209	4048.43	8095.24	7544.91	9115.04	6806.78	6163.44	7615.17	3269.05	5133.9	1940.02	1806.93	1905.74	1467.45	3603.33	3364.94	9799.23	10150.8	10599	10277.6
pos_777	-	331.284	8.3714	pos	-	-	-	-	-	-	-	-	528.339	1042.31	945.661	464.213	2579.49	561.38	539.777	339.48	342.697	333.246	493.574	901.735	694.771	119.156	324.096	174.548	225.504	178.516	442.333	148.806	150.093	392.888	201.845	187.449	120.396	233.766	184.923	89.6847	547.122	500.886	566.348	558.081	591.189	551.589
pos_778	-	433.235	8.3974	pos	-	-	-	-	-	-	-	-	3154.63	13743.3	6455.95	1618.4	24569.7	2631.77	2352.22	2185.1	3253.22	625.331	4628.36	989.243	15672.4	4584.47	2879.15	2118.66	1280.32	1112.03	10874.5	5037.67	2939.96	9299.74	1818.34	1382.33	724.501	886.328	910.806	1071.72	822.747	1338.5	3785.6	3975.73	4368.34	4576.36
pos_779	-	774.499	8.3609	pos	-	-	-	-	-	-	-	-	10489.8	9351.64	8152.87	8651.71	7747.1	8693.1	3981.85	10526.1	8358.33	4279.15	6895.88	7537.43	24096.7	16638.9	10120.8	9010.51	11016.9	10424.9	35779.3	34442.1	21858.4	20126.3	6802.53	15701.6	5532.9	5194.92	5678.44	4843.86	3453.54	4432.29	8878.41	10183.8	9701.23	9373.96
pos_780	-	905.503	8.4179	pos	-	-	-	-	-	-	-	-	2135.49	2201.99	1973.21	2255.36	1650.78	2918.85	2256.55	2432.25	1997.64	3078.76	2495.38	2453.35	4190.95	3152.25	2216.86	2242.86	5004.19	3446.86	3624.32	2800.43	3205.56	3026.49	2143.19	2979.87	1846	2914.32	2308.7	2534.83	2707.97	2517.76	2524.08	2629.1	2528.13	2653.49
[truncated: 4,066 more rows]

## Sheet: NEG
ID	Metabolite	m/z	Retention time	Mode	Adducts	Formula	Fragmentation Score	Theoretical Fragmentation Score	Mass Error (ppm)	KEGG Compound ID	Library ID	CAS ID	B3J_1	B3J_2	B3J_3	B3J_4	B3J_5	B3J_6	B4J_1	B4J_2	B4J_3	B4J_4	B4J_5	B4J_6	B18J_1	B18J_2	B18J_3	B18J_4	B18J_5	B18J_6	B40J_1	B40J_2	B40J_3	B40J_4	B40J_5	B40J_6	B53J_1	B53J_2	B53J_3	B53J_4	B53J_5	B53J_6	QC01	QC02	QC03	QC04
[truncated: 6,235 more rows]
