# Supplementary material for: Untargeted metabolism approach reveals difference of varieties of bud and relation among characteristics of grafting seedlings in Camellia oleifera
Source: Front Plant Sci. 2022 Nov 21;13:1024353. doi: 10.3389/fpls.2022.1024353 (PMC9720148; doi:10.3389/fpls.2022.1024353)
Supplement: Supplementary Table 2 — The number of metabolites. [file Table_2.xlsx]

## Sheet: Sheet1
Table S2 The number of metabolites
ID	Metabolite	Metab ID	Library ID	KEGG Compound ID	M/Z	Retention time	Mode	Adducts	Formula	Fragmentation Score	Theoretical Fragmentation Score	Mass Error	CAS ID	RSD	B3J_1	B3J_2	B3J_3	B3J_4	B3J_5	B3J_6	B4J_1	B4J_2	B4J_3	B4J_4	B4J_5	B4J_6	B40J_1	B40J_2	B40J_3	B40J_4	B40J_5	B40J_6	B53J_1	B53J_2	B53J_3	B53J_4	B53J_5	B53J_6	QC01	QC02	QC03	QC04
pos_4489	(-)-Dihydrocarveol	metab_3535	HMDB0035825	C11396	196.169	8.7619	pos	M+ACN+H	C10H18O	-	63.5	-3.32541	20549-47-7	0.0209	2.6368	2.6286	2.4231	2.549	2.6302	2.8054	2.8166	2.7495	2.681	2.6801	2.6971	2.6588	2.7051	2.7502	2.715	2.5332	2.6677	2.826	2.6962	2.855	2.8851	1.1517	2.6537	2.6022	2.5788	2.4918	2.5158	2.6276
pos_6323	(-)-Epigallocatechin 3'-glucuronide	metab_4796	HMDB0041638	-	447.093	4.383	pos	M+H-2H2O	C21H22O13	-	92.1	1.8041	-	0.0065	2.2901	2.1153	2.3452	1.993	2.1898	1.8157	1.4972	2.0333	1.053	1.3391	2.0072	0.3058	2.6513	2.5936	2.584	2.3173	2.2127	1.9624	2.1386	1.4435	1.9998	2.4814	1.7012	2.278	2.2072	2.2008	2.1961	2.1697
pos_5851	(-)-Wikstromol	metab_4505	HMDB0030598	C10725	407.17	5.1811	pos	M+CH3OH+H	C20H22O7	-	71.8	0.221447	34444-37-6	0.0042	3.1175	2.9985	2.9558	3.1107	2.622	2.8591	3.2894	3.5007	3.4014	3.4465	3.2329	3.465	2.8434	2.8645	2.8504	2.6261	2.4356	3.0279	3.0513	3.1525	3.0604	3.5548	3.1663	3.0378	3.2109	3.2329	3.1971	3.2247
pos_1350	(+)-(S)-Carvone	metab_1260	HMDB0004487	C11383	183.137	5.7309	pos	M+CH3OH+H, M+2Na-H	C10H14O	-	86.8	-2.70935	2244-16-8	0.0267	1.0744	2.2258	1.2655	2.0568	1.2193	1.6895	1.951	2.1025	2.0449	1.6956	1.9121	1.6951	1.0154	1.0151	1.6486	1.5625	1.7184	2.0057	1.3741	1.7249	1.4114	2.3232	1.526	1.2185	1.9429	1.9122	1.8197	1.8422
pos_2666	(+)-3-Carene	metab_2243	LMPR0102120021;HMDB0035087;HMDB0034697	C09839;C11382	137.132	7.013	pos	M+H	C10H16	90.6	-	-2.02581	-	0.0015	3.4681	3.3281	3.2376	3.2472	3.2125	3.2832	3.1104	3.0474	3.2081	3.0031	3.1024	3.0618	2.4338	2.554	3.0222	2.6753	2.9506	2.7655	3.6164	3.4576	3.636	3.9897	3.5896	3.5906	3.3663	3.3592	3.3733	3.3657
pos_3	(+)-Abscisic Acid	metab_2	HMDB0035140	C06082	247.133	5.6231	pos	M+H, 2M+H, M+Na, M+H-H2O, M+H-2H2O	C15H20O4	69.4	-	0.320266	-	0.0027	3.4382	3.8061	3.4646	3.6171	3.5713	3.7781	3.7148	3.7242	3.6599	3.7624	3.8574	3.6543	4.1099	3.9839	3.9857	4.01	3.7531	3.8089	3.7737	3.7349	3.8261	4.0591	3.6416	3.814	3.743	3.7507	3.7616	3.7338
pos_768	(+)-delta-Cadinene	metab_723	LMPR0103330001;HMDB0035084	C06394	205.195	8.2781	pos	M+H, 2M+Na	C15H24	88	-	-1.60695	-	0.0091	2.8156	3.0387	3.3194	3.2138	2.6848	3.25	3.2732	3.2466	3.1883	2.8368	3.3261	2.7326	2.5165	2.9984	3.0363	2.5623	3.0409	3.0831	3.095	3.0649	2.9188	3.0545	3.1803	3.0241	3.0615	3.0673	3.0622	3.1284
pos_1629	(±)-1,5-Hexanediol	metab_1514	HMDB0031490	-	119.107	0.3176	pos	M+H	C6H14O2	-	51.7	1.93079	-	0.0055	2.7013	2.7149	2.68	2.7335	2.7382	2.7217	2.7481	2.7776	2.7571	2.7461	2.7615	2.7742	2.9285	2.8649	2.9187	2.9134	2.9161	2.9024	2.912	2.8756	2.864	3.0148	2.7559	2.7535	2.7022	2.7183	2.7003	2.7375
pos_159	(±)12,13-DiHOME	metab_156	-	-	315.253	6.9925	pos	M+H-H2O, M+H, M+H-2H2O	C18H34O4	60.7	-	-0.602647	-	0.009	3.0217	2.8585	2.4098	2.8078	2.6036	1.9812	2.9154	2.9545	2.8426	2.8583	3.0644	2.268	2.4434	2.7159	3.214	2.2505	2.9955	2.568	2.9085	2.7697	2.906	2.9348	2.8639	2.6473	2.7473	2.7894	2.7317	2.7258
pos_115	(±)7-epi Jasmonic Acid	metab_113	-	-	211.133	5.6449	pos	M+H-H2O, M+H, M+CH3OH+H	C12H18O3	56.6	-	0.612083	-	0.0036	2.886	3.2576	3.0466	2.7852	3.5621	2.9104	2.5427	2.9673	2.6383	2.8448	2.8338	2.7017	3.3245	3.0683	2.8789	3.1714	2.4137	2.7727	2.3271	2.4793	2.4065	2.6388	2.5674	2.5155	3.0207	3.0056	2.9989	2.9919
pos_5510	(±)-Naringenin	metab_4274	-	-	273.076	5.8164	pos	M+H	C15H12O5	73.2	-	0.441618	-	0.0036	3.1418	2.9728	3.2604	3.1242	3.0725	3.0581	2.5404	2.5306	2.4491	2.4931	2.6393	2.1038	2.6185	2.8496	2.9181	2.7062	2.9516	2.9213	3.0271	3.1316	3.2328	3.1418	3.1397	3.2014	2.9771	2.9717	2.9489	2.9683
pos_2253	(1R,2R,4S)-p-Menthane-1,2,8-triol 8-glucoside	metab_1954	HMDB0039894	-	389.16	5.2428	pos	M+K	C16H30O8	-	73.7	7.07506	378254-09-2	0.0015	4.7486	4.6874	4.733	4.813	4.4358	4.7283	4.6325	4.5918	4.5914	4.7491	4.5714	4.6416	4.2238	4.4406	4.4412	4.3613	4.5389	4.6695	4.6218	4.7637	4.6603	4.9227	4.6996	4.6368	4.624	4.6345	4.6434	4.633
pos_1433	(1S,2R,3S)-2,3-Dihydro-4-(4-hydroxyphenyl)-1H-phenalene-1,2,3-triol	metab_1339	HMDB0037109	-	341.139	5.2118	pos	M+H-H2O, M+CH3OH+H	C19H16O4	-	51.6	2.54942	-	0.0031	4.6788	4.5953	4.6137	4.7905	4.1343	4.5453	4.6016	4.3901	4.5027	4.5268	4.5017	4.3535	3.9423	4.4393	4.4531	4.0524	4.5056	4.6238	4.524	4.5558	4.5624	4.8149	4.5078	4.5317	4.5045	4.5387	4.5262	4.5387
pos_5522	(24R)-5b,8b-Epidioxyergosta-6,22E-dien-3b-ol 3-glucoside	metab_4281	HMDB0037956	-	555.369	5.795	pos	M+H-2H2O	C34H54O8	-	54.2	2.42249	348144-81-0	0.0297	3.1604	2.9674	3.349	3.1457	2.9892	3.1092	1.5477	1.4646	1.5909	1.7825	1.8425	1.0916	2.1666	2.0639	2.2077	2.2039	2.1969	2.4057	1.3294	1.3065	1.6916	1.9843	1.7665	1.8721	2.3208	2.3795	2.5154	2.4333
pos_6565	(2S,2'S)-Pyrosaccharopine	metab_5001	HMDB0038676	-	259.129	1.1883	pos	M+H	C11H18N2O5	50.5	-	1.29422	38495-84-0	0.0224	2.1342	2.3918	2.2234	1.688	2.3472	1.4733	0.9807	1.6216	0.9997	0.2099	1.7752	0.8365	2.793	2.7704	2.55	2.3463	0.9936	2.1976	0.1975	0.2044	0.204	1.609	0.2115	0.9541	2.0506	1.9572	2.0393	1.9546
pos_686	(3b,16a,20R)-25-Acetoxy-3,16,20,22-tetrahydroxy-5-cucurbiten-11-one 3-glucoside	metab_651	HMDB0035346	-	755.368	6.7525	pos	M+H-2H2O, M+2Na-H	C38H62O12	-	53.8	-9.93299	178062-95-8	0.007	3.9037	3.9539	3.9827	3.7573	3.8077	3.8856	3.2349	3.2558	3.1504	3.3852	3.2646	3.2694	3.033	3.0234	3.5988	3.4853	3.8098	3.2039	3.4007	3.4258	3.4397	3.7332	3.32	3.4297	3.4847	3.4977	3.5375	3.542
pos_3390	(3beta,5alpha,24R)-Stigmast-8(14)-en-3-ol	metab_2733	LMST01040238;HMDB0037524	-	397.383	11.8797	pos	M+H-H2O	C29H50O	-	59.3	-0.133284	14291-38-4	0.0146	2.5629	2.7137	2.7926	2.553	2.6328	2.6875	2.7107	2.7331	2.6991	2.6763	2.7231	2.7003	2.1967	2.5279	2.5383	2.2849	2.5333	2.4252	2.3697	2.2735	2.4809	2.1966	2.5845	2.8635	2.6623	2.582	2.5855	2.5629
pos_1969	(3R, 6'Z)-3,4-Dihydro-8-hydroxy-3-(6-pentadecenyl)-1H-2-benzopyran-1-one	metab_1776	HMDB0041301	-	417.235	4.3515	pos	M+2Na-H	C24H36O3	-	54.7	-8.45441	158627-94-2	0.0162	1.8472	2.6476	2.1473	1.5108	3.1349	2.006	1.1689	1.8173	1.0156	1.3319	1.8832	1.1886	1.8116	1.1141	0.6289	1.9104	1.4717	0.6821	1.4007	2.1638	1.5447	1.9219	1.7878	1.9053	2.0374	2.1174	2.1154	2.1144
pos_5645	(3S,5R,6R,7E)-3,5,6-Trihydroxy-7-megastigmen-9-one	metab_4375	HMDB0038736	-	225.149	5.5912	pos	M+H-H2O	C13H22O4	-	76.2	1.11311	-	0.0192	1.0454	1.1911	1.291	0.6968	1.5705	1.753	1.8157	2.0172	2.0086	2.1245	1.9275	2.1359	1.3521	0.6542	1.435	2.0191	2.1128	1.658	0.9644	1.0349	0.7146	1.8677	1.4156	0.8543	1.7444	1.8204	1.7548	1.815
pos_6103	(4R,6S)-p-Menth-1-ene-4,6-diol 4-glucoside	metab_4655	HMDB0038980	-	297.17	4.7424	pos	M+H-2H2O	C16H28O7	-	54	-0.533013	359875-78-8	0.01	1.8704	2.188	2.1629	2.2487	2.2148	1.9503	2.2865	2.2176	2.3172	2.397	2.3727	2.055	1.3115	1.6625	2.3685	1.8588	2.4996	2.1146	2.8204	2.9796	2.8645	3.1599	2.8484	2.9359	2.5266	2.4807	2.4585	2.4782
pos_2617	(6beta,22E)-6-Hydroxystigmasta-4,22-dien-3-one	metab_2201	HMDB0039425	-	427.355	6.7733	pos	M+H	C29H46O2	62.1	-	-5.02289	36450-01-8	0.0118	2.0612	1.9388	1.6927	2.0332	1.5558	2.4535	1.867	2.13	2.1116	1.8566	1.892	2.2296	1.2624	1.1561	1.3746	2.3971	1.6105	1.8511	2.4327	2.5786	2.3967	2.6665	2.6574	2.5078	2.2997	2.2749	2.297	2.3493
pos_5745	(7'R,8'R)-4,7'-Epoxy-3'-methoxy-4',5,9,9'-lignanetetrol 9'-glucoside	metab_4436	HMDB0038710	-	473.185	5.3661	pos	M+H-2H2O	C25H32O11	-	93.7	7.64909	-	0.039	1.9961	1.5375	1.8361	1.8	1.4859	1.9459	2.0416	2.0291	2.0461	1.9248	1.854	2.1396	1.4708	1.4706	2.1877	1.9051	2.471	1.8889	2.0415	1.8288	2.1896	2.3436	2.2156	2.1613	1.8931	1.8631	1.9098	1.7269
pos_2701	(9S,10S)-9,10-dihydroxyoctadecanoate	metab_2269	HMDB0059633	C15988	358.296	7.257	pos	M+ACN+H	C18H36O4	-	56.2	0.917684	-	0.0059	2.145	2.3716	2.0929	2.0753	2.6488	2.1989	2.3396	2.3152	2.2562	2.2399	2.4991	2.1026	2.4475	2.1632	2.3289	2.426	2.2402	2.1695	2.0929	2.15	2.1709	2.5592	2.0473	1.7911	2.3089	2.3437	2.3122	2.3232
pos_5407	(9Z,12Z,14E)-16-Hydroxy-9,12,14-octadecatrienoic acid	metab_4217	HMDB0034586	-	295.227	6.0709	pos	M+H	C18H30O3	-	51.1	0.158238	81325-65-7	0.0344	1.1197	1.2529	2.4144	2.055	1.5205	1.7145	1.9024	1.9827	1.8828	2.0453	2.0774	1.7253	1.0106	2.1304	1.2191	1.4939	1.367	2.1167	1.0838	1.884	1.1	2.3815	1.9437	2.1827	2.0151	2.0833	2.109	1.9283
pos_1498	(E)-8-Hydroxy-2-octene-4,6-diynoic acid	metab_1396	HMDB0031515	-	151.038	4.5988	pos	M+H, M+CH3OH+H	C8H6O3	-	56.7	-5.07659	65367-65-9	0.0355	2.4503	2.4246	2.5144	2.2573	2.0934	2.3613	2.5606	2.5654	2.4867	2.4433	2.3968	2.3665	1.7944	1.9271	2.1238	2.1319	2.3107	2.39	2.3445	2.5568	2.4419	2.4734	2.3753	2.3763	2.3856	2.571	2.3677	2.5246
pos_1334	(R)-(+)-Pulegone	metab_1245	HMDB0035604	C09893	153.127	5.8487	pos	M+H-H2O, M+H	C10H16O	80.2	-	-3.1641	-	0.0133	3.1336	3.2609	3.0389	3.1934	3.0424	3.0065	3.1326	3.0152	3.1172	3.1646	3.2153	3.1641	2.1215	2.5628	2.7346	2.4162	2.7574	2.6514	2.7193	3.1478	2.8027	3.1686	2.7744	2.7888	2.9311	3.037	2.9772	3.0113
pos_5077	(S)-(-)-Perillyl alcohol	metab_3976	HMDB0003634	C02452	135.117	6.7625	pos	M+H-H2O	C10H16O	86.2	-	-1.84202	-	0.0181	2.2542	2.2263	2.0874	2.3078	2.3553	2.0933	2.241	2.1509	2.2426	2.066	2.3343	2.2152	1.1852	1.1849	2.1827	2.1164	2.3545	1.7443	2.5067	2.3143	2.5926	2.8626	2.515	2.5472	2.3082	2.3792	2.2639	2.2991
pos_6355	(S)-2,3-Dihydro-3,5-dihydroxy-2-oxo-3-indoleacetic acid 5-glucoside	metab_4826	HMDB0034674	-	368.098	3.4613	pos	M+H-H2O	C16H19NO10	-	68.1	1.02534	218604-37-6	0.0017	2.895	2.6059	2.8701	2.8787	2.1899	3.0727	2.622	2.8427	2.8119	2.9192	2.602	2.9613	2.6297	2.5241	2.7774	2.5408	2.7357	2.9672	2.9538	3.0767	3.0217	3.4668	3.0384	3.0138	2.8387	2.8371	2.8467	2.8333
pos_6558	(S)-5'-Deoxy-5'-(methylsulfinyl)adenosine	metab_4995	HMDB0033662	-	314.092	1.2096	pos	M+H	C11H15N5O4S	58.4	-	0.299592	897-42-7	0.0045	3.2485	3.059	3.3355	3.452	2.7584	3.3091	3.3182	3.2824	3.2021	3.3527	3.3337	3.022	3.1285	3.0781	3.1251	3.1565	3.1781	3.4646	3.2705	3.5199	3.4472	4.0217	3.4647	3.3904	3.2794	3.252	3.2485	3.2407
pos_3235	(S)-Homostachydrine	metab_2622	HMDB0033433	C08283	315.231	10.1581	pos	2M+H	C8H15NO2	-	74	9.49345	472-22-0	0.0413	2.4575	2.5739	2.5778	2.6722	2.5898	2.6468	2.7289	2.6633	2.64	2.5844	2.532	2.662	2.2097	2.316	2.4209	2.3606	2.3914	2.4389	2.4735	2.3646	2.3764	2.7758	2.7394	2.5304	2.5419	2.4864	2.2773	2.487
pos_3595	(S)-Isowillardiine	metab_2892	HMDB0030376	C08289	222.049	14.4919	pos	M+Na	C7H9N3O4	-	56.4	2.04868	21381-33-9	0.0403	1.4043	1.4579	1.3679	1.4497	1.644	1.6103	1.5773	1.7487	1.6338	1.6714	1.6464	1.542	2.0212	2.1632	2.1181	1.9241	2.0932	1.8787	1.998	1.9808	2.0432	2.146	1.5022	1.7904	1.6283	1.643	1.4797	1.583
pos_6561	(S,S)-Nt-Histidinylalanine	metab_4997	HMDB0040248	-	284.134	1.1986	pos	M+ACN+H	C9H14N4O4	-	55.2	-6.13786	65428-77-5	0.0088	0.9931	2.3489	2.4083	0.6234	1.0954	2.0621	2.4268	2.6089	1.6214	2.5373	2.6126	2.1078	2.6339	2.5247	2.6535	2.338	2.6023	2.5248	2.7005	2.7624	2.6876	2.3704	2.6949	2.7193	1.8203	1.8145	1.8203	1.7822
pos_4532	(x)-2-Heptanol glucoside	metab_3559	HMDB0035028	-	301.164	8.5494	pos	M+Na	C13H26O6	-	61.9	7.23375	-	0.0265	1.0255	1.1373	1.9214	1.9226	0.5892	2.5257	1.9181	2.75	2.5617	3.0673	2.158	2.2321	1.0263	0.5775	1.7239	1.9557	1.0821	2.1142	2.0783	2.3401	2.0487	1.8469	2.5433	2.5708	2.409	2.2721	2.2484	2.3132
pos_1918	[Gallocatechin(4alpha->8)]2catechin	metab_1731	HMDB0038373	-	863.182	2.7477	pos	M+H-2H2O	C45H38O20	-	60	-0.371769	79136-97-3	0.0012	3.7542	3.1803	3.6843	3.5179	3.2797	3.4153	3.4264	3.2268	3.4557	3.2717	3.4853	2.8943	3.1157	3.4821	3.3555	2.8009	3.338	3.3941	3.5628	3.4894	3.6257	3.7604	3.536	3.6636	3.434	3.4398	3.4438	3.434
pos_1624	1-(1-Propenylthio)propyl propyl disulfide	metab_1509	HMDB0033041	-	223.064	0.1011	pos	M+H	C9H18S3	-	57.1	-3.92811	143193-11-7	0.0157	1.6055	1.7167	1.6388	1.6433	1.6899	1.7066	1.7719	1.7047	1.7258	1.7593	1.7234	1.8103	1.5939	1.6601	1.7019	1.8035	1.625	1.6052	1.6134	1.5117	1.7589	1.7813	1.6726	1.6603	1.6917	1.7664	1.7179	1.7153
pos_1626	1-(2-Thienyl)-1,2-propanedione	metab_1511	HMDB0040002	-	218.024	0.1988	pos	M+ACN+Na	C7H6O2S	-	64.6	-5.82225	13678-69-8	0.0155	2.2613	2.2774	2.2429	2.2136	2.2331	2.1447	2.2484	2.3086	2.3026	2.293	2.3392	2.3111	2.5001	2.4012	2.4047	2.4296	2.4118	2.4369	2.4444	2.4091	2.402	2.5499	2.3336	2.3106	2.219	2.3185	2.2695	2.267
pos_6232	1-(3-Methylbutanoyl)-6-apiosylglucose	metab_4733	HMDB0039953	-	361.149	4.5374	pos	M+H-2H2O	C16H28O11	-	70.9	-0.690695	467242-31-5	0.0095	2.9432	2.4449	2.7339	2.9534	1.739	3.0153	2.8864	2.9856	3.0179	3.1139	2.8733	3.0829	2.4036	2.4723	2.877	3.1463	3.1014	3.0615	3.1093	3.148	3.1182	3.4023	3.1001	2.9121	2.881	2.8137	2.8791	2.8655
pos_5943	1-(4-Hydroxy-3-methoxyphenyl)-7-phenyl-3,5-heptanedione	metab_4559	HMDB0033710	-	327.159	5.0041	pos	M+H	C20H22O4	54.1	-	-1.44291	83161-94-8	0.0057	3.0194	2.8917	3.2113	2.968	2.8749	2.9497	3.4364	2.973	3.334	3.008	3.3452	3.3495	2.5983	3.3704	3.0769	2.9612	3.4435	3.542	3.5903	3.5567	3.5855	3.7677	3.5491	3.6095	3.3667	3.315	3.3312	3.3296
pos_2622	1,1,4,8-tetramethyl-cis,cis,4,7,10-cycloundecatriene	metab_2205	-	-	205.195	6.7945	pos	M+H	C15H24	78.8	-	-1.27816	-	0.0133	2.4744	2.55	2.4434	2.6472	2.1369	2.5395	2.5463	2.3429	2.5269	2.3093	2.6513	2.1186	1.989	2.2731	2.301	1.9172	2.3346	2.2144	2.2619	2.6908	2.399	3.0232	2.2356	2.556	2.4711	2.3839	2.4124	2.4383
pos_3021	1,17-Heptadecanediol	metab_2499	HMDB0040983;LMFA05000576	-	314.305	8.985	pos	M+ACN+H	C17H36O2	-	72.3	0.00839835	66577-59-1	0.0185	2.5218	2.7907	2.5223	2.6461	2.9165	2.9626	2.6873	2.9448	2.764	2.8243	2.6415	2.9151	2.9555	2.7601	2.6888	2.91	2.4439	2.8336	2.6098	2.7037	2.6965	1.3398	2.5191	2.5383	2.5473	2.609	2.5411	2.6575
pos_4687	1,25-Dihydroxyvitamin D3 3-glycoside	metab_3667	LMST03020611	-	579.39	8.0312	pos	M+H	C33H54O8	69.5	-	0.780256	-	0.0125	2.6348	2.4479	2.6151	2.596	2.2458	2.7425	2.591	3.04	2.8394	2.6856	2.8004	2.7382	2.9152	2.7641	2.858	2.8471	2.3674	2.7855	2.4037	2.5645	2.5006	1.8879	2.4259	2.542	2.6523	2.6366	2.7131	2.7077
pos_3932	11,14,17-Eicosatrienoic acid	metab_3157	HMDB0060039;LMFA01030159	C16522	339.288	10.9482	pos	M+CH3OH+H	C20H34O2	-	98.5	-3.90133	-	0.0198	2.6892	2.6896	2.7111	2.7569	2.4809	2.7647	2.8411	2.7452	2.8201	2.6344	2.7465	2.8599	1.7479	1.9511	2.2838	2.4454	2.4024	2.1337	2.556	2.1526	2.4881	1.7715	3.0411	2.9617	2.8058	2.6549	2.7139	2.7184
pos_5744	11-Oxo-androsterone glucuronide	metab_4435	HMDB0010338;LMST05010032	-	519.201	5.3769	pos	M+K	C25H36O9	-	56	4.31921	-	0.0033	4.0465	3.9134	3.9476	4.1381	3.569	3.9317	4.0829	3.9115	3.9797	3.9895	3.982	3.9359	3.2882	3.7015	3.7679	3.576	3.9017	3.9493	3.9712	3.9801	3.9489	4.23	4.0228	4.0515	3.9603	3.9537	3.989	3.9675
pos_2823	12-Hydroxy-8,10-octadecadienoic acid	metab_2359	HMDB0029998	-	261.221	7.8976	pos	M+H-2H2O	C18H32O3	-	69.5	-1.37247	170171-31-0	0.0326	2.2616	2.4604	2.3735	2.2533	2.525	2.4141	2.5677	2.5029	2.4139	2.4343	2.4462	2.3805	1.9488	2.1448	2.225	2.362	2.0723	2.2971	2.2137	2.2575	2.3242	2.3515	2.1868	2.1916	2.4233	2.2759	2.4163	2.2591
pos_774	12-OPDA	metab_729	-	C01226	293.211	8.3299	pos	M+H-H2O, M+H	C18H28O3	56.2	-	-0.0676757	-	0.0088	1.8327	2.2133	2.0005	2.0415	2.567	2.1706	2.2065	2.4253	2.507	2.4159	2.2814	2.3928	1.5802	1.2221	1.7203	2.5458	2.298	2.0275	1.699	1.578	1.8024	2.4679	2.1316	1.3186	2.2733	2.2362	2.2478	2.2863
pos_2486	13,14-dihydro-15-keto-tetranor Prostaglandin D2	metab_2109	-	-	299.186	6.2119	pos	M+H	C16H26O5	58.8	-	1.36971	-	0.0031	1.9394	2.083	1.8	1.7464	2.1475	1.7246	1.5451	1.7259	1.8038	1.8056	1.7848	1.682	1.3599	1.4212	1.7478	1.7959	1.6253	1.4197	2.033	1.7417	1.9861	2.3714	1.8574	2.0429	1.8993	1.9079	1.9028	1.8917
pos_2705	13-epi-12-oxo Phytodienoic Acid	metab_2272	-	-	293.211	7.2983	pos	M+H	C18H28O3	70.9	-	-0.174414	-	0.0018	3.3826	3.5669	3.3886	3.3035	3.8274	3.3399	3.444	3.4308	3.4085	3.2877	3.4569	3.4511	3.3669	3.1997	3.3213	3.6999	3.4931	3.3565	3.3027	3.3626	3.3389	3.6886	3.4382	3.3295	3.4731	3.4845	3.479	3.4678
pos_4322	13-Hydroxy-9-methoxy-10-oxo-11-octadecenoic acid	metab_3435	HMDB0040901	-	365.232	9.3303	pos	M+Na	C19H34O5	-	69.8	7.03424	150147-08-3	0.0287	2.8066	2.7215	2.5203	2.7017	2.4712	2.5167	2.3399	2.3756	2.2815	2.5095	2.4424	2.2605	1.289	1.4774	2.0975	1.6399	2.1402	1.8199	1.5724	2.0053	1.8021	2.1691	2.7089	2.6747	2.5437	2.5116	2.3598	2.4415
pos_909	13'-Hydroxy-alpha-tocopherol	metab_846	HMDB0012559	-	429.373	10.512	pos	M+H-H2O, M+Na	C29H50O3	-	55.4	-0.437346	-	0.0039	4.4352	4.3999	4.5915	4.5448	4.3953	4.5973	4.8947	4.7158	4.7137	4.7767	4.705	4.802	4.2972	4.3045	4.3112	4.5732	4.5329	4.5371	4.6725	4.7724	4.5522	4.1881	4.7703	4.6566	4.6585	4.6209	4.616	4.6137
pos_3217	13Z-Docosenamide	metab_2614	-	-	338.342	10.0471	pos	M+H	C22H43NO	80	-	-0.230842	-	0.0017	4.3044	4.3993	4.5138	4.2428	4.3549	4.2657	4.3809	4.4254	4.3341	4.3772	4.428	4.584	4.3712	4.3089	4.2587	4.2607	4.301	4.2949	4.3186	4.4283	4.2817	4.0625	4.3767	4.3842	4.4359	4.4286	4.4149	4.4227
pos_5141	15-cyclohexyl pentanor PGF2alpha	metab_4023	-	-	349.238	6.6062	pos	M+H-H2O	C21H34O5	65	-	1.24874	-	0.015	2.2121	2.4929	2.0971	2.5288	2.8322	2.0363	1.9483	1.8583	2.2094	1.9035	2.0826	1.6852	2.1716	2.1783	1.8914	2.0484	1.631	1.8465	1.3013	1.587	1.3181	1.5051	1.367	1.6451	2.3032	2.2993	2.2577	2.3551
pos_2697	17-[(Benzylamino)methyl]estra-1,3,5(10)-triene-3,17beta-diol	metab_2266	-	C15163	392.256	7.2365	pos	M+H	C26H33NO2	55.1	-	-5.94018	-	0.0313	1.5825	1.7075	1.7494	1.7764	1.8784	1.8199	2.0037	1.9639	1.8256	1.9198	1.7394	1.9732	1.7595	1.5243	1.6674	1.9955	1.7788	1.4683	1.7631	1.6081	1.747	2.4582	1.8626	1.377	1.8517	1.9766	1.8906	1.9988
pos_4795	17-HDoHE	metab_3747	HMDB0010213	-	309.224	7.6319	pos	M+H-2H2O	C22H32O3	-	61.7	6.87694	90780-52-2	0.0253	1.7755	1.1595	2.1302	1.562	1.9852	1.915	1.9444	2.1631	1.9471	2.1731	2.0877	2.2249	1.6341	1.7343	1.7016	1.9601	1.8946	1.7326	1.7948	1.854	1.644	2.0133	2.0617	1.7154	2.0476	1.9556	2.0086	2.0952
pos_6138	18-Carboxy-dinor-LTE4	metab_4678	LMFA03020057;HMDB0012607	-	406.165	4.6911	pos	M+H-2H2O	C21H31NO7S	-	58.4	-7.79383	-	0.0088	3.457	3.943	3.7267	3.2761	4.2119	3.9255	3.4032	3.8108	3.4672	3.8395	3.5347	3.7446	3.8114	3.4685	3.4288	3.9277	3.0224	3.5202	2.6591	2.9855	2.6305	2.8902	2.9409	2.9561	3.6652	3.7302	3.6959	3.7509
pos_2578	1-Heptanol	metab_2174	LMFA05000122;HMDB0031479	-	158.155	6.6263	pos	M+ACN+H	C7H16O	-	69.3	6.62221	111-70-6	0.0168	2.7985	2.9111	2.5116	2.7927	2.8416	2.8945	2.9772	3.04	3.0071	2.9404	3.0054	2.9327	2.8812	3.0387	2.9292	3.0532	2.9435	2.9664	3.0241	2.8407	2.9235	3.0919	2.8559	2.6586	2.9776	2.9134	2.9222	3.0375
pos_2496	1-Hexanol	metab_2117	HMDB0012971	C00854	144.138	6.2448	pos	M+ACN+H	C6H14O	-	62.9	-2.4102	111-27-3	0.005	2.4324	2.4669	2.2977	2.3133	2.3929	2.6357	2.5748	2.4607	2.4519	2.3493	2.522	2.5449	2.5167	2.3981	2.4794	2.4239	2.2687	2.5985	2.438	2.5046	2.4026	2.8871	2.3473	2.3559	2.4612	2.4299	2.4362	2.4346
pos_1417	1-Hydroxyepiacorone	metab_1324	HMDB0030918	-	253.18	5.2836	pos	M+H-H2O, M+H	C15H24O3	-	66	-1.18928	185154-96-5	0.0155	2.5633	2.6362	2.7087	2.5927	2.453	2.3023	2.7407	2.6013	2.7097	2.2932	2.8084	2.1236	1.186	1.1858	2.4068	2.4492	2.8706	2.2333	2.6592	3.1614	2.7453	3.3326	2.7944	3.0081	2.7395	2.6463	2.756	2.707
pos_755	1-Linoleoylglycerophosphocholine	metab_712	HMDB0061692;HMDB0010386	C04100	520.34	8.0623	pos	M+H, M+Na	C26H50NO7P	60	-	-0.0776633	-	0.0021	4.9339	4.8474	4.7718	4.9225	4.8459	4.7825	4.6357	4.542	4.5961	4.5967	4.573	4.4677	4.5354	4.5007	4.5047	4.5848	4.5989	4.6239	4.5302	4.5459	4.6354	4.4096	4.647	4.6217	4.7067	4.6981	4.7123	4.686
pos_2384	1-O-alpha-D-Glucopyranosyl-D-mannitol	metab_2048	LMFA13010063;HMDB0029911	-	367.118	5.7412	pos	M+Na	C12H24O11	-	69.3	-9.88541	20942-99-8	0.0053	2.6358	2.6962	2.5516	3.0379	1.2735	2.8143	2.7756	2.626	2.6384	2.646	2.6143	2.7077	0.3256	1.4605	2.476	2.6221	2.609	2.6113	2.6311	2.6368	2.4695	2.8426	2.7681	2.7425	2.6628	2.6489	2.6239	2.643
pos_412	1-O-Galloyl-beta-D-glucose	metab_403	-	C01158	315.071	1.8175	pos	M+H-H2O, M+H	C13H16O10	72.8	-	0.93677	-	0.0021	2.9658	3.6532	3.1575	2.5982	3.8448	2.8198	2.7369	3.3005	2.9696	2.8309	3.3259	2.7079	4.231	4.0979	3.6975	3.8538	3.2144	2.9897	2.8746	2.9521	2.8457	3.1044	2.7345	3.0431	3.4873	3.498	3.5068	3.4904
pos_4300	1-Palmitoyl Lysophosphatidic Acid	metab_3418	-	-	411.251	9.4112	pos	M+H	C19H39O7P	63.7	-	0.438206	-	0.0202	2.68	2.8193	2.6742	1.9214	3.1913	1.8428	1.144	1.6718	1.2425	0.8504	2.0046	1.3804	2.8785	2.5363	2.543	2.9198	2.6303	1.9028	0.8221	1.605	0.8371	1.4752	0.854	0.8402	2.2899	2.2914	2.3281	2.406
pos_932	1-Palmitoyl-2-linoleoyl PE	metab_869	-	-	716.521	11.2392	pos	M+H, M+Na	C39H74NO8P	88	-	-1.43798	-	0.0076	4.3625	4.507	4.248	4.4664	4.3589	4.4757	4.1686	4.2806	4.1396	4.1165	4.2075	3.9817	4.6356	4.6646	4.5344	4.4546	4.4424	4.3874	4.1819	4.1695	4.2262	4.0974	4.0267	4.2338	4.1368	4.1629	4.1995	4.2186
pos_1925	1-Penten-3-ol	metab_1737	HMDB0031605	-	119.107	2.8892	pos	M+CH3OH+H	C5H10O	-	55	0.716538	616-25-1	0.0364	1.8574	1.7461	1.7858	1.6839	1.6816	1.8609	1.7935	1.8539	1.8087	1.8579	1.683	1.8076	2.0488	1.9839	1.8941	2.0547	1.9448	1.7869	2.1719	1.849	1.9697	2.3589	1.7918	1.9642	1.5929	1.7067	1.6462	1.7546
pos_4678	1-Undecanol	metab_3660	HMDB0013113	-	214.216	8.0518	pos	M+ACN+H	C11H24O	-	72.8	-2.56146	112-42-5	0.0184	2.3527	2.3971	2.2961	2.3901	2.2856	2.5617	2.5184	2.4715	2.3644	2.3986	2.4791	2.5556	2.4661	2.4494	2.4091	2.4607	2.4251	2.4881	2.4229	2.5319	2.27	2.0313	2.4076	2.4496	2.456	2.359	2.4036	2.4714
pos_6524	2,3-dihydrobenzofuran	metab_4965	HMDB0013815	-	121.065	1.3145	pos	M+H	C8H8O	92.4	-	-0.660238	496-16-2	0.004	3.5489	3.8005	3.6235	2.5108	3.9688	2.6943	2.303	2.3648	2.274	1.8144	2.6696	1.8721	3.6564	3.4269	2.9733	3.2998	1.9953	2.1217	2.7591	2.5351	2.8306	3.2115	2.7455	2.9188	3.2671	3.2584	3.2924	3.2649
pos_439	2,3-Dihydroxy-1-(4-hydroxy-3-methoxyphenyl)-1-propanone	metab_430	HMDB0041286	-	213.076	4.4138	pos	M+H-H2O, M+H	C10H12O5	57.3	-	-1.89362	168293-10-5	0.0024	2.6253	2.533	2.654	2.8303	1.6393	2.5451	4.4449	4.242	4.3527	4.4111	4.3608	4.3222	3.5804	4.1463	3.9518	3.5895	4.2201	4.356	4.296	4.4157	4.3612	4.4522	4.3301	4.3597	4.1412	4.1136	4.1255	4.1274
pos_2633	2,3-Dinor-6-keto-prostaglandin F1 a	metab_2214	HMDB0002277	-	325.201	6.8461	pos	M+H-H2O	C18H30O6	-	54.8	-0.221139	-	0.005	2.6637	3.1185	2.6978	2.6105	3.221	2.5953	2.7419	2.7316	2.7154	3.045	2.6149	2.8277	2.2499	2.1178	2.2863	2.54	2.4437	2.6893	2.5852	2.5524	2.6128	2.9095	2.7031	2.492	2.7532	2.7481	2.7657	2.7842
pos_2547	2'',3''-Di-O-p-coumaroylafzelin	metab_2154	HMDB0039928	-	725.186	6.471	pos	M+H	C39H32O14	-	63.7	-0.822719	-	0.0106	3.3478	3.3122	2.7853	2.5976	3.4409	1.5959	3.4408	3.2991	3.3907	3.1278	3.4987	2.775	3.8185	3.8113	3.7768	3.4169	3.3918	2.9186	3.514	3.0324	3.6884	3.3959	3.6103	3.3852	3.7825	3.8171	3.828	3.7253
pos_317	2',4',5,7-Tetramethoxy-8-methylflavanone	metab_310	LMPK12140503	-	359.149	4.8893	pos	M+H-H2O, M+H, M+H-2H2O	C20H22O6	52.4	-	-0.842962	-	0.0003	4.4647	4.451	4.4467	4.6403	4.0171	4.4856	4.4899	4.3245	4.4263	4.4489	4.3772	4.3789	3.8179	4.2072	4.1967	4.0297	4.2981	4.5399	4.3723	4.4693	4.4253	4.6288	4.4518	4.4135	4.407	4.4094	4.4072	4.4097
pos_6525	2,4-Dihydroxy-7,8-dimethoxy-2H-1,4-benzoxazin-3(4H)-one 2-glucoside	metab_4966	HMDB0037550	-	467.126	1.3038	pos	M+ACN+Na	C16H21NO11	-	58.1	-3.83516	40246-08-0	0.0324	1.781	1.0491	1.5266	2.1392	1.0009	1.8675	2.0655	2.1754	2.2376	2.172	2.2484	1.468	1.9517	2.072	1.9843	1.5119	1.1055	1.3787	2.1851	2.2172	2.3023	2.5742	2.0449	2.1302	2.063	2.1287	1.9775	2.1508
pos_2618	2,6,10,10-Tetramethyl-1-oxaspiro[4.5]decan-6-ol	metab_2202	HMDB0037907	-	254.211	6.7733	pos	M+ACN+H	C13H24O2	-	69.8	-0.746489	53398-90-6	0.0215	1.7678	2.6184	1.6097	1.8919	2.0431	1.6634	1.7484	2.4235	1.9992	1.7408	1.6483	1.7344	1.7963	2.2036	2.2034	2.108	1.9951	2.4922	2.2093	2.2389	1.9546	2.8846	1.5964	1.6305	2.0371	1.9804	2.1034	2.0532
pos_75	2,6,7,4'-Tetrahydroxyisoflavanone	metab_74	-	C16233	577.134	4.5785	pos	M+H, 2M+H, M+H-H2O	C15H12O6	58	-	-0.778993	-	0.0022	4.7507	4.6174	4.7309	4.7361	4.4998	4.667	4.7745	4.6595	4.77	4.6126	4.7273	4.6496	4.1594	4.3854	4.5233	4.4195	4.7025	4.4345	4.5929	4.449	4.5804	4.7908	4.7202	4.7519	4.6912	4.6647	4.6675	4.671
pos_6009	2,6-Dihydroxynaphthalene	metab_4602	-	-	161.059	4.8893	pos	M+H	C10H8O2	55.1	-	-4.27116	-	0.0325	3.0993	2.8834	3.1249	3.282	2.4069	2.935	3.0076	2.7475	2.8868	3.0258	3.0005	2.7731	2.5095	2.7917	2.7249	2.7014	2.8808	3.0919	2.9236	3.0544	2.9152	3.2819	2.91	3.2091	3.0145	2.9785	2.7673	2.9481
pos_2388	2,6-Dimethyl-7-octene-1,6-diol 8-O-glucoside	metab_2050	HMDB0033218	-	317.196	5.7526	pos	M+H-H2O	C16H30O7	-	69.2	1.07377	219814-33-2	0.0128	0.7705	2.1252	0.9679	1.8536	2.2715	1.9767	2.3494	2.2581	2.3784	2.3239	2.4627	2.3708	1.6184	0.7171	2.7033	2.4022	2.9448	2.1463	3.0477	3.0519	3.1436	3.2277	2.7268	2.7287	2.4482	2.3632	2.418	2.4012
pos_6800	2-[(6-carboxy-3,4,5-trihydroxyoxan-2-yl)oxy]-3-hydroxybutanedioic acid	metab_5157	HMDB0127956	-	365.011	0.6922	pos	M+K	C10H14O12	-	55.3	-1.2328	-	0.0052	2.1692	2.3389	2.1518	2.0485	2.0874	2.7532	2.2054	2.8093	2.7494	2.5422	2.1695	2.9091	2.2398	2.1374	2.1858	3.1022	2.8573	2.3401	2.1755	1.7531	1.8734	2.7451	2.4966	1.8674	2.5222	2.5089	2.5453	2.5254
pos_1869	20-COOH-leukotriene E4	metab_1688	LMFA03020060;HMDB0012634	-	434.203	1.7853	pos	M+H-2H2O	C23H35NO7S	-	74	6.5079	-	0.0111	2.468	2.5871	2.5578	1.8212	2.9509	2.0941	1.2887	1.3318	0.6843	0.9025	1.7433	1.613	2.8504	2.7853	2.5153	2.3122	0.3081	2.6428	0.3209	0.5819	0.792	2.1066	0.3408	0.3322	2.3044	2.3681	2.3601	2.3243
pos_5368	20-Hydroxy-leukotriene E4	metab_4195	HMDB0012639;LMFA03020025;LMFA03020062	C03577	420.223	6.1354	pos	M+H-2H2O	C23H37NO6S	-	53.2	5.81872	111844-33-8	0.0052	3.9383	3.9347	3.9153	3.8967	3.9043	3.5293	4.1292	4.139	4.1433	3.7949	4.1837	3.6119	3.1574	3.1177	4.0809	3.4113	4.0852	3.5687	4.5943	4.3982	4.64	4.9302	4.7024	4.6496	4.2799	4.2477	4.2218	4.2311
pos_677	22-Angeloylbarringtogenol C	metab_643	HMDB0032835	-	555.403	6.586	pos	M+H-H2O, M+H	C35H56O6	-	56.1	-2.97033	200492-43-9	0.0024	3.7634	3.8521	3.84	3.8302	3.7336	3.9738	3.8766	3.9118	3.9137	3.9666	3.9047	3.915	4.1676	4.0813	3.8917	3.8935	3.6003	4.0139	4.454	4.4142	4.3713	4.5894	4.251	4.2166	4.0448	4.0609	4.0716	4.0628
pos_5300	25-hydroxy-1alpha-hydroxymethyl-26,27-dimethyl-16,17-didehydrovitamin D3	metab_4142	LMST03020580	-	457.367	6.278	pos	M+H	C30H48O3	74.4	-	-2.02348	-	0.0033	3.2744	3.1877	3.1872	3.4547	2.8492	3.7042	3.4694	3.7099	3.6304	3.7309	3.4926	3.8051	2.9343	2.821	3.1201	3.0932	2.9761	3.1573	3.4589	3.4502	3.3365	3.6935	3.6029	3.6055	3.5156	3.5111	3.4926	3.489
pos_2565	28-Glucosylsiaresinolate 3-arabinoside	metab_2166	HMDB0037909	-	808.48	6.5448	pos	M+ACN+H	C41H66O13	-	70.2	-5.66621	356785-71-2	0.0074	2.7568	2.74	2.9066	2.7865	2.828	2.868	3.0233	3.1279	3.0509	3.1353	3.0895	3.0734	2.4392	2.2223	2.7729	2.9447	2.9036	2.5459	2.1702	2.3652	2.2761	2.4928	2.2946	2.2825	2.8346	2.8029	2.7873	2.7808
pos_6377	2-Amino-4-oxo-6-(1',2',3'-trihydroxypropyl)-diquinoid-7,8-dihydroxypterin	metab_4845	HMDB0012144	C05253	254.087	3.002	pos	M+H-2H2O	C9H15N5O6	-	54.2	-4.75707	-	0.0013	3.4749	3.4697	3.4851	3.3242	3.878	3.3744	3.1129	3.2818	3.1846	3.1788	3.2466	3.0896	3.5471	3.2689	3.2448	3.5283	3.3935	3.155	3.1742	3.2983	3.228	3.5003	3.3165	3.2279	3.4131	3.4148	3.4204	3.4082
pos_1892	2-Hydroxyphenethylamine	metab_1709	HMDB0001065	C02735	120.081	2.2294	pos	M+H-H2O	C8H11NO	-	69.5	-0.0915821	7568-93-6	0.0021	4.225	3.9408	4.0853	3.9443	4.4673	3.5462	3.5387	3.4459	3.6304	3.5179	3.8031	3.6973	3.8146	3.6882	3.6751	3.5198	3.3587	3.8754	3.4022	3.2011	3.3047	3.943	3.276	3.0446	3.7941	3.8156	3.8014	3.7992
pos_2881	2-Linoleoyl Glycerol	metab_2406	-	-	355.284	8.2574	pos	M+H	C21H38O4	64.2	-	-0.692508	-	0.0135	2.4767	2.7539	2.6862	2.3437	2.9638	2.4186	2.5644	2.362	2.6189	2.358	2.5716	2.4696	2.3827	2.22	2.3439	2.3819	2.2061	2.0846	2.2508	2.1956	2.2676	2.177	2.3693	2.3744	2.5947	2.528	2.5024	2.5274
pos_5902	2-Methoxy-3-(4-methoxyphenyl)propanoic acid	metab_4537	HMDB0039428	-	211.096	5.0663	pos	M+H	C11H14O4	56.7	-	-1.90527	87387-83-5	0.0054	3.6347	3.545	3.5931	3.7833	3.0988	3.6726	3.4797	3.3616	3.459	3.4277	3.4141	3.4589	2.9724	3.086	3.2402	3.3391	3.1964	3.4514	3.4005	3.4618	3.4458	3.6839	3.4929	3.4409	3.4642	3.4197	3.4282	3.4564
pos_1872	2-Methoxyhydroquinone	metab_1691	-	-	141.054	1.8949	pos	M+H	C7H8O3	90.7	-	-2.6005	-	0.0023	2.66	2.5676	2.6191	2.8201	2.2329	2.6834	2.6946	2.668	2.6986	2.7031	2.625	2.7611	2.5184	2.515	2.6622	2.474	2.5489	2.8245	2.7266	2.6399	2.6857	3.1411	2.7149	2.6256	2.6217	2.6252	2.6308	2.6138
pos_2616	2-Methyl-3-(2-pentenyl)-2-cyclopenten-1-one	metab_2200	HMDB0037294	-	165.127	6.7525	pos	M+H	C11H16O	51.5	-	-2.32979	11050-62-7	0.007	2.1356	1.9873	2.0535	2.0536	2.5221	1.8191	0.8622	0.7886	0.7795	0.8169	0.993	0.865	1.1982	1.154	1.5692	0.7721	1.0709	0.7761	1.8609	2.3141	2.0758	2.4234	2.2192	1.6137	1.8284	1.799	1.8239	1.8031
pos_6538	2'-O-Methyladenosine	metab_4976	HMDB0004326	C04779	282.119	1.252	pos	M+H	C11H15N5O4	85.4	-	-2.10861	2140-79-6	0.0196	1.6013	1.7283	1.9051	1.428	1.6046	1.7404	1.8481	2.092	1.8189	1.9586	2.0269	1.7074	1.9495	1.6663	1.8035	2.0157	2.0454	1.743	1.9772	2.1411	1.8905	1.9661	1.983	1.8983	1.8423	1.8694	1.7999	1.8986
pos_6362	2-Phenylethanol	metab_4832	HMDB0041615;HMDB0033944	C05853	105.07	3.2919	pos	M+H-H2O	C8H10O	79.2	-	2.15432	60-12-8	0.0057	2.9058	3.1175	2.8664	2.1233	3.3724	1.9658	1.5709	1.9781	1.7105	1.2559	2.2308	1.0959	3.2052	2.9737	1.72	2.8733	1.3929	1.5234	2.2592	2.1723	2.1667	2.3237	2.1493	2.221	2.7334	2.7589	2.7767	2.748
pos_5153	2-Phenylethyl beta-D-glucopyranoside	metab_4032	HMDB0029819	-	267.122	6.5757	pos	M+H-H2O	C14H20O6	-	60.3	-1.31259	18997-54-1	0.0216	3.0673	3.0551	3.1037	3.2088	3.069	3.0736	3.0204	3.1592	3.1056	3.1156	3.2182	3.0178	2.9645	3.0143	2.9413	3.046	3.1216	3.1197	3.0662	2.9859	3.1004	3.35	3.0759	3.1062	3.1919	3.0169	3.1359	3.0626
pos_2262	3'-(2''-Galloylglucosyl)-phloroacetophenone	metab_1956	HMDB0040622	-	447.092	5.2734	pos	M+H-2H2O	C21H22O13	-	70.3	0.109763	152041-18-4	0.0039	3.8497	3.6935	3.8328	3.7114	3.5077	3.8996	3.9239	4.0135	3.8454	3.9996	3.9537	3.7285	4.1771	4.109	4.173	3.8556	4.0075	3.9209	4.0117	3.9551	4.0003	4.3221	4.0718	4.0904	3.9534	3.9496	3.9805	3.9841
pos_6469	3-(2-Hydroxyphenyl)propionic acid	metab_4923	HMDB0033752	C01198	167.07	1.6528	pos	M+H	C9H10O3	54.3	-	-2.04407	-	0.0135	2.4029	2.1248	2.4382	2.3525	1.384	2.4063	2.2556	2.1737	2.2071	2.2904	2.2007	2.1888	1.6386	2.0693	1.7214	2.0033	2.3375	2.4057	2.3943	2.3209	2.3957	2.6307	2.3947	2.4367	2.286	2.289	2.2244	2.2291
pos_6400	3-(3,4-Dihydroxyphenyl)lactate	metab_4866	HMDB0003503	C01207	199.06	2.5477	pos	M+H	C9H10O5	64.5	-	-1.42169	-	0.0036	2.7798	2.6872	2.7178	2.8535	2.0952	2.752	3.0259	2.8547	2.9743	2.883	2.9383	2.9246	2.4568	2.7382	2.6983	2.7675	2.6703	2.9421	3.2782	3.2613	3.3084	3.6698	3.2943	3.2497	2.9674	2.9977	2.9821	2.9803
pos_6180	3,3',4',5,7-Pentahydroxyflavan(4->8)-3,4',5,7-tetrahydroxyflavan	metab_4709	HMDB0037662	-	563.155	4.609	pos	M+H	C30H26O11	-	73.2	-0.375628	80685-13-8	0.0098	3.1996	2.9389	3.1093	3.1015	2.6408	3.0955	2.8698	3.097	3.1304	3.2266	2.714	3.3048	2.0826	2.5371	2.7926	2.6796	3.0155	2.8033	2.8379	2.6201	2.82	3.0822	2.9925	2.9686	2.9119	2.9324	2.8548	2.894
pos_6320	3,3'-Dithiobis[4,5-dihydro-2-methylfuran]	metab_4793	HMDB0039670	-	502.12	4.393	pos	2M+ACN+H	C10H14O2S2	-	61	-2.81543	85196-66-3	0.0114	2.0034	2.339	1.9453	1.6843	2.5325	1.345	0.6379	1.3327	1.0689	0.2689	1.2196	0.0371	3.1374	2.9498	2.1658	2.6391	1.041	0.4136	1.4306	1.0745	1.0722	0.7688	0.6015	1.6657	2.1658	2.2334	2.1937	2.215
pos_78	3,4,5-trihydroxy-6-(3-phenylpropoxy)oxane-2-carboxylic acid	metab_76	HMDB0135312	-	295.118	4.6393	pos	M+H-H2O, M+H, M+H-2H2O	C15H20O7	-	62.2	2.66474	-	0.0055	2.768	2.6928	2.7872	2.9278	2.3909	2.9908	2.9615	3.1189	3.1007	3.1887	2.8803	3.3272	2.5076	2.503	2.8593	3.3504	3.3382	3.1939	3.0116	3.2123	2.9598	3.2901	2.9959	2.9287	2.9264	2.9711	2.9405	2.9433
pos_6288	3,4,5-trihydroxy-6-[(2-methylpropanoyl)oxy]oxane-2-carboxylic acid	metab_4773	HMDB0126095	-	229.071	4.4656	pos	M+H-2H2O	C10H16O8	-	69.6	-0.273408	-	0.0103	2.7312	2.5673	2.4437	2.5865	2.1692	2.3797	2.492	2.3863	2.5591	2.3019	2.3523	2.473	2.8534	2.7686	2.7412	2.6058	2.4367	2.3378	2.3803	1.5498	2.3468	2.3212	2.1961	2.2177	2.4504	2.4283	2.4031	2.4704
pos_1336	3,4,5-trihydroxy-6-[2-(4-phenylbut-1-en-2-yl)phenoxy]oxane-2-carboxylic acid	metab_1247	HMDB0135565	-	401.16	5.8382	pos	M+H-H2O, M+H	C22H24O7	-	50.1	0.193416	-	0.0247	2.5023	2.293	2.2441	2.6265	1.582	2.3503	2.2406	1.9916	2.2063	2.1547	2.1732	2.2697	0.8812	1.9026	1.4943	3.5087	0.9299	2.2416	0.9519	1.628	0.9676	1.1808	1.2673	1.1975	2.1953	2.2793	2.2965	2.1654
pos_5546	3,4,5-trihydroxy-6-{3-[(2E)-3-phenylprop-2-enoyl]phenoxy}oxane-2-carboxylic acid	metab_4296	HMDB0135447	-	383.113	5.7412	pos	M+H-H2O	C21H20O8	-	59.1	0.243358	-	0.0144	2.6714	2.6006	2.6101	2.8881	1.7399	2.917	2.9375	2.8494	2.8874	2.8006	2.7982	3.0109	2.1717	2.1674	2.5597	3.0135	2.6433	2.9428	2.7015	2.801	2.6113	2.9604	2.8776	2.7285	2.7853	2.8777	2.7737	2.8212
pos_1920	3,4-Dihydroxybenzoic acid	metab_1732	HMDB0001856	C00230	155.034	2.8165	pos	M+H	C7H6O4	78.9	-	-1.79805	99-50-3	0.0133	2.397	2.0154	2.2474	2.1923	2.0094	2.3556	2.5446	2.572	2.6649	2.6146	2.5659	2.7434	1.9465	1.7216	2.308	2.2849	2.3067	2.2111	2.2147	2.3643	2.305	2.766	2.2487	2.2961	2.3254	2.3003	2.3809	2.3602
pos_5834	3,4-Dimethylstyrene	metab_4494	-	-	133.101	5.2016	pos	M+H	C10H12	65.9	-	-3.15749	-	0.0081	1.9514	2.0403	2.1391	1.413	1.7415	1.3044	2.4878	2.3708	2.4732	2.2356	2.4797	2.3293	1.4514	1.0262	2.1963	2.103	2.4244	2.1616	2.4086	2.7142	2.5173	2.9468	2.5016	2.6143	2.3218	2.3264	2.3483	2.2956
pos_5516	3-[(3,3-dimethyloxiran-2-yl)methyl]-4-hydroxybenzoic acid	metab_4278	HMDB0135904	-	255.122	5.8054	pos	M+CH3OH+H	C12H14O4	-	57.7	-1.25876	-	0.0125	2.5038	2.4061	2.3244	2.3574	2.2593	2.127	2.4933	2.2901	2.5122	2.2176	2.4796	2.2458	2.4601	2.496	2.6808	2.218	2.4477	2.1754	1.252	1.2696	1.8087	2.3108	1.3396	1.5149	2.3915	2.3149	2.3386	2.3268
pos_2495	3a,6b,7b,12a-Tetrahydroxy-5b-cholanoic acid	metab_2116	HMDB0000367	-	447.274	6.2448	pos	M+Na	C24H40O6	-	58.2	6.03631	75110-48-4	0.0022	3.4186	3.5002	3.5935	3.6488	3.4845	3.7173	3.5355	3.7214	3.5824	3.9265	3.5809	3.4508	3.786	3.6934	3.6456	3.4863	3.2623	3.623	3.6445	3.6949	3.6358	3.8994	3.7537	3.8135	3.7387	3.7293	3.7304	3.716
pos_2907	3b,17b-Dihydroxyetiocholane	metab_2427	HMDB0000369	-	293.248	8.3714	pos	M+H	C19H32O2	-	73.5	0.273496	6038-31-9	0.0085	3.0713	3.1622	3.0638	2.974	3.3291	3.1642	3.1121	3.0879	3.0335	3.0401	3.0997	3.0565	3.0095	3.0308	3.0114	3.1011	2.9332	3.0181	2.9239	2.9196	2.8851	3.0842	2.9959	2.9806	3.0149	3.0643	2.9971	3.0431
pos_5045	3b-Allotetrahydrocortisol	metab_3949	HMDB0000314	-	349.238	6.8461	pos	M+H-H2O	C21H34O5	-	81.1	0.314002	651-43-4	0.0048	2.2868	2.6941	2.337	2.4928	2.8373	2.4789	2.3998	2.7166	2.566	2.7011	2.5607	2.7156	2.2548	1.8602	2.5586	2.8801	2.6181	2.4439	2.2663	2.1622	2.0119	2.756	2.3095	2.0102	2.6075	2.6014	2.5795	2.612
pos_4650	3-Epipapyriferic acid	metab_3639	HMDB0040498	-	643.36	8.1959	pos	M+K	C35H56O8	-	55.4	-0.484473	151890-02-7	0.0097	2.2183	2.237	2.8321	1.9163	2.8299	2.2798	1.8996	2.2531	1.919	2.4369	2.5628	0.8881	2.6049	2.297	1.4926	2.4766	1.2502	0.9443	0.6603	1.4354	1.2182	0.7901	1.1771	2.0853	2.3255	2.3539	2.361	2.3901
pos_6425	3-Hydroxy-2-methylglutarate	metab_4889	HMDB0029169	-	159.065	2.2183	pos	M+H-H2O	C7H12O5	-	55.5	-1.9017	-	0.0657	0.7229	1.1072	0.8904	0.9905	0.6834	1.2265	1.5655	1.6	1.5397	1.6055	1.5614	1.3745	0.6711	0.7309	0.9616	1.3037	0.7733	0.7456	1.7482	1.5711	1.9676	2.374	1.5737	1.817	1.3763	1.389	1.3439	1.5823
pos_3228	3-Hydroxy-b,e-caroten-3'-one	metab_2619	HMDB0003448	-	605.381	10.1378	pos	M+K	C40H54O2	-	54.8	9.8018	32729-11-6	0.0178	2.5389	2.9586	2.9331	1.2903	3.2804	2.3801	1.9859	2.367	1.0666	1.7755	2.7018	1.1297	3.5268	3.2054	2.9243	3.4884	2.7979	2.2617	1.8363	2.0031	1.7211	1.792	1.0672	1.6526	2.6643	2.7677	2.7903	2.7161
pos_6214	3-Isopropenylpentanedioic acid	metab_4725	HMDB0032352	-	137.059	4.5581	pos	M+H-2H2O	C8H12O4	-	69	-5.04596	6839-75-4	0.0323	2.2463	2.2531	2.5358	2.2269	2.1202	2.4401	1.9081	2.1271	2.2777	2.285	2.0912	2.1688	2.0301	2.3769	1.9329	2.0507	2.0057	2.5675	2.7393	2.8854	2.8477	2.884	2.6997	2.7537	2.3527	2.3318	2.4038	2.2004
pos_5269	3-Methyl-1-phenyl-1-butanone	metab_4119	-	-	163.111	6.3319	pos	M+H	C11H14O	62.3	-	-1.99485	-	0.0137	2.3487	2.5519	2.2728	2.5043	2.4477	2.4629	2.404	2.5071	2.6182	2.5842	2.5902	2.5727	2.6273	2.4625	2.4202	2.4444	2.5199	2.4375	2.4977	2.5435	2.4566	3.0112	2.4538	2.428	2.5177	2.5537	2.6123	2.5395
pos_1850	3-Methylbutyl glucosinolate	metab_1670	HMDB0038412	-	422.111	1.5121	pos	M+CH3OH+H	C12H23NO9S2	-	50.3	-8.72435	76265-22-0	0.0016	2.9173	2.6421	2.7363	2.8283	2.3625	2.831	3.0037	3.1452	3.148	3.2072	2.9775	3.1527	2.6749	2.57	3.0126	3.077	3.1456	3.0233	2.8647	2.9602	2.9394	3.6255	3.0624	2.9787	2.9888	2.9882	3.0002	2.9924
pos_6275	3-Methylindole	metab_4763	HMDB0000466	C08313	132.08	4.4758	pos	M+H	C9H9N	60.2	-	-3.19625	83-34-1	0.0301	2.2956	2.2364	2.3997	2.1493	2.7772	2.1132	1.6683	1.8234	2.0945	1.0317	1.8614	2.1076	2.5146	2.3727	2.314	2.3664	1.4872	2.26	1.0405	0.5051	0.9303	2.1731	1.3268	0.5069	2.2193	2.1242	2.1033	2.2615
pos_163	3-O-cis-Coumaroylmaslinic acid	metab_160	HMDB0034539	-	601.388	7.1243	pos	M+H-H2O, M+H, M+H-2H2O	C39H54O6	-	62.6	-1.6208	35482-91-8	0.0014	5.1196	5.151	5.1913	5.1017	5.0746	5.133	4.9913	4.9794	4.9556	4.9927	4.9777	4.9006	4.798	4.8549	4.8665	4.7664	4.8662	4.8274	4.8752	4.7938	4.8715	4.9164	5.0721	5.0446	5.0579	5.0403	5.0408	5.049
pos_611	3-O-Methylniveusin A	metab_582	HMDB0039084	-	391.171	5.7309	pos	M+H-H2O, M+H	C21H28O8	-	52.8	-9.29623	-	0.0031	3.1639	2.7084	2.9782	2.8245	2.7862	2.7458	2.6291	2.5166	2.6546	2.662	2.6046	2.8115	3.1173	3.2669	3.2883	2.8642	2.9588	3.1303	2.4427	2.5519	2.3462	2.9262	2.365	2.464	2.962	2.9646	2.9852	2.9651
pos_5577	3-phenyl-3,4-dihydro-2H-1-benzopyran-7-ol	metab_4321	HMDB0141210	-	259.133	5.7096	pos	M+CH3OH+H	C15H14O2	-	80.4	-0.049946	-	0.003	4.224	3.2581	4.087	2.7133	3.9132	3.2791	1.5321	2.1834	2.5147	2.1353	2.1498	2.6709	4.0702	4.3154	3.7603	2.8174	3.1324	3.3593	2.0101	1.5804	1.5331	2.0816	1.7245	1.8167	3.5877	3.5612	3.5844	3.5707
pos_1999	4-(2-amino-3-hydroxyphenyl)-4-oxobutanoic acid O-glucoside	metab_1800	HMDB0062374	-	435.141	4.4758	pos	M+ACN+Na	C16H21NO9	-	64.7	9.53504	-	0.0007	3.6518	2.9773	3.2129	3.2115	2.5964	2.7063	3.3114	2.9793	2.6473	2.4545	3.3861	2.5141	3.5447	3.6116	3.6941	3.2255	3.2875	3.1927	3.154	2.4289	2.0745	3.2759	2.5137	2.7486	3.1988	3.2052	3.203	3.2038
pos_1985	4-(2-Nitroethyl)phenyl primeveroside	metab_1788	HMDB0031742	-	503.187	4.4451	pos	M+ACN+H	C19H27NO12	-	52.8	-0.241057	-	0.037	1.2932	0.9055	1.5426	1.7133	0.8593	1.9982	1.9705	1.694	1.9291	1.4603	1.8057	2.2446	1.2796	0.8603	1.5471	1.8692	2.0081	1.9072	2.0915	2.043	1.7832	2.5839	2.0503	1.7655	1.8623	1.6781	1.7618	1.7588
pos_6127	4-[5-(3-hydroxypropyl)-1-benzofuran-2-yl]benzene-1,2-diol	metab_4670	HMDB0131340	-	317.137	4.7011	pos	M+CH3OH+H	C17H16O4	-	54.9	-3.45061	-	0.0153	2.196	2.127	2.4633	2.0438	2.3424	2.2977	2.3637	2.3751	2.3729	2.4312	2.247	2.332	2.5154	2.5952	2.5088	2.568	2.7885	2.8147	2.3273	2.6515	2.3538	2.5746	2.5175	2.4194	2.4331	2.3814	2.463	2.3733
pos_6114	4-Hydroxy-6-methyl-3-(1-oxobutyl)-2H-pyran-2-one	metab_4663	HMDB0040637	-	393.154	4.7216	pos	2M+H	C10H12O4	-	64.3	0.267316	22073-85-4	0.0158	2.183	2.1027	2.4314	2.3656	1.8185	2.1596	2.39	1.9744	2.3586	2.3117	2.1473	2.3051	2.1195	2.4255	1.7629	1.8829	2.0464	2.4101	2.7468	2.8311	2.7464	2.8647	2.7691	2.8026	2.4565	2.3679	2.4345	2.3747
pos_1873	4-O-alpha-D-Galactopyranosylcalystegine B2	metab_1692	HMDB0038228	-	320.134	1.9173	pos	M+H-H2O	C13H23NO9	-	53.9	0.402128	-	0.0044	3.4598	3.3489	3.3949	3.556	3.1633	3.493	3.6204	3.587	3.6114	3.6135	3.5317	3.6757	3.4519	3.4728	3.5377	3.4193	3.4509	3.6403	3.6214	3.4404	3.5783	4.0182	3.5686	3.4755	3.5053	3.4741	3.4717	3.4652
pos_5517	4-Propylphenol	metab_4279	HMDB0032625	C14311	137.096	5.8054	pos	M+H	C9H12O	53.6	-	-1.1812	645-56-7	0.0124	1.8928	1.8114	1.9819	1.8597	1.5993	2.0699	2.4856	2.4101	2.4512	2.6371	2.4728	2.5382	2.0879	2.1582	2.2292	2.2825	2.5301	2.5002	2.4525	2.4598	2.3655	2.8418	2.3675	2.3426	2.32	2.3477	2.3638	2.288
pos_5415	5-(2-Methylpropyl)tetrahydro-2-oxo-3-furancarboxylic acid	metab_4221	HMDB0030988	-	209.08	6.0502	pos	M+Na	C9H14O4	-	93.7	9.47332	-	0.05	1.6761	1.484	2.3478	2.2739	0.7694	2.0414	2.1239	1.3961	1.6785	1.6792	1.8634	1.5719	0.9568	1.5786	1.6802	1.5352	1.8845	1.7394	2.3795	2.3964	2.1565	2.9107	2.3734	2.4079	1.7811	1.9974	1.8631	1.7623
pos_1991	5,7-Dihydroxy-8-C-(4-hydroxy-3-methyl-2-butenyl)flavanone	metab_1793	LMPK12140168	-	341.135	4.455	pos	M+H	C20H20O5	53.5	-	-9.5118	-	0.0485	1.8606	1.7566	1.9779	1.9191	1.395	1.9355	1.6831	1.677	1.6561	1.8024	1.8674	1.7207	0.6766	0.6879	0.7202	1.7049	1.6482	1.2536	1.8408	1.9267	1.6117	1.8732	1.9292	1.9994	1.6217	1.8469	1.7827	1.7054
pos_2005	5′-Deoxy-5′-<WBR>(methylthio)adenosine	metab_1806	-	-	298.097	4.4965	pos	M+H	C11H15N5O3S	84.7	-	-0.621493	-	0.0075	3.563	3.475	3.5107	3.6047	3.405	3.7263	3.5208	3.4743	3.4906	3.5486	3.4896	3.4964	2.9775	3.0141	3.0404	3.1982	3.1292	3.4891	3.1245	3.1727	3.2384	3.0915	3.2038	3.2009	3.3785	3.3196	3.3489	3.3818
pos_4180	5-Heneicosyl-1,3-benzenediol	metab_3336	HMDB0031035	-	427.357	9.8465	pos	M+Na	C27H48O2	-	59.2	6.30781	70110-59-7	0.0563	2.1534	2.0114	2.0922	1.9644	2.1601	1.4938	2.0613	1.6544	1.8358	1.392	1.8165	2.1208	1.7777	1.8145	1.406	2.4667	2.1939	1.4169	1.8704	0.9519	1.5443	1.0797	2.0519	1.8996	2.0391	1.7516	1.9856	1.9524
pos_6888	5-Hydroxy-6-methoxycoumarin 7-glucoside	metab_5238	HMDB0039774	-	371.101	0.0789	pos	M+H	C16H18O10	-	50.5	9.96815	141238-32-6	0.0167	2.4493	2.452	2.4059	2.4103	2.4085	2.458	2.503	2.5109	2.5118	2.5135	2.4879	2.5123	2.4345	2.4668	2.4444	2.5524	2.5212	2.4785	2.5679	2.4147	2.5912	2.6168	2.4595	2.4753	2.4438	2.547	2.5454	2.5166
pos_5658	5-hydroxy-8,8-dimethyl-4-phenyl-2H,8H-pyrano[2,3-f]chromen-2-one	metab_4384	HMDB0126080	-	353.138	5.5597	pos	M+CH3OH+H	C20H16O4	-	59.3	0.27838	-	0.012	2.6744	2.5329	2.4574	2.756	1.8632	2.3736	2.4117	2.1771	2.1807	2.206	2.1679	2.1788	0.8327	1.9002	2.372	1.8891	2.2152	2.0547	2.0598	1.8761	1.8735	2.284	2.3442	2.2269	2.4175	2.3754	2.3366	2.3755
pos_6535	5-Hydroxy-L-tryptophan	metab_4973	HMDB0000472	C00643	221.092	1.262	pos	M+H	C11H12N2O3	53.5	-	-2.33201	4350-09-8	0.0164	2.2201	2.4231	2.4677	2.0571	2.2032	2.422	1.967	2.3464	2.2387	2.4668	2.1546	2.5459	2.1598	2.0063	2.042	2.2365	2.2343	2.1325	1.657	2.1228	2.4888	2.6384	2.4236	2.2736	2.3275	2.291	2.2304	2.251
pos_6573	5'-O-beta-D-Glucosylpyridoxine	metab_5009	-	C03996	332.134	1.1773	pos	M+H	C14H21NO8	62.2	-	0.609876	-	0.0066	2.6753	2.8383	2.6773	2.6427	2.7064	2.6867	3.0696	2.7988	2.9115	2.7536	3.04	2.956	2.8834	2.9653	2.9043	2.7853	2.8848	2.8883	2.8508	2.7763	2.8724	3.3119	2.7446	2.7976	2.8273	2.7899	2.7921	2.7773
pos_2007	5-O-p-Coumaroylnigrumin	metab_1808	HMDB0038730	-	404.137	4.4965	pos	M+H-H2O	C20H23NO9	-	74	6.95241	-	0.0414	2.5338	2.1923	2.2598	2.5712	1.9582	2.2049	2.315	2.2372	2.3844	2.3453	2.2266	2.2713	2.4942	2.5765	2.6119	2.6181	2.3425	2.8159	2.3358	2.3026	2.2484	2.6143	1.7079	1.3347	2.322	2.152	2.3558	2.1567
pos_6375	6-(acetyloxy)-3,4,5-trihydroxyoxane-2-carboxylic acid	metab_4843	HMDB0124934	-	219.05	3.0309	pos	M+H-H2O	C8H12O8	-	53.4	-0.68474	-	0.0034	3.6417	3.6144	3.6292	3.4859	4.0333	3.5363	3.3082	3.4644	3.383	3.3862	3.4392	3.3078	3.7458	3.4986	3.4635	3.7362	3.6067	3.3983	3.3866	3.5001	3.4182	3.6926	3.4731	3.3954	3.5707	3.585	3.6036	3.5948
pos_1341	6,10-Dimethyl-5(E),9-undecadien-2-one	metab_1251	LMFA11000696	-	177.164	5.8164	pos	M+H-H2O, M+H	C13H22O	55	-	-0.534778	-	0.0422	2.4174	1.9946	2.5624	2.0964	1.9585	2.522	2.1161	2.2578	2.317	2.6474	2.1669	2.4473	2.1869	1.5317	2.3893	2.2524	2.69	2.1791	2.3798	2.6129	2.1894	2.9811	2.4429	2.3449	2.5651	2.3704	2.4101	2.6244
pos_2835	6-[5]-ladderane-1-hexanol	metab_2368	LMFA05000063	-	261.222	7.9902	pos	M+H	C18H28O	81.4	-	1.3842	-	0.0285	1.3339	1.7584	1.6187	1.745	2.3703	1.4947	2.0062	1.5863	1.6516	1.8339	1.8372	1.7528	1.6877	0.6758	1.5119	1.3276	1.8283	1.2036	0.7407	1.9156	0.7786	0.8757	1.5425	1.2791	1.6325	1.5668	1.5646	1.673
pos_1760	6''-Acetylapiin	metab_1599	HMDB0035464	-	571.141	1.0105	pos	M+H-2H2O	C28H30O15	-	63.9	-5.44768	-	0.0372	1.4817	1.5522	1.9336	1.8502	1.9189	2.0404	1.7935	1.7004	2.0536	2.2993	1.9038	1.6208	2.159	2.528	1.9018	1.1391	1.618	1.7967	2.4974	2.6527	2.5606	2.7412	2.389	2.2643	2.2222	2.2395	2.3175	2.088
pos_4972	6-hydroxysphingosine	metab_3892	LMSP01080003	-	316.285	7.0435	pos	M+H	C18H37NO3	67.6	-	0.312756	-	0.0044	4.0484	4.0617	4.0121	4.0803	4.1815	4.0329	3.8819	3.9075	3.8687	3.9073	3.8915	3.7841	4.2253	4.1337	4.1672	4.1037	3.9768	4.1851	3.7056	3.8176	3.7578	3.1893	3.7809	3.8273	4.0006	3.9527	3.9678	3.967
pos_6527	6-Oxopiperidine-2-carboxylic acid	metab_4968	HMDB0061705	-	176.091	1.2936	pos	M+CH3OH+H	C6H9NO3	-	53.2	-2.64319	-	0.0026	2.9111	3.0473	3.0429	2.8124	2.9438	2.9654	2.7724	2.7146	2.426	2.6807	2.7591	2.4047	2.8335	2.8178	2.9586	2.623	2.8345	2.7059	3.2031	3.1244	3.3146	3.496	3.1787	3.2984	2.8695	2.8794	2.8628	2.8598
pos_6633	6'-Sialyllactosamine	metab_5049	HMDB0041621;HMDB0001081	C04886	339.103	0.9485	pos	M+2Na	C23H40N2O18	-	56.2	-0.499343	191667-37-5	0.0049	3.0784	3.2332	3.2966	2.9178	3.021	3.4261	3.1254	3.3831	2.8814	3.42	3.2912	3.0487	3.1069	3.121	3.1753	3.0559	3.0675	2.9021	3.5618	3.6046	3.6614	3.9796	3.6426	3.5953	3.1879	3.1589	3.1588	3.1453
pos_1478	7-Hydroxy-6-(methoxyacetyl)-2,2-dimethyl-2H-1-benzopyran	metab_1378	HMDB0029774	-	249.111	4.7846	pos	M+H, M+ACN+Na	C14H16O4	-	54.2	-2.84418	22037-34-9	0.0054	2.9985	2.7984	2.9957	3.0389	2.7491	2.8848	2.9185	2.8051	2.7497	2.9816	2.9321	2.9296	2.6878	2.888	2.8924	2.8524	3.067	3.1773	3.1037	3.3274	3.1409	3.329	3.2314	3.1593	2.9461	2.9825	2.9705	2.9878
pos_535	7-Hydroxy-6-methyl-2H-1-benzopyran-2-one	metab_512	HMDB0032990	-	209.08	5.0041	pos	M+H, M+CH3OH+H	C10H8O3	-	56.4	-5.6974	53811-56-6	0.011	3.5565	3.4957	3.509	3.7228	2.953	3.622	3.4649	3.2607	3.4692	3.344	3.4105	3.3773	2.9941	3.2177	3.3673	3.3223	3.4319	3.5802	3.4534	3.4033	3.3959	3.6364	3.3963	3.3502	3.4522	3.3546	3.368	3.394
pos_6884	8-Anilino-1-naphthalene sulfonate	metab_5234	HMDB0061854	C11326	341.094	0.1123	pos	M+ACN+H	C16H13NO3S	-	56.1	-5.84145	82-76-8	0.0198	1.7202	1.7335	1.7143	1.6903	1.8395	1.7446	1.7722	1.8099	1.7695	1.7726	1.7624	1.859	1.7972	1.8667	1.8	1.9276	1.9298	1.8292	1.9841	1.8067	1.923	2.1196	1.8078	1.7211	1.7275	1.7973	1.8042	1.7345
pos_6414	8-Hydroxy-5,6-octadienoic acid	metab_4880	LMFA01031076;HMDB0031101	-	139.075	2.3183	pos	M+H-H2O	C8H12O3	-	56.7	-2.8027	-	0.0065	2.5552	2.5749	2.6071	2.6641	2.5628	2.4346	1.9564	1.7995	1.9924	2.1552	2.013	2.0402	2.0003	2.2705	1.8604	2.3402	2.5172	2.5166	2.1365	2.397	2.1405	2.3987	2.2946	2.285	2.364	2.3803	2.3401	2.3484
pos_4946	8R,11S-DiHODE	metab_3868	LMFA02000064	-	313.238	7.155	pos	M+H	C18H32O4	83.5	-	0.370295	-	0.0049	2.0469	2.3582	1.7936	1.8285	2.669	1.913	2.2457	2.2101	2.2033	2.0433	2.2577	2.3993	2.2264	1.725	2.238	2.5571	2.2783	1.8845	1.5732	1.9043	1.7666	2.3761	1.9466	0.4778	2.2102	2.2226	2.2138	2.1928
pos_2878	9,10-epoxy-12-octadecenoic acid	metab_2404	LMFA02000280	-	297.242	8.2369	pos	M+H	C18H32O3	51.3	-	-0.158183	-	0.0095	2.2833	2.4619	2.1928	2.2568	2.6542	2.2513	2.3325	2.454	2.4347	2.497	2.414	2.4343	2.3849	2.1432	2.4411	2.6537	2.2548	2.318	2.1526	2.2056	2.1675	2.234	2.2703	2.0009	2.3339	2.3926	2.3847	2.3692
pos_2774	9,10-Epoxyoctadecenoic acid	metab_2323	HMDB0004701	C14825	261.222	7.6216	pos	M+H-2H2O	C18H32O3	-	63.9	2.35165	-	0.0465	1.8274	2.0011	1.7292	0.7253	2.1324	1.2929	1.7612	1.6958	1.567	1.2593	1.9375	1.5979	1.6052	1.6701	1.3772	1.3793	0.9696	0.5107	0.7882	0.5344	0.9644	1.2332	1.5662	0.8952	1.7873	1.5686	1.6608	1.6652
pos_4819	9,12-Octadecadiynoic Acid	metab_3764	LMFA01030540	-	277.216	7.5694	pos	M+H	C18H28O2	61	-	-0.380465	-	0.0008	3.8828	4.3057	3.957	3.7213	4.5131	3.7525	3.7802	3.8812	3.8053	3.7745	3.8914	3.8533	4.0199	3.9081	3.8471	4.2071	3.8575	3.8255	3.6509	3.6548	3.6702	3.9179	3.8066	3.7059	3.9684	3.9679	3.9678	3.9752
pos_4922	9-OxoODE	metab_3851	LMFA02000251;LMFA02000274;HMDB0004669	C14766	295.227	7.257	pos	M+H	C18H30O3	72.2	-	0.534095	-	0.0022	3.543	3.714	3.5364	3.4706	4.0003	3.4931	3.6422	3.6322	3.5655	3.4915	3.6871	3.6068	3.7071	3.5056	3.5906	3.7373	3.4869	3.4924	3.4276	3.4075	3.4454	3.8007	3.5591	3.4211	3.6386	3.6287	3.6341	3.6167
pos_6595	Adenine	metab_5022	HMDB0000034	C00147	136.062	1.1201	pos	M+H	C5H5N5	91.3	-	-1.40411	73-24-5	0.0333	2.6298	2.8655	2.5647	2.6633	2.8761	2.4689	2.6509	2.6302	2.4093	2.435	2.6693	2.4714	2.5223	2.2389	2.5761	2.4822	2.4715	2.5599	2.3109	2.4406	2.284	3.1435	2.4682	2.0297	2.5025	2.6059	2.743	2.5784
pos_1780	Adenosine 3'-monophosphate	metab_1613	HMDB0003540	C01367	348.071	1.1466	pos	M+H	C10H14N5O7P	72.7	-	0.887203	-	0.0177	2.3601	2.9638	2.6382	1.9168	3.1393	2.5256	2.7802	2.9237	2.648	2.711	2.9461	2.7354	3.2456	3.0811	2.939	2.9689	2.5477	2.3577	2.5728	2.7184	2.7177	3.0563	2.7745	2.6819	2.7532	2.6789	2.8156	2.7629
pos_1927	Adipate semialdehyde	metab_1739	HMDB0012882	C06102	113.059	2.9205	pos	M+H-H2O	C6H10O3	-	59.4	-1.86666	928-81-4	0.0233	1.4954	1.5388	1.6586	1.5307	1.6347	1.7071	1.4148	1.557	1.4428	1.5207	1.4296	1.4126	1.5315	1.6052	1.4635	1.6483	1.6263	1.6375	2.1109	1.97	1.8745	2.4987	1.8705	2.1794	1.6137	1.6671	1.5871	1.6806
pos_5304	Agavoside A	metab_4145	HMDB0034391;LMST01080006	C08885	593.37	6.2667	pos	M+H	C33H52O9	-	60.7	2.52496	56857-65-9	0.0084	3.2365	3.2875	3.46	3.2997	3.4486	3.3713	3.027	3.1673	3.0551	3.3088	3.1998	3.176	3.8407	3.4708	3.2795	3.5841	3.1396	3.3212	2.8131	2.9121	2.9093	3.1741	3.0526	3.0876	3.3	3.3051	3.2564	3.3341
pos_1916	ALANYL-dl-LEUCINE	metab_1729	-	-	203.139	2.7269	pos	M+H	C9H18N2O3	62.4	-	-0.139245	-	0.0038	3.5895	3.107	2.6934	3.0057	3.057	2.5385	2.2456	2.4439	2.2003	2.4343	2.291	2.3208	2.8756	2.7016	2.6727	2.6249	1.0668	2.8665	2.0765	2.2117	2.1128	2.5116	2.2909	2.1157	3.1076	3.0781	3.1057	3.1011
pos_6742	A-L-Arabinofuranosyl-(1->2)-[a-D-mannopyranosyl-(1->6)]-D-mannose	metab_5121	HMDB0039818	-	497.146	0.7432	pos	M+Na	C17H30O15	-	89.1	-3.15161	-	0.0105	2.9131	2.9011	3.0569	2.5386	3.1656	2.7025	2.6263	2.3647	2.5497	2.384	2.6812	2.5998	2.7317	2.853	2.7077	2.6852	2.1213	2.6119	2.2846	2.2133	2.3474	1.9266	2.4686	2.6059	2.9332	2.865	2.9243	2.8723
pos_5649	Alpha-curcumene	metab_4379	HMDB0059878;HMDB0061838;LMPR0103060015	C09649	203.179	5.5912	pos	M+H	C15H22	80.4	-	-1.44579	-	0.0054	3.2709	3.247	3.3733	3.3563	3.1527	3.3259	3.3705	3.3678	3.2995	3.3812	3.4107	3.2533	3.0155	3.1582	3.448	3.2912	3.5269	3.3597	3.2691	3.4037	3.2693	3.7067	3.4023	3.3236	3.3629	3.3387	3.376	3.3305
pos_4768	Alpha-Vetivone	metab_3730	-	C09744	219.174	7.7548	pos	M+H	C15H22O	50.6	-	-0.802478	-	0.0073	2.7281	2.8042	2.8445	2.7714	2.861	2.916	2.9744	2.9687	3.0021	2.9619	2.9453	3.0346	3.2749	3.1388	3.3242	3.3612	3.3791	3.2996	3.2678	3.313	3.269	3.4806	2.9228	2.9157	2.918	2.9353	2.8847	2.9386
pos_46	AMINOHYDROXYBUTYRIC ACID	metab_45	-	-	120.065	0.8362	pos	M+H-2H2O, M+H, M+H-H2O	C4H9NO3	89.5	-	7.13689	-	0.0024	3.8445	3.8732	3.863	3.7296	3.9557	3.7096	3.6332	3.6948	3.5283	3.7882	3.6712	3.7675	3.8165	3.8108	3.7774	3.6533	3.7143	3.8619	3.4577	3.604	3.4782	3.5482	3.5347	3.5058	3.7495	3.7494	3.769	3.747
pos_2662	Arachidyl alcohol	metab_2239	HMDB0011619	-	343.296	6.9622	pos	M+2Na-H	C20H42O	-	55.4	2.48825	629-96-9	0.0374	1.9308	1.1349	1.1371	2.5095	2.628	2.1969	2.2081	2.3059	3.0497	2.1945	2.5594	2.5972	1.9662	1.2439	1.2749	2.1625	1.4353	2.0039	1.4102	1.1261	1.1823	2.44	2.3857	1.1285	2.5097	2.3376	2.2668	2.3951
pos_5142	Araliasaponin I	metab_4024	HMDB0036476	-	893.488	6.6062	pos	M+H-2H2O	C47H76O18	-	63.6	-1.86312	289649-54-3	0.0029	3.4548	3.4677	3.546	3.4965	3.2957	3.525	3.7769	3.7419	3.6333	4.0138	3.7632	3.682	4.0082	4.078	3.8142	3.749	3.3231	3.9718	3.9348	3.7875	3.8744	4.0699	3.8754	3.9048	3.7538	3.7778	3.7683	3.783
pos_2039	Arbutin	metab_1828	HMDB0029943	C06186	314.123	4.5785	pos	M+ACN+H	C12H16O7	-	58	-1.32051	497-76-7	0.0057	1.6301	1.5852	0.939	2.0164	0.5005	2.1652	1.7574	2.0748	2.1188	2.5483	1.8734	2.0251	0.4899	1.1439	0.5274	0.5315	1.9059	1.8071	1.7315	2.2422	2.1112	2.4809	2.0417	2.0954	1.9008	1.8857	1.8723	1.878
pos_5215	Aristolene	metab_4074	HMDB0035146	-	205.195	6.471	pos	M+H	C15H24	83.3	-	-0.418847	6831-16-9	0.0073	3.1113	3.1432	3.2879	3.4115	2.7825	3.7321	1.9569	1.5178	1.9446	1.0583	1.7941	1.3552	2.2485	2.7905	2.3461	1.1809	1.3144	2.5746	0.9824	1.7323	0.7499	1.9967	1.3802	1.4802	2.976	3.0242	2.982	2.9671
pos_2185	Armillarin	metab_1915	HMDB0039380	-	379.187	4.9831	pos	M+H-2H2O	C24H30O6	-	64.7	-9.20061	83329-14-0	0.0493	1.297	1.6479	1.775	1.3074	2.5256	1.3198	2.3613	1.3114	2.153	1.3434	2.4772	2.1118	2.19	2.1155	2.2816	2.0196	2.0106	1.7422	2.3635	2.0544	2.2177	2.6548	1.3885	1.879	1.9567	1.8964	1.9782	1.7398
pos_6295	Astin I	metab_4777	HMDB0041419	C00373	516.197	4.4656	pos	M+H-2H2O	C25H34ClN5O7	-	55.4	-6.46494	161162-22-7	0.0043	2.8724	2.7437	2.8369	2.6417	2.674	2.5307	3.3419	2.8361	2.8841	3.0747	3.1753	3.7253	2.2465	2.5315	2.7787	2.8452	2.485	2.8233	3.3614	3.0947	3.1511	3.6674	2.8133	2.7534	3.0889	3.1033	3.0876	3.0658
pos_6239	Astragalin	metab_4736	LMPK12111725;HMDB0037429	C12249	449.108	4.5274	pos	M+H	C21H20O11	90.3	-	-0.169806	480-10-4	0.0074	3.8393	3.642	3.5633	3.8022	2.9951	3.5653	3.9163	3.9231	3.6124	3.4828	3.9742	3.0321	3.3083	3.7242	3.4782	2.6457	2.9734	3.6893	3.4835	3.2178	3.524	3.4012	3.7809	3.8419	3.7323	3.68	3.7553	3.7291
pos_408	Atraric acid	metab_399	-	-	179.07	1.6309	pos	M+H-H2O, M+H	C10H12O4	52.1	-	-1.55283	-	0.0027	3.7402	3.583	3.8154	3.7777	3.2206	3.7995	3.9087	3.7537	3.7861	3.8715	3.8068	3.7706	3.3522	3.5796	3.5797	3.4711	3.7957	3.7391	3.9494	3.9499	3.9339	4.2739	3.9921	3.9874	3.7722	3.7536	3.7539	3.7443
pos_6432	Aucubin	metab_4896	HMDB0036562;LMPR0102070006	C09771	311.113	2.0829	pos	M+H-2H2O	C15H22O9	-	70.9	2.43082	479-98-1	0.0038	3.1239	2.9838	3.2784	3.0512	3.0699	3.1291	2.9514	2.8591	2.8831	2.8875	2.9255	2.8696	2.7719	3.0972	2.7612	2.6651	2.7559	3.1224	3.1432	3.0675	3.1687	3.4774	3.0845	3.1156	3.0058	3.001	3.0195	3.0299
pos_2154	Austinol	metab_1900	HMDB0034464	-	481.186	4.9099	pos	M+Na	C25H30O8	-	56.9	5.30667	72040-27-8	0.0283	2.8186	2.3926	2.7065	2.8388	1.5118	2.6711	2.7149	2.6038	2.7302	2.8228	2.6435	2.7678	1.4967	1.852	2.1679	2.2958	2.4127	2.5734	2.6037	2.6817	2.5132	3.0661	2.8785	2.7639	2.6297	2.4788	2.6606	2.6515
pos_672	Austroinulin	metab_638	HMDB0036802	-	364.269	6.5127	pos	M+H-H2O, M+ACN+H	C20H34O3	-	75.3	-0.505922	62868-75-1	0.0095	2.4661	2.5486	2.4985	2.456	2.787	2.2997	2.7966	2.6472	2.8001	2.4511	2.7232	2.6871	2.6754	2.5349	2.6574	2.508	2.5456	2.5754	2.9199	2.5535	2.7301	3.163	2.6295	2.8518	2.7011	2.6304	2.6748	2.6764
pos_6478	Avenic acid B	metab_4930	HMDB0038751	-	186.076	1.5976	pos	M+H-2H2O	C8H15NO6	-	71.2	-1.19296	76224-58-3	0.0013	4.202	4.2353	4.1956	4.3916	4.045	4.0845	3.7564	3.5631	3.6535	3.8021	3.7816	3.4601	3.2178	3.7427	3.7404	3.5404	4.2122	4.1585	3.7982	4.1852	3.8856	4.0323	3.9948	4.0663	3.935	3.9493	3.9429	3.942
pos_3836	BENZALKONIUM	metab_3077	-	-	304.3	11.8895	pos	M+H	C21H37N	55.3	-	1.13437	-	0.0113	3.5012	3.5751	3.5578	3.4955	3.4708	3.6593	3.6467	3.6432	3.6976	3.5669	3.652	3.6866	3.8299	3.8572	3.8527	3.9187	3.8288	3.8253	3.8429	3.7631	3.8262	3.9119	3.6086	3.5497	3.6984	3.6792	3.5891	3.6531
pos_5807	Benzenemethanol, 2-(2-hydroxypropoxy)-3-methyl-	metab_4475	-	-	197.117	5.2531	pos	M+H	C11H16O3	52.6	-	-1.99198	-	0.0309	2.3731	2.0698	2.4295	2.5673	1.8065	2.3413	2.3859	2.4724	2.5164	2.545	2.4101	2.5027	2.3361	2.1308	2.4299	2.6197	2.7901	2.5489	2.5411	2.5986	2.512	3.0693	2.5468	2.4217	2.5707	2.4684	2.5792	2.3922
pos_6546	Benzofuran	metab_4983	HMDB0032929	C14512	119.049	1.231	pos	M+H	C8H6O	63.7	-	-2.24308	271-89-6	0.0295	2.1154	1.8767	2.1561	2.0285	2.3782	2.0762	1.5864	1.5327	1.5687	1.396	1.8424	1.9692	1.6263	1.366	1.6079	1.1332	0.5766	1.7324	1.2863	0.609	0.6082	2.2122	0.637	0.611	1.8521	1.8212	1.7156	1.8345
pos_2606	Bikojic acid	metab_2192	HMDB0034034	-	327.008	6.7203	pos	M+2Na-H	C12H10O8	-	52.7	-2.44499	-	0.0168	2.4942	2.4281	2.3864	2.3993	2.3232	2.4447	2.5016	2.534	2.4401	2.4072	2.4782	2.4184	2.6403	2.6194	2.5634	2.6905	2.5875	2.5751	2.5419	2.5803	2.6213	2.7986	2.5093	2.5013	2.4866	2.5088	2.4138	2.5217
pos_4466	Bipindogulomethyloside	metab_3518	HMDB0030623	-	591.26	8.8332	pos	M+K	C29H44O10	-	60	5.48322	53152-43-5	0.0062	3.5337	3.7791	3.6827	3.5486	4.0147	3.5893	3.2959	3.4273	3.5112	3.5704	3.4962	3.5612	3.5348	3.3907	3.4341	3.5842	3.6442	3.3093	3.3724	3.0519	3.4364	2.4412	3.4592	3.262	3.5985	3.6575	3.6192	3.6089
pos_215	Bis(2-ethylhexyl) phthalate	metab_212	-	-	391.284	9.6541	pos	M+H, M+K, M+Na	C24H38O4	73.7	-	-0.47715	-	0.0008	5.2271	5.2221	5.2157	5.3439	5.2142	5.2724	5.2993	5.3101	5.367	5.2896	5.283	5.3436	5.2977	5.2884	5.3225	5.3533	5.3392	5.31	5.3216	5.3246	5.3254	5.5499	5.2762	5.232	5.287	5.283	5.2779	5.2754
pos_1802	Blumealactone A	metab_1632	HMDB0036665	-	387.176	1.231	pos	M+Na	C20H28O6	-	51.7	-5.78723	111545-46-1	0.0197	2.4215	2.6522	2.6494	1.0922	2.4728	2.3183	2.1083	2.4092	2.0974	2.4322	2.3855	2.291	2.6538	2.5921	2.6826	2.5706	2.5562	2.4463	2.4817	2.4755	2.5482	2.682	2.4186	2.5126	2.3862	2.4986	2.4387	2.3799
pos_3910	Boswellic acid	metab_3143	HMDB0002388	-	421.346	11.1491	pos	M+H-2H2O	C30H48O3	-	58.9	-0.0854102	631-69-6	0.0196	2.287	1.5091	1.9316	1.8227	1.696	0.8669	3.419	3.1798	3.2604	2.945	3.4463	3.0861	2.2858	2.1276	1.2961	0.8423	0.8383	0.9408	2.9837	2.9776	2.9355	1.8089	3.006	2.947	2.9902	2.8668	2.8561	2.9564
pos_6155	Butyl (S)-3-hydroxybutyrate glucoside	metab_4691	HMDB0031694	-	287.149	4.6596	pos	M+H-2H2O	C14H26O8	-	55	-0.822734	-	0.0089	2.8568	2.9927	2.7358	3.2534	2.3842	3.3654	2.6569	3.1099	3.0043	3.2144	2.6373	3.1555	2.5658	2.5242	2.6627	2.8965	2.5501	3.1702	2.9062	2.9727	2.7711	3.1973	3.0401	2.8327	3.0106	2.9546	2.9643	2.9406
pos_4980	Butyl salicylate	metab_3897	HMDB0040730	-	195.101	7.013	pos	M+H	C11H14O3	55.8	-	-1.26048	2052-14-4	0.0101	2.9539	3.2493	2.8938	3.1472	3.1176	3.1917	3.17	3.3318	3.408	3.2527	3.2977	3.3538	3.2376	3.05	3.0557	3.1642	3.1565	3.1765	2.9533	2.9858	3.0597	3.3865	3.0794	3.0337	3.1307	3.1966	3.1814	3.2184
pos_5225	C16 Sphinganine	metab_4081	LMSP01040001	-	274.274	6.4279	pos	M+H	C16H35NO2	63.9	-	0.696698	-	0.0058	4.5992	4.4634	4.429	4.4857	4.1842	4.1992	4.484	4.4606	4.5034	4.3824	4.9118	4.2214	4.273	4.5419	4.2381	4.4158	4.4385	4.5513	4.4099	4.2272	4.2732	4.404	4.3393	4.255	4.4901	4.4682	4.4645	4.4187
pos_5121	C17 Sphinganine	metab_4008	LMSP01040003	-	288.29	6.6787	pos	M+H	C17H37NO2	55.3	-	1.32503	-	0.013	3.1158	2.9279	3.1282	3.0915	2.8654	2.8482	2.9798	3.0499	3.4102	3.3748	3.1018	3.0678	3.2419	2.9465	3.2476	3.3617	2.7908	3.0373	2.744	3.1316	2.8013	3.3188	2.8697	2.8272	3.3097	3.2797	3.1954	3.2499
pos_6473	Caffeoylmalic acid	metab_4925	HMDB0029318	-	634.143	1.6196	pos	2M+ACN+H	C13H12O8	-	56.8	4.80916	53755-04-7	0.0058	2.0506	1.5818	2.2001	2.4108	0.5417	1.9344	1.4558	0.0138	1.1239	1.4779	1.4346	0.271	0.0033	0.0525	0.0014	0.0146	1.7435	1.997	0.9197	1.8772	1.2752	0.0021	1.9666	2.1437	1.6872	1.663	1.6801	1.6672
pos_5682	Calendoflavoside	metab_4400	HMDB0037745	-	657.198	5.4874	pos	M+CH3OH+H	C28H32O16	-	59.9	-7.65294	55033-90-4	0.014	3.2015	2.8623	3.1587	2.7465	3.0303	2.7545	2.6497	2.3857	2.5289	2.5317	2.6568	2.6386	2.8787	2.9959	2.9313	2.6361	2.443	2.5861	2.0444	1.1451	2.4971	1.7581	2.3946	2.6729	2.8027	2.8555	2.9158	2.8617
pos_3962	Camelliol A	metab_3181	HMDB0033181	-	409.383	10.7878	pos	M+H-H2O	C30H50O	-	51.7	0.0234758	220359-69-3	0.0318	1.8831	0.9545	2.4999	1.9383	0.9075	2.5908	2.0149	2.2243	2.0628	2.0741	2.025	2.1258	0.8939	1.6409	2.5145	1.581	2.9783	1.8043	2.1797	2.0614	2.4194	1.1101	2.1335	2.7221	2.1739	1.9988	2.0861	2.0339
pos_2865	Canesceol	metab_2393	HMDB0034084	-	607.254	8.1749	pos	M+K	C29H44O11	-	65.6	4.87314	82228-15-7	0.0014	3.658	3.942	3.5732	3.4202	4.0911	3.5026	3.5195	3.5522	3.5389	3.5136	3.6302	3.7297	3.6058	3.4804	3.1471	3.6548	3.4115	3.3667	3.0882	3.276	3.1219	2.7509	3.2523	3.2586	3.6058	3.6038	3.6092	3.6172
pos_2236	Cappariloside B	metab_1947	HMDB0034938	-	497.178	5.1811	pos	M+H	C22H28N2O11	-	61.7	2.21203	229483-42-5	0.0185	2.687	2.5341	2.518	2.7293	2.0962	2.5815	2.4362	2.4305	2.4762	2.611	2.2829	2.5462	1.824	1.2555	2.0656	2.5172	2.512	2.3819	2.4392	2.7302	2.5362	3.0342	2.7614	2.7494	2.4915	2.5555	2.4564	2.4338
pos_5557	Capsianoside VI	metab_4305	HMDB0039165	-	961.442	5.7197	pos	M+K	C44H74O20	-	56.2	1.78054	-	0.0346	1.3683	2.211	1.971	2.2509	1.3211	2.5826	1.623	2.2033	1.8356	2.2847	1.8572	1.7333	3.0238	3.1085	3.0281	2.7484	1.8229	3.004	1.8876	2.1389	1.9523	1.9836	1.4577	1.9881	2.0791	2.2403	2.1885	2.282
pos_1378	Capsidiol	metab_1288	LMPR0103250002;HMDB0002352	C09627	219.174	5.6337	pos	M+H-H2O, M+H	C15H24O2	52	-	-0.950045	37208-05-2	0.0042	3.6257	3.6661	3.7553	3.6272	3.4544	3.5958	3.8811	3.7962	3.8763	3.7458	3.9466	3.6445	3.2328	3.6139	3.8581	3.7654	4.0319	3.8535	3.8011	4.1959	3.8474	4.3689	3.9194	3.9623	3.8714	3.8305	3.8368	3.837
pos_1210	Caryophyllene epoxide	metab_1134	HMDB0036789	C16908	203.179	6.8153	pos	M+H-H2O, M+H	C15H24O	81.2	-	-1.43725	-	0.0048	3.4096	3.3104	3.5469	3.5359	3.0381	3.3864	3.4173	3.495	3.4371	3.4738	3.4794	3.3035	3.0282	3.3721	3.5532	3.4627	3.6821	3.5066	3.3226	3.6077	3.4286	3.9321	3.5395	3.4975	3.4406	3.4735	3.4418	3.4748
pos_3377	Cer(d14:2(4E,6E)/22:1(13Z))	metab_2724	LMSP02010057	-	562.519	11.6964	pos	M+H	C36H67NO3	51.2	-	-1.32045	-	0.0282	2.2222	2.637	2.4828	2.1148	2.9701	2.4355	2.3282	2.4854	2.4325	1.6987	2.5176	2.4815	2.274	2.6571	2.0271	2.0415	0.9007	1.8838	1.9118	1.1319	0.7786	0.9004	1.6495	1.8794	2.5897	2.4649	2.3951	2.5027
pos_3333	Cerebroside B	metab_2692	HMDB0035990	-	760.591	11.0491	pos	M+CH3OH+H	C41H77NO9	-	53.2	-3.55565	88642-46-0	0.0141	3.4066	3.3423	3.3486	3.2501	3.382	3.2644	3.3975	3.3039	3.3355	3.1681	3.4769	3.141	3.8283	3.7683	3.834	3.5875	3.9754	3.3844	3.9894	3.7681	3.9434	3.0596	3.6718	3.6124	3.3769	3.5005	3.4387	3.4872
pos_6746	Choline	metab_5124	HMDB0000097	C00114	104.107	0.7432	pos	M+H	C5H13NO	68.3	-	2.39304	62-49-7	0.002	4.2477	4.2811	4.3355	4.1839	4.376	4.2484	4.4011	4.3621	4.3846	4.3749	4.3974	4.4047	4.2545	4.1891	4.196	4.3289	4.2887	4.2428	4.3161	4.2822	4.3505	4.555	4.3596	4.2961	4.3178	4.3112	4.3126	4.295
pos_1667	Chrycolide	metab_1546	HMDB0035145	-	503.006	0.7027	pos	2M+K	C12H8O3S	-	57.6	7.79848	91362-91-3	0.0242	2.2807	2.3757	2.1187	2.6019	1.9188	2.5172	2.2108	2.2665	2.3134	2.2998	2.372	2.1279	1.8621	1.9417	2.064	2.0195	2.133	2.1259	2.6544	2.7269	2.6499	2.876	2.5893	2.5784	2.4441	2.3167	2.3299	2.4317
pos_6244	Cinnamaldehyde	metab_4740	HMDB0003441	C00903	133.064	4.5171	pos	M+H	C9H8O	66.7	-	-5.14854	104-55-2	0.0126	2.9441	2.6288	2.6789	2.4885	2.7722	2.293	2.5148	2.4559	2.4396	2.4653	2.6424	1.8325	2.3431	2.6935	2.8978	2.3221	2.8844	2.6785	2.6395	2.4667	2.5228	2.3651	2.4031	2.5239	2.4742	2.5382	2.4551	2.505
pos_6423	Cinnamic acid	metab_4887	HMDB0000567	C10438	131.049	2.2294	pos	M+H-H2O	C9H8O2	-	78.1	-2.30435	621-82-9	0.0068	2.8098	2.5308	2.6671	2.5312	3.0757	2.1489	2.0676	2.0028	2.1957	2.1239	2.3723	2.2852	2.3816	2.2515	2.1873	2.1149	1.885	2.4547	1.9496	1.7796	1.884	2.5041	1.8011	1.2701	2.3671	2.3929	2.3505	2.3828
pos_5823	Cinncassiol C2	metab_4488	HMDB0035168	C17642	406.223	5.2326	pos	M+ACN+H	C20H28O6	-	64.2	0.516674	73599-14-1	0.0036	3.4219	3.4484	3.4724	3.4676	3.161	3.4417	3.5199	3.3955	3.429	3.478	3.4377	3.3267	3.1156	3.4869	3.3955	3.1232	3.3187	3.6765	3.3578	3.2785	3.4102	3.4906	3.2689	3.2624	3.4073	3.4177	3.4293	3.4398
pos_6219	Cis-Zeatin riboside	metab_4727	-	C16449	352.161	4.548	pos	M+H	C15H21N5O5	52.5	-	-0.398471	-	0.0468	1.6584	1.4097	1.8558	1.7776	0.7198	2.4538	1.5533	1.7497	1.3911	2.1309	0.7735	1.7863	0.7073	0.7071	1.0699	1.7582	1.5075	1.2469	1.6009	1.9538	1.8903	2.0436	1.8444	2.0116	1.8201	1.6273	1.6618	1.6323
pos_1833	Cis-zeatin-O-glucoside	metab_1656	HMDB0012203	C15546	364.16	1.3566	pos	M+H-H2O	C16H23N5O6	-	51.4	-3.90155	-	0.0283	1.5841	0.475	1.0594	1.0729	0.4404	1.5623	2.503	2.1956	2.3077	2.3149	2.4282	2.4428	0.4305	0.4303	1.6387	2.423	2.5347	1.0379	2.9086	2.7229	2.8064	3.2808	2.73	2.6754	2.199	2.1323	2.0304	2.1202
pos_5158	Citreoviridin A	metab_4037	HMDB0030868	-	466.222	6.5657	pos	M+ACN+Na	C23H30O6	-	61.2	5.55435	25425-12-1	0.0106	2.8441	2.9335	2.927	2.9615	2.9465	3.0567	3.1782	3.2216	3.2151	3.1548	3.2265	3.1381	3.6113	3.4834	3.4123	3.5025	3.3057	3.2479	3.0714	3.0415	3.0349	3.3823	2.8883	2.7192	3.0851	3.1581	3.1594	3.1024
pos_2205	Citreoviridinol A1	metab_1929	HMDB0035369	-	421.186	5.0454	pos	M+H	C22H28O8	-	69	-0.167848	94161-12-3	0.0066	3.348	3.0975	3.2823	3.3748	2.8152	3.317	2.5922	2.2455	2.3862	2.4886	2.4171	2.6788	2.2767	2.4203	2.5728	2.6046	2.5585	2.8119	3.2554	3.231	3.2991	3.4704	3.2852	3.1965	2.9505	2.9437	2.9895	2.9823
pos_2389	Citronellyl beta-sophoroside	metab_2051	HMDB0032839	-	463.254	5.7627	pos	M+H-H2O	C22H40O11	-	76.1	0.645109	209681-41-4	0.0035	3.1867	3.5071	3.168	3.0578	3.7274	3.0572	3.2021	3.0711	3.1585	3.1376	3.1235	3.3291	2.5118	2.2111	3.5816	3.3872	3.687	2.8201	4.1386	4.0389	4.163	4.3854	4.0481	3.9923	3.6679	3.6666	3.6619	3.6361
pos_2439	Corchoroside B	metab_2079	HMDB0030343	-	557.251	5.9477	pos	M+K	C29H42O8	-	58.3	-0.406246	35536-76-6	0.0018	2.5334	3.0743	3.0643	1.8674	3.3035	2.8941	2.5531	3.0263	2.559	2.571	3.1004	2.2942	3.8149	3.6007	3.2641	3.5385	2.464	2.7035	2.6387	2.9348	2.5373	2.4981	2.6121	2.8341	3.0953	3.1083	3.1088	3.0999
pos_1945	Coriandrone A	metab_1755	HMDB0037774	-	315.118	3.3668	pos	M+Na	C16H20O5	-	93.1	-6.06047	139906-03-9	0.0057	2.5839	2.3881	2.5437	2.6813	2.664	2.438	2.0879	1.3095	1.8418	1.8955	2.0651	1.4217	1.1841	2.1585	2.1868	1.5184	2.2194	2.417	2.0382	2.2361	2.0065	2.2558	2.1628	2.2151	2.2689	2.2665	2.292	2.2564
pos_6626	Cosmosiin	metab_5042	HMDB0037340	C04608	397.092	0.9688	pos	M+H-2H2O	C21H20O10	-	71.1	1.23121	578-74-5	0.0004	1.9299	2.2362	2.0547	2.4644	1.8136	2.4875	3.0848	2.9009	2.8813	3.2807	2.8823	3.0092	2.9184	3.0751	2.7736	2.6738	2.6134	2.7532	3.3282	3.4775	3.3165	3.1912	3.4273	3.2363	2.7922	2.7936	2.7939	2.791
pos_6436	Coumarin	metab_4897	HMDB0001218	C05851	147.044	2.0395	pos	M+H	C9H6O2	60.5	-	-2.43414	91-64-5	0.0156	2.0674	1.7758	2.1638	2.0104	1.7748	1.9992	1.8675	1.5698	1.8262	1.7885	1.906	1.7865	1.6286	1.856	1.6851	1.5077	1.6964	1.9917	1.9328	2.0842	1.9443	2.388	2.042	2.0008	1.9742	1.9095	1.9035	1.9023
pos_190	Crucigasterin 277	metab_187	LMSP01080036	-	278.248	8.4482	pos	M+H, 2M+H, M+Na	C18H31NO	54.4	-	-0.134535	-	0.0021	4.6196	4.5685	4.5521	4.5361	4.5811	4.7467	4.7375	4.7078	4.6657	4.6017	4.6377	4.7269	4.6126	4.6417	4.6018	4.6023	4.5191	4.7004	4.661	4.6819	4.6128	4.3479	4.5926	4.6279	4.6151	4.639	4.6247	4.6372
pos_6078	Cyanidin	metab_4642	LMPK12010002	C05905	287.055	4.7846	pos	M+H	C15H10O6	53.7	-	-0.787927	-	0.0074	3.0783	3.2443	3.3946	3.1505	3.4014	3.307	3.2363	3.2959	3.079	3.0938	3.1604	2.9392	3.1504	3.0724	3.1151	2.9861	2.3885	3.1847	3.3304	3.0485	3.2735	3.2903	3.5294	3.5551	3.312	3.2557	3.3151	3.3078
pos_4588	Cyclopassifloside X	metab_3597	HMDB0036365	-	740.462	8.3714	pos	M+ACN+H	C37H62O12	-	54.2	5.83883	301540-82-9	0.0069	3.1169	3.0478	3.1967	3.1523	3.1229	3.2887	2.9387	3.4648	3.1423	3.3379	3.0972	3.1445	3.5033	3.4215	3.3734	3.4808	3.0068	3.3963	3.0137	3.2928	3.0196	2.788	3.0531	3.043	3.1422	3.1777	3.198	3.1526
pos_5120	Cynarasaponin F	metab_4007	HMDB0039561	-	745.417	6.6787	pos	M+H-2H2O	C41H64O14	-	57.9	2.02002	117804-12-3	0.0009	3.7229	3.6941	3.7977	3.6845	3.5838	3.6528	3.9121	3.7568	3.7375	4.0164	3.8366	3.8735	3.5357	3.6778	3.6596	3.7326	3.7031	3.7391	3.4855	3.4321	3.4481	3.6352	3.7604	3.8195	3.7896	3.7913	3.7841	3.7937
pos_6049	Cynaratriol	metab_4627	HMDB0034983	-	265.143	4.8263	pos	M+H-H2O	C15H22O5	-	61.4	-0.663356	70894-20-1	0.0141	2.5933	2.2143	2.7935	2.5104	2.7225	2.4684	2.4963	2.4818	2.5432	2.0785	2.6225	1.6734	2.262	2.525	2.4218	1.8117	2.356	2.571	2.8354	2.909	2.9071	2.9753	2.6465	2.7533	2.5375	2.4446	2.5215	2.4943
pos_6463	Cytidine 2',3'-cyclic phosphate	metab_4918	HMDB0011691	-	652.114	1.7191	pos	2M+ACN+H	C9H12N3O7P	-	57.6	-3.6065	15718-51-1	0.0023	2.8986	3.6105	3.0848	1.8599	3.7998	2.2929	2.0531	3.2109	2.5942	1.671	3.1797	0.6685	4.015	3.7975	3.6102	3.7216	2.8394	2.6305	2.4605	2.4393	0.8614	1.5644	0.7248	2.6047	3.2872	3.2806	3.2723	3.2681
pos_1382	Debneyol	metab_1292	-	C09653	221.19	5.5912	pos	M+H-H2O, M+H	C15H26O2	54.1	-	-0.546596	-	0.0032	3.8701	3.8194	3.9606	3.8968	3.7844	3.8488	4.0514	4.0737	4.0095	4.081	4.1183	3.888	3.7877	3.9066	4.1562	4.0103	4.2536	4.064	3.9956	4.1001	4.0215	4.4571	4.0899	4.0702	4.0624	4.0577	4.0465	4.0284
pos_5322	Dehydrocurdione	metab_4160	HMDB0035407	C16949	235.17	6.234	pos	M+H	C15H22O2	-	85.2	1.43359	38230-32-9	0.006	2.1407	2.044	2.3537	2.197	1.9886	2.1544	2.2824	2.1307	2.2294	2.1464	2.303	2.182	2.0278	2.1512	2.2104	2.123	2.3293	2.1717	2.1459	2.2669	2.0197	2.6523	2.0781	2.1801	2.2185	2.2121	2.2382	2.2016
pos_1929	Dehydrocyanaropicrin	metab_1741	HMDB0035029	-	345.13	3.0137	pos	M+H	C19H20O6	62.9	-	-9.49125	35821-02-4	0.0176	2.4611	2.3971	2.6856	2.5615	2.3131	2.6463	2.6057	2.4269	2.4511	2.4531	2.4358	2.588	2.0992	2.3033	2.3269	2.4033	2.6624	2.3956	2.5359	2.5478	2.6008	2.7782	2.4995	2.695	2.5537	2.4355	2.5225	2.5232
pos_1170	Dehydrophytosphingosine	metab_1095	LMSP01030002;HMDB0038057	-	298.274	7.2671	pos	M+H-H2O, M+Na	C18H37NO3	-	97.8	-1.10187	3687-54-5	0.0123	1.7823	1.6399	1.5858	1.626	2.0123	1.8519	1.9979	1.9916	1.9911	1.938	1.9461	2.0555	1.6757	1.4766	1.7142	1.9491	1.83	1.8634	1.8919	1.9207	1.8147	2.3208	1.6359	1.7142	1.9163	1.9055	1.8788	1.9444
pos_5301	Dehydrosoyasaponin I	metab_4143	HMDB0039331	C13837	905.489	6.2667	pos	M+H-2H2O	C48H76O18	-	56	-0.210672	117210-14-7	0.0273	1.8062	1.4846	2.0038	1.8796	1.7577	1.6123	1.6656	1.1364	0.8902	1.6335	1.8337	1.2284	2.9005	2.8925	2.6528	2.5778	1.8784	2.4882	1.7132	1.4876	1.6205	1.9423	1.9115	2.2572	2.164	2.2997	2.2325	2.1473
pos_6292	Delphinidin 3-(6-p-coumaroylgalactoside)	metab_4775	HMDB0037089	-	612.15	4.4656	pos	M+H	C30H27O14+	-	68.4	3.85566	339080-03-4	0.0169	1.8718	2.7342	2.0838	1.4634	2.6117	0.4882	2.1266	2.556	2.0566	1.8715	2.5793	1.8903	3.0377	2.7534	2.3458	2.9084	2.1618	1.0848	1.4798	1.6344	0.2793	1.8846	1.6058	1.9325	2.5135	2.4304	2.491	2.546
pos_1093	Delta 8,14 -Sterol	metab_1024	HMDB0006928;LMST01031020	C11508	411.362	8.985	pos	M+H-H2O, M+H	C29H46O	-	54.7	-0.00520895	74635-33-9	0.0039	3.8724	3.2886	3.8924	3.7134	3.3108	3.2469	3.8342	3.3808	3.7699	3.4278	3.7927	3.4086	2.9622	3.3897	3.6756	3.0732	3.8823	3.1366	3.8743	3.5893	3.8691	3.3333	4.0219	4.0652	3.8005	3.8113	3.7713	3.7962
pos_888	DG(16:1(9Z)/18:0/0:0)	metab_827	HMDB0007129	-	617.512	10.0073	pos	M+Na, M+K	C37H70O5	-	51.1	1.1698	-	0.0036	3.5172	3.6452	3.5309	3.3337	3.6296	3.3502	3.1807	3.4761	3.2209	3.4855	3.3525	3.3233	3.1674	3.0595	3.1942	3.1149	3.0375	2.915	2.8272	2.8848	2.7585	2.5895	3.2392	3.117	3.384	3.3568	3.362	3.3524
pos_4197	DG(18:3(6Z,9Z,12Z)/16:0/0:0)	metab_3348	HMDB0007272	-	591.497	9.7951	pos	M+H	C37H66O5	67.3	-	-1.8396	-	0.0215	2.8636	2.996	2.9612	3.0087	2.9554	3.2161	2.9219	3.2545	3.1656	3.3423	3.0207	2.9981	3.1412	2.7745	3.0313	3.2744	2.7121	2.9855	2.9365	2.8467	2.9237	2.5134	3.0606	3.0619	3.0513	3.1246	3.0238	3.1947
pos_3369	DG(18:3(6Z,9Z,12Z)/18:0/0:0)	metab_2718	HMDB0007274	-	619.529	11.4906	pos	M+H	C39H70O5	50.8	-	-1.01655	-	0.0266	2.7953	2.7926	2.6727	2.5992	2.3359	2.8666	3.0163	2.9606	2.9302	2.5594	2.9739	2.8741	2.0925	2.2466	2.6534	2.1202	2.7074	2.1384	2.5469	2.079	2.3943	1.0345	2.7063	2.6918	2.6526	2.6723	2.7088	2.5228
pos_912	DG(18:3(9Z,12Z,15Z)/16:0/0:0)	metab_849	HMDB0007301	-	591.498	10.5724	pos	M+H-H2O, M+H	C37H66O5	57.7	-	-1.30166	-	0.005	4.9047	4.922	4.9784	4.9486	4.7174	4.981	5.028	4.9776	4.9525	4.888	4.9639	4.9981	4.5949	4.5858	4.7178	4.6807	4.7871	4.6902	4.7659	4.6993	4.7309	4.2588	5.0609	5.0381	4.9913	4.9254	4.9397	4.9458
pos_4237	DG(18:4(6Z,9Z,12Z,15Z)/16:0/0:0)	metab_3374	HMDB0007330	-	589.482	9.6238	pos	M+H	C37H64O5	75.2	-	-1.51243	-	0.0033	4.2572	4.312	4.2521	4.2218	4.1877	4.198	4.0305	4.1738	4.0892	4.3318	4.134	3.9782	3.8101	3.6982	3.9231	3.8725	3.9239	3.8146	3.8139	3.9473	3.8686	3.6096	4.1686	4.1401	4.1734	4.1411	4.1446	4.167
pos_2494	Dihydroactinidiolide	metab_2115	HMDB0035240	-	181.122	6.234	pos	M+H	C11H16O2	66	-	-2.95349	15356-74-8	0.0277	1.8092	1.8695	1.7657	1.8889	1.7798	1.7278	1.637	1.9064	1.7727	2.0302	1.7249	1.7566	1.8056	1.2276	1.7478	2.0847	0.9505	1.8334	1.6678	1.7629	1.1062	2.2139	1.6919	1.795	1.8092	1.8919	1.7517	1.8374
pos_1364	Dihydrocortisol	metab_1274	HMDB0003259;LMST02030204	C05471	403.175	5.6981	pos	M+H, M+K	C21H32O5	-	54.2	2.92107	1482-50-4	0.0042	3.5853	2.9413	3.4441	2.8553	3.3169	2.9341	2.7061	2.7479	2.7619	2.724	2.7733	2.8657	3.4887	3.7061	3.3468	2.8624	2.9101	3.0317	2.437	2.4934	2.4354	2.896	2.6677	2.6184	3.1052	3.0986	3.1331	3.1126
pos_5240	Diosgenin 3-[glucosyl-(1->4)-rhamnosyl-(1->4)-[rhamnosyl-(1->2)]-glucoside]	metab_4091	HMDB0029309	-	995.52	6.3747	pos	M+H-2H2O	C51H82O21	-	52.3	-0.641206	113576-37-7	0.0557	1.6991	1.7253	1.9534	1.7374	1.096	1.7523	1.4336	1.7218	1.5742	2.065	1.6309	1.705	1.027	1.0268	1.0767	1.1203	1.7235	1.4611	2.3611	2.311	2.4423	2.708	1.9989	2.0543	1.7093	1.9551	1.8555	1.7238
pos_2427	Diosmetin	metab_2072	HMDB0029676;LMPK12110824	C10038	301.07	5.8871	pos	M+H	C16H12O6	70	-	-0.813375	520-34-3	0.0221	2.5486	2.2307	2.8942	2.7044	2.52	2.6938	2.0525	1.5437	1.8347	1.7527	1.861	1.5364	1.9661	2.4603	2.1948	2.7946	2.8238	2.8375	2.9076	2.9591	3.0331	3.285	2.8831	2.9499	2.5541	2.5109	2.4193	2.436
pos_6466	DL-3,4-Dihydroxymandelic acid	metab_4921	-	-	185.044	1.6853	pos	M+H	C8H8O5	56.9	-	-1.12337	-	0.0063	2.013	1.1554	2.0422	2.0151	0.9667	2.292	2.1535	2.0751	2.0222	2.0027	1.9915	2.0182	2.3174	2.0116	2.5352	1.5783	1.0025	2.3003	2.2933	2.1048	2.2895	2.9263	2.19	2.1916	2.0586	2.0915	2.0878	2.0861
pos_4591	Dodecanol	metab_3600	HMDB0011626;LMFA05000001	C02277	228.232	8.3714	pos	M+ACN+H	C12H26O	-	56.5	-0.803853	112-53-8	0.0043	4.3203	4.3108	4.3124	4.3101	4.3065	4.4605	4.4172	4.3945	4.4009	4.3589	4.3917	4.4483	4.329	4.3586	4.3463	4.3667	4.3073	4.4179	4.3794	4.4083	4.3227	3.924	4.3365	4.3677	4.3201	4.3675	4.3541	4.3638
pos_6137	Dopamine glucuronide	metab_4677	HMDB0010329	-	294.097	4.6911	pos	M+H-2H2O	C14H19NO8	-	69	-1.33893	38632-24-5	0.0089	2.6133	2.6625	2.5396	2.6213	2.2924	2.523	2.9154	2.8904	2.9567	2.897	3.0579	3.3867	2.8398	2.8998	2.9075	3.0697	2.7521	2.7754	2.2594	2.4857	2.3103	2.7628	2.2923	2.288	3.0747	3.0048	3.0569	3.0249
pos_1946	D-Phenyllactic acid	metab_1756	HMDB0000563	C05607	167.07	3.3835	pos	M+H	C9H10O3	54.4	-	-2.42173	7326-19-4	0.0036	2.6322	2.4815	2.6222	2.7456	2.3294	2.6948	2.7562	2.6337	2.6597	2.7107	2.6702	2.6726	2.271	2.632	2.5069	2.4376	2.6846	2.7882	2.7735	2.8434	2.8062	2.9862	2.7566	2.7662	2.6467	2.6386	2.6606	2.6615
pos_5276	Drostanolone	metab_4124	HMDB0014996	C14605	305.247	6.3217	pos	M+H	C20H32O2	-	90	-0.543028	58-19-5	0.0179	1.2249	0.5394	0.6748	0.5445	0.5022	0.6323	2.833	2.2744	2.8698	2.2563	2.867	2.7493	0.4916	0.6348	2.1627	0.7643	2.6917	1.7818	3.1322	2.6403	2.8905	3.0295	2.8428	3.0079	2.6121	2.6385	2.7098	2.5825
pos_2058	Epicatechin	metab_1840	HMDB0037953;LMPK12020003;HMDB0001871;HMDB0002780	C09727;C06562	291.087	4.6293	pos	M+H	C15H14O6	84.3	-	0.583694	490-46-0	0.003	5.2648	5.1251	5.0334	5.1521	4.7199	5.0103	5.1826	5.1343	5.1573	5.091	5.1045	5.1585	4.8501	4.8927	5.3001	5.064	5.3217	4.9626	5.0279	4.6307	5.0353	5.2856	5.0289	4.9781	5.0617	5.1018	5.0932	5.0815
pos_1924	Epigallocatechin-(4beta->8)-catechin	metab_1736	HMDB0037651	-	559.124	2.8685	pos	M+H-2H2O	C30H26O13	-	67.4	0.240377	77983-30-3	0.0232	2.5543	1.9416	2.2466	2.2797	1.0657	1.7632	2.1444	1.7422	2.0931	1.7257	2.0566	1.6713	1.3324	1.8627	0.6703	0.2631	1.7215	1.0806	1.9989	0.933	2.1335	2.5215	2.2734	2.3891	2.125	1.9903	2.0537	2.0555
pos_5671	Epinepetalactone	metab_4392	HMDB0035063	-	167.106	5.5287	pos	M+H	C10H14O2	74.8	-	-1.56847	17257-15-7	0.0113	1.7247	1.5352	1.871	1.9142	1.4498	1.8095	2.1156	1.6771	2.0525	1.8734	2.1169	2.1498	1.9325	2.3497	2.3215	1.767	2.4033	2.5478	3.0614	2.9752	3.0862	3.2811	2.9575	3.0157	2.5567	2.546	2.5288	2.4817
pos_5550	Erinacine P	metab_4299	HMDB0036313	-	475.269	5.7309	pos	M+H-H2O	C27H40O8	-	50.9	0.0604496	291532-17-7	0.0057	2.0814	2.7349	2.6602	2.7741	2.7572	3.0494	2.6993	3.2824	3.0571	3.4064	2.8365	3.1057	3.1567	2.7002	2.9062	2.972	2.0626	3.0736	1.9907	2.7841	2.0838	2.4944	2.4681	2.3321	2.9785	2.9823	2.9394	2.972
pos_6421	Erinapyrone A	metab_4885	HMDB0041426	-	107.049	2.2396	pos	M+H-2H2O	C7H10O3	-	78.7	-2.85796	146064-66-6	0.0168	2.3085	1.9879	2.1929	1.9993	2.7234	1.6307	1.5735	1.6608	1.7019	1.6841	1.8047	1.6888	1.7613	1.8355	1.7523	1.8901	1.7185	1.9649	1.8222	1.3867	1.7026	2.3111	1.5333	1.6307	1.8113	1.8601	1.843	1.8975
pos_4979	Ethylparaben	metab_3896	HMDB0032573	-	167.07	7.013	pos	M+H	C9H10O3	66.1	-	-2.84828	120-47-8	0.0288	2.7816	2.9789	2.7038	2.9102	2.8866	2.9547	2.8058	2.9699	3.1246	3.0104	3.0585	3.0326	2.934	2.8041	2.8409	2.7207	2.9706	2.8362	2.7407	2.7214	2.8362	3.0787	2.728	2.6995	2.8313	2.7733	2.9296	2.9863
pos_1103	Farnesyl acetone	metab_1034	-	-	263.237	8.7519	pos	M+H-H2O, M+H	C18H30O	75.5	-	-0.314761	-	0.0013	4.6575	4.6272	4.6068	4.5918	4.6625	4.7314	4.734	4.7391	4.6913	4.6602	4.6816	4.7377	4.6914	4.6952	4.6757	4.7047	4.6449	4.7517	4.7081	4.7251	4.6757	4.3527	4.6421	4.65	4.6704	4.6818	4.6804	4.6867
pos_5325	Fistuloside B	metab_4163	HMDB0039004	-	865.458	6.234	pos	M+H-2H2O	C45H72O18	-	66.4	0.248193	142287-77-2	0.0082	2.8227	2.8731	3.1237	2.7948	2.5929	2.6768	2.6054	2.1515	2.1569	2.919	2.5391	2.5982	1.1321	1.1594	2.75	3.1544	3.3458	2.7723	2.7668	2.4818	2.4173	2.1254	2.3391	1.8809	2.4661	2.4251	2.4633	2.4788
pos_6143	Flemingin E	metab_4682	LMPK12120138	-	423.179	4.6806	pos	M+H	C25H26O6	57	-	-1.9631	-	0.0092	3.0723	2.8905	2.9652	3.0167	2.8451	2.952	2.8369	2.854	2.8696	2.7717	2.7256	2.9748	3.0243	3.0418	3.0365	2.8658	2.8129	3.2145	2.9066	3.0039	2.8627	3.3059	3.0143	2.8559	2.9939	2.9331	3.0025	2.9902
pos_6230	Foeniculoside V	metab_4731	HMDB0034874	-	381.212	4.5374	pos	M+CH3OH+H	C16H28O8	-	65.5	-0.216986	219583-09-2	0.0099	2.6253	2.5294	2.8748	2.748	2.1755	2.6134	2.8004	2.7778	2.8345	2.8135	2.8386	2.7476	2.2885	2.5915	2.9499	2.7329	3.2195	3.1347	2.9335	3.0152	2.9896	3.2478	2.7635	2.8152	2.7167	2.6636	2.6473	2.691
pos_2001	Gamma-Glu-Leu	metab_1802	HMDB0011171	-	261.144	4.4865	pos	M+H	C11H20N2O5	62.2	-	-0.190774	-	0.0084	3.4194	3.3241	3.3702	3.283	3.3143	3.1373	2.7618	2.2412	2.5428	2.5944	2.5452	2.7369	2.1184	2.5263	2.5074	2.2856	2.7448	2.8075	2.5657	2.8482	2.6662	2.7733	2.7041	2.8872	2.928	2.9166	2.9642	2.8968
pos_6786	Gamma-Glutamyl-beta-aminopropiononitrile	metab_5145	HMDB0060477	C06114	244.067	0.7027	pos	M+2Na-H	C8H13N3O3	-	52.1	-1.42079	-	0.0492	2.0142	2.2893	2.3833	2.5144	1.8026	2.0126	1.954	1.7037	1.759	1.9475	1.8062	1.6281	1.0278	1.1201	1.3753	1.0294	1.6754	1.4481	2.2284	2.3733	2.3632	2.3737	2.2223	2.2197	1.8758	1.9796	2.1192	1.8905
pos_2906	Ganoderic acid Mi	metab_2426	HMDB0035340	-	577.409	8.3609	pos	M+CH3OH+H	C33H52O6	-	63.4	-1.01373	110024-16-3	0.0121	3.1818	3.1161	3.0386	3.1476	2.9821	3.0779	2.7123	3.0824	2.9923	2.5514	2.9502	2.9052	3.5707	3.5288	3.3677	3.2725	2.6934	3.1748	2.6335	2.5688	2.6438	2.7158	2.589	2.7486	3.0653	3.1579	3.1542	3.145
pos_5206	Ganoderic acid V	metab_4070	HMDB0033079	-	511.341	6.492	pos	M+H-H2O	C32H48O6	-	67.4	-0.827043	86377-50-6	0.0142	2.5052	2.3256	2.4773	2.4623	2.147	2.3525	2.7293	2.4417	2.4432	2.8022	2.3347	2.6916	0.6582	0.3444	1.2832	1.7617	2.2663	1.2138	0.3904	1.178	1.2141	0.4922	1.8209	1.6291	2.2552	2.2225	2.2881	2.3069
pos_6200	Garciduol B	metab_4717	HMDB0041381	-	535.123	4.5785	pos	M+CH3OH+H	C27H18O10	-	54.7	-1.77028	176257-86-6	0.0651	1.9594	1.6738	2.0544	2.195	1.5649	2.2495	2.4018	2.3877	2.3262	2.1918	2.1963	2.3507	1.1424	1.1422	1.3192	1.2963	1.6324	1.5949	1.9561	1.2351	1.5814	1.7778	2.4497	2.2001	2.0835	2.0128	1.748	2.0086
pos_2063	Genipin	metab_1845	HMDB0035830	C09780	268.118	4.6496	pos	M+ACN+H	C11H14O5	-	50.1	-0.917889	6902-77-8	0.0109	2.8907	3.2574	3.2033	2.286	3.3465	2.8146	1.5036	0.829	1.1701	1.2146	1.5758	1.5225	1.4276	0.7431	0.9863	0.8831	0.7894	0.7974	1.9998	1.9189	1.6109	1.6715	0.9684	1.6443	2.5228	2.5272	2.5101	2.5824
pos_5945	Genistin	metab_4561	HMDB0033988;LMPK12050166	C09126	433.113	5.0041	pos	M+H	C21H20O10	84.1	-	0.103183	529-59-9	0.0028	4.307	3.9232	4.1461	3.7176	4.177	3.7927	3.1461	2.9933	3.1319	3.2614	3.1112	3.0698	3.1854	3.2182	3.1596	2.9557	3.2292	3.0796	3.8281	3.3226	3.6803	4.0443	3.7851	3.6206	3.6733	3.6995	3.6968	3.6951
pos_1178	Geranylgeraniol	metab_1103	LMPR0104010009	C09094	273.257	7.013	pos	M+H-H2O, M+H	C20H34O	61.8	-	-0.621382	-	0.0018	3.4769	3.2661	3.285	3.075	2.9923	2.8911	2.4244	1.7829	2.6053	1.5519	2.5436	1.5922	1.0586	1.0584	2.4373	1.114	1.9137	1.1185	3.7426	3.4337	3.8102	4.2863	3.6287	3.6713	3.2579	3.2718	3.2571	3.2656
pos_2003	Ginkgetin	metab_1804	HMDB0033762;LMPK12040003	C10048	608.156	4.4865	pos	M+ACN+H	C32H22O10	-	72	1.40774	481-46-9	0.0154	2.4152	2.1605	1.9379	2.3122	2.0026	2.026	2.8233	2.6915	2.2997	2.2832	2.8799	1.8844	2.936	2.7895	2.8387	2.5126	2.0038	2.5136	2.5452	0.8215	2.0084	2.1484	1.7723	2.1057	2.4654	2.3845	2.4802	2.4669
pos_4424	Ginsenoside A1	metab_3498	HMDB0040416	-	801.496	8.9749	pos	M+H	C42H72O14	-	50.9	-4.48043	69884-00-0	0.0289	1.9905	1.852	2.2515	2.2727	1.0297	1.0967	2.4817	1.2303	1.8362	2.0287	1.8675	1.2456	1.5311	1.0154	2.2599	1.7434	2.4433	1.8852	2.5837	2.6776	2.7918	1.2379	3.112	3.0624	2.4476	2.2819	2.3364	2.2828
pos_916	Glucocerebrosides	metab_853	-	-	696.54	10.6721	pos	M+H-H2O, M+H	C40H75NO9	79	-	-0.922733	-	0.002	5.2762	5.4475	5.4159	5.2229	5.4908	5.2855	5.3529	5.3367	5.3321	5.3355	5.3925	5.308	5.4245	5.4035	5.4023	5.4256	5.39	5.3408	5.4422	5.4367	5.4313	4.8579	5.4296	5.4519	5.4034	5.3949	5.3752	5.4003
pos_4731	Glucosylsphingosine	metab_3702	HMDB0000596	C03108	444.332	7.8568	pos	M+H-H2O	C24H47NO7	-	73	-0.2452	52050-17-6	0.0029	4.0131	2.5545	2.6038	4.3969	4.0708	3.6382	2.8879	2.5383	4.1938	2.7639	2.5641	3.5663	2.5654	2.6748	3.5597	3.0468	2.7299	2.69	2.5941	2.7017	2.7166	2.9508	2.5614	2.5942	3.6736	3.6545	3.6594	3.6438
pos_210	Glypallidifloric acid	metab_207	HMDB0038758	-	437.341	7.1145	pos	M+H-H2O, M+H, M+H-2H2O	C30H46O3	-	62.5	-0.433455	17991-81-0	0.0044	4.8946	4.8874	4.9699	4.8635	4.8033	4.8323	4.9217	4.8793	4.8804	4.7444	4.9418	4.6872	4.7092	4.8335	4.7672	4.5593	4.6197	4.7843	4.7786	4.6775	4.7801	4.801	5.0866	5.119	5.0143	4.9555	4.9694	4.9772
pos_5222	Goshonoside F5	metab_4079	HMDB0038541	-	688.389	6.438	pos	M+ACN+H	C32H54O13	-	54.9	-1.37474	90851-28-8	0.0043	3.598	3.5619	3.6527	3.7337	3.4377	3.7119	3.8581	3.8753	3.8495	4.1333	3.7964	3.78	3.3701	3.2921	3.6102	3.5567	3.7904	3.5725	3.7116	3.8617	3.7603	3.8153	3.788	3.7898	3.6696	3.6836	3.6722	3.6409
pos_6319	Guaiacol	metab_4792	HMDB0001398	C15572;C01502	125.059	4.393	pos	M+H	C7H8O2	73.4	-	-3.02928	90-05-1	0.0101	0.3379	0.3399	0.3634	0.3438	0.3119	0.4474	2.1017	1.9621	2.0016	2.0727	1.9471	2.0201	0.7698	1.7032	1.3124	0.4035	1.8034	1.8574	1.8767	1.9519	1.8705	2.5674	2.0991	2.0852	1.771	1.7614	1.7289	1.7347
pos_1830	Guanine	metab_1653	HMDB0000132	C00242	152.056	1.3458	pos	M+H	C5H5N5O	90	-	-2.07723	73-40-5	0.0187	2.2478	2.9032	2.5225	2.1037	3.0079	2.1281	2.1128	2.2602	2.1099	2.0609	2.3162	1.8373	2.6929	2.276	2.2228	2.2177	1.9279	1.6562	2.1822	2.0371	2.1069	2.5966	2.1216	2.2047	2.2478	2.3482	2.3545	2.2977
pos_1826	Guanosine	metab_1650	HMDB0000133	C00387	284.099	1.3356	pos	M+H	C10H13N5O5	91.8	-	0.0825832	118-00-3	0.0021	3.13	3.4964	3.236	2.9488	3.6656	2.9899	2.9811	3.2123	3.0247	2.9235	3.2417	2.6985	3.5387	3.3481	3.3183	3.2996	2.9474	2.6242	2.9915	2.9026	2.9118	3.3986	2.989	3.0943	3.2308	3.2337	3.2289	3.2162
pos_5619	Gymnodimine	metab_4351	HMDB0041430	C20025	490.336	5.6337	pos	M+H-H2O	C32H45NO4	-	79.6	8.45694	173792-58-0	0.0092	1.9678	1.8071	2.0021	1.9078	0.9473	2.1833	2.4036	2.3804	2.5463	2.3961	2.4239	2.3934	0.2319	1.657	2.1358	2.0913	2.6347	2.4313	2.45	2.837	2.4757	3.0448	2.5877	2.461	2.3025	2.3541	2.3398	2.3083
pos_4941	Hebevinoside VII	metab_3865	HMDB0034597	-	819.495	7.1953	pos	M+H-H2O	C45H72O14	-	76.8	7.66141	101770-14-3	0.0539	1.8678	1.8994	1.9029	2.093	2.1483	2.2402	1.3664	2.0158	1.6861	2.6873	1.3576	2.1353	2.6943	2.048	2.3155	2.4681	1.9053	1.8265	0.44	2.0634	0.9452	2.202	0.4473	0.4371	1.6555	1.86	1.9169	1.7947
pos_2776	HEDERAGENIN	metab_2325	-	-	473.362	7.6421	pos	M+H	C30H48O4	73.9	-	-1.67942	-	0.0251	1.9867	0.5779	1.8942	1.6526	0.5394	0.5928	2.1044	1.5276	2.29	1.3794	2.106	1.5374	1.8911	2.0365	2.6158	2.3094	2.788	1.9698	2.8976	2.6229	2.9633	2.7144	2.6306	2.7804	2.2651	2.1444	2.1798	2.2753
pos_2203	Herbacetin 7-beta-L-arabinopyranoside	metab_1927	LMPK12113115	-	435.093	5.0348	pos	M+H	C20H18O11	53.6	-	1.1779	-	0.0023	4.8675	4.7453	4.8756	4.7477	4.7477	4.802	4.9734	5.0488	4.9218	5.0459	5.0236	4.9107	5.1509	5.0982	5.1707	4.8394	5.0346	4.9943	5.0109	4.8872	4.9952	5.2187	5.0033	5.0135	4.9594	4.9746	4.9801	4.9915
pos_3196	Heterobetulin	metab_2602	HMDB0038800	-	423.362	9.917	pos	M+H-2H2O	C30H50O3	-	74.4	-0.805412	74715-49-4	0.0049	3.2452	3.0077	3.2299	3.0434	2.7755	2.8356	3.4632	3.0262	3.2821	3.0214	3.343	3.1651	2.1923	2.5619	2.2534	1.802	1.7974	2.1184	3.6924	3.7283	3.6771	3.1711	3.714	3.7318	3.3165	3.3051	3.281	3.2776
pos_4950	Hoduloside IV	metab_3872	HMDB0039073	-	893.488	7.155	pos	M+H-2H2O	C47H76O18	-	74.2	-1.571	146445-91-2	0.0032	4.2337	4.2108	4.2672	4.2196	4.1647	4.2171	4.301	4.3245	4.3331	4.2476	4.3752	4.182	4.397	4.5549	4.4863	4.3242	4.2795	4.5123	4.4434	4.359	4.4682	4.5264	4.4505	4.4314	4.3487	4.3868	4.3762	4.3656
pos_5260	Hoduloside VI	metab_4111	HMDB0040658	-	807.453	6.3434	pos	M+Na	C41H68O14	-	53	4.13221	154971-10-5	0.006	2.6736	2.5516	2.7676	2.6517	2.6644	2.942	2.7898	2.9297	2.8135	3.1492	2.7608	2.8074	3.2755	3.0659	3.1825	3.118	2.8314	3.1038	2.8778	2.9586	2.8582	3.119	2.699	2.6791	2.7648	2.7969	2.8015	2.7671
pos_2509	Hovenoside I	metab_2124	HMDB0035059	-	863.484	6.2885	pos	M+H-2H2O	C46H74O17	-	57.1	5.7372	68665-70-3	0.062	1.7667	1.598	1.7215	1.9516	1.269	2.0291	1.5404	0.9388	0.7039	1.5546	1.3248	1.2686	2.5457	2.5994	2.6229	2.2661	2.5297	2.7628	2.3947	2.1926	2.2315	2.4951	1.8736	1.9649	1.6744	1.9486	1.9139	1.9572
pos_1476	Hyacinthin	metab_1376	HMDB0006236;HMDB0037982;LMPK12010139	C00601	595.147	4.8473	pos	M+H, M+Na	C30H26O13	56.7	-	3.52877	56767-17-0	0.0043	4.8814	4.9466	4.8014	4.8081	4.7669	4.3679	4.8596	5.0162	4.4482	4.4385	5.0286	3.9939	4.8942	5.0546	4.6691	4.2389	3.4589	4.4197	4.2106	4.0416	4.2896	4.1982	4.5014	4.4483	4.7698	4.7151	4.7572	4.7437
pos_6878	Hydroxybutyrylglycine	metab_5228	HMDB0094716	-	386.151	0.3962	pos	2M+ACN+Na	C6H11NO4	-	87.2	-6.0052	-	0.0032	2.4254	2.4786	2.4884	2.4664	2.4869	2.4767	2.4743	2.5321	2.5032	2.5134	2.5014	2.574	2.6114	2.5978	2.5845	2.689	2.7401	2.616	2.6358	2.6136	2.5947	2.8223	2.516	2.4708	2.4711	2.4819	2.4618	2.4797
pos_5900	Hydroxyisonobilin	metab_4535	HMDB0034475	-	345.17	5.0766	pos	M+H-H2O	C20H26O6	-	84.4	0.00294865	-	0.0017	4.3223	4.2375	4.3437	4.3641	4.0953	4.2668	4.3621	4.1513	4.3338	4.2552	4.3053	4.2771	3.9415	4.2458	4.1619	4.0641	4.4076	4.4402	4.5796	4.6364	4.6126	4.7649	4.5223	4.5441	4.3317	4.3452	4.3516	4.3451
pos_2135	Hydroxystrobilurin D	metab_1890	HMDB0034760	-	500.261	4.8473	pos	M+ACN+H	C26H34O7	-	64.6	-6.50716	113489-65-9	0.0166	2.2465	2.4463	2.3287	2.0933	2.4208	2.5358	1.5058	1.6734	1.4105	1.89	1.5507	1.6239	2.7574	2.5729	2.1286	2.4178	1.8644	2.4217	1.8749	2.2164	2.0197	2.5402	2.067	1.9891	2.4307	2.3308	2.3448	2.3482
pos_6069	Hygromycin B	metab_4637	HMDB0034229	C01925	528.244	4.8054	pos	M+H	C20H37N3O13	-	63.1	7.63249	31282-04-9	0.0031	4.0471	3.8724	4.0125	4.0739	3.7046	4.0854	4.124	3.9981	4.0757	4.1972	4.0547	4.0934	3.5617	3.9691	3.8491	3.7588	4.0134	4.2634	4.3789	4.4251	4.4519	4.609	4.3693	4.339	4.0887	4.0885	4.0585	4.0864
pos_5061	Idoxanthin	metab_3964	HMDB0040656	-	599.409	6.8153	pos	M+H	C40H54O4	-	72.8	-1.7214	97169-13-6	0.0024	3.8787	4.0838	3.8098	3.8797	3.8882	3.6903	3.5933	4.0306	3.745	3.7289	3.9095	3.6087	4.3257	4.2542	4.238	3.9785	3.8089	3.7065	3.5066	3.6973	3.3947	3.4964	3.6438	3.6883	3.967	3.9426	3.9625	3.9627
pos_6356	Isobutyryl carnitine	metab_4827	-	-	232.154	3.437	pos	M+H	C11H21NO4	59.9	-	-1.23013	-	0.0096	1.8241	1.5115	1.3312	2.3165	2.1547	2.1022	2.147	0.7425	2.2529	1.6622	1.6598	2.0683	0.9938	0.8922	0.7216	2.2329	1.5654	1.4287	2.3373	1.4303	1.2278	2.2519	2.058	1.6632	2.0831	2.0723	2.0883	2.0373
pos_5324	Isocolumbin	metab_4162	HMDB0036837	C17508	323.127	6.234	pos	M+H-2H2O	C20H22O6	-	71	-1.12321	471-54-5	0.0319	1.8412	1.4285	1.647	1.9104	0.0217	1.0977	1.9736	1.0536	1.6138	1.3219	1.6468	1.5645	0.0009	0.4018	0.7788	3.438	1.3013	1.3866	0.4585	0.729	0.1545	0.5845	0.5296	0.9896	1.9458	1.7782	1.8641	1.8539
pos_4927	Isonuatigenin 3-[rhamnosyl-(1->2)-glucoside]	metab_3854	HMDB0030132	-	721.416	7.2465	pos	M+H-H2O	C39H62O13	-	51.6	-0.14358	-	0.0072	2.98	3.002	2.9868	3.0505	3.0811	3.2081	2.9618	3.3746	3.202	3.5863	3.1254	3.21	3.3571	2.8835	3.2187	3.3466	3.1518	3.1258	2.8435	3.1974	2.9414	2.9405	2.7612	2.7163	3.0303	3.0909	3.0678	3.0741
pos_6402	Isoscutellarein	metab_4868	LMPK12111361	C10097	287.055	2.5316	pos	M+H	C15H10O6	57	-	0.94166	-	0.0071	2.5951	2.3597	2.2438	2.0447	2.2291	1.8923	2.4447	2.1842	2.4081	2.0101	2.6005	2.1575	2.4597	2.3273	2.5132	2.163	2.2516	1.7567	2.2424	2.0031	2.3426	2.9736	2.3281	2.3472	2.3616	2.3426	2.376	2.333
pos_5936	Kaempferol	metab_4555	HMDB0005801;LMPK12110003	C05903	287.055	5.0141	pos	M+H	C15H10O6	75.1	-	-0.645851	520-18-3	0.0051	3.965	4.0856	4.0284	3.877	4.3277	3.8201	3.74	3.7259	3.6339	3.5868	3.7635	3.3706	4.2446	4.0745	3.9307	3.965	3.7854	3.6213	3.7843	3.5818	3.7128	3.889	3.9323	3.892	4.014	3.9643	3.9649	3.977
pos_630	Kaempferol 3-(2',6'-di-(E)-p-coumarylglucoside)	metab_598	HMDB0037436	-	741.182	5.9177	pos	M+H, M+Na	C39H32O15	-	51.4	0.299059	94474-74-5	0.0037	5.4895	5.4959	5.3375	5.2949	5.5433	4.866	5.3865	5.25	5.3608	5.1187	5.4575	5.1877	5.6657	5.6181	5.6551	5.5133	5.5264	5.2267	5.6471	5.4652	5.6542	5.6901	5.546	5.4639	5.484	5.5306	5.497	5.5309
pos_5847	Kaempferol 3-alpha-L-arabinopyranoside	metab_4502	LMPK12111840	-	419.097	5.1916	pos	M+H	C20H18O10	51	-	0.399088	-	0.0029	3.7572	3.8404	3.6904	3.434	4.0571	3.4748	3.5645	3.6276	3.6104	3.593	3.7077	3.4503	4.2561	4.139	4.0162	3.8604	3.8313	3.6043	4.0043	3.7841	4.0069	4.2443	3.9427	3.9662	3.8535	3.8686	3.8825	3.8789
pos_5763	Kaempferol 4'-rhamnoside	metab_4449	LMPK12111854	-	433.113	5.3352	pos	M+H	C21H20O10	56.4	-	0.947881	-	0.0038	3.9291	4.4587	3.7463	3.9057	4.6035	3.9899	3.9801	4.3357	4.2456	4.4385	4.2496	4.2367	4.7559	4.6843	4.2021	4.3508	4.0498	3.8625	4.0889	4.2099	4.0524	4.5337	4.0761	3.9175	4.2894	4.3076	4.3318	4.3242
pos_2206	Kanokoside C	metab_1930	HMDB0035305	C17430	671.28	5.0454	pos	M+CH3OH+H	C27H42O17	-	59.4	7.15124	64703-87-3	0.0511	2.7303	2.2197	2.5218	2.852	1.2665	2.5524	2.6105	2.1002	2.5248	2.5765	2.3441	2.505	1.2518	1.4749	1.3034	1.3089	1.9143	2.536	2.3873	2.6593	2.7132	2.8318	2.6607	2.6384	2.1676	2.4132	2.4921	2.3991
pos_2055	Kanzonol O	metab_1837	HMDB0041102	-	365.138	4.6188	pos	M+H-H2O	C22H22O6	-	60.2	-1.68132	156250-69-0	0.0088	2.269	2.0897	2.0808	2.3597	1.4451	2.3238	1.9633	2.1386	2.1289	2.1695	2.027	2.2409	2.0984	2.3593	2.3477	2.1688	1.9624	2.5027	2.1062	2.1367	2.1201	2.7676	2.2071	2.2052	2.1211	2.1276	2.1699	2.1455
pos_5721	Kenusanone D	metab_4421	LMPK12140477	-	387.144	5.4082	pos	M+H	C21H22O7	52.4	-	0.516441	-	0.0012	4.6311	4.5469	4.5752	4.7117	4.2764	4.6582	4.627	4.5651	4.5689	4.6423	4.5586	4.5654	4.2434	4.3741	4.4139	4.4445	4.4315	4.5775	4.4726	4.4777	4.4538	4.6874	4.5098	4.4845	4.5373	4.5328	4.548	4.5397
pos_1327	Kudzusaponin SA1	metab_1239	HMDB0041240	-	835.447	5.8487	pos	M+H-2H2O, M+Na	C42H68O15	-	68	-0.91997	168288-04-8	0.0278	2.0322	2.0728	2.4567	2.0183	1.5409	2.5965	0.6621	1.2619	1.2655	1.7907	1.2861	1.2791	2.3308	2.531	2.2444	2.1962	0.6595	2.5622	2.7046	2.4478	2.6365	2.864	2.4426	2.5036	2.023	2.1868	2.0867	2.0986
pos_4994	Kudzusaponin SA2	metab_3907	HMDB0041241	-	909.484	6.952	pos	M+H-2H2O	C47H76O19	-	80.2	-0.602976	168288-05-9	0.0043	4.4548	4.4267	4.4969	4.4246	4.3862	4.4564	4.3377	4.2926	4.3779	4.3649	4.405	4.2877	4.414	4.4922	4.4753	4.4244	4.405	4.4606	4.649	4.5235	4.6271	4.6496	4.5791	4.5991	4.4404	4.4889	4.4805	4.4566
pos_6329	Lactyl-CoA	metab_4801	HMDB0002346;LMFA07050339	C00827	804.125	4.3621	pos	M+H-2H2O	C24H40N7O18P3S	-	75	3.31248	1926-57-4	0.0022	2.9082	4.0598	3.2485	0.2993	4.3022	0.3058	2.0393	4.0007	3.3012	1.9781	3.9261	1.3159	4.7341	4.4737	3.8534	4.2909	1.656	1.8884	2.5291	3.3186	1.4729	2.166	1.7172	3.4854	3.8831	3.8729	3.8712	3.8589
pos_1831	L-Agaridoxin	metab_1654	HMDB0029445	-	237.087	1.3458	pos	M+H-H2O	C11H14N2O5	-	66.9	0.122673	-	0.0393	2.1688	2.1887	2.1305	1.3775	2.0622	0.6979	1.668	1.8943	1.8804	1.6779	1.6785	1.9727	1.8893	2.1845	2.4532	1.9764	2.0929	1.6282	1.9547	1.8529	1.8796	2.401	1.9744	1.9079	1.7255	1.9079	1.7516	1.7738
pos_2000	L-Arginine	metab_1801	HMDB0062762;HMDB0000517	C00062	175.119	4.4758	pos	M+H	C6H14N4O2	82.4	-	-1.39546	74-79-3	0.0123	2.5149	1.4254	1.9603	2.4191	1.2702	2.841	2.6914	3.0108	2.7219	2.1578	2.6434	2.0923	0.5087	0.3907	1.4987	2.63	2.3108	1.4701	2.2536	0.4523	0.4517	2.7063	1.3928	1.178	2.3947	2.432	2.4136	2.4754
pos_4886	LASALOCID	metab_3817	-	-	591.388	7.3813	pos	M+H	C34H54O8	54.1	-	-1.24148	-	0.0048	2.5052	2.7313	2.6577	2.5726	2.7865	2.6871	2.2119	2.7168	2.4801	2.9206	2.4316	2.3787	2.6721	2.2216	2.3375	2.5344	2.2181	2.3156	1.6243	2.2309	1.9142	2.0161	2.2206	2.2659	2.6291	2.6642	2.6547	2.6486
pos_1733	L-Asparagine	metab_1579	HMDB0000168	C00152	133.061	0.8362	pos	M+H	C4H8N2O3	86.4	-	-1.18977	70-47-3	0.0015	3.8369	3.7461	3.8999	3.3386	4.0279	3.5659	3.2677	3.0941	2.9249	2.7759	3.4141	3.1504	4.1719	4.1763	3.938	3.8822	3.2297	3.7899	3.253	3.1017	3.4487	3.1726	3.0543	3.2482	3.7283	3.736	3.7363	3.7235
pos_2625	Lc3Cer	metab_2207	HMDB0062485	-	833.467	6.8153	pos	M+H-2H2O	C40H72N2O18	-	52.8	3.82488	-	0.0165	2.5276	2.5693	2.6611	2.605	2.4787	2.5435	2.4792	2.383	2.1735	2.7347	2.3564	2.4528	2.4765	2.6937	2.7546	2.8306	3.104	2.7823	3.0935	3.2535	3.1561	3.2355	2.8019	2.957	2.5892	2.6303	2.6193	2.707
pos_1893	Lentialexin	metab_1710	HMDB0038997;LMFA05000672	-	103.054	2.2294	pos	M+H-H2O	C8H8O	-	66.9	-1.25958	114020-45-0	0.0042	2.7429	2.4459	2.6185	2.4371	3.0609	1.9914	1.9719	1.8676	2.1004	1.9802	2.2926	2.1838	2.3239	2.1908	2.1047	2.0066	1.6451	2.3685	1.692	1.5136	1.382	2.4637	1.37	0.2817	2.2907	2.3158	2.2941	2.3005
pos_4965	Lepadin D	metab_3886	LMSP01080052	-	298.274	7.0841	pos	M+H	C18H35NO2	77.8	-	0.851654	-	0.0359	2.6465	2.5511	2.3666	2.4974	2.7714	2.7025	2.2004	2.1463	2.1589	2.2916	2.0859	2.4801	2.7836	2.6608	2.6288	2.6345	2.2153	2.7027	1.4068	2.0356	1.6142	1.9682	1.4951	1.4272	2.5054	2.307	2.4733	2.3316
pos_6501	Levan	metab_4949	HMDB0003539	C06215;C01355	549.142	1.3876	pos	M+2Na-H	C18H32O16	-	60.6	2.7707	9013-95-0	0.0524	0.7975	0.3897	0.9474	1.7636	1.4313	1.6118	2.3481	2.2279	2.312	2.5787	2.1128	2.3675	0.3503	0.7439	0.4259	0.4698	2.1899	1.2901	2.7688	2.8426	2.7561	2.7371	2.6792	2.6702	1.753	2.0016	1.9764	1.9781
pos_39	L-Glutamate	metab_38	HMDB0060475;HMDB0003339;HMDB0000148	C00025;C00217;C00302	130.05	0.8362	pos	M+H-H2O, 2M+ACN+Na, M+H	C5H9NO4	79.8	-	-1.40852	-	0.0008	3.8963	4.1451	4.0509	3.9502	4.0477	4.1132	4.2062	4.3496	4.1912	4.4026	4.1955	4.448	4.1209	4.1719	4.1051	4.0885	4.0932	4.2245	3.9762	4.0805	4.0015	4.1052	4.0327	4.0073	4.1651	4.161	4.1675	4.1587
pos_1596	L-Glutamine	metab_1484	HMDB0000641;HMDB0003423	C00064	147.076	0.826	pos	M+H, M+ACN+Na	C5H10N2O3	90.4	-	-2.15011	56-85-9	0.0011	3.5837	3.9798	3.6354	3.7655	3.823	3.9569	4.0449	4.3199	4.0637	4.3893	4.0704	4.4611	3.4711	3.73	3.5556	3.7583	3.7326	4.0328	3.6329	3.5731	3.5929	3.9698	3.8003	3.3535	4.0085	4.0099	4.0181	4.0064
pos_195	Linoleamide	metab_192	HMDB0062656;LMFA08010008	-	280.264	8.7519	pos	M+Na, 2M+H, M+H	C18H33NO	57.7	-	0.254673	3072-13-7	0.0022	6.1292	6.0947	6.0768	6.0627	6.1197	6.2073	6.214	6.2151	6.1666	6.1197	6.1598	6.2218	6.2202	6.2233	6.1883	6.2243	6.1489	6.2964	6.2353	6.2667	6.199	5.7753	6.1149	6.1248	6.1239	6.1566	6.1531	6.1567
pos_4528	Linoleoyl Ethanolamide	metab_3556	HMDB0012252;HMDB0013624	C13828	324.29	8.5795	pos	M+H	C20H37NO2	60.8	-	0.0125399	68171-52-8	0.0046	3.1657	2.8639	3.0623	3.0712	3.1067	3.077	3.021	2.9691	3.0246	3.1027	2.981	3.1056	2.649	2.7818	2.9246	3.0247	3.0637	3.1273	3.2815	3.1906	3.2514	3.2558	3.2225	3.1078	3.0755	3.093	3.06	3.0953
pos_6613	Liquiritigenin 4'-[3-acetylapiosyl-(1->2)-glucoside]	metab_5033	LMPK12140026;HMDB0035444	-	606.193	1.0676	pos	2M+3H2O+2H	C28H32O14	-	67.9	3.72597	226946-10-7	0.0114	2.0412	1.0355	2.0132	1.398	2.0295	3.1217	1.2884	2.8761	1.8859	3.5509	1.7996	1.976	2.8475	2.5405	3.0528	2.8625	3.2079	2.9769	2.963	3.1894	3.1881	3.5474	3.1529	3.2402	2.689	2.6373	2.7154	2.6527
pos_6665	L-Isoleucine	metab_5065	HMDB0000172;HMDB0000557	C00407	132.102	0.8157	pos	M+H	C6H13NO2	92	-	-1.43426	73-32-5	0.0042	3.1083	3.2615	3.1662	2.8078	3.6616	2.867	2.5282	2.4004	2.4897	2.3437	2.6932	2.5224	3.374	3.3444	3.1876	3.2009	2.1304	2.976	2.1273	2.0916	2.2612	2.5875	2.0498	2.1765	3.0645	3.0898	3.0874	3.0609
pos_1651	L-Lysine	metab_1535	HMDB0000182;HMDB0062809	C00047	147.113	0.672	pos	M+H	C6H14N2O2	75.6	-	-1.6502	56-87-1	0.0058	2.5596	2.8438	2.6495	2.1864	3.1447	2.4761	1.8576	2.2761	2.1296	1.8407	2.0794	2.3665	2.8795	2.7031	2.5495	2.677	1.9216	2.26	1.1601	0.9979	1.7421	1.8748	1.565	1.6095	2.4053	2.3804	2.4191	2.3979
pos_6704	L-Proline	metab_5093	HMDB0000162	C00148	116.071	0.7742	pos	M+H	C5H9NO2	95.5	-	-0.457488	147-85-3	0.0053	3.5792	3.7999	3.6665	3.4172	3.9375	3.5635	3.2712	3.2431	3.1984	3.1928	3.4007	3.3727	3.9072	3.9024	3.7052	3.7339	3.0216	3.554	2.9816	2.8853	3.1395	3.1264	2.8729	2.9866	3.5722	3.5698	3.5764	3.5297
pos_2726	Lucidenic acid N	metab_2292	HMDB0038352	-	493.315	7.3914	pos	M+CH3OH+H	C27H40O6	-	56.5	-3.0903	364622-33-3	0.0039	2.5705	2.6637	2.6342	2.5122	2.8653	2.4891	2.0066	2.4517	2.1338	2.7098	2.4536	1.724	2.7042	2.377	2.2061	2.4378	1.7572	1.5576	0.8611	1.9491	1.6321	1.3532	1.9411	2.0023	2.5906	2.5819	2.6048	2.5785
pos_2732	Lucyoside K	metab_2296	HMDB0041353	-	674.427	7.4331	pos	M+ACN+H	C36H56O9	-	68.8	1.42766	32448-19-4	0.0089	2.2618	2.3426	2.1844	2.2815	1.334	1.6687	2.0083	1.8305	1.7946	2.5302	1.7126	1.3669	1.2571	1.4596	1.7	1.3143	1.6285	2.615	1.8406	2.1324	1.8802	1.7581	2.1618	2.1709	2.0748	2.0253	2.0426	2.0386
pos_6031	Lymecycline	metab_4614	HMDB0014401	-	644.291	4.8581	pos	M+ACN+H	C29H38N4O10	-	64.9	-2.61082	992-21-2	0.015	2.4525	2.5573	2.3685	2.9441	1.7651	3.0565	2.6836	2.9809	2.8512	3.0595	2.5843	3.2733	2.4671	2.206	2.675	2.6886	2.3153	3.2688	2.7837	2.9024	2.7679	3.1515	2.8891	2.4864	2.6915	2.6941	2.6157	2.6106
pos_4468	LysoPA(0:0/18:1(9Z))	metab_3520	HMDB0007851	-	478.293	8.8229	pos	M+ACN+H	C21H41O7P	-	61.5	-0.417112	-	0.0159	3.3341	3.1383	3.2045	3.3448	3.4481	2.9985	3.0684	2.8441	2.9666	2.5054	3.0309	2.8647	2.9799	3.1177	3.1395	3.1614	3.1246	3.3364	2.8513	2.8552	2.9755	3.4571	2.9049	2.8395	2.9854	3.1198	3.0586	3.0799
pos_4430	LysoPA(P-16:0e/0:0)	metab_3501	HMDB0011154	C15646	417.24	8.9647	pos	M+Na	C19H39O6P	-	58	6.2887	-	0.0036	3.3426	3.7294	3.5814	3.0442	4.0378	3.1854	3.1467	3.1177	3.2434	2.1654	3.3631	2.6421	3.2188	2.7483	2.7416	3.1968	2.5295	2.0977	1.1506	1.351	1.876	2.6083	2.5979	2.8473	3.3735	3.4019	3.3743	3.3737
pos_2641	LysoPC(O-18:0)	metab_2221	HMDB0011149	C04317	474.371	6.8671	pos	M+H-2H2O	C26H56NO6P	-	96.1	-0.113251	-	0.0197	1.9454	1.7551	1.9011	1.7991	2.0266	1.7902	1.7337	1.6174	1.8008	1.7472	1.9424	1.9852	2.2517	2.2952	2.1876	2.0028	1.7899	1.9871	2.0253	1.6337	1.9442	2.3151	1.8405	2.1142	1.9429	2.0323	1.9943	2.0441
pos_2743	Lysyl-Arginine	metab_2304	HMDB0028945	-	646.452	7.4961	pos	2M+ACN+H	C12H26N6O3	-	51.5	8.19207	-	0.0065	2.7948	3.0986	3.1088	2.7376	3.3394	2.6733	2.1712	2.5747	2.0972	2.5056	2.7432	1.3895	3.5886	3.423	2.9372	3.2168	2.2037	2.5379	1.9473	2.2249	2.0903	2.2999	1.8246	2.2552	2.8805	2.9232	2.922	2.8911
pos_6489	Lysyl-Glutamate	metab_4940	HMDB0028950	-	258.144	1.4913	pos	M+H-H2O	C11H21N3O5	-	59.5	-1.45923	-	0.0066	2.5941	2.4807	2.5954	2.6072	2.4205	2.5211	2.3807	2.4624	2.3956	2.592	2.3558	2.4873	2.1847	2.2351	2.3043	2.1597	2.1678	2.6389	2.0273	2.1927	2.0242	2.6363	2.313	2.224	2.4286	2.449	2.4127	2.4084
pos_4752	Lysyl-Valine	metab_3719	HMDB0028964	-	532.384	7.7956	pos	2M+ACN+H	C11H23N3O3	-	60.2	3.99722	-	0.0039	4.5406	3.3426	3.3478	4.8917	4.5879	4.2875	3.5222	3.2573	4.7081	3.4139	3.3422	4.146	3.5126	3.0655	4.2419	3.723	3.465	3.5357	3.3206	3.3963	3.4035	3.5986	3.2711	3.2923	4.2663	4.2409	4.2334	4.2203
pos_2559	Macrocarpal I	metab_2162	HMDB0041587	-	491.3	6.5337	pos	M+H	C28H42O7	67.7	-	-0.131705	179388-54-6	0.0053	3.5863	3.656	3.6155	3.7989	3.5949	3.7756	3.7219	3.8915	3.7952	4.1592	3.8021	3.6219	3.6745	3.492	3.592	3.6776	3.4699	3.4611	3.3566	3.6174	3.4451	3.5326	3.7315	3.7815	3.7833	3.7532	3.7914	3.7439
pos_2590	Madlongiside D	metab_2182	HMDB0037905	-	805.437	6.6787	pos	M+Na	C41H66O14	-	86.6	2.53638	58019-21-9	0.0083	2.8236	2.8814	3.0282	2.747	2.7522	2.802	3.7853	3.6134	3.4077	4.0186	3.5956	3.8312	3.3339	3.3486	3.5631	3.9334	3.778	3.7425	2.8977	2.8761	2.8989	3.0256	2.8879	2.6789	3.3287	3.3285	3.3891	3.3787
pos_2581	Majonoside R2	metab_2175	HMDB0040418	-	850.495	6.6473	pos	M+ACN+Na	C41H70O14	-	53.4	3.18382	81534-63-6	0.0095	3.8767	3.8891	3.9566	3.7943	3.8637	3.7713	2.364	2.2789	2.0867	2.7843	2.4013	2.4424	3.0885	3.5643	3.7032	3.6315	3.864	3.5835	3.5449	3.3944	3.5197	3.6529	3.6319	3.6869	3.6765	3.6358	3.5793	3.6346
pos_6240	Malvidin 6-(6-p-coumaroylglucoside)-4-vinylphenol	metab_4737	HMDB0031974	-	778.188	4.5274	pos	M+Na	C40H35O15+	-	54.3	1.52455	175616-41-8	0.0116	3.2172	2.81	3.1627	3.3572	1.3933	3.2948	3.4064	3.2991	3.4827	3.5775	3.1682	3.493	2.4404	2.9478	3.6365	3.4582	4.0726	3.7059	3.6187	3.4527	3.7897	3.7617	3.2249	2.9047	3.0628	3.0591	3.0479	2.9759
pos_4080	Melilotoside A	metab_3267	HMDB0041464	-	629.381	10.1988	pos	M+K	C35H58O7	-	60.5	-0.417335	170663-67-9	0.0122	2.2533	2.7741	2.6137	1.5461	3.1702	1.8336	1.9052	2.0078	1.3614	0.8204	2.4236	1.1606	3.0316	2.697	2.4124	2.7908	1.8432	0.7796	1.0666	0.8081	0.9269	0.9303	0.8239	0.8637	2.3247	2.3177	2.3897	2.3331
pos_96	Melledonal A	metab_94	HMDB0035865	-	397.165	5.0766	pos	M+H-2H2O, M+H-H2O, M+CH3OH+H	C23H28O8	-	53.2	0.183478	103847-15-0	0.0022	3.9508	3.8416	3.9038	4.0673	3.4945	3.9468	3.915	3.7617	3.8536	3.8467	3.7983	3.8613	3.2906	3.6487	3.6646	4.036	4.063	4.0611	3.9304	4.0332	3.9808	4.3192	3.9212	3.8051	3.8368	3.8285	3.8344	3.8149
pos_1	metab_0	metab_0	-	-	249.108	0.7847	pos	-	-	-	-	-	-	0.0018	5.5633	5.6233	5.5423	5.6439	5.3013	5.4566	5.3792	5.1748	5.1611	5.3561	5.3329	5.2504	4.6633	5.127	5.1938	5.064	5.5358	5.5481	5.2845	5.471	5.2813	5.359	5.4052	5.4089	5.3683	5.3637	5.3762	5.3499
pos_2	metab_1	metab_1	-	-	333.191	4.7424	pos	-	-	-	-	-	-	0.002	3.7049	3.7298	3.8359	3.8031	3.6823	3.7753	3.9186	3.8772	3.93	3.9759	3.951	3.8298	3.3586	3.5113	3.8652	3.7635	4.0413	3.8408	4.3184	4.4288	4.3207	4.5899	4.2488	4.2998	3.9662	3.9612	3.98	3.9789
pos_11	metab_10	metab_10	-	-	454.293	8.4686	pos	-	-	-	-	-	-	0.0011	4.3743	4.4507	4.2074	4.3322	4.3153	4.2693	3.8621	3.9202	3.7965	3.8874	3.9665	3.8118	4.0651	3.9373	4.0356	4.1376	4.0168	4.0824	3.9779	4.2466	4.1498	3.9139	4.1806	4.1142	4.1449	4.1529	4.1569	4.1538
pos_102	metab_100	metab_100	-	-	331.154	5.2326	pos	-	-	-	-	-	-	0.0016	4.5409	4.5524	4.5638	4.653	4.2649	4.5415	4.6206	4.488	4.536	4.6128	4.5207	4.4841	4.102	4.3946	4.3123	4.146	4.3701	4.6888	4.4239	4.4888	4.4865	4.6734	4.4494	4.4451	4.491	4.5057	4.5098	4.5021
pos_1067	metab_1000	metab_1000	-	-	814.554	9.4927	pos	-	-	-	-	-	-	0.0101	2.5623	2.7065	2.8114	2.8714	2.6778	2.8716	2.8562	2.7753	2.7413	3.0486	2.5849	2.585	2.6633	2.6302	2.7647	2.8025	2.9934	2.9993	2.7126	2.7774	2.7797	2.5142	2.9108	2.7165	2.8171	2.7664	2.7689	2.7395
pos_1068	metab_1001	metab_1001	-	-	790.558	9.4722	pos	-	-	-	-	-	-	0.0019	4.1102	4.0511	4.3018	4.3983	4.1097	4.4011	4.1525	4.149	4.0635	4.4249	4.0263	3.7536	4.0937	4.1779	4.0634	4.1349	4.2321	4.2185	3.9546	4.1561	4.1425	3.6615	4.1507	4.2458	4.1622	4.1479	4.153	4.1407
pos_1070	metab_1003	metab_1003	-	-	441.393	9.4618	pos	-	-	-	-	-	-	0.0134	2.4064	1.8437	2.2487	2.3642	1.9862	1.5297	2.9681	1.7693	2.6038	1.8605	2.775	2.8574	1.7512	2.085	2.1086	2.3565	2.5407	1.8362	3.2034	2.6877	3.0805	2.4339	2.989	3.0217	2.719	2.6485	2.6401	2.627
pos_1072	metab_1004	metab_1004	-	-	449.266	9.4213	pos	-	-	-	-	-	-	0.0041	2.7336	1.519	2.8795	2.7331	2.0718	2.7894	3.4005	2.6923	3.3029	2.933	2.8007	3.2112	1.2701	1.2699	1.3218	1.3274	1.9744	2.4232	2.5842	2.7913	3.0697	3.3105	3.0773	2.6809	2.8493	2.8531	2.8247	2.8526
pos_1073	metab_1005	metab_1005	-	-	505.388	9.4112	pos	-	-	-	-	-	-	0.0013	4.168	4.3654	4.364	4.0942	4.5364	4.2501	4.0032	4.2361	4.0099	4.1525	4.2462	3.8867	4.4274	4.2309	4.1084	4.3192	3.8562	3.8299	3.807	4.0042	3.8455	3.5455	4.1533	4.2188	4.3211	4.3203	4.3071	4.3172
pos_1074	metab_1006	metab_1006	-	-	595.418	9.4112	pos	-	-	-	-	-	-	0.0041	3.6147	3.9036	3.9088	3.4883	4.0427	3.7115	3.388	3.6362	3.3174	3.3537	3.7401	3.1974	4.3145	4.1665	3.9048	4.0916	3.5211	3.7117	3.4046	3.6455	3.5205	3.3547	3.5647	3.5967	3.8604	3.8467	3.8881	3.8538
pos_1075	metab_1007	metab_1007	-	-	590.462	9.4112	pos	-	-	-	-	-	-	0.0039	3.7062	4.0634	3.9922	3.5654	4.2586	3.7237	3.2907	3.7022	3.3325	3.5052	3.7805	3.1204	4.6152	4.4301	4.1455	4.3849	3.7941	3.9011	3.5571	3.8843	3.7255	3.5109	3.5123	3.57	3.9267	3.9044	3.906	3.8836
pos_1076	metab_1008	metab_1008	-	-	563.429	9.3808	pos	-	-	-	-	-	-	0.0142	2.6689	2.5371	2.8043	2.8696	2.4221	2.8436	2.7598	2.7539	2.6483	3.016	2.8763	2.5253	2.1709	2.2415	2.6084	2.8323	2.8336	2.2752	2.7691	2.8024	2.8073	2.048	3.0652	3.0909	2.7826	2.8425	2.8444	2.897
pos_103	metab_101	metab_101	-	-	327.123	5.2531	pos	-	-	-	-	-	-	0.002	3.7364	3.5586	3.648	3.8242	3.1679	3.6749	3.7815	3.6082	3.6597	3.6947	3.643	3.6858	2.824	3.1939	3.2413	3.3014	3.4292	3.6235	3.5332	3.5996	3.5353	3.7161	3.6983	3.6383	3.6009	3.608	3.6199	3.6035
pos_1079	metab_1010	metab_1010	-	-	609.451	9.3607	pos	-	-	-	-	-	-	0.0026	4.3076	4.3912	4.1796	4.1403	4.1235	4.0181	4.0357	4.1259	4.0112	4.155	4.1573	3.9345	3.4252	3.4024	3.9102	3.5792	3.8036	3.5333	3.572	3.5818	3.578	2.791	3.7868	3.8533	4.0076	4.0352	4.0246	4.0152
pos_1080	metab_1011	metab_1011	-	-	796.547	9.3505	pos	-	-	-	-	-	-	0.0111	3.3402	3.3303	3.218	3.4307	3.1482	3.4002	2.7517	3.129	2.8694	3.2987	2.7255	2.7474	3.3349	3.2792	3.2643	3.4526	3.1449	3.3519	2.8869	3.0022	2.9252	2.6965	2.9326	3.0501	3.1057	3.1225	3.1843	3.0942
pos_1081	metab_1012	metab_1012	-	-	721.449	9.3505	pos	-	-	-	-	-	-	0.0041	2.935	2.859	3.0232	3.3376	2.3862	3.3675	3.3509	3.3192	3.2993	3.6763	3.333	3.2335	2.6051	2.4342	3.1573	3.0591	3.4006	3.1446	3.4384	3.7125	3.5808	3.3889	3.6063	3.5551	3.2918	3.291	3.3235	3.293
pos_1082	metab_1013	metab_1013	-	-	786.526	9.3203	pos	-	-	-	-	-	-	0.015	3.3077	3.2519	3.3683	3.5414	3.077	3.5757	3.0229	3.3002	3.2221	3.5944	3.0048	2.871	3.3075	3.4041	3.3694	3.2528	3.5471	3.3971	3.5784	3.5404	3.6982	3.2699	3.415	3.4536	3.3411	3.3768	3.3269	3.241
pos_1083	metab_1014	metab_1014	-	-	523.399	9.2597	pos	-	-	-	-	-	-	0.0037	3.07	3.2109	3.3327	3.3062	2.9549	3.5084	3.5136	3.7101	3.5048	3.5982	3.707	3.2085	3.5382	3.3913	3.5794	3.4808	3.5207	3.3498	3.6861	3.8321	3.6696	2.9466	3.8339	3.8392	3.5235	3.5066	3.515	3.5414
pos_1084	metab_1015	metab_1015	-	-	558.436	9.2597	pos	-	-	-	-	-	-	0.0053	2.783	2.9704	3.1998	3.0823	2.9043	3.3402	3.4252	3.5943	3.4041	3.4694	3.666	3.0592	3.6276	3.5119	3.6688	3.6408	3.5791	3.5532	3.7944	3.9394	3.8175	2.9827	3.6276	3.6622	3.4045	3.3992	3.3651	3.3676
pos_1086	metab_1017	metab_1017	-	-	970.607	9.1174	pos	-	-	-	-	-	-	0.0291	2.9482	2.9421	2.5679	2.4774	2.6965	2.0454	2.931	2.7593	2.6785	2.4688	2.7733	2.3139	2.623	2.6582	3.0768	2.5899	2.884	2.2183	2.2763	2.2359	2.3306	2.6702	2.4946	2.1254	2.4661	2.6346	2.4575	2.5676
pos_1087	metab_1018	metab_1018	-	-	265.252	9.0867	pos	-	-	-	-	-	-	0.0024	4.2605	4.28	4.3038	4.2902	4.2789	4.3704	4.3359	4.3639	4.3333	4.3445	4.3364	4.3893	4.335	4.34	4.3483	4.3676	4.3251	4.3589	4.3595	4.3854	4.3371	4.021	4.3165	4.323	4.3389	4.3134	4.335	4.3216
pos_1088	metab_1019	metab_1019	-	-	625.446	9.0362	pos	-	-	-	-	-	-	0.0054	4.0457	4.2315	3.8392	3.6524	3.97	3.3686	3.5181	3.6349	3.497	3.6387	3.811	3.3977	3.2662	3.2364	3.6052	2.9994	3.3297	2.7704	2.4093	2.7012	2.5841	2.3846	3.1355	3.3447	3.6253	3.6308	3.6041	3.6591
pos_104	metab_102	metab_102	-	-	485.238	5.2836	pos	-	-	-	-	-	-	0.004	3.9049	3.9642	3.9286	3.8867	3.5997	3.927	3.6079	3.4647	3.5588	3.502	3.5724	3.7572	3.1685	3.6625	3.5766	3.9918	4.0424	3.9741	3.6843	3.9351	3.6885	4.1333	3.5639	3.4846	3.6941	3.6878	3.6683	3.7097
pos_1089	metab_1020	metab_1020	-	-	515.373	9.0259	pos	-	-	-	-	-	-	0.0227	3.0653	3.552	2.9344	2.5335	3.2208	2.4153	2.1389	2.7941	2.458	2.9962	2.8348	2.1434	2.2552	2.2179	2.689	1.601	2.2038	0.537	0.5479	1.4027	1.2036	1.1195	1.9411	2.0652	2.5764	2.6589	2.6418	2.7458
pos_1090	metab_1021	metab_1021	-	-	627.461	9.0259	pos	-	-	-	-	-	-	0.0025	4.0078	4.2338	3.9583	3.8068	4.1121	3.7473	3.7048	3.8633	3.7394	3.9164	3.8838	3.6728	3.4448	3.2552	3.6089	3.4651	3.4169	3.2243	2.8892	3.1109	3.0407	2.7372	3.4113	3.4634	3.7587	3.7772	3.7722	3.7842
pos_1091	metab_1022	metab_1022	-	-	910.572	9.0159	pos	-	-	-	-	-	-	0.0217	3.0378	2.7668	2.7679	2.621	2.0468	2.8194	2.953	3.2261	2.9109	3.1272	3.104	3.0876	2.8134	2.8916	3.1819	2.587	2.8889	3.1421	3.1765	3.3631	3.0696	2.4145	3.0724	2.9631	2.9102	2.7727	2.9231	2.8243
pos_1095	metab_1026	metab_1026	-	-	725.441	8.9647	pos	-	-	-	-	-	-	0.0117	2.8656	2.8066	3.2978	2.9533	3.3896	2.9119	3.0746	2.9574	2.8641	3.1043	3.2316	2.5602	3.1595	2.9668	2.8156	3.1501	2.9648	2.3561	3.0959	3.1568	3.135	2.1189	3.3042	3.1971	3.0322	3.096	3.0197	3.0019
pos_1096	metab_1027	metab_1027	-	-	757.47	8.9749	pos	-	-	-	-	-	-	0.0043	3.8816	3.3116	3.8624	3.9659	2.9104	3.7393	3.9373	3.5875	3.7832	3.7976	3.7228	3.4507	3.6899	3.7953	4.1387	3.8106	4.0454	3.7943	4.0661	4.0971	4.1616	3.7515	4.3454	4.2882	4.0559	4.0791	4.0745	4.1054
pos_1098	metab_1029	metab_1029	-	-	768.509	8.9647	pos	-	-	-	-	-	-	0.0032	2.3717	2.8004	2.9137	2.9029	2.5567	3.309	2.3626	3.2036	2.8798	3.4692	2.4783	2.8235	3.2888	3.3526	3.1887	3.4255	2.9132	3.2856	2.8625	3.2302	3.056	2.9053	3.2651	3.1928	3.1628	3.1914	3.1771	3.1733
pos_105	metab_103	metab_103	-	-	617.208	5.3041	pos	-	-	-	-	-	-	0.0057	4.1991	4.2064	4.2415	4.1243	4.0517	4.107	3.7672	3.5866	3.4862	3.7657	3.6105	3.6869	3.7504	3.7894	3.7883	3.6073	3.6774	3.7256	3.5263	3.0346	3.3026	3.6028	3.5958	3.4822	3.841	3.879	3.8971	3.8521
pos_1099	metab_1030	metab_1030	-	-	726.476	8.7924	pos	-	-	-	-	-	-	0.0008	4.0175	4.1555	3.9305	3.8989	3.9979	3.7975	3.9243	3.9719	3.8678	3.8981	3.9632	3.9686	3.5392	3.3718	3.8305	3.55	3.7673	3.6711	3.8454	3.5738	3.8678	3.6569	3.7192	3.6852	3.8107	3.8172	3.8171	3.819
pos_1100	metab_1031	metab_1031	-	-	646.407	8.7722	pos	-	-	-	-	-	-	0.0062	3.0763	3.2809	3.3074	3.4832	3.0894	3.5153	3.3365	3.5443	3.3687	3.6369	3.2906	3.0544	3.8642	3.8882	3.6482	3.5772	3.2915	3.5156	2.9927	3.407	3.1418	2.3573	3.3169	3.4551	3.5106	3.4769	3.4509	3.4884
pos_1101	metab_1032	metab_1032	-	-	751.47	8.7619	pos	-	-	-	-	-	-	0.0337	1.6394	2.2735	2.5462	2.2248	1.1404	2.2583	2.4747	2.1973	2.2369	2.7869	2.2973	1.8297	2.3298	2.9842	3.0598	2.3898	3.1653	2.6617	3.1199	3.0801	3.1817	1.8527	3.1273	2.9804	2.2663	2.241	2.4391	2.2796
pos_1102	metab_1033	metab_1033	-	-	529.39	8.7419	pos	-	-	-	-	-	-	0.0039	4.1549	4.2815	4.0556	4.0027	4.1455	3.9627	4.033	4.0355	3.9342	3.9271	4.0663	4.0438	3.7556	3.6442	3.8604	3.7062	3.691	3.6524	3.9421	3.703	3.9182	3.6145	3.966	3.9684	3.9962	3.997	3.9765	4.021
pos_1104	metab_1035	metab_1035	-	-	224.201	8.7419	pos	-	-	-	-	-	-	0.0096	3.042	3.0334	3.0166	3.005	2.9879	3.1549	3.1385	3.193	3.1267	3.0447	3.2086	3.241	3.1546	3.262	3.3114	3.1001	3.2328	3.22	3.2923	3.3166	3.2745	2.5286	3.1295	3.1599	3.0592	3.1264	3.097	3.1354
pos_1105	metab_1036	metab_1036	-	-	583.414	8.7419	pos	-	-	-	-	-	-	0.0025	4.1565	4.2584	4.2571	4.3008	4.3415	4.4543	4.428	4.4689	4.5011	4.4416	4.4063	4.6049	3.9944	3.7339	3.9646	4.3687	4.1693	4.3314	4.2805	4.3221	4.3212	3.6627	4.3635	4.2918	4.3162	4.3413	4.3317	4.3436
pos_1106	metab_1037	metab_1037	-	-	609.27	8.7116	pos	-	-	-	-	-	-	0.0028	3.6363	3.3568	3.3117	3.0513	3.6034	3.3255	3.6103	3.3833	3.4512	3.3585	3.4602	3.963	2.9155	2.97	2.7341	4.0248	3.5849	3.1021	3.1351	3.2574	3.2267	3.239	3.4817	2.9976	3.4614	3.4513	3.4633	3.4387
pos_1107	metab_1038	metab_1038	-	-	914.567	8.6912	pos	-	-	-	-	-	-	0.0043	3.9085	3.876	3.9883	3.9983	3.8593	4.0065	3.6881	3.9298	3.8211	4.0555	3.8477	3.8414	4.4735	4.3882	4.357	4.4338	4.064	4.3016	4.0584	4.2559	4.1659	4.3346	3.9323	4.0229	4.0726	4.1155	4.1075	4.0822
pos_1108	metab_1039	metab_1039	-	-	313.274	8.6807	pos	-	-	-	-	-	-	0.0056	3.6977	3.6539	3.7064	3.7425	3.6435	3.8418	3.6098	3.7712	3.6643	3.8382	3.6298	3.6596	3.7068	3.6569	3.6199	3.7171	3.5236	3.7343	3.5772	3.7276	3.5854	3.2294	3.7606	3.7807	3.7678	3.7733	3.73	3.7868
pos_106	metab_104	metab_104	-	-	333.191	5.3146	pos	-	-	-	-	-	-	0.0043	3.4582	3.374	3.5359	3.2829	3.5489	3.1071	3.3538	3.2484	3.3715	3.2255	3.4236	2.962	3.3039	3.2215	3.8504	3.301	3.6637	3.2195	3.8614	3.7789	3.8528	4.1403	3.5425	3.6649	3.4136	3.4494	3.4174	3.439
pos_1109	metab_1040	metab_1040	-	-	919.523	8.6807	pos	-	-	-	-	-	-	0.0076	3.7807	3.6741	3.8511	3.8346	3.6135	3.8837	3.6223	3.8419	3.7065	3.983	3.7314	3.7075	4.0491	3.9216	3.9593	3.9999	3.684	3.9044	3.6455	3.8282	3.7535	4.0629	3.8936	3.8094	3.9554	3.9551	3.9638	4.0274
pos_1110	metab_1041	metab_1041	-	-	738.498	8.6606	pos	-	-	-	-	-	-	0.0261	4.4105	4.5049	4.5264	4.5865	4.3877	4.6958	4.4247	4.4176	4.2885	4.4155	4.3624	4.3546	4.6838	4.7415	4.6974	4.6741	4.6126	4.6332	4.5911	4.5483	4.5456	4.7252	4.401	4.42	4.3117	4.312	4.543	4.5422
pos_1111	metab_1042	metab_1042	-	-	744.488	8.5392	pos	-	-	-	-	-	-	0.0068	2.7051	2.5145	2.4657	2.6395	1.8964	2.5679	2.4723	2.7151	2.7459	2.3482	2.6437	2.5095	2.9802	2.9327	3.0771	2.8693	2.8191	2.6846	2.8069	2.6615	2.8765	2.3762	2.4889	2.7188	2.6694	2.6962	2.6517	2.6936
pos_1112	metab_1043	metab_1043	-	-	646.407	8.4894	pos	-	-	-	-	-	-	0.0116	1.6229	2.0315	2.2889	2.5871	1.2381	2.5158	2.1465	2.4156	2.1896	2.7656	2.0506	1.8299	3.126	3.2397	2.7267	2.8677	2.2496	2.5631	1.9548	2.4449	2.1129	0.8219	2.3031	2.6027	2.5332	2.5673	2.6055	2.6048
pos_1113	metab_1044	metab_1044	-	-	489.357	8.4787	pos	-	-	-	-	-	-	0.0054	3.5813	3.814	3.5014	3.2951	3.5597	3.202	3.0896	3.4058	3.2318	3.2593	3.3705	3.0838	3.2039	3.0511	3.3493	3.0354	2.9619	2.9218	2.7119	2.6358	2.7063	2.4937	2.9305	3.063	3.3682	3.3428	3.3587	3.3208
pos_1114	metab_1045	metab_1045	-	-	858.555	8.4686	pos	-	-	-	-	-	-	0.0088	2.9728	3.4353	3.0113	2.5102	2.9721	2.2965	2.1056	3.02	2.7736	3.1722	2.8016	2.2551	2.9709	2.8259	3.263	2.9056	2.9572	2.666	2.3925	2.6936	2.4106	1.8124	1.7251	2.2688	2.7708	2.7967	2.7848	2.8367
pos_1116	metab_1046	metab_1046	-	-	771.503	8.4582	pos	-	-	-	-	-	-	0.006	3.108	3.4	3.1047	3.0198	3.257	2.9345	2.8128	3.2435	3.0104	3.4578	3.157	2.7781	3.1124	2.9427	3.0741	3.0849	3.0794	2.8536	2.7267	2.9195	2.8538	2.8501	2.8413	2.8885	3.0261	3.071	3.0652	3.0681
pos_1117	metab_1047	metab_1047	-	-	787.498	8.4381	pos	-	-	-	-	-	-	0.0184	2.6221	3.2243	2.7553	2.2622	2.8911	2.2945	1.7254	2.9866	2.5535	3.2671	2.5978	2.0964	2.8142	2.4562	2.9253	2.7528	2.6602	2.3599	1.9776	2.1743	1.9796	1.3994	1.2823	1.7775	2.4784	2.586	2.5353	2.5965
pos_1119	metab_1049	metab_1049	-	-	437.341	8.4179	pos	-	-	-	-	-	-	0.0014	3.9293	3.1704	4.1187	3.4106	3.2475	3.1492	3.8747	3.5859	3.7589	3.4244	3.988	3.4785	3.169	3.8628	3.6587	3.3449	4.109	3.4961	4.1759	3.9702	4.1208	3.8933	4.0958	4.3511	3.8498	3.8527	3.8574	3.8429
pos_107	metab_105	metab_105	-	-	903.256	5.3041	pos	-	-	-	-	-	-	0.0027	4.2178	4.2971	4.334	4.1702	4.1416	4.1347	3.7928	3.6118	3.5043	3.7986	3.6386	3.6705	4.3953	4.4249	4.3567	4.1455	4.1412	4.343	3.8976	3.3526	3.7316	4.0122	3.5254	3.3324	3.953	3.9791	3.9764	3.9617
pos_1120	metab_1050	metab_1050	-	-	309.243	8.4179	pos	-	-	-	-	-	-	0.0133	2.8105	3.0326	2.9277	2.9359	3.2164	2.8228	2.6242	2.7265	2.8313	2.7408	2.777	2.5653	2.7559	2.7387	2.7883	2.7923	2.6511	2.8023	2.5568	2.6875	2.6074	2.8109	2.7717	2.5933	2.8208	2.8216	2.8215	2.9086
pos_1121	metab_1051	metab_1051	-	-	501.381	8.3974	pos	-	-	-	-	-	-	0.0081	2.8966	2.8861	3.0415	2.6819	2.9235	2.6622	3.0163	2.7129	2.8499	2.6983	3.01	3.0596	2.646	2.6583	2.7263	2.9435	2.9775	2.5539	3.6158	3.2726	3.5638	3.1294	3.4919	3.5095	3.0624	3.1272	3.1093	3.0801
pos_1124	metab_1053	metab_1053	-	-	352.246	8.2681	pos	-	-	-	-	-	-	0.0303	1.3572	2.7592	1.6608	1.4271	1.8622	0.8169	1.4812	2.5534	2.1073	1.6251	1.4013	1.5554	1.5467	1.9096	1.9702	1.3355	1.4064	2.5717	1.9504	1.9667	0.6683	2.1847	1.2157	1.6069	2.0757	1.9085	1.9843	2.0183
pos_1125	metab_1054	metab_1054	-	-	705.418	8.2887	pos	-	-	-	-	-	-	0.0132	2.8581	2.9621	2.9269	3.1491	3.0883	2.9391	2.5339	3.1887	3.1691	3.2241	2.8101	2.742	3.1388	2.9581	3.0433	3.0422	2.483	2.9415	2.1476	2.6774	2.3882	2.017	2.4727	2.5755	3.0453	2.9779	3.0643	3.0846
pos_1126	metab_1055	metab_1055	-	-	641.406	8.2369	pos	-	-	-	-	-	-	0.0147	2.8052	2.6155	2.5619	3.1287	2.7265	2.5545	2.3633	2.41	2.8712	2.6083	2.2962	2.4065	1.904	1.6058	2.1318	2.0235	1.8234	1.2071	1.4681	1.5993	1.3681	1.5574	2.1769	2.352	2.7273	2.6178	2.6886	2.6755
pos_1127	metab_1056	metab_1056	-	-	707.437	8.2166	pos	-	-	-	-	-	-	0.0246	3.0302	2.9088	3.0678	2.973	2.8277	3.1615	3.1249	3.542	3.4334	3.3855	3.4224	3.3418	3.5471	3.3591	3.4513	3.3437	3.0576	3.4272	3.4316	3.2907	3.2667	2.8936	3.0704	3.2168	3.0624	3.1433	3.2591	3.236
pos_1128	metab_1057	metab_1057	-	-	563.393	8.2166	pos	-	-	-	-	-	-	0.004	2.9979	3.0874	3.0055	3.1863	2.8655	3.2646	2.9694	3.3601	3.2984	3.1106	3.1341	3.0879	3.0166	2.8987	3.1556	2.9954	2.8694	3.1747	3.0212	3.0283	2.9846	2.3225	3.0256	3.0597	3.0977	3.074	3.1081	3.0893
pos_1129	metab_1058	metab_1058	-	-	747.428	8.2166	pos	-	-	-	-	-	-	0.0009	3.3076	3.1402	3.3957	3.4745	2.8463	3.6506	3.7558	3.8863	3.86	3.61	3.7874	3.768	3.5023	3.4946	3.8046	3.5047	3.631	3.7449	3.7981	3.7548	3.7787	3.2648	3.7565	3.7908	3.5697	3.5634	3.5688	3.5628
pos_1130	metab_1059	metab_1059	-	-	203.179	8.1959	pos	-	-	-	-	-	-	0.0073	2.6608	2.5264	2.9163	2.6577	2.3454	2.4143	2.6623	2.5439	2.7516	2.6445	2.7355	2.4684	2.3434	2.6716	2.75	2.477	3.0369	2.7547	2.5409	2.8288	2.6436	2.9585	2.6902	2.7369	2.6731	2.6514	2.7043	2.6877
pos_108	metab_106	metab_106	-	-	401.175	5.3661	pos	-	-	-	-	-	-	0.0052	3.4998	3.5107	3.4907	3.5287	3.0451	3.3723	3.5103	3.2493	3.3858	3.3056	3.4064	3.3787	2.543	3.0227	3.2393	3.1096	3.2035	3.2629	3.5891	3.5448	3.5304	3.8475	3.4814	3.4788	3.3791	3.3488	3.3573	3.3928
pos_1131	metab_1060	metab_1060	-	-	821.475	8.1749	pos	-	-	-	-	-	-	0.0159	1.7344	1.3466	2.2971	2.0619	0.923	2.1484	1.6423	2.039	1.6244	2.3732	1.6762	1.3124	1.4808	1.7443	2.2062	2.1096	2.0593	2.277	2.7567	2.8709	2.7424	2.6631	2.8897	2.869	2.4187	2.3339	2.3226	2.3488
pos_1132	metab_1061	metab_1061	-	-	859.479	8.1647	pos	-	-	-	-	-	-	0.0195	1.2369	2.2348	2.143	1.6461	1.9398	2.1862	2.0605	2.52	2.2075	2.7226	2.1744	2.0451	2.1765	1.4946	1.9565	1.8537	1.4384	1.6085	0.8935	1.9302	0.8732	0.999	1.9819	1.8844	2.0816	2.0631	1.9781	2.0597
pos_1133	metab_1062	metab_1062	-	-	856.54	8.1029	pos	-	-	-	-	-	-	0.0048	3.079	3.6228	3.2764	2.8345	3.3642	3.1577	2.938	3.4966	3.3288	3.7661	3.2647	3.0343	3.457	3.1335	3.4431	3.5466	3.413	3.3065	3.0971	3.3076	3.1722	3.0689	2.8989	3.0044	3.2598	3.2666	3.2487	3.2256
pos_1134	metab_1063	metab_1063	-	-	635.414	8.0006	pos	-	-	-	-	-	-	0.0082	2.2235	1.9746	2.5952	2.1341	2.1597	2.2761	2.2412	2.4384	2.3078	2.241	2.4992	2.1082	2.7326	2.5572	2.3016	2.4876	2.1387	2.0756	2.1386	2.1984	1.8514	2.0558	2.2427	2.4527	2.37	2.3235	2.3691	2.3653
pos_1136	metab_1064	metab_1064	-	-	497.311	7.9076	pos	-	-	-	-	-	-	0.0118	3.0652	3.2613	3.1591	2.8583	3.2658	2.8151	3.1946	3.0043	3.1224	2.9123	3.2699	3.0847	3.4152	3.3165	3.0735	3.1952	3.1025	3.0182	2.9942	2.868	3.0029	3.0919	2.8224	2.8063	2.9488	3.0141	3.0155	3.0462
pos_1138	metab_1065	metab_1065	-	-	427.305	7.8568	pos	-	-	-	-	-	-	0.0043	3.673	2.1668	2.2799	4.0965	3.7425	3.3415	2.5327	2.2777	3.9451	2.6214	2.4201	3.3081	2.2254	2.2399	3.2889	2.7833	2.2474	2.3453	2.0201	2.2102	2.2661	2.4771	2.2069	2.1745	3.3583	3.3912	3.3967	3.3825
pos_1139	metab_1066	metab_1066	-	-	641.44	7.8568	pos	-	-	-	-	-	-	0.032	2.4816	3.2929	2.9862	2.0906	2.6695	2.5008	2.4399	2.9979	2.2866	3.2242	2.8144	2.4643	1.8593	0.9058	1.6803	1.6952	2.3391	1.0964	1.5235	1.4382	1.4885	1.2613	2.5982	2.585	2.3783	2.2347	2.3411	2.2007
pos_1140	metab_1067	metab_1067	-	-	754.472	7.8259	pos	-	-	-	-	-	-	0.0424	2.4236	2.7019	2.7596	2.312	1.9915	2.6449	2.791	3.0468	2.66	3.3734	2.9448	2.4929	3.1879	2.8514	3.2433	3.1839	3.2558	3.0222	2.9393	3.1025	3.0509	2.9166	2.7449	2.8054	2.3917	2.6817	2.5162	2.6062
pos_1141	metab_1068	metab_1068	-	-	657.381	7.8259	pos	-	-	-	-	-	-	0.014	2.8924	3.0394	3.2313	2.7001	3.0048	2.8345	2.6958	2.829	2.7253	3.1048	2.9058	2.6941	3.3519	2.9968	3.0762	3.1836	3.3125	2.6955	2.3439	2.5083	2.5164	2.5176	2.7237	2.8204	2.6253	2.6997	2.7269	2.6972
pos_109	metab_107	metab_107	-	-	441.245	5.3872	pos	-	-	-	-	-	-	0.0489	1.4088	1.2279	1.7017	1.2346	1.269	1.3907	1.9022	2.0602	2.05	1.5422	2.1554	1.2076	1.1634	1.1632	2.1163	2.0462	1.949	1.9887	2.4151	2.3446	2.4822	2.8289	2.3896	2.7427	1.8434	1.6401	1.7419	1.853
pos_1143	metab_1070	metab_1070	-	-	817.454	7.8056	pos	-	-	-	-	-	-	0.0213	3.1101	2.9786	3.2765	2.9235	1.9427	3.283	3.0651	2.9027	2.9264	2.7713	3.0314	2.9061	1.3861	1.695	2.8503	1.6038	2.7418	2.6971	2.9502	2.704	2.9158	1.4786	3.3124	3.4012	2.8667	2.7888	2.8485	2.9587
pos_1144	metab_1071	metab_1071	-	-	555.368	7.8056	pos	-	-	-	-	-	-	0.0216	2.9019	3.1417	3.2684	2.999	1.901	3.2257	3.1802	3.2847	3.0085	3.5785	3.328	3.1018	2.1651	1.8515	2.8659	2.7162	3.0041	2.8078	2.6904	2.7475	2.785	0.8271	3.1342	3.1331	2.9643	2.8129	2.8618	2.8127
pos_1145	metab_1072	metab_1072	-	-	888.55	7.7956	pos	-	-	-	-	-	-	0.0305	1.0624	3.0709	2.6576	1.5335	2.2183	2.2799	1.9824	2.8976	2.1698	3.1504	2.4485	2.2144	2.4275	1.7789	2.5604	2.645	2.4819	2.5743	1.9647	2.5281	2.1962	1.2188	1.7643	2.1904	2.0462	2.2054	2.1617	2.2085
pos_1146	metab_1073	metab_1073	-	-	616.478	7.8056	pos	-	-	-	-	-	-	0.0457	2.7462	1.9212	2.3594	2.8213	2.5729	2.5305	1.66	0.0088	2.7277	1.3242	0.5803	2.2958	1.0312	0.2377	2.8181	2.2577	2.4776	1.3718	1.1486	1.2035	1.5032	1.7602	0.0096	1.0083	2.1502	2.4242	2.3884	2.2966
pos_1147	metab_1074	metab_1074	-	-	537.339	7.7956	pos	-	-	-	-	-	-	0.0057	3.7069	2.8838	3.0655	3.9761	3.8489	3.5879	3.1169	2.8256	3.9577	2.8694	2.9947	3.5503	2.854	2.4704	3.7253	3.2841	3.497	3.0675	2.6918	2.8425	2.8505	2.9789	2.7256	2.8279	3.5526	3.5912	3.6063	3.5978
pos_1148	metab_1075	metab_1075	-	-	796.541	7.6216	pos	-	-	-	-	-	-	0.0022	4.2398	2.7051	2.7856	4.5896	4.2913	3.9226	3.1386	3.0109	4.4095	3.3288	2.8963	3.8879	2.871	2.8613	3.9299	3.4109	3.0063	3.0826	2.8658	2.899	2.9541	3.0954	2.7982	2.83	3.965	3.9694	3.9532	3.9474
pos_1149	metab_1076	metab_1076	-	-	353.269	7.6006	pos	-	-	-	-	-	-	0.0027	4.0324	4.3521	4.1368	3.8638	4.4898	3.9365	4.0271	4.0437	3.9994	3.9576	4.1487	3.9475	4.2679	4.095	3.8949	4.0509	3.6742	3.8005	3.658	3.5262	3.6222	3.7809	3.8105	3.858	4.0948	4.0677	4.081	4.0681
pos_1150	metab_1077	metab_1077	-	-	497.311	7.6006	pos	-	-	-	-	-	-	0.0093	2.7658	3.2198	2.8916	2.2514	3.2943	2.3522	2.7703	2.7117	2.6848	2.4078	2.9736	2.5969	3.4029	3.1834	2.8312	3.0427	2.661	2.5038	2.5535	2.5251	2.6003	2.6901	2.4369	2.568	2.8345	2.8956	2.8469	2.8903
pos_1151	metab_1078	metab_1078	-	-	840.567	7.6006	pos	-	-	-	-	-	-	0.002	3.9502	2.1184	2.4291	4.3386	4.0131	3.6199	2.832	2.5692	4.1654	2.7612	2.5433	3.6004	2.3118	2.3113	3.645	3.1217	2.6814	2.5844	2.5783	2.5362	2.6407	2.7601	2.4751	2.4279	3.6917	3.6789	3.6749	3.6719
pos_1152	metab_1079	metab_1079	-	-	415.389	7.5694	pos	-	-	-	-	-	-	0.0063	2.2061	2.4773	2.3781	2.0519	2.2607	2.26	2.2741	2.5267	2.1421	2.3461	2.242	2.1647	2.7485	2.9914	2.8325	2.766	2.7661	3.0552	2.9404	2.7927	2.8314	2.8205	2.3844	2.4537	2.3669	2.3694	2.3453	2.3873
pos_110	metab_108	metab_108	-	-	357.134	5.4082	pos	-	-	-	-	-	-	0.0022	4.631	4.5579	4.5881	4.7699	4.1518	4.6015	4.83	4.6061	4.682	4.7135	4.7228	4.6456	3.9038	4.4626	4.3783	4.214	4.6037	4.7595	4.7485	4.7906	4.7286	4.9216	4.713	4.7508	4.6537	4.6476	4.675	4.663
pos_1154	metab_1080	metab_1080	-	-	921.481	7.538	pos	-	-	-	-	-	-	0.013	2.1599	1.6453	2.0861	2.0656	1.8357	1.942	2.6039	2.6035	2.6293	2.8507	2.7661	2.5273	1.9008	2.3671	2.181	2.0033	2.4326	2.0755	2.5852	2.3104	2.4237	2.5892	2.3301	2.3347	2.2241	2.2792	2.2733	2.3061
pos_1155	metab_1081	metab_1081	-	-	641.44	7.5486	pos	-	-	-	-	-	-	0.0176	3.0063	3.1279	2.9734	2.7908	2.8348	2.7269	2.4568	2.8548	2.7561	3.1594	2.7546	2.4845	1.9579	1.6607	2.0159	1.2659	2.0022	1.8919	1.9362	1.9114	1.8716	2.0633	2.652	2.633	2.8742	2.7381	2.8346	2.8186
pos_1157	metab_1082	metab_1082	-	-	463.356	7.5068	pos	-	-	-	-	-	-	0.0099	2.968	2.8938	3.0757	2.7722	2.4962	2.8256	2.373	1.9431	2.2772	1.8788	2.2722	2.0448	0.8807	2.144	2.45	2.4063	3.0682	1.8367	3.1967	3.0509	3.1616	3.3196	3.2689	3.3474	2.88	2.8289	2.853	2.9044
pos_1158	metab_1083	metab_1083	-	-	369.264	7.4961	pos	-	-	-	-	-	-	0.0041	2.2569	2.6313	2.3273	2.5557	2.8225	2.6811	2.5052	2.9439	2.8417	2.9484	2.8067	2.762	3.0786	3.0627	2.926	2.9998	2.4899	2.8912	2.4707	2.1992	2.4511	2.6782	2.4327	2.2343	2.7267	2.7004	2.724	2.7269
pos_1159	metab_1084	metab_1084	-	-	859.483	7.4861	pos	-	-	-	-	-	-	0.0058	2.8114	2.5944	2.8171	2.6182	2.6218	2.5337	2.2456	2.3405	2.3296	2.8153	2.5275	2.0305	2.6537	2.9516	2.6583	2.1504	1.9456	2.7268	1.6172	1.2684	1.4382	1.7507	2.0956	2.1575	2.6065	2.6064	2.6432	2.6132
pos_1160	metab_1085	metab_1085	-	-	589.373	7.4961	pos	-	-	-	-	-	-	0.0074	3.0477	2.9045	3.0017	2.9837	2.7433	2.8651	2.7772	2.8166	2.8143	3.1618	3.0039	2.6655	2.2061	2.316	2.4544	2.2066	2.5635	2.2009	2.0962	2.442	2.2658	1.839	2.892	2.8919	2.9058	2.8794	2.9039	2.9398
pos_1161	metab_1086	metab_1086	-	-	565.424	7.4861	pos	-	-	-	-	-	-	0.0031	2.9519	3.0371	3.2232	2.7069	2.5239	2.6551	0.9981	1.4685	1.1229	1.2235	1.8137	1.0393	1.7647	2.0164	2.3663	2.3718	2.9844	1.5432	3.5106	3.3976	3.5224	3.5655	3.4591	3.5363	2.9968	2.9784	2.9792	2.9982
pos_1162	metab_1087	metab_1087	-	-	457.366	7.4861	pos	-	-	-	-	-	-	0.0035	3.0763	2.8959	3.1183	2.9454	2.8717	2.8595	2.8056	2.7507	2.6766	2.4052	2.9002	2.3161	3.0502	3.2679	3.1723	2.9012	3.0174	3.1296	3.1579	2.9044	3.1748	3.1471	3.2215	3.3562	3.1061	3.0872	3.0915	3.1145
pos_1163	metab_1088	metab_1088	-	-	840.546	7.402	pos	-	-	-	-	-	-	0.0033	3.2775	3.1211	3.2719	3.3036	3.1334	3.1749	2.8902	2.9514	2.9991	3.2598	3.152	2.3304	3.0926	2.9519	3.1719	3.0153	3.1691	2.9056	2.8654	3.0671	2.9914	2.8971	3.1378	3.1778	3.1888	3.2141	3.2022	3.2153
pos_1164	metab_1089	metab_1089	-	-	463.305	7.402	pos	-	-	-	-	-	-	0.0048	3.1035	3.054	3.0373	2.8398	3.0816	2.917	2.8572	2.9836	2.7964	2.9759	2.9569	2.8622	2.5033	2.2436	2.5299	2.3577	2.0314	2.3384	2.2184	2.1011	2.1749	2.3447	2.5415	2.5591	2.9094	2.8812	2.8715	2.8858
pos_111	metab_109	metab_109	-	-	745.285	5.3981	pos	-	-	-	-	-	-	0.0028	4.3749	4.1692	4.2774	4.472	3.665	4.2431	4.3362	4.1228	4.2159	4.2307	4.232	4.1893	3.4977	3.9696	3.9929	3.8275	4.1326	4.3555	4.2959	4.307	4.3155	4.525	4.2369	4.2043	4.1756	4.1979	4.2068	4.1858
pos_1165	metab_1090	metab_1090	-	-	775.425	7.3813	pos	-	-	-	-	-	-	0.0024	3.6591	3.6058	3.7372	3.6232	3.5605	3.6261	3.5784	3.7364	3.6333	3.8837	3.7455	3.4932	3.7078	3.8026	3.7025	3.5406	3.4464	3.6983	3.5041	3.5152	3.611	3.4972	3.8217	3.908	3.7803	3.7633	3.7594	3.7575
pos_1166	metab_1091	metab_1091	-	-	811.443	7.3813	pos	-	-	-	-	-	-	0.0048	2.5748	2.7992	2.8811	2.7399	2.8428	2.9947	2.8992	3.175	2.9358	3.4665	2.8906	3.089	3.1625	2.6875	2.9769	3.2204	2.8586	2.8672	2.3618	2.6719	2.4136	2.7117	2.2426	2.1587	2.89	2.9058	2.9292	2.9121
pos_1167	metab_1092	metab_1092	-	-	804.475	7.2365	pos	-	-	-	-	-	-	0.0017	3.1678	3.2436	3.1743	3.2898	3.3134	3.3272	3.0201	3.2413	2.9641	3.4613	3.1212	3.2103	3.6471	3.2125	3.3099	3.5876	3.3446	3.0952	2.6405	3.4196	3.0519	3.3758	2.9036	3.0456	3.2598	3.2703	3.2559	3.2581
pos_1168	metab_1093	metab_1093	-	-	451.316	7.2365	pos	-	-	-	-	-	-	0.0117	1.5617	1.5968	1.529	1.5523	1.6456	1.1744	2.9513	2.5787	2.4865	2.9931	2.5979	2.9655	1.5156	1.2378	1.7548	2.1613	2.3006	1.5959	2.0856	2.0887	2.1192	2.3734	2.2015	2.1154	2.2225	2.1795	2.2126	2.1581
pos_1171	metab_1096	metab_1096	-	-	335.219	7.257	pos	-	-	-	-	-	-	0.0018	2.6718	2.9804	2.6759	2.7131	3.2719	2.7648	2.8228	2.8776	2.7981	2.778	2.9333	2.7875	3.1846	3.0262	2.9669	3.0658	2.7	2.8415	2.6317	2.5658	2.6931	3.007	2.6809	2.5268	2.8705	2.8744	2.8712	2.8832
pos_1172	metab_1097	metab_1097	-	-	487.354	7.2365	pos	-	-	-	-	-	-	0.0151	2.0203	2.3038	2.1895	2.2035	2.0304	2.1512	2.6052	2.2862	2.2885	2.679	2.3889	2.6245	1.5008	1.5156	1.6645	1.8553	1.992	1.5221	1.8981	1.8594	1.8481	2.2983	2.1353	2.0971	2.2424	2.1617	2.1848	2.1615
pos_1173	metab_1098	metab_1098	-	-	541.256	7.2365	pos	-	-	-	-	-	-	0.0038	2.7887	3.1165	3.2149	2.3405	3.5905	2.793	2.3947	2.7472	1.9384	2.5455	3.0018	1.9989	3.844	3.4048	2.973	3.4782	2.5301	2.343	1.5856	2.3683	2.0614	2.3866	1.3487	2.1725	3.0481	3.0444	3.0742	3.0541
pos_1174	metab_1099	metab_1099	-	-	872.536	7.2365	pos	-	-	-	-	-	-	0.0329	2.5279	2.2987	2.3192	2.5269	2.4746	2.5982	2.31	2.5589	2.4188	2.8665	2.4384	2.4888	2.5298	1.9393	2.3854	2.6566	2.6021	1.9706	2.1117	2.5182	2.0488	2.7746	1.9896	1.5944	2.3401	2.3774	2.3881	2.1969
pos_12	metab_11	metab_11	-	-	439.357	9.7247	pos	-	-	-	-	-	-	0.0014	4.3703	3.9524	4.1719	4.2013	3.7983	3.887	4.8365	4.4971	4.7749	4.3893	4.7991	4.5513	4.0494	4.463	4.1829	4.0853	3.3306	4.1554	5.2093	5.1911	5.1882	4.7373	5.1202	5.1126	4.7332	4.7154	4.7214	4.7215
pos_112	metab_110	metab_110	-	-	433.243	5.2734	pos	-	-	-	-	-	-	0.0032	2.9657	3.2049	3.3049	3.0657	3.1677	2.8896	3.5153	3.34	3.5141	3.1554	3.6237	2.9623	2.1267	3.0447	3.6082	3.578	3.9038	3.5079	3.7383	4.2095	3.8436	4.4035	3.5523	3.696	3.4458	3.4396	3.4172	3.4277
pos_1175	metab_1100	metab_1100	-	-	433.258	7.2055	pos	-	-	-	-	-	-	0.0028	3.4939	3.4127	3.1494	3.2527	3.3597	2.9653	3.4265	3.4092	3.0979	3.5816	3.4989	2.3218	3.387	3.1968	3.5554	2.8769	3.5593	3.1559	3.4952	3.5857	3.6885	3.4415	3.7165	3.6453	3.4189	3.4348	3.4432	3.4236
pos_1176	metab_1101	metab_1101	-	-	801.513	7.1446	pos	-	-	-	-	-	-	0.0278	2.7748	2.7408	2.8417	2.8374	2.8183	2.7694	3.0163	3.116	3.1017	3.0836	3.1733	2.957	3.4304	3.4686	3.4192	3.3834	3.2797	3.4696	3.4186	3.3713	3.4469	3.561	2.9772	3.0378	2.8404	3.0709	2.9478	2.9789
pos_1177	metab_1102	metab_1102	-	-	557.411	7.1348	pos	-	-	-	-	-	-	0.0032	3.2838	3.3243	3.3702	3.3632	3.2423	3.3146	3.4332	3.426	3.4453	3.3092	3.5005	3.2735	3.3003	3.4118	3.3772	3.2795	3.2886	3.4168	3.3863	3.3444	3.4045	3.5369	3.4732	3.4904	3.4284	3.455	3.4283	3.4368
pos_1179	metab_1104	metab_1104	-	-	669.403	7.013	pos	-	-	-	-	-	-	0.0234	2.3301	1.9584	2.1614	2.1777	2.055	1.531	2.164	2.3443	1.9312	2.0609	2.1043	0.6618	2.2902	2.224	1.798	1.0501	0.6683	2.2018	1.6807	1.5505	1.809	2.5281	2.3822	2.3245	2.3255	2.2742	2.2383	2.1808
pos_1180	metab_1105	metab_1105	-	-	401.32	7.2158	pos	-	-	-	-	-	-	0.0066	3.6835	3.6987	3.7474	3.6719	3.6034	3.6204	3.7019	3.6544	3.6747	3.5193	3.716	3.456	3.4539	3.5909	3.515	3.3566	3.377	3.5551	3.471	3.4123	3.469	3.5873	3.8375	3.8641	3.8017	3.7403	3.7426	3.7664
pos_1181	metab_1106	metab_1106	-	-	733.443	7.1145	pos	-	-	-	-	-	-	0.0029	3.8933	3.9184	3.966	3.9385	3.8836	3.9639	3.8477	3.9249	3.8634	4.0564	3.9106	3.7767	3.9966	3.9168	3.9433	3.9029	3.8783	3.8912	3.7436	3.7982	3.7864	3.8949	3.8501	3.827	3.9093	3.9367	3.9163	3.9083
pos_1183	metab_1107	metab_1107	-	-	487.305	7.0741	pos	-	-	-	-	-	-	0.0028	3.5414	3.6646	3.5989	3.8497	3.7125	3.7887	3.8268	3.9497	3.8701	4.2162	3.9159	3.7487	3.5443	3.2472	3.5026	3.6044	3.6481	3.3447	3.0328	3.4211	3.1879	3.4635	3.6722	3.5379	3.7753	3.7518	3.7528	3.7704
pos_1184	metab_1108	metab_1108	-	-	683.417	7.1243	pos	-	-	-	-	-	-	0.001	4.556	4.5735	4.6226	4.579	4.4613	4.5124	4.6287	4.6095	4.6029	4.5681	4.6812	4.4013	4.4615	4.583	4.5339	4.3894	4.4493	4.5783	4.5303	4.5118	4.5485	4.6368	4.7411	4.7491	4.6724	4.6615	4.6654	4.66
pos_1185	metab_1109	metab_1109	-	-	551.372	7.0027	pos	-	-	-	-	-	-	0.0135	2.0498	2.0881	2.163	2.1373	2.1276	2.298	3.5276	3.5331	3.1437	3.797	3.3865	3.5897	1.2402	1.2059	1.6812	1.4952	1.6023	1.1828	0.4947	0.3465	0.4194	0.4298	2.1941	2.2695	2.9035	2.8962	2.8078	2.8505
pos_113	metab_111	metab_111	-	-	315.18	5.5391	pos	-	-	-	-	-	-	0.0039	2.001	1.923	1.1401	0.0049	2.8169	0.005	1.6693	1.7758	1.7699	1.3657	1.6256	1.1575	0.8478	0.0041	2.9923	1.1885	2.823	0.8864	3.3374	2.9496	3.4146	3.4847	3.1976	3.2331	2.6454	2.6353	2.6598	2.66
pos_1186	metab_1110	metab_1110	-	-	727.433	6.8883	pos	-	-	-	-	-	-	0.015	2.7057	2.6204	2.702	2.6547	2.6333	2.6348	2.5897	2.4097	2.436	2.768	2.6675	2.5686	2.7768	2.907	2.761	2.5325	2.4834	2.6978	2.2231	2.3889	2.3753	2.5324	2.3255	2.538	2.5861	2.6455	2.6263	2.6963
pos_1187	metab_1111	metab_1111	-	-	489.373	7.1145	pos	-	-	-	-	-	-	0.0014	4.6546	4.6718	4.7227	4.6526	4.5647	4.5718	4.734	4.702	4.7095	4.577	4.7661	4.479	4.6232	4.7805	4.6857	4.4888	4.5291	4.7435	4.7084	4.6495	4.723	4.7931	4.8897	4.9126	4.8005	4.7829	4.785	4.787
pos_1188	metab_1112	metab_1112	-	-	751.412	6.9925	pos	-	-	-	-	-	-	0.0179	3.0182	3.112	3.0974	3.1837	3.0967	3.2254	3.0777	3.2261	3.1232	3.5267	3.0003	3.5371	2.8042	2.0759	2.5959	2.9913	2.9147	2.4914	2.3518	2.5531	2.3772	2.84	3.2221	3.2642	3.0793	3.1317	2.9799	3.0486
pos_1189	metab_1113	metab_1113	-	-	613.407	7.0027	pos	-	-	-	-	-	-	0.004	3.6207	3.6655	3.6589	3.6879	3.4411	3.5489	3.5256	3.4921	3.584	3.5729	3.514	3.5992	2.6876	3.1078	3.5255	3.405	3.8435	3.3102	3.5549	3.6208	3.6227	4.0251	3.7281	3.8237	3.6778	3.7058	3.6839	3.7139
pos_1190	metab_1114	metab_1114	-	-	281.138	6.9622	pos	-	-	-	-	-	-	0.018	2.7152	2.7905	2.6101	2.8234	2.6634	2.6921	2.8292	2.9237	2.8704	2.745	2.7387	2.7226	2.4261	2.6379	2.542	2.7389	2.6727	2.6328	2.6873	2.5563	2.7111	3.1137	2.8231	2.6779	2.8356	2.8216	2.9539	2.8622
pos_1191	metab_1115	metab_1115	-	-	460.269	6.952	pos	-	-	-	-	-	-	0.0042	3.7051	3.7373	3.6668	3.7893	3.788	3.8241	3.8748	3.946	3.9114	3.9431	3.9132	3.8704	3.9673	3.9333	3.9771	3.9996	3.8994	3.9351	3.8473	3.852	3.7936	4.0733	3.7382	3.7012	3.913	3.8781	3.9219	3.9056
pos_1192	metab_1116	metab_1116	-	-	817.509	6.9417	pos	-	-	-	-	-	-	0.0064	4.0965	4.0871	4.1576	4.074	4.0589	4.1337	4.0216	3.9949	4.0528	4.0701	4.0933	3.9783	4.0901	4.1672	4.166	4.1509	4.149	4.1514	4.2304	4.1652	4.2149	4.2661	4.0984	4.147	4.052	4.1126	4.116	4.0811
pos_1193	metab_1117	metab_1117	-	-	681.432	6.9318	pos	-	-	-	-	-	-	0.0092	3.5845	3.5823	3.6266	3.6042	3.4928	3.5459	3.4974	3.4149	3.4269	3.49	3.5054	3.4382	2.745	2.9928	3.0073	2.9789	3.0704	3.0264	3.1874	3.2306	3.1671	3.3368	3.567	3.6593	3.5686	3.5191	3.4776	3.5257
pos_1194	metab_1118	metab_1118	-	-	717.453	6.9318	pos	-	-	-	-	-	-	0.0007	4.5854	4.588	4.6512	4.5918	4.5376	4.5805	4.5364	4.5208	4.5077	4.5811	4.5849	4.484	4.3247	4.3863	4.4151	4.3847	4.4257	4.3942	4.4465	4.4103	4.4481	4.5167	4.5835	4.6183	4.5627	4.57	4.5672	4.5706
pos_1195	metab_1119	metab_1119	-	-	417.315	7.0027	pos	-	-	-	-	-	-	0.0087	4.4419	4.4981	4.5157	4.4721	4.397	4.4391	4.3341	4.2982	4.273	4.3053	4.3037	4.302	3.7847	3.8001	3.855	3.803	3.9287	3.8118	3.8769	3.8515	3.8792	4.0155	4.3907	4.4273	4.4188	4.3339	4.3198	4.3617
pos_114	metab_112	metab_112	-	-	415.183	5.6231	pos	-	-	-	-	-	-	0.01	2.859	2.641	2.6953	2.8218	2.0363	2.8671	2.7572	2.5943	2.6785	2.7196	2.5231	2.8606	1.4719	2.0664	2.3268	2.6057	2.54	2.7087	2.5373	2.4453	2.5677	2.6824	2.6313	2.6335	2.5674	2.6244	2.557	2.5881
pos_1196	metab_1120	metab_1120	-	-	706.403	6.8997	pos	-	-	-	-	-	-	0.0041	3.1471	3.1556	3.2357	3.0886	3.4006	3.1684	3.1189	3.1795	2.9217	3.4351	3.1721	3.1646	3.8751	3.7623	3.5816	3.7308	3.1662	3.3638	2.6414	2.7088	2.684	3.0614	2.5622	2.7466	3.3245	3.3063	3.3442	3.3224
pos_1197	metab_1121	metab_1121	-	-	876.481	6.8997	pos	-	-	-	-	-	-	0.0192	2.5684	2.5452	2.5667	2.547	2.4662	2.4239	2.7257	2.4804	2.6712	2.6598	2.8121	2.6669	1.3019	2.4035	2.2451	2.053	2.4761	2.3541	2.7704	2.1647	2.5423	2.7319	2.4523	2.7057	2.4998	2.5129	2.4425	2.5782
pos_1198	metab_1122	metab_1122	-	-	695.437	6.8997	pos	-	-	-	-	-	-	0.0243	2.1017	2.3783	2.2435	2.6237	2.1578	2.0195	2.4964	2.4003	2.3162	2.7315	2.4744	2.3993	1.734	2.3072	2.2065	1.8356	1.9748	2.3059	2.3671	2.5006	2.4089	2.8501	2.4155	2.658	2.3561	2.4246	2.4019	2.518
pos_1199	metab_1123	metab_1123	-	-	857.467	6.9097	pos	-	-	-	-	-	-	0.0365	2.179	2.0369	2.1273	2.179	1.9647	1.8283	2.2939	1.9778	1.9067	2.107	2.1478	2.217	0.9676	1.7002	1.9227	1.8433	2.1398	1.6206	1.7677	1.5896	1.7579	1.9504	1.9471	2.0031	1.9878	2.0436	1.9319	2.1317
pos_1200	metab_1124	metab_1124	-	-	831.484	6.8997	pos	-	-	-	-	-	-	0.0109	2.8552	2.8943	2.964	2.98	2.8528	2.9019	3.0194	2.9415	2.9343	3.2769	3.1009	2.9893	2.5199	2.7379	2.8569	2.7724	2.9395	2.7956	2.9992	3.033	2.9846	3.2674	2.6645	2.8856	2.857	2.8895	2.9454	2.8974
pos_1201	metab_1125	metab_1125	-	-	671.372	6.8883	pos	-	-	-	-	-	-	0.0066	2.5732	2.667	2.6718	2.6001	2.7246	2.5473	2.8573	2.7369	2.6827	3.036	2.7653	2.7866	3.3599	3.1218	2.934	3.1731	2.8384	2.7703	2.2634	2.3544	2.4496	2.4825	2.1577	2.3104	2.759	2.7154	2.7572	2.7543
pos_1202	metab_1126	metab_1126	-	-	669.402	6.8783	pos	-	-	-	-	-	-	0.0026	2.5463	2.5956	2.6259	2.4595	2.7136	2.4512	2.6192	2.4026	2.4515	2.907	2.7013	2.7469	2.7327	2.6941	2.5307	2.5095	2.4199	2.4159	2.7105	2.6137	2.6708	2.9896	2.4099	2.6855	2.5776	2.5805	2.5932	2.5913
pos_1204	metab_1128	metab_1128	-	-	491.3	6.8783	pos	-	-	-	-	-	-	0.009	2.8173	2.887	2.6156	2.9199	2.8382	2.9896	2.9235	3.1516	2.9802	3.2963	3.0724	2.7788	2.9939	2.8469	2.7476	2.8407	2.7668	2.7399	2.5477	2.8816	2.6605	2.62	2.8999	2.9163	2.9325	2.9135	2.9364	2.9851
pos_1205	metab_1129	metab_1129	-	-	489.285	6.8571	pos	-	-	-	-	-	-	0.0074	2.5857	2.638	2.1481	2.3831	1.8674	2.0459	3.2069	3.2149	2.8135	3.1222	3.2815	2.6475	2.5857	2.672	2.7724	1.7694	2.8194	2.4064	2.7472	2.6996	2.7621	2.4898	2.9661	2.9906	2.7078	2.7121	2.7385	2.7571
pos_1206	metab_1130	metab_1130	-	-	351.253	6.8671	pos	-	-	-	-	-	-	0.0042	2.6897	2.9432	2.7188	2.7311	3.2225	2.7216	2.6146	2.8541	2.7698	2.8081	2.8746	2.761	3.0457	2.959	2.7601	2.8242	2.3571	2.6034	2.3387	2.1177	2.2746	2.8368	2.5438	2.3637	2.8286	2.8227	2.8209	2.7975
pos_1207	metab_1131	metab_1131	-	-	798.45	6.8461	pos	-	-	-	-	-	-	0.0245	2.0886	2.0143	2.2344	2.0514	1.8383	2.0431	2.2289	2.4661	2.4161	2.7129	2.275	2.7984	1.711	1.8724	1.625	1.2835	1.6628	1.7184	3.0791	3.1447	3.0926	3.1638	2.8152	2.88	2.467	2.6276	2.6028	2.6013
pos_1208	metab_1132	metab_1132	-	-	568.311	6.8361	pos	-	-	-	-	-	-	0.0219	0.8316	0.9165	0.8712	0.841	1.2412	0.8521	2.5302	1.7473	2.7143	1.9048	2.3997	2.5138	1.5204	1.1351	1.7744	0.8277	2.7891	1.2466	3.1534	2.6734	2.9054	2.8465	2.0001	2.8033	2.1044	2.0052	2.0992	2.0191
pos_1209	metab_1133	metab_1133	-	-	848.455	6.8153	pos	-	-	-	-	-	-	0.0078	1.8955	2.1179	1.9545	2.2266	1.9121	2.3724	3.0313	2.9151	2.9723	3.2853	3.1295	2.9921	2.0486	2.2252	2.8777	2.8892	3.3723	3.0685	2.2647	2.448	2.261	2.2817	2.4476	2.3221	2.5994	2.6437	2.6521	2.6206
pos_1211	metab_1135	metab_1135	-	-	721.417	6.8045	pos	-	-	-	-	-	-	0.0074	3.0938	3.0395	3.1135	3.1827	3.0735	3.2162	3.0871	3.289	3.1831	3.4959	3.218	3.2211	3.3178	3.2339	3.244	3.2331	3.119	3.1973	3.106	3.3442	3.1613	3.3453	3.0035	3.0856	3.1203	3.1361	3.1824	3.1554
pos_1212	metab_1136	metab_1136	-	-	803.487	6.8153	pos	-	-	-	-	-	-	0.0068	3.3837	3.3206	3.4428	3.4093	3.3333	3.2338	3.1635	3.212	3.1409	3.4542	3.2986	3.054	3.3996	3.4367	3.3991	3.3038	3.253	3.348	3.4018	3.341	3.3928	3.4806	3.2162	3.3081	3.2438	3.2854	3.3048	3.2843
pos_1213	metab_1137	metab_1137	-	-	836.452	6.7833	pos	-	-	-	-	-	-	0.0097	3.3294	3.2413	3.3817	3.3204	3.2223	3.2836	3.2263	3.1577	3.1901	3.2981	3.2617	3.2145	2.9703	3.1692	3.3769	3.3207	3.5924	3.2398	3.0205	2.9713	3.0323	3.2726	3.1187	3.1422	3.2006	3.2554	3.2837	3.2706
pos_1214	metab_1138	metab_1138	-	-	643.395	6.7945	pos	-	-	-	-	-	-	0.0039	3.6798	3.6284	3.6316	3.6852	3.5445	3.6097	3.6453	3.6627	3.5764	3.8282	3.6434	3.6704	3.5541	3.638	3.5155	3.5522	3.4841	3.577	3.3352	3.3565	3.4011	3.5852	3.5291	3.5445	3.6053	3.6223	3.645	3.6274
pos_1215	metab_1139	metab_1139	-	-	677.336	6.7625	pos	-	-	-	-	-	-	0.0169	3.2157	3.3033	3.3304	3.0675	3.1321	3.1883	2.1795	2.3558	2.146	2.427	2.119	1.9106	2.0626	1.9618	2.4802	2.4261	2.7702	2.0732	2.3972	2.3092	2.3306	2.6624	2.2975	2.535	2.5742	2.6401	2.6611	2.6972
pos_116	metab_114	metab_114	-	-	777.442	5.6552	pos	-	-	-	-	-	-	0.0138	2.3636	2.3578	2.7117	2.3614	2.3203	2.8503	2.4719	2.68	2.4075	2.9593	2.6236	2.263	1.8596	2.0123	2.008	2.6009	2.2369	2.749	2.3608	2.0489	2.2857	2.2571	2.5862	2.7641	2.39	2.384	2.3245	2.32
pos_1217	metab_1140	metab_1140	-	-	415.212	6.7733	pos	-	-	-	-	-	-	0.008	2.6616	2.6172	2.6495	2.6872	2.4491	2.472	2.589	2.5625	2.4669	2.6284	2.5958	2.2663	2.6551	2.6286	2.5748	2.6519	2.5261	2.6392	2.5553	2.5691	2.6276	2.9078	2.5658	2.5221	2.7108	2.6894	2.7357	2.7455
pos_1218	metab_1141	metab_1141	-	-	616.393	6.7417	pos	-	-	-	-	-	-	0.0022	3.628	3.6041	3.6721	3.5825	3.4441	3.6244	3.8397	3.8098	3.8303	3.884	3.8237	3.8351	3.4167	3.4405	3.4254	3.6819	3.6052	3.547	3.8575	3.7377	3.7417	3.9572	3.9175	3.955	3.7976	3.8105	3.7902	3.8099
pos_1219	metab_1142	metab_1142	-	-	557.415	6.7417	pos	-	-	-	-	-	-	0.0027	2.94	3.0028	3.0164	3.0224	2.8612	3.1009	3.0064	2.9308	3.0064	2.9732	2.9499	2.9553	3.028	3.2606	3.062	3.1622	3.0524	3.1833	3.5837	3.445	3.4607	3.6624	3.3489	3.3709	3.1148	3.124	3.136	3.134
pos_1220	metab_1143	metab_1143	-	-	567.395	6.7317	pos	-	-	-	-	-	-	0.0024	3.7148	3.6209	3.7397	3.6482	3.6339	3.629	3.6251	3.5665	3.4541	3.6162	3.5981	3.4659	4.0999	3.9031	3.8713	3.7598	3.2505	3.723	3.3605	3.2177	3.3824	3.6137	3.6579	3.7965	3.6999	3.6967	3.692	3.7156
pos_1221	metab_1144	metab_1144	-	-	421.318	6.7317	pos	-	-	-	-	-	-	0.012	2.4118	2.6753	2.4149	2.613	2.7898	2.6902	2.9181	2.7928	2.5819	3.1331	2.8172	2.9828	3.1333	3.014	2.9218	2.94	2.6536	2.7874	2.2178	2.5272	2.2707	2.951	1.7608	1.3991	2.7091	2.6534	2.6725	2.7369
pos_1222	metab_1145	metab_1145	-	-	376.26	6.7203	pos	-	-	-	-	-	-	0.002	3.8713	3.9541	3.9121	3.854	3.9614	3.8972	3.9095	3.9156	3.826	3.8723	3.8562	3.9169	3.829	3.7816	3.8208	3.9402	3.7934	3.793	3.8166	3.8466	3.811	4.2439	3.9233	3.8558	3.9602	3.9765	3.9691	3.9558
pos_1223	metab_1146	metab_1146	-	-	771.43	6.7203	pos	-	-	-	-	-	-	0.0142	2.3605	2.3365	2.4234	2.5951	2.2013	2.5562	2.8505	3.0325	2.9134	3.3156	2.877	3.1042	2.9876	2.9036	2.7463	3.0956	2.8862	3.0793	2.7075	3.0372	2.8781	3.0845	2.8406	2.7147	2.7763	2.8082	2.8728	2.8658
pos_1224	metab_1147	metab_1147	-	-	275.2	6.7102	pos	-	-	-	-	-	-	0.0075	2.8882	3.1156	2.8333	2.7447	3.27	2.7837	2.6458	2.8598	2.7659	2.8708	2.8179	2.7501	2.9502	2.8577	2.8381	3.0922	2.8377	2.867	2.7806	2.7878	2.7503	3.25	2.8797	2.6855	2.8668	2.899	2.9096	2.9266
pos_1225	metab_1148	metab_1148	-	-	537.393	6.6263	pos	-	-	-	-	-	-	0.0033	4.4508	4.4611	4.5391	4.4109	4.4077	4.4088	4.2354	4.1951	4.225	4.1857	4.3001	4.1198	4.3694	4.4215	4.3547	4.3254	4.3746	4.3997	4.3806	4.2654	4.3047	4.5001	4.496	4.5442	4.4391	4.4021	4.4099	4.429
pos_1226	metab_1149	metab_1149	-	-	749.446	6.616	pos	-	-	-	-	-	-	0.0112	3.3799	3.2882	3.4381	3.3315	3.2475	3.3874	3.2172	3.2489	3.1557	3.362	3.3	3.2394	3.5791	3.4572	3.6203	3.6299	3.6176	3.5241	3.9816	3.9441	3.9333	4.0822	3.6664	3.6655	3.4562	3.5566	3.5312	3.4842
pos_117	metab_115	metab_115	-	-	429.19	5.7096	pos	-	-	-	-	-	-	0.0036	3.7006	3.0916	3.5709	3.123	3.4628	3.2385	2.8059	2.9892	2.912	3.129	2.8213	2.9514	3.4789	3.6769	3.3075	3.1507	2.8692	3.0746	2.9811	2.806	2.8516	3.0832	2.9733	3.0651	3.2615	3.2656	3.2888	3.2588
pos_1229	metab_1151	metab_1151	-	-	817.438	6.5448	pos	-	-	-	-	-	-	0.0128	2.6773	2.5837	2.741	2.5552	2.5432	2.4719	2.4011	2.3437	2.3024	2.3372	2.2798	2.0372	0.7563	0.1292	1.6106	0.6287	2.1087	1.0772	1.9057	1.6964	2.0745	2.3334	2.3065	2.4946	2.3484	2.2874	2.3349	2.2792
pos_1230	metab_1152	metab_1152	-	-	448.233	6.5657	pos	-	-	-	-	-	-	0.0139	2.7128	2.8258	2.689	2.8662	2.8808	2.8199	2.8841	2.9992	2.9666	2.9144	2.96	2.9538	3.1648	3.119	3.0199	3.1943	2.997	3.1507	2.9019	2.9732	2.9432	3.2315	2.8751	2.6752	2.8605	2.8985	2.9514	2.8485
pos_1231	metab_1153	metab_1153	-	-	367.249	6.5337	pos	-	-	-	-	-	-	0.0169	2.1379	2.2037	2.2132	2.14	2.304	2.1333	2.0722	1.9137	1.9782	1.9842	1.5775	2.056	1.7187	1.5726	1.8462	2.1553	1.8417	1.8229	1.5384	1.7104	1.7005	2.1806	2.1942	2.3534	2.2408	2.1369	2.1967	2.1862
pos_1232	metab_1154	metab_1154	-	-	547.376	6.5448	pos	-	-	-	-	-	-	0.0201	2.6203	2.6116	2.7957	2.6628	2.6845	2.5521	2.3421	2.2786	2.231	2.2928	2.0584	2.2261	2.0282	2.049	3.0233	2.7356	3.37	2.547	2.2081	2.327	2.1288	2.4927	2.676	2.8773	2.6712	2.5253	2.5785	2.5924
pos_1233	metab_1155	metab_1155	-	-	432.238	6.5657	pos	-	-	-	-	-	-	0.0026	4.0829	4.0751	4.1261	4.1045	4.0295	4.0892	4.2068	4.1941	4.1927	4.1697	4.1982	4.1149	4.0172	4.0648	4.1254	4.1735	4.2247	4.1318	4.0885	4.0372	4.0394	4.2922	4.0963	4.0854	4.137	4.1226	4.1461	4.1205
pos_1234	metab_1156	metab_1156	-	-	632.451	6.5548	pos	-	-	-	-	-	-	0.0286	2.5528	2.6047	2.7124	2.5528	2.4469	2.5009	3.0727	3.0221	3.0447	2.863	3.0782	2.9386	1.0932	1.093	2.6425	2.6666	2.9635	1.7506	1.7378	1.3049	1.9189	1.6162	1.278	1.7007	2.6073	2.4295	2.4441	2.5293
pos_1235	metab_1157	metab_1157	-	-	835.447	6.5657	pos	-	-	-	-	-	-	0.0044	3.76	3.6988	3.7928	3.6913	3.5861	3.6227	3.8804	3.8195	3.8151	3.851	3.8765	3.7713	2.6133	2.9114	3.6119	3.665	3.9197	3.3122	3.4632	3.2713	3.4047	3.5337	3.4367	3.4994	3.6594	3.6309	3.6293	3.6647
pos_1236	metab_1158	metab_1158	-	-	625.407	6.5448	pos	-	-	-	-	-	-	0.0318	2.4761	2.3758	2.5408	2.4011	2.3742	2.287	2.6618	2.5996	2.5036	2.6104	2.5125	2.4927	0.7427	0.4778	1.7361	1.2265	1.8648	0.5225	1.5789	1.2762	1.5264	1.5367	1.645	2.1481	2.4044	2.27	2.4621	2.45
pos_1237	metab_1159	metab_1159	-	-	507.295	6.5337	pos	-	-	-	-	-	-	0.0167	1.9287	2.1036	2.0056	2.2072	2.2087	2.401	2.359	2.8922	2.8067	3.2725	2.4136	2.3224	1.9179	2.6182	2.4485	2.3967	2.8699	2.7889	2.3266	2.904	2.4011	2.5996	2.4235	2.6883	2.3399	2.3786	2.4462	2.3621
pos_1238	metab_1160	metab_1160	-	-	351.253	6.5235	pos	-	-	-	-	-	-	0.021	1.9109	2.2875	2.0913	1.8197	2.6685	1.9413	1.7139	1.807	1.7614	1.897	1.8471	1.6385	2.0409	1.5686	1.1209	1.4033	0.7856	1.2298	0.9961	0.5699	0.6853	1.7359	1.3981	1.506	2.0258	1.9092	1.9725	1.9653
pos_1239	metab_1161	metab_1161	-	-	635.343	6.5235	pos	-	-	-	-	-	-	0.0211	1.9793	2.1771	1.9944	2.3281	2.13	2.3706	1.9785	2.3397	2.1278	2.893	2.1903	1.8682	2.4797	2.2274	2.3863	2.3019	1.8301	2.0123	1.5034	2.317	2.0915	2.0594	2.1065	2.1885	2.2228	2.3295	2.3078	2.3509
pos_1240	metab_1162	metab_1162	-	-	704.386	6.5235	pos	-	-	-	-	-	-	0.0053	2.3144	2.3997	2.4601	2.5934	2.4336	2.7205	2.9344	3.0925	2.9321	3.5131	2.7557	3.0318	2.5717	2.2706	2.6586	2.7456	2.7496	2.6483	2.3177	2.8826	2.5352	2.3957	2.5394	2.4938	2.7096	2.6864	2.7131	2.6797
pos_1241	metab_1163	metab_1163	-	-	733.42	6.5337	pos	-	-	-	-	-	-	0.0033	3.5418	3.5209	3.543	3.4915	3.4468	3.4388	3.1518	3.141	3.1213	3.3591	3.1028	3.0938	2.9698	3.0524	3.2988	3.1643	3.4565	3.1083	3.3714	3.2831	3.406	3.6059	3.4303	3.5068	3.3693	3.3591	3.3877	3.3614
pos_1242	metab_1164	metab_1164	-	-	294.242	6.5235	pos	-	-	-	-	-	-	0.0108	2.6084	2.6582	2.4232	2.3803	2.6909	2.6081	2.6085	2.7029	2.5287	2.7479	2.29	2.7086	2.3611	2.517	2.4823	2.2593	2.2438	2.5444	2.565	2.6174	2.5718	3.0152	2.5917	2.5719	2.6556	2.58	2.5981	2.6014
pos_1243	metab_1165	metab_1165	-	-	562.322	6.5127	pos	-	-	-	-	-	-	0.0351	1.6666	2.019	2.2477	1.9357	2.3163	1.8355	1.9026	1.7716	2.1895	2.1273	0.6367	1.9196	1.538	0.5755	2.2807	1.4542	2.387	0.9289	2.3776	2.5021	2.3072	2.7533	2.0974	2.4389	2.0109	1.8644	1.8991	2.0211
pos_1244	metab_1166	metab_1166	-	-	993.509	6.5127	pos	-	-	-	-	-	-	0.0153	3.2584	3.1938	3.1942	3.2157	2.9841	3.1948	2.065	2.0787	2.1096	2.462	2.0318	2.3849	2.368	2.7947	2.7279	2.6506	2.7161	2.9506	3.3019	3.2652	3.3268	3.5644	3.2369	3.2217	2.8765	2.9877	2.9651	2.9839
pos_1245	metab_1167	metab_1167	-	-	796.437	6.5337	pos	-	-	-	-	-	-	0.0056	3.1675	3.0851	3.1487	3.1217	3.0116	3.1548	2.563	2.6663	2.6913	3.0583	2.2467	2.7641	2.6773	2.6714	2.8259	2.6371	2.5303	2.8566	2.8817	3.0891	2.9135	3.1842	2.9825	3.0343	2.9475	2.9611	2.9386	2.9823
pos_1246	metab_1168	metab_1168	-	-	505.367	6.5027	pos	-	-	-	-	-	-	0.0061	3.0139	2.9668	3.0873	2.9637	2.8093	2.8171	3.2748	2.9724	3.1783	3.268	3.0939	3.2014	2.3746	2.5158	2.7188	2.9253	3.1295	2.6455	3.1264	2.9409	3.0327	3.2218	3.1526	3.2782	3.1204	3.1135	3.163	3.1361
pos_1247	metab_1169	metab_1169	-	-	831.453	6.5127	pos	-	-	-	-	-	-	0.007	3.3843	3.4671	3.4618	3.5494	3.2903	3.3854	3.1252	3.0365	3.0746	3.2949	3.0754	3.1421	2.8347	2.8832	2.9215	2.8385	3.0704	3.2202	3.588	3.5916	3.5786	3.8797	3.5992	3.6285	3.3821	3.4366	3.4436	3.428
pos_119	metab_117	metab_117	-	-	521.204	5.7412	pos	-	-	-	-	-	-	0.0016	3.2316	3.1691	3.0983	3.3751	2.9427	3.0855	3.8897	3.7405	3.8551	3.8633	3.9013	3.9853	3.1784	3.4654	3.3731	3.1416	3.164	3.184	2.9819	2.9221	2.9205	3.0781	3.1685	3.0619	3.5949	3.6101	3.6075	3.6076
pos_1248	metab_1170	metab_1170	-	-	345.087	6.5127	pos	-	-	-	-	-	-	0.0107	2.5503	2.5021	2.5686	2.6329	2.4524	3.2662	2.8726	2.8348	2.8909	2.8578	2.85	2.9931	2.5816	2.3519	2.2594	2.5739	2.6048	2.8335	2.5372	2.421	2.7653	2.9151	2.8185	2.679	2.8771	2.9416	2.9607	2.9186
pos_1249	metab_1171	metab_1171	-	-	655.416	6.5127	pos	-	-	-	-	-	-	0.0031	3.9495	3.9973	3.9767	4.0425	3.8491	3.9117	3.6802	3.6397	3.6402	3.8331	3.6319	3.7056	3.5507	3.5354	3.5749	3.5707	3.6339	3.6653	4.0544	4.0408	4.066	4.3157	4.1065	4.1363	3.9251	3.9447	3.9591	3.9378
pos_1251	metab_1173	metab_1173	-	-	573.355	6.5027	pos	-	-	-	-	-	-	0.0173	2.3936	2.3441	2.4416	2.5013	2.5539	2.4671	2.9256	2.8218	2.8356	3.1134	2.4876	3.0598	1.8488	1.6408	2.0234	2.2916	2.5411	1.8906	2.1113	2.3498	2.1617	2.5382	2.4681	2.4838	2.5929	2.4999	2.6109	2.6022
pos_1252	metab_1174	metab_1174	-	-	591.359	6.5027	pos	-	-	-	-	-	-	0.0093	1.9513	2.0351	2.3797	2.2582	2.3925	2.4585	3.0147	2.7941	2.8217	3.181	2.7446	3.1016	2.0902	1.6479	2.088	2.4328	2.4898	2.0543	1.863	2.1607	1.4429	2.2995	2.434	2.2759	2.6373	2.6488	2.6844	2.698
pos_1253	metab_1175	metab_1175	-	-	771.432	6.5027	pos	-	-	-	-	-	-	0.0038	3.497	3.5285	3.5712	3.6385	3.4134	3.5183	3.3488	3.324	3.3107	3.5549	3.3045	3.3598	3.4131	3.299	3.2666	3.2306	3.2241	3.2904	3.4717	3.5316	3.4976	3.7726	3.6306	3.6605	3.5274	3.5446	3.5595	3.5266
pos_1254	metab_1176	metab_1176	-	-	595.398	6.5027	pos	-	-	-	-	-	-	0.0024	4.186	4.1832	4.2229	4.2659	4.0829	4.1735	3.8968	3.8911	3.9254	4.0343	3.9067	3.9526	3.8481	3.8423	3.8481	3.906	3.8648	3.9373	4.1729	4.0991	4.1628	4.4011	4.3348	4.3498	4.1727	4.1871	4.1928	4.1684
pos_1255	metab_1177	metab_1177	-	-	268.154	6.492	pos	-	-	-	-	-	-	0.0231	2.0929	2.1961	2.059	2.136	2.1631	2.1915	2.0574	2.0538	2.2022	2.2262	1.8756	2.2964	0.2562	0.0347	1.5056	0.211	1.9147	0.0604	0.2804	0.0431	0.043	1.1564	2.3036	2.1565	2.2049	2.1356	2.0652	2.1372
pos_1256	metab_1178	metab_1178	-	-	517.367	6.3747	pos	-	-	-	-	-	-	0.0023	3.6015	3.6408	3.7062	3.7074	3.5791	3.5608	3.4771	3.3978	3.37	3.4325	3.4151	3.3153	3.0543	2.9216	3.0341	3	2.9854	3.0088	3.3689	3.3645	3.3077	3.6291	3.7192	3.7828	3.574	3.559	3.5776	3.5609
pos_1257	metab_1179	metab_1179	-	-	348.275	6.3747	pos	-	-	-	-	-	-	0.0052	3.4466	3.5495	3.4851	3.494	3.7285	3.4713	3.367	3.413	3.3486	3.3072	3.3719	3.3429	3.5576	3.3944	3.4429	3.61	3.1973	3.4372	3.3558	3.3145	3.3587	3.8786	3.5446	3.4448	3.4941	3.481	3.4458	3.466
pos_121	metab_118	metab_118	-	-	469.331	5.8054	pos	-	-	-	-	-	-	0.0033	2.9734	2.9161	3.1721	3.0419	2.7389	3.0823	2.7973	2.6168	2.753	2.6978	2.7788	2.6612	2.2438	2.404	2.2769	2.3637	2.4417	2.6226	3.1438	3.0332	3.2462	3.4039	3.5841	3.6474	3.1652	3.1472	3.1359	3.1511
pos_1258	metab_1180	metab_1180	-	-	613.409	6.3747	pos	-	-	-	-	-	-	0.0006	4.366	4.422	4.507	4.4184	4.3565	4.3494	4.2257	4.2394	4.1807	4.2769	4.2283	4.1438	4.1708	4.0366	4.0397	4.072	4.0068	4.0513	4.3511	4.2742	4.3223	4.594	4.4587	4.4909	4.3588	4.3634	4.3593	4.3557
pos_1259	metab_1181	metab_1181	-	-	599.365	6.3858	pos	-	-	-	-	-	-	0.0029	4.0848	4.0745	4.1704	4.0986	4.0092	4.054	4.0206	3.9566	3.9517	4.0513	3.9841	3.9438	3.7636	3.6969	3.7513	3.7356	3.7466	3.7525	3.8266	3.8326	3.7963	4.0544	4.1303	4.1922	4.0634	4.0506	4.0812	4.054
pos_1260	metab_1182	metab_1182	-	-	525.305	6.3217	pos	-	-	-	-	-	-	0.0051	2.6398	2.5774	2.558	2.6667	2.7548	2.6542	2.6348	2.7768	2.7784	2.9283	2.7372	2.6118	2.8289	2.6402	2.803	2.7183	2.5637	2.5959	2.7702	2.5542	2.5952	2.8344	2.7414	2.8481	2.7842	2.7888	2.7629	2.8028
pos_1261	metab_1183	metab_1183	-	-	729.42	6.3747	pos	-	-	-	-	-	-	0.0013	4.4729	4.4554	4.5698	4.519	4.4089	4.4346	4.3835	4.3517	4.3422	4.3978	4.4152	4.2523	4.4473	4.4185	4.3472	4.3393	4.0762	4.3733	4.4876	4.3688	4.4594	4.7079	4.6112	4.67	4.5051	4.5192	4.513	4.5059
pos_1262	metab_1184	metab_1184	-	-	647.202	6.3319	pos	-	-	-	-	-	-	0.0046	3.3283	3.3346	3.3641	3.3931	3.2374	3.5896	3.3425	3.6125	3.4974	3.5444	3.4256	3.615	3.8988	3.8851	3.9514	3.9883	3.8717	3.9788	4.1613	4.1856	4.1215	4.3435	3.6764	3.6578	3.5133	3.5426	3.5527	3.5528
pos_1263	metab_1185	metab_1185	-	-	747.431	6.3645	pos	-	-	-	-	-	-	0.0027	4.227	4.1568	4.3213	4.2349	4.19	4.242	4.1412	4.1492	4.1077	4.1831	4.2262	4.0112	4.549	4.3641	4.3566	4.363	3.9677	4.3173	4.3199	4.212	4.2643	4.5298	4.3036	4.3647	4.2653	4.2962	4.2885	4.2857
pos_1264	metab_1186	metab_1186	-	-	740.441	6.3434	pos	-	-	-	-	-	-	0.0017	3.3021	3.4335	3.4239	3.228	3.5113	3.3418	2.7558	3.1298	2.7951	3.2557	2.9617	2.918	3.816	3.6077	3.3833	3.5182	2.6457	3.1323	2.7951	2.909	2.8193	3.1505	2.9156	3.0816	3.3407	3.3463	3.3547	3.3539
pos_1265	metab_1187	metab_1187	-	-	578.356	6.3434	pos	-	-	-	-	-	-	0.0053	2.9685	3.1322	3.0797	3.0606	3.2129	3.2316	2.9115	3.3529	3.0965	3.4245	2.9791	3.0596	3.2244	2.9834	3.1425	3.2434	2.8928	3.1229	2.7943	3.1288	2.8126	3.2432	3.0558	3.0992	3.2255	3.1847	3.2246	3.202
pos_1266	metab_1188	metab_1188	-	-	893.487	6.3535	pos	-	-	-	-	-	-	0.0052	3.5196	3.4814	3.5889	3.5434	3.3852	3.4851	3.3601	3.3164	3.3266	3.3391	3.4094	3.16	3.6003	3.6406	3.5351	3.4586	3.2283	3.6552	3.7974	3.6717	3.7733	4.0178	3.7799	3.8157	3.5701	3.6225	3.5979	3.6029
pos_1267	metab_1189	metab_1189	-	-	959.504	6.3319	pos	-	-	-	-	-	-	0.0125	1.7588	1.2411	1.2016	1.5481	1.1128	1.9953	2.051	2.6512	2.6249	2.3125	2.4263	2.4145	3.4279	3.6392	3.3862	3.1626	1.9877	3.4627	3.3384	3.1631	3.2229	3.3472	2.9679	2.8847	2.6537	2.7455	2.6879	2.6779
pos_122	metab_119	metab_119	-	-	295.102	5.7526	pos	-	-	-	-	-	-	0.003	2.4867	2.5723	2.3835	2.4848	2.7538	2.5566	3.4154	3.2023	3.3221	3.1966	3.4122	3.1042	2.7133	2.6265	3.6189	3.2279	3.8182	3.1141	4.0778	3.9961	4.0859	4.2676	3.9	3.9315	3.5448	3.5207	3.5479	3.5407
pos_1269	metab_1190	metab_1190	-	-	467.14	6.3103	pos	-	-	-	-	-	-	0.0155	2.5604	2.3505	2.6561	2.6309	2.434	2.6472	2.5022	2.4551	2.4924	2.473	2.5051	2.5532	2.2403	2.2118	2.2264	2.3145	2.2107	2.2954	2.5295	2.4665	2.3812	2.7035	2.6873	2.7688	2.4863	2.5009	2.5253	2.5889
pos_1271	metab_1192	metab_1192	-	-	606.354	6.3217	pos	-	-	-	-	-	-	0.0058	2.6267	2.439	2.6539	2.6889	2.4961	2.7126	2.7443	2.8011	2.7513	2.9571	2.7583	2.7035	2.4937	2.4566	2.532	2.5201	2.5384	2.6329	2.6286	2.7372	2.4695	2.6487	2.4884	2.4992	2.7118	2.7203	2.7035	2.6784
pos_1272	metab_1193	metab_1193	-	-	925.494	6.3103	pos	-	-	-	-	-	-	0.0076	2.8531	2.9017	2.993	2.8288	2.5314	2.8219	2.254	2.2006	2.2686	2.44	2.1396	2.4576	2.914	3.045	3.0152	2.6955	2.2691	2.9104	2.7646	2.8891	2.7399	3.0682	2.9089	2.7583	2.5741	2.6165	2.5784	2.5649
pos_1276	metab_1195	metab_1195	-	-	740.355	6.3	pos	-	-	-	-	-	-	0.0555	2.7563	2.7558	2.9217	2.5559	2.4072	2.4198	0.9838	2.0684	1.5071	1.5128	1.498	1.7954	0.3419	1.9234	1.7858	2.4589	2.7375	2.587	2.9209	2.9379	2.8612	3.0004	1.4372	1.0172	1.6271	1.526	1.7571	1.5521
pos_1277	metab_1196	metab_1196	-	-	469.331	6.3	pos	-	-	-	-	-	-	0.0057	3.1191	3.0817	3.2056	3.1713	3.0554	3.0711	3.4872	3.2482	3.28	3.4064	3.3217	3.2731	2.4911	2.7348	2.8035	2.7464	3.0515	2.9509	2.9686	2.8727	2.8942	3.1984	3.2437	3.3382	3.2546	3.2028	3.2304	3.2301
pos_1278	metab_1197	metab_1197	-	-	669.436	6.2885	pos	-	-	-	-	-	-	0.0193	2.2347	2.3911	2.2657	2.4424	2.3421	2.6167	0.4045	0.5682	0.3459	0.7095	1.0337	0.334	2.9492	2.9155	3.0102	2.5992	2.8041	3.1796	2.6642	2.1831	2.2997	2.69	1.9267	2.1692	2.1355	2.153	2.197	2.0816
pos_1279	metab_1198	metab_1198	-	-	133.101	6.2885	pos	-	-	-	-	-	-	0.007	1.9134	2.1097	1.7978	1.8919	2.2235	1.6479	2.035	2.017	2.0825	2.0945	2.1862	1.8898	0.8131	0.4149	1.7728	1.8116	2.0652	1.71	2.3486	2.5985	2.3663	2.8071	2.3247	2.3855	2.222	2.2005	2.2326	2.195
pos_1280	metab_1199	metab_1199	-	-	528.314	6.2667	pos	-	-	-	-	-	-	0.0134	2.2194	2.1121	2.2559	2.2528	2.5212	2.4635	2.5076	2.9926	2.7881	3.1154	2.6505	2.5798	2.3651	1.9795	2.688	2.627	2.8113	2.5967	2.561	2.9031	2.4729	2.8897	2.6399	2.5824	2.5861	2.5116	2.5542	2.5012
pos_13	metab_12	metab_12	-	-	725.436	10.3801	pos	-	-	-	-	-	-	0.0062	3.7257	4.2436	4.1144	2.9936	4.5012	3.5492	3.0558	3.5057	3.0505	3.0287	3.702	3.0643	4.2597	3.9909	3.7051	4.2066	3.3977	3.0686	2.8528	2.9999	2.8753	2.7496	2.8058	3.1249	3.8801	3.8652	3.8522	3.8152
pos_123	metab_120	metab_120	-	-	477.285	5.8487	pos	-	-	-	-	-	-	0.0024	4.1539	4.1791	4.272	4.284	4.1509	4.3755	4.2387	4.4537	4.3272	4.5602	4.3327	4.2799	4.4745	4.3576	4.4435	4.3571	4.1251	4.3181	4.1924	4.327	4.2231	4.4296	4.2996	4.3385	4.419	4.4122	4.3946	4.3958
pos_1281	metab_1200	metab_1200	-	-	477.191	6.2667	pos	-	-	-	-	-	-	0.0091	2.9845	2.6517	2.7941	3.0909	1.8274	2.7427	3.1373	2.7584	2.9838	2.9018	2.9573	2.5588	1.2536	2.2381	1.9417	1.3108	2.309	2.5317	2.2978	2.402	2.3123	1.4837	2.2124	2.542	2.6658	2.647	2.7131	2.6818
pos_1282	metab_1201	metab_1201	-	-	675.409	6.2667	pos	-	-	-	-	-	-	0.0018	3.7468	3.7116	3.8374	3.6404	3.7136	3.7838	3.6085	3.6713	3.5335	3.7225	3.6807	3.3648	3.2577	3.2141	3.4913	3.2866	3.6343	3.3988	3.5623	3.6088	3.5112	3.719	3.5427	3.6605	3.5298	3.5396	3.547	3.5362
pos_1283	metab_1202	metab_1202	-	-	491.3	6.278	pos	-	-	-	-	-	-	0.0017	3.331	3.3872	3.3836	3.525	3.4678	3.5259	3.3325	3.5684	3.4638	3.8183	3.5201	3.3319	3.5139	3.2871	3.2973	3.3948	3.1336	3.2358	2.9465	3.2804	3.0427	3.3767	3.3873	3.3773	3.529	3.5333	3.5172	3.5238
pos_1285	metab_1203	metab_1203	-	-	615.389	6.2667	pos	-	-	-	-	-	-	0.0019	4.0659	4.0606	4.2208	4.0069	4.0075	4.0771	4.1078	4.0929	4.0107	4.0282	4.1804	3.9088	3.399	3.6103	3.7307	3.6491	3.9965	3.7642	4.1181	4.0798	4.0203	4.2734	4.153	4.2718	4.0422	4.0635	4.0548	4.0535
pos_1286	metab_1204	metab_1204	-	-	590.388	6.2562	pos	-	-	-	-	-	-	0.003	2.8751	2.8518	2.9915	3.0273	2.9081	3.1357	2.6964	2.9662	2.7933	3.016	2.8813	2.8697	2.8537	2.7693	2.9325	2.8019	2.9322	3.0601	2.5386	2.7922	2.4001	2.7619	2.6642	2.6681	2.9677	2.9429	2.9524	2.9566
pos_1287	metab_1205	metab_1205	-	-	463.27	6.2448	pos	-	-	-	-	-	-	0.0089	1.8859	1.7104	1.917	2.1208	2.1959	2.2631	2.1436	2.4857	2.4154	2.6409	2.4077	2.277	2.5188	2.3555	2.3591	2.2323	1.824	2.2825	2.5565	2.4434	2.3112	2.6596	2.0753	2.2732	2.3972	2.3608	2.4204	2.3936
pos_1288	metab_1206	metab_1206	-	-	244.191	6.2222	pos	-	-	-	-	-	-	0.004	3.017	3.008	2.9964	2.9519	2.9669	3.0353	3.0492	3.1001	3.0746	3.0442	3.0417	3.0691	3.2913	3.2578	3.3022	3.3131	3.2997	3.3107	3.3146	3.318	3.2911	3.4347	3.0166	2.9536	3.1584	3.1902	3.1668	3.1839
pos_1289	metab_1207	metab_1207	-	-	657.352	6.2119	pos	-	-	-	-	-	-	0.0287	2.3467	2.1664	2.3382	2.3928	2.1682	2.3284	1.9785	2.4558	2.2011	2.8004	2.1918	2.1233	2.7713	2.6248	2.5614	2.4448	2.1303	2.4453	2.1676	2.4275	1.9823	2.2571	2.0634	2.3543	2.2068	2.3039	2.3724	2.2285
pos_1290	metab_1208	metab_1208	-	-	548.307	6.2222	pos	-	-	-	-	-	-	0.005	3.3801	2.9321	3.5104	3.2106	2.9711	3.2544	3.4152	3.5776	3.524	3.807	3.4575	3.6812	2.933	3.4525	3.438	3.4213	3.9169	3.5862	3.4143	3.7686	3.4903	4.0513	3.4406	3.543	3.5095	3.4792	3.4976	3.4643
pos_1291	metab_1209	metab_1209	-	-	957.487	6.1684	pos	-	-	-	-	-	-	0.0094	2.9037	2.7137	3.1605	2.7901	2.4966	2.9145	2.5237	2.589	2.6556	2.5707	2.6922	2.1752	2.9803	3.1893	2.915	2.6903	2.7607	2.972	2.9728	2.9257	2.8343	3.0639	2.7029	3.0126	2.762	2.8167	2.8224	2.7743
pos_124	metab_121	metab_121	-	-	601.38	5.8601	pos	-	-	-	-	-	-	0.0483	1.6331	2.0718	2.2069	1.9827	1.8813	2.2911	1.7941	1.9811	2.0555	2.1567	1.8994	2.3055	0.8351	1.5385	1.6556	1.7707	1.5255	1.8917	1.8487	1.8458	1.3251	1.7768	2.2315	2.169	1.9351	2.0358	1.8043	2.0323
pos_1292	metab_1210	metab_1210	-	-	193.085	6.1684	pos	-	-	-	-	-	-	0.0059	2.5025	2.4274	2.4537	2.5627	1.9607	2.3014	2.8205	2.5464	2.7701	2.3135	2.7599	2.646	1.7188	2.0223	2.0789	1.7781	2.25	2.2348	2.5921	2.9261	2.7472	3.3321	2.5962	2.4683	2.5142	2.5276	2.5559	2.5329
pos_1293	metab_1211	metab_1211	-	-	721.428	6.1787	pos	-	-	-	-	-	-	0.0063	3.3905	3.3601	3.2917	3.5442	3.1403	3.5197	3.1538	3.2498	3.1389	3.5394	3.1598	3.2231	3.1538	3.0985	3.0642	3.1836	3.118	3.2579	2.8078	3.1544	2.8047	3.1328	2.8747	2.892	3.2348	3.2675	3.2923	3.2668
pos_1294	metab_1212	metab_1212	-	-	209.153	6.1572	pos	-	-	-	-	-	-	0.0098	2.9275	2.2985	2.7387	2.8229	2.359	2.6173	2.4614	2.6098	2.6119	2.6122	2.6414	2.0876	2.232	2.3982	2.6621	2.2713	2.8056	2.4879	2.4555	2.4379	2.3781	2.7181	2.3269	2.4857	2.5623	2.5799	2.5591	2.5123
pos_1296	metab_1213	metab_1213	-	-	383.243	6.1572	pos	-	-	-	-	-	-	0.0055	2.519	2.6049	2.9191	2.654	2.8051	2.6654	2.5722	2.7901	2.6837	2.8664	2.6782	2.6349	2.6337	2.6279	2.8643	2.699	2.9439	2.7183	2.3729	2.898	2.4066	3.078	2.479	2.7084	2.7352	2.7295	2.7575	2.7662
pos_1299	metab_1215	metab_1215	-	-	923.496	6.1252	pos	-	-	-	-	-	-	0.0145	2.5246	2.1406	2.8222	2.4186	2.3661	2.5421	2.2229	2.3608	1.9066	2.2009	2.5197	1.9186	3.1689	3.2091	3.139	2.9406	2.7815	3.019	2.4341	2.5382	2.2677	2.7517	2.434	2.9791	2.6308	2.6789	2.7336	2.6503
pos_1300	metab_1216	metab_1216	-	-	803.457	6.1252	pos	-	-	-	-	-	-	0.0182	3.0227	2.8564	3.3222	3.0733	3.0075	3.1805	2.5907	2.623	2.1883	3.1706	2.3777	2.8194	3.7951	3.8279	3.7561	3.6442	3.4299	3.6363	2.0018	2.4765	1.9667	2.3143	1.9395	1.8549	2.8843	2.9843	3.0054	2.8943
pos_1301	metab_1217	metab_1217	-	-	573.356	6.1139	pos	-	-	-	-	-	-	0.011	2.9509	2.6673	3.1226	3.072	2.6055	3.1595	2.8398	3.0357	3.0057	3.2179	2.9165	3.1284	2.3356	2.3857	2.2918	2.7444	3.1891	2.9475	1.7058	2.4369	1.7885	2.0033	2.0547	2.1138	2.8549	2.8994	2.9323	2.8589
pos_1302	metab_1218	metab_1218	-	-	635.396	6.1252	pos	-	-	-	-	-	-	0.0096	3.2752	3.1872	3.3859	3.209	3.0858	3.1179	3.0428	2.926	3.0881	2.9999	3.0313	2.834	2.8228	3.1582	3.0195	2.7806	3.1128	2.9904	3.3885	3.3517	3.3616	3.4936	3.2694	3.3922	3.1312	3.2075	3.1879	3.1477
pos_1304	metab_1219	metab_1219	-	-	761.433	6.1139	pos	-	-	-	-	-	-	0.0015	3.8003	3.7325	3.9148	3.8076	3.6798	3.8781	3.8501	3.8443	3.7813	3.8857	3.8773	3.7468	3.9898	4.0644	4.0102	3.8948	3.8262	4.0534	3.9038	3.8783	3.8206	4.0989	4.0164	4.1266	3.9127	3.9236	3.9282	3.925
pos_125	metab_122	metab_122	-	-	673.428	5.8704	pos	-	-	-	-	-	-	0.0308	3.1534	3.1579	3.408	3.4202	2.9067	3.533	2.1655	2.424	2.5313	2.9994	2.1696	2.6534	2.244	2.2784	2.6868	2.5174	2.7858	3.2947	3.0106	2.8738	3.031	3.4207	2.9169	2.7959	2.7243	2.9517	2.8824	2.7861
pos_1306	metab_1221	metab_1221	-	-	409.31	6.1139	pos	-	-	-	-	-	-	0.0034	1.448	1.4136	1.3495	1.4189	1.0824	1.5065	3.2594	3.0459	3.0055	2.8273	3.3587	2.8075	0.8001	1.2903	1.1132	1.322	1.1747	1.8813	3.0921	3.0557	3.1272	3.5741	3.1915	3.2782	3.1131	3.1315	3.1337	3.1098
pos_1307	metab_1222	metab_1222	-	-	869.464	6.0922	pos	-	-	-	-	-	-	0.0314	2.3923	2.1734	2.5964	2.5912	1.7074	2.6379	2.5149	2.5881	2.4494	2.8925	2.4539	2.7461	2.2261	2.2492	2.3073	2.587	2.7415	2.6729	2.3842	2.8165	2.5398	2.9067	2.3179	2.4205	2.2516	2.443	2.4107	2.3326
pos_1308	metab_1223	metab_1223	-	-	287.236	6.0922	pos	-	-	-	-	-	-	0.0059	1.6947	0.6292	1.7055	0.6134	0.5685	1.447	2.9111	2.5314	2.9541	2.5915	2.9027	2.9502	0.5572	0.557	1.9314	0.9866	2.8145	1.8094	3.2242	2.778	2.9877	3.0631	2.8349	3.0817	2.6775	2.655	2.6991	2.6701
pos_1309	metab_1224	metab_1224	-	-	579.403	6.0922	pos	-	-	-	-	-	-	0.0068	3.0871	3.0149	3.1913	3.1174	2.9828	3.2549	3.0897	2.9868	2.9138	3.1162	3.0148	2.9999	2.9153	2.7399	3.0338	3.1575	3.1612	3.0711	3.5298	3.3539	3.5157	3.6238	3.5495	3.523	3.2858	3.277	3.2849	3.2318
pos_1310	metab_1225	metab_1225	-	-	589.27	6.0922	pos	-	-	-	-	-	-	0.0057	3.2194	2.9825	3.2433	2.7956	3.197	2.8852	2.9098	2.9519	2.9029	2.7651	3.0554	2.7759	3.8812	3.978	3.8964	3.6535	3.7045	3.4156	3.7481	3.4836	3.7051	4.0318	3.5532	3.6691	3.3915	3.4347	3.443	3.4192
pos_1311	metab_1226	metab_1226	-	-	353.103	6.0819	pos	-	-	-	-	-	-	0.0143	2.7433	2.4926	2.7145	2.877	0.7571	2.5928	2.9426	2.664	2.7976	2.6523	2.7433	2.4083	0.7442	2.0022	1.6526	0.7943	2.4154	2.4342	2.2032	2.4908	2.3277	1.5558	2.2564	2.5152	2.5118	2.4587	2.4747	2.4139
pos_1312	metab_1227	metab_1227	-	-	835.447	6.0819	pos	-	-	-	-	-	-	0.0186	3.1588	3.052	3.363	3.1907	2.7685	3.2995	3.2338	3.1459	3.112	3.3778	3.1753	3.183	2.5036	2.6362	2.7677	3.1369	3.0695	3.0187	2.9755	3.1321	2.9075	3.3422	2.9421	3.0651	2.9658	3.0142	3.0873	2.9406
pos_1313	metab_1228	metab_1228	-	-	221.19	6.04	pos	-	-	-	-	-	-	0.0038	3.3101	3.2237	3.4295	3.3887	3.0854	3.2576	3.441	3.4246	3.4098	3.4058	3.5183	3.2636	3.0203	3.3688	3.4748	3.3448	3.6552	3.5248	3.3874	3.5723	3.44	3.9138	3.5144	3.4886	3.4049	3.4159	3.4076	3.4376
pos_126	metab_123	metab_123	-	-	415.196	5.8601	pos	-	-	-	-	-	-	0.0027	3.6308	3.7149	3.522	3.6016	3.2623	3.3444	4.0061	3.835	3.9992	3.4977	3.9237	3.6158	2.8112	3.2992	3.5401	3.1823	3.6379	3.587	3.2773	3.1384	3.348	3.9105	3.2248	3.2691	3.5395	3.5478	3.5571	3.5316
pos_1317	metab_1230	metab_1230	-	-	437.341	6.0819	pos	-	-	-	-	-	-	0.0018	4.6579	4.5784	4.7658	4.6162	4.5054	4.6404	4.5996	4.5505	4.5253	4.4893	4.6087	4.4502	4.2741	4.4262	4.3663	4.2797	4.1731	4.4448	4.5331	4.4644	4.4885	4.7571	4.7702	4.8668	4.6445	4.631	4.6231	4.6247
pos_1318	metab_1231	metab_1231	-	-	481.367	6.0197	pos	-	-	-	-	-	-	0.0141	3.0498	2.8653	3.2812	2.9911	2.716	3.103	2.6626	2.5686	2.5096	2.5405	2.6777	2.3341	1.135	2.2411	1.8441	3.0017	2.9603	2.2213	3.0291	2.9668	3.0312	3.2714	3.0997	3.2938	2.7278	2.8179	2.8242	2.7695
pos_1319	metab_1232	metab_1232	-	-	449.341	6.0197	pos	-	-	-	-	-	-	0.0066	3.5618	3.4948	3.7181	3.5023	3.4878	3.5029	2.2732	2.3277	2.1514	2.3201	2.2074	2.2176	2.4994	2.8055	2.9343	2.9093	3.2729	2.9121	2.8107	2.9839	2.7612	3.0073	3.1399	3.1588	3.0906	3.1488	3.1238	3.1239
pos_1320	metab_1233	metab_1233	-	-	619.399	6.009	pos	-	-	-	-	-	-	0.0057	3.2022	3.1465	3.4101	3.2895	3.0113	3.4414	3.0822	3.3099	3.1995	3.555	3.1599	3.3538	3.1408	2.9301	3.0287	3.099	2.4575	3.3449	3.5067	3.5027	3.4837	3.8308	3.4332	3.4221	3.2164	3.2671	3.2488	3.2358
pos_1321	metab_1234	metab_1234	-	-	585.232	5.9989	pos	-	-	-	-	-	-	0.0127	2.1306	0.9339	1.4205	1.7006	0.8872	0.9517	1.5736	1.8057	1.9289	1.6932	1.5865	2.1	0.8737	0.8735	3.7444	3.3462	3.8733	2.9368	2.2519	2.3094	1.6312	1.9777	2.1623	1.9517	2.3366	2.3994	2.4178	2.3928
pos_1322	metab_1235	metab_1235	-	-	507.187	5.9784	pos	-	-	-	-	-	-	0.0063	3.8304	2.7924	3.6043	2.4987	3.3649	2.7124	2.3593	1.9503	2.2135	2.2279	2.139	1.9933	3.3252	3.7008	3.2045	1.4125	2.67	2.2897	1.1145	1.6626	1.1308	1.466	1.1558	1.6083	3.0495	3.0795	3.0815	3.1037
pos_1323	metab_1236	metab_1236	-	-	455.134	5.8974	pos	-	-	-	-	-	-	0.0038	5.0104	5.0318	4.9251	4.8387	5.0464	4.4431	4.8921	4.7309	4.8387	4.5883	4.9149	4.6276	4.6151	4.5706	4.6023	4.406	4.48	4.1716	4.595	4.3994	4.5683	4.6019	5.0495	4.9956	4.9807	4.9464	4.9281	4.9529
pos_1324	metab_1237	metab_1237	-	-	784.469	5.9377	pos	-	-	-	-	-	-	0.0046	3.1243	3.2373	3.3046	3.209	3.2108	3.2906	2.474	3.1283	2.5866	3.3062	2.9141	2.8267	3.9053	3.7977	3.6504	3.4632	2.5212	3.4696	2.3559	2.6593	2.4414	2.7723	2.6483	2.5637	3.4116	3.4106	3.4463	3.4085
pos_127	metab_124	metab_124	-	-	738.426	5.9377	pos	-	-	-	-	-	-	0.0053	2.5895	2.7083	2.7697	2.7274	2.8078	2.9314	1.9304	2.8826	2.1294	2.9801	2.3278	2.4106	3.4751	3.3363	3.1852	2.9571	1.7952	2.9736	1.1161	2.2873	1.8175	1.8914	1.1507	2.1111	2.9981	2.9603	2.9633	2.9627
pos_1330	metab_1241	metab_1241	-	-	603.316	5.8487	pos	-	-	-	-	-	-	0.0085	2.6568	2.5639	2.8048	2.7811	2.4263	3.0902	2.7945	3.0515	3.0205	3.1513	3.0021	3.0237	2.9601	2.8379	2.8755	2.7565	2.8152	2.9904	2.8694	2.8613	2.6726	3.0087	2.8796	2.9734	2.8529	2.9127	2.9037	2.9112
pos_1331	metab_1242	metab_1242	-	-	752.442	5.8487	pos	-	-	-	-	-	-	0.0034	2.3911	2.2276	2.5698	3.0094	1.6026	3.2059	2.9539	3.3243	3.1563	3.4947	3.1209	3.091	3.1245	3.0775	3.3734	3.0504	2.9708	3.3967	2.9791	3.25	3.0216	3.0185	3.0615	3.018	3.0548	3.0732	3.0653	3.0834
pos_1332	metab_1243	metab_1243	-	-	621.326	5.8487	pos	-	-	-	-	-	-	0.0077	2.4774	2.937	2.9681	3.142	2.694	3.2904	2.86	3.2869	3.0939	3.4864	3.0199	2.9937	3.3017	3.1245	3.2378	3.1964	2.7885	3.2341	2.9365	3.1185	2.9317	2.9298	2.9289	3.0084	3.0108	3.0442	3.073	3.0606
pos_1333	metab_1244	metab_1244	-	-	724.411	5.8487	pos	-	-	-	-	-	-	0.0026	3.4706	3.4145	3.6378	3.9254	3.0963	4.0695	3.9252	4.2847	4.0981	4.4215	4.0378	4.0538	4.0294	3.9875	4.2768	4.0725	3.9867	4.3271	3.9874	4.2112	4.02	4.1325	3.9935	3.9852	3.9779	3.9867	3.9672	3.9592
pos_1335	metab_1246	metab_1246	-	-	479.191	5.8487	pos	-	-	-	-	-	-	0.0055	3.2734	2.7441	2.9429	3.0301	2.3976	2.8183	3.5019	3.3983	3.4546	3.4154	3.4284	3.607	2.5228	2.7012	3.5633	3.2943	4.054	3.443	3.2079	3.2514	3.175	3.584	3.0683	2.9908	3.1979	3.2358	3.2457	3.2291
pos_1337	metab_1248	metab_1248	-	-	211.169	5.8382	pos	-	-	-	-	-	-	0.006	3.199	3.0917	3.255	3.1944	2.8822	3.3412	2.8015	2.6969	2.6801	2.7446	2.7874	2.7189	2.8449	2.997	2.9465	2.9609	2.9756	3.232	3.0531	3.1812	3.0436	3.5305	3.1409	3.0677	2.9533	3.0019	2.9882	2.983
pos_1338	metab_1249	metab_1249	-	-	483.219	5.8164	pos	-	-	-	-	-	-	0.0141	2.2303	2.5388	2.5198	2.5633	2.508	2.5456	2.5564	2.5125	2.6037	2.6817	2.5526	2.8133	2.0025	2.2327	2.6513	2.6767	2.7601	2.5732	1.9709	2.4199	2.2753	2.6402	2.5272	2.4495	2.5886	2.6595	2.5879	2.5607
pos_128	metab_125	metab_125	-	-	287.055	5.9581	pos	-	-	-	-	-	-	0.016	3.139	3.1686	2.994	2.693	3.2549	2.4766	2.9513	2.4208	2.6835	2.4003	2.9315	2.4343	2.9679	2.7797	2.9029	2.6199	2.5044	1.9585	2.8571	2.3794	2.87	2.9986	2.941	2.9444	2.9768	2.8589	2.8761	2.879
pos_1339	metab_1250	metab_1250	-	-	550.217	5.8164	pos	-	-	-	-	-	-	0.0461	2.5085	2.1589	1.9882	2.6076	1.6992	2.044	2.3465	2.0654	2.071	2.2269	1.9316	2.2277	0.0436	1.3464	1.377	1.7991	1.8531	2.048	0.521	0.054	1.1119	0.7829	0.9276	0.8378	1.5625	1.7584	1.7458	1.7101
pos_1342	metab_1252	metab_1252	-	-	569.383	5.8054	pos	-	-	-	-	-	-	0.0073	3.1444	3.0869	3.305	3.1516	2.9336	3.1585	2.5952	2.6136	2.758	2.4805	2.6358	2.4332	3.0524	3.0544	3.0026	2.9288	2.8319	3.0559	3.8207	3.6795	3.8524	4.0486	3.667	3.6953	3.2438	3.3084	3.2931	3.2901
pos_1343	metab_1253	metab_1253	-	-	209.153	5.8054	pos	-	-	-	-	-	-	0.0033	3.0247	2.9435	3.0545	2.9957	2.9114	3.1319	3.4762	3.445	3.4743	3.638	3.496	3.5449	3.115	3.179	3.2697	3.2837	3.5564	3.4617	3.5648	3.5704	3.5404	3.9526	3.5548	3.4897	3.4185	3.3897	3.409	3.3967
pos_1345	metab_1255	metab_1255	-	-	692.385	5.7737	pos	-	-	-	-	-	-	0.0056	2.4628	2.6883	2.744	3.3007	2.1737	3.538	3.709	3.9408	3.8716	4.1319	3.6867	3.6868	3.0262	2.9333	3.5502	3.1574	3.5249	3.7082	3.8786	4.0254	3.8611	3.7682	3.9116	3.8208	3.2621	3.2578	3.2177	3.2336
pos_1346	metab_1256	metab_1256	-	-	281.174	5.7627	pos	-	-	-	-	-	-	0.0048	2.4028	2.4558	2.419	2.2464	2.6553	2.2724	2.304	2.2229	2.1771	2.3713	2.4382	2.2159	2.0854	1.7077	2.2451	2.4193	2.1995	2.103	1.8688	2.4743	2.1443	2.5386	2.4703	2.4587	2.5636	2.5365	2.5379	2.5591
pos_1347	metab_1257	metab_1257	-	-	639.336	5.7526	pos	-	-	-	-	-	-	0.0079	2.7255	2.9252	2.8529	3.1953	2.6144	3.4036	3.3278	3.647	3.5266	3.8294	3.3971	3.3678	3.5769	3.4422	3.5674	3.4955	3.229	3.6214	3.5627	3.74	3.4907	3.4767	3.3293	3.3202	3.0964	3.1513	3.1546	3.1555
pos_1348	metab_1258	metab_1258	-	-	598.306	5.7412	pos	-	-	-	-	-	-	0.0161	2.2532	2.31	2.4404	2.1327	2.3779	2.2995	2.2286	2.3452	2.4531	2.4464	2.4953	2.4883	2.2625	2.404	3.1164	2.7879	3.4794	2.6319	3.6882	3.622	3.7706	4.0364	3.5173	3.6078	2.8445	2.8424	2.9538	2.8548
pos_1349	metab_1259	metab_1259	-	-	563.192	5.7412	pos	-	-	-	-	-	-	0.0065	3.0476	2.9328	2.9596	3.2549	1.8425	3.0826	3.2459	3.0801	3.1588	3.1442	3.1005	3.2115	1.256	1.8335	2.3733	2.7942	2.5199	2.9603	2.5246	2.689	2.5438	2.5712	2.9599	2.8208	3.0149	2.9753	2.9811	3.0185
pos_129	metab_126	metab_126	-	-	601.388	6.0197	pos	-	-	-	-	-	-	0.0019	4.2867	4.2158	4.4384	4.2554	4.1658	4.2847	4.0839	4.1	4.0439	4.1249	4.166	3.9405	4.0671	4.1787	4.0972	3.9759	3.9676	4.129	4.1306	4.0617	4.1005	4.3381	4.2843	4.392	4.2027	4.2248	4.2128	4.2087
pos_1351	metab_1261	metab_1261	-	-	629.369	5.7309	pos	-	-	-	-	-	-	0.0032	3.2831	3.3102	3.6296	3.3864	3.1836	3.4309	3.3187	3.1951	3.1787	3.1882	3.3615	3.1328	2.9971	2.9964	3.0763	3.3648	3.1333	3.3307	2.694	2.4968	2.4166	2.9196	2.9773	3.1946	3.2446	3.2558	3.2327	3.2595
pos_1352	metab_1262	metab_1262	-	-	631.417	5.7309	pos	-	-	-	-	-	-	0.0052	3.1827	3.4706	3.7342	3.5132	3.4743	3.5048	3.2973	3.3783	3.3191	3.3826	3.4475	3.1335	3.301	3.3561	3.4049	3.4247	3.1402	3.4846	3.1953	3.073	3.1156	3.5069	3.1798	3.1398	3.3315	3.3762	3.3713	3.3582
pos_1353	metab_1263	metab_1263	-	-	789.442	5.7197	pos	-	-	-	-	-	-	0.0113	2.3602	2.8811	3.1924	2.8797	2.7635	2.9069	2.5718	2.7392	2.607	2.7718	2.7484	2.3532	3.0232	2.6378	2.6724	2.9679	1.9187	2.8016	1.8971	1.6675	1.7106	2.2183	1.7809	1.8291	2.507	2.5811	2.5729	2.5587
pos_1354	metab_1264	metab_1264	-	-	605.259	5.7197	pos	-	-	-	-	-	-	0.0288	1.8242	2.0057	1.7056	2.0872	1.6065	1.5814	2.1767	2.187	2.4839	1.3164	2.2915	2.064	1.1699	2.6964	2.3755	1.8152	2.0566	2.4052	3.5473	2.9754	3.522	3.6938	2.9815	3.0588	2.387	2.5393	2.5662	2.5516
pos_1355	metab_1265	metab_1265	-	-	536.381	5.7197	pos	-	-	-	-	-	-	0.0075	3.0559	3.1879	3.535	3.2328	3.1785	3.246	2.7862	2.9736	2.7833	2.884	3.0053	2.3265	3.0064	2.9119	2.9352	3.0216	2.5806	3.0628	2.167	2.057	1.8885	2.5859	2.7764	3.0916	3.1132	3.1158	3.0586	3.1054
pos_1356	metab_1266	metab_1266	-	-	628.298	5.7197	pos	-	-	-	-	-	-	0.019	2.855	2.2417	2.6601	1.9212	2.5238	2.2512	1.5822	1.9796	2.0482	2.1442	1.7396	2.3061	3.22	3.5224	2.8148	2.1193	2.2818	2.5876	2.5896	2.6127	2.6982	2.9241	2.5462	2.5348	2.438	2.5466	2.5494	2.4748
pos_1357	metab_1267	metab_1267	-	-	472.35	5.7096	pos	-	-	-	-	-	-	0.0165	2.3053	2.4419	2.6596	2.5109	2.2752	2.5257	2.2087	2.2463	2.2751	2.2089	2.2579	2.4008	1.6067	1.7916	1.836	2.2339	2.0596	2.2944	2.7939	2.0692	2.5282	2.4493	2.4233	2.597	2.3553	2.3333	2.3019	2.2535
pos_1358	metab_1268	metab_1268	-	-	747.431	5.7096	pos	-	-	-	-	-	-	0.0106	1.299	2.1837	2.4545	2.2525	1.9273	2.3746	2.2016	2.3841	2.1506	2.2505	2.5772	1.6698	3.0505	2.2806	2.8533	2.8865	1.2256	2.7304	2.9443	2.8081	2.7935	3.2513	2.6852	3.0555	2.4607	2.5087	2.5015	2.5347
pos_1359	metab_1269	metab_1269	-	-	507.335	5.6877	pos	-	-	-	-	-	-	0.0053	2.6134	2.2785	2.6132	2.4984	2.004	2.9752	2.6509	3.0074	2.9839	3.1106	2.7338	3.1285	1.5808	0.5472	2.3579	2.765	2.6666	2.4641	2.9401	2.8915	2.897	3.3674	2.9576	2.7537	2.7346	2.7207	2.7511	2.7582
pos_130	metab_127	metab_127	-	-	679.42	6.0297	pos	-	-	-	-	-	-	0.0066	3.824	3.7983	4.0194	3.9029	3.6766	3.9004	3.2584	3.3936	3.2937	3.6947	3.2708	3.4023	3.1799	3.34	3.3027	3.4194	3.42	3.536	2.3608	2.9262	2.3481	3.0223	2.6244	2.8231	3.4465	3.5062	3.4988	3.4876
pos_1360	metab_1270	metab_1270	-	-	448.233	5.7096	pos	-	-	-	-	-	-	0.0037	3.0215	2.7246	2.9382	2.7976	2.7356	2.7238	2.7966	2.6941	2.7623	2.7033	2.8033	2.7724	3.0484	3.0987	3.3094	3.0786	3.3965	3.0489	3.4691	3.4228	3.5548	3.6211	3.2221	3.1324	3.0091	2.9893	2.9919	2.9784
pos_1361	metab_1271	metab_1271	-	-	385.164	5.7096	pos	-	-	-	-	-	-	0.0076	3.6924	2.7025	3.5578	1.1262	3.4418	2.6232	0.0088	0.3651	0.6492	0.0338	0.0042	1.0733	3.4602	3.7203	3.1517	1.7983	2.2034	2.6752	0.041	0.1336	0.0043	0.2116	0.2492	0.3288	3.0077	2.9576	3.0058	3.0153
pos_1362	metab_1272	metab_1272	-	-	513.212	5.7197	pos	-	-	-	-	-	-	0.0049	3.7124	2.7896	3.5582	2.4015	3.412	2.8101	1.1284	1.4928	2.0729	1.7321	1.6734	2.3087	3.4505	3.7422	3.0983	2.1525	2.3321	2.7205	1.8482	1.7674	1.6914	2.0259	2.0407	2.0622	3.0455	3.0559	3.0806	3.0421
pos_1363	metab_1273	metab_1273	-	-	347.208	5.6981	pos	-	-	-	-	-	-	0.0024	2.2719	2.6506	2.5577	2.506	2.3422	2.4171	2.9113	2.9061	2.8536	2.7685	2.9879	2.6538	2.2871	2.4107	3.1619	2.8134	3.1274	2.8466	2.7215	3.0461	2.801	3.3575	2.6672	2.7323	2.7622	2.7609	2.7752	2.7575
pos_1365	metab_1275	metab_1275	-	-	343.154	5.7096	pos	-	-	-	-	-	-	0.0022	3.8571	3.6846	3.7959	3.9297	3.4739	3.8064	3.7607	3.6658	3.7049	3.7116	3.6517	3.7483	3.7987	3.7111	3.7605	3.8174	3.7035	3.8539	3.7304	3.8881	3.7794	3.9904	3.8759	3.8186	3.7569	3.7578	3.7561	3.7378
pos_1366	metab_1276	metab_1276	-	-	436.291	5.6877	pos	-	-	-	-	-	-	0.0052	3.0728	3.1116	3.1135	3.2181	2.9843	3.1727	3.6632	3.6734	3.6235	3.7306	3.6981	3.4393	3.4427	3.501	3.8469	3.6742	3.9304	3.7999	3.7171	3.7619	3.7603	4.1145	3.5448	3.4758	3.4844	3.5262	3.4976	3.4795
pos_1367	metab_1277	metab_1277	-	-	703.296	5.6765	pos	-	-	-	-	-	-	0.0553	2.186	2.0614	2.1685	2.6388	1.603	2.4483	2.6273	2.3157	2.4891	2.6575	2.3566	2.6673	2.1064	2.0146	2.0347	2.507	1.8606	2.5043	2.0018	1.8944	1.829	1.6958	1.9581	1.9779	1.9664	2.1003	2.271	2.2248
pos_1368	metab_1278	metab_1278	-	-	499.199	5.6765	pos	-	-	-	-	-	-	0.0126	2.662	2.0848	2.4375	2.4639	2.1173	2.2347	2.3402	2.3309	2.3219	2.5327	2.1358	2.363	1.874	2.3581	2.6099	2.0458	2.4885	2.7563	2.8094	2.7716	2.7655	2.6483	2.5139	2.4166	2.266	2.2669	2.3252	2.3235
pos_1369	metab_1279	metab_1279	-	-	615.389	5.6765	pos	-	-	-	-	-	-	0.0067	3.4417	3.3705	3.694	3.3801	3.3581	3.5159	3.31	3.3065	3.1505	3.2139	3.3931	3.0244	3.4906	3.3938	3.2641	3.4828	2.8573	3.3737	3.0336	2.9147	3.0105	3.2702	3.1351	3.3282	3.2055	3.2605	3.257	3.243
pos_131	metab_128	metab_128	-	-	401.32	6.0819	pos	-	-	-	-	-	-	0.0044	3.3137	3.2375	3.4323	3.2684	3.127	3.3127	3.2598	3.1339	3.1119	3.0919	3.2793	3.0521	2.3107	2.667	2.6147	2.7206	2.9015	2.8216	3.2543	3.3162	3.2789	3.4965	3.598	3.6455	3.3332	3.3467	3.3541	3.3151
pos_1370	metab_1280	metab_1280	-	-	625.229	5.6765	pos	-	-	-	-	-	-	0.0049	2.9098	2.83	2.64	3.0695	2.1274	2.7587	2.7847	2.5572	2.5773	2.5385	2.5717	2.7331	1.9951	2.2553	2.4403	2.4398	2.3436	2.3184	2.3429	2.1403	2.3065	2.3812	2.5463	2.4089	2.5572	2.5719	2.5877	2.5872
pos_1371	metab_1281	metab_1281	-	-	657.248	5.6552	pos	-	-	-	-	-	-	0.0226	2.6894	2.4957	2.514	2.8462	2.3189	2.6517	2.6296	2.4633	2.5352	2.5842	2.4961	2.6559	1.1087	1.6667	1.9308	2.0781	2.0923	2.2016	2.0705	1.7772	1.7714	1.8818	2.5371	2.4218	2.5287	2.533	2.3952	2.4656
pos_1372	metab_1282	metab_1282	-	-	275.128	5.6449	pos	-	-	-	-	-	-	0.0073	2.9517	2.1248	2.7069	1.0111	2.7263	1.9358	0.7489	1.5783	0.9545	1.5749	1.1552	2.3001	3.0393	3.1954	2.7017	2.1673	1.7372	2.4469	0.7667	0.7822	0.7815	0.9032	0.7978	0.7844	2.3221	2.3596	2.3542	2.3238
pos_1374	metab_1284	metab_1284	-	-	600.265	5.6449	pos	-	-	-	-	-	-	0.0051	3.4703	2.7008	3.2256	2.6622	3.0898	2.8774	2.4807	2.8117	2.8168	3.0001	2.6305	3.3108	3.562	3.7362	3.3177	2.8502	2.8948	3.2688	2.524	2.3658	2.3727	2.3633	2.1017	2.1537	3.0634	3.0388	3.0503	3.0211
pos_1375	metab_1285	metab_1285	-	-	219.138	5.6337	pos	-	-	-	-	-	-	0.0175	1.3107	2.0011	1.4817	1.6867	1.6943	1.9096	1.8441	1.9304	1.757	1.9201	1.995	1.8236	2.4795	2.0378	2.0521	2.1465	1.4068	1.9167	1.8878	1.3456	1.9361	1.7414	1.6052	1.9698	1.9144	1.8458	1.8341	1.8396
pos_1376	metab_1286	metab_1286	-	-	557.25	5.6337	pos	-	-	-	-	-	-	0.0063	2.2064	2.3804	2.5035	1.8167	2.8031	2.2908	2.1057	2.1509	2.0122	2.2044	2.296	2.3395	3.1768	2.897	2.6134	3.0575	2.2307	2.1825	2.2538	1.8296	2.1012	2.4052	2.031	2.1725	2.4377	2.4431	2.4777	2.4525
pos_1377	metab_1287	metab_1287	-	-	167.143	5.6337	pos	-	-	-	-	-	-	0.0093	2.7173	2.9324	2.8428	2.6651	2.6809	2.6768	3.1475	3.1076	3.1116	2.8743	3.1943	2.7973	2.613	2.6492	3.2202	2.8989	3.2007	2.9312	2.8047	3.2225	2.8879	3.4099	2.9806	3.0836	3.0023	3.0241	3.0606	2.9857
pos_1379	metab_1289	metab_1289	-	-	666.328	5.6231	pos	-	-	-	-	-	-	0.0192	2.1828	2.2961	2.2814	2.5454	1.9174	2.5608	2.4334	2.3114	2.0401	2.6234	1.7029	2.7707	1.8596	0.9484	1.3908	2.6928	2.6915	2.2808	1.1276	2.2036	1.9548	2.5095	2.2098	1.9468	2.2245	2.1586	2.208	2.1184
pos_132	metab_129	metab_129	-	-	203.179	6.1139	pos	-	-	-	-	-	-	0.0043	3.4925	3.5999	3.6164	3.6333	3.2875	3.556	3.5186	3.5715	3.5936	3.6559	3.632	3.5483	2.9763	3.2255	3.4685	3.2782	3.5966	3.3579	3.4596	3.6283	3.4429	3.9435	3.578	3.5327	3.534	3.5418	3.5735	3.5427
pos_1380	metab_1290	metab_1290	-	-	539.373	5.6021	pos	-	-	-	-	-	-	0.008	3.4574	3.3172	3.4789	3.3547	3.3028	3.2165	2.4137	2.8675	2.6439	2.5584	2.7751	2.4869	3.3193	3.4576	3.5751	3.4717	3.5049	3.8256	3.1642	3.0239	3.2915	3.5589	3.1446	3.2628	3.161	3.2291	3.2136	3.2107
pos_1381	metab_1291	metab_1291	-	-	365.233	5.5912	pos	-	-	-	-	-	-	0.0053	2.2734	2.2616	2.3775	2.2151	2.2476	2.2354	2.6062	2.6052	2.5256	2.633	2.6572	2.423	2.4624	2.365	2.6044	2.551	2.6473	2.5038	2.4273	2.5248	2.4039	2.8422	2.6131	2.62	2.5515	2.5869	2.5794	2.5651
pos_1385	metab_1294	metab_1294	-	-	309.099	5.5492	pos	-	-	-	-	-	-	0.0069	3.455	3.3776	3.4055	3.2099	3.453	3.1923	3.2158	3.2691	3.1416	3.2192	3.3249	2.9821	3.2719	3.2117	3.3574	3.1237	3.1384	3.0342	3.282	3.1243	3.2811	3.4112	3.4385	3.5101	3.3784	3.372	3.4069	3.341
pos_1386	metab_1295	metab_1295	-	-	373.13	5.5391	pos	-	-	-	-	-	-	0.0229	2.6408	2.3354	2.7499	2.7211	2.1398	2.4974	2.6759	2.3897	2.5368	2.6549	2.3604	2.5475	2.4776	2.4739	1.7587	1.8347	2.2883	2.601	1.9076	2.5215	2.3611	2.4328	2.4911	2.5873	2.3582	2.3202	2.4674	2.4027
pos_1387	metab_1296	metab_1296	-	-	340.212	5.5081	pos	-	-	-	-	-	-	0.017	2.4055	2.7328	1.5919	2.4584	2.4694	1.9253	1.9949	2.3808	0.6323	1.8377	2.3847	0.6155	2.7142	2.4007	2.6248	2.0331	2.37	1.3434	1.7284	2.1883	1.5595	2.463	2.7138	1.0216	2.218	2.281	2.3191	2.2414
pos_1388	metab_1297	metab_1297	-	-	499.212	5.5081	pos	-	-	-	-	-	-	0.0179	2.6418	2.1433	2.4825	2.666	1.4939	2.5407	2.9008	2.8626	2.775	3.0676	2.7944	3.053	1.8033	1.4333	1.0256	1.8923	2.6493	2.6191	1.9549	2.4871	2.2943	2.5992	2.1961	2.332	2.3166	2.3667	2.4349	2.3868
pos_1390	metab_1298	metab_1298	-	-	436.218	5.4671	pos	-	-	-	-	-	-	0.0014	4.7958	4.7434	4.8722	4.7081	4.5959	4.6478	4.6687	4.5913	4.6541	4.7158	4.7048	4.6842	3.8101	4.1489	4.3735	4.132	4.2786	4.356	4.4167	4.5726	4.433	4.7992	4.242	4.4091	4.5686	4.5649	4.562	4.5512
pos_1391	metab_1299	metab_1299	-	-	441.173	5.4569	pos	-	-	-	-	-	-	0.004	3.969	3.961	4.0475	3.9083	3.8818	3.8955	3.8641	3.8589	3.8929	3.9367	3.9265	3.9482	3.1394	3.3296	3.5946	3.5715	3.5012	3.5627	3.5906	3.7042	3.629	3.9124	3.5268	3.6283	3.8023	3.8046	3.8212	3.7783
pos_14	metab_13	metab_13	-	-	698.555	10.8377	pos	-	-	-	-	-	-	0.003	4.4773	4.6789	4.6145	4.458	4.731	4.5004	4.7128	4.6305	4.623	4.5968	4.6826	4.5566	4.7358	4.7567	4.7903	4.7171	4.8402	4.6616	4.8708	4.8574	4.8525	4.0777	4.8217	4.8309	4.7287	4.7266	4.7321	4.6972
pos_133	metab_130	metab_130	-	-	627.425	6.1252	pos	-	-	-	-	-	-	0.0141	3.044	2.949	3.3193	2.9839	3.1788	3.0852	1.1571	1.5365	0.0061	0.5512	1.9678	0.0077	3.8694	3.9148	3.8383	3.5451	3.1458	3.6608	1.162	1.2286	0.0065	1.3384	0.0068	1.3768	2.8837	2.9428	2.982	2.8863
pos_1392	metab_1300	metab_1300	-	-	307.097	5.4192	pos	-	-	-	-	-	-	0.0082	1.8867	1.8349	2.0385	2.2256	1.6661	1.8781	2.3455	1.9075	2.0493	2.1611	2.2282	2.0979	1.9516	1.8746	1.4109	1.5741	1.991	2.1721	2.3317	2.4816	2.4218	2.5552	2.354	2.3119	2.1602	2.1263	2.1556	2.1751
pos_1393	metab_1301	metab_1301	-	-	613.228	5.4192	pos	-	-	-	-	-	-	0.0016	4.1618	4.0608	4.0507	4.2464	3.5452	4.1113	4.1184	3.9775	4.0015	4.0427	3.9885	4.0888	3.2352	3.6356	3.6525	3.752	3.7707	3.9603	3.8204	3.844	3.8423	4.0678	3.9263	3.8582	3.9798	3.9767	3.993	3.9857
pos_1394	metab_1302	metab_1302	-	-	421.186	5.4192	pos	-	-	-	-	-	-	0.0022	4.2411	3.9775	4.0741	4.1337	3.8046	4.0226	3.7402	3.6176	3.7491	3.7678	3.7025	3.6294	3.7222	4.1145	4.002	3.71	3.848	3.6468	4.0559	4.08	4.0728	4.2162	4.0309	4.0186	3.8789	3.8995	3.8999	3.8879
pos_1395	metab_1303	metab_1303	-	-	791.291	5.4251	pos	-	-	-	-	-	-	0.0016	3.7814	3.6204	3.6729	3.9002	2.9642	3.7187	3.7878	3.5858	3.6368	3.6565	3.6294	3.8095	2.6708	3.1491	3.1745	3.4184	3.3246	3.7079	3.4966	3.4832	3.4767	3.7202	3.5547	3.4546	3.5859	3.5775	3.5695	3.5769
pos_1396	metab_1304	metab_1304	-	-	489.18	5.4192	pos	-	-	-	-	-	-	0.0033	3.6588	3.4691	3.5796	3.7249	2.9855	3.5862	3.6457	3.578	3.5675	3.5957	3.5357	3.6573	2.7526	2.9751	3.1098	3.3794	3.3318	3.4808	3.4217	3.4592	3.438	3.6956	3.6103	3.5785	3.5186	3.5326	3.5394	3.5505
pos_1397	metab_1305	metab_1305	-	-	672.336	5.3872	pos	-	-	-	-	-	-	0.0081	2.7147	2.4836	2.728	2.8385	1.8067	2.7269	2.9434	3.1089	3.0441	3.0263	2.9636	3.128	1.7914	2.5278	2.736	2.7466	2.7955	3.0344	3.0457	2.8799	3.0418	3.3605	2.9637	2.852	2.9196	2.9426	2.9771	2.9748
pos_1398	metab_1306	metab_1306	-	-	667.25	5.3769	pos	-	-	-	-	-	-	0.0085	3.0779	2.6266	2.9242	3.131	1.7071	2.9603	3.159	2.9529	3.0391	3.0366	3.0223	3.0448	1.5921	2.0747	2.3309	2.7417	2.6921	2.8205	2.9549	3.0175	3.0832	3.1116	3.1163	3.0835	2.8844	2.9165	2.9463	2.8894
pos_1399	metab_1307	metab_1307	-	-	757.284	5.3769	pos	-	-	-	-	-	-	0.0277	2.5058	1.8352	2.4566	2.7729	1.7069	2.4027	2.6984	2.1445	2.4439	2.3562	2.3535	2.5341	1.3065	1.2903	1.6887	1.4439	2.1055	2.3666	2.2594	2.3052	2.5277	2.5531	2.5666	2.3502	1.9931	2.1118	2.1159	2.1435
pos_1400	metab_1308	metab_1308	-	-	683.25	5.3769	pos	-	-	-	-	-	-	0.0055	2.734	2.2655	2.6507	2.8215	1.6503	2.6197	3.0516	2.6657	2.8522	2.8442	2.8817	2.8806	1.4786	1.8546	2.1317	2.4545	2.4796	2.4089	2.69	2.5893	2.6884	2.7803	2.9245	2.8793	2.6694	2.6543	2.6774	2.6389
pos_134	metab_131	metab_131	-	-	604.409	6.1787	pos	-	-	-	-	-	-	0.0121	2.895	2.6554	2.8667	2.8184	2.5627	2.7306	2.8777	2.9222	2.7543	2.7535	3.0121	2.5365	3.0065	3.163	3.0168	2.7791	1.9987	3.0845	3.1599	3.03	3.0559	3.3723	2.9863	3.197	2.884	2.9671	2.9638	2.9102
pos_1402	metab_1310	metab_1310	-	-	533.191	5.3661	pos	-	-	-	-	-	-	0.0029	3.5956	3.4016	3.5217	3.5673	3.2209	3.4718	3.5786	3.4382	3.4999	3.4881	3.5065	3.509	3.1236	3.3249	3.4543	3.3359	3.5029	3.4292	3.5158	3.4327	3.4804	3.7052	3.573	3.5568	3.4822	3.509	3.5045	3.4976
pos_1403	metab_1311	metab_1311	-	-	439.357	5.3661	pos	-	-	-	-	-	-	0.0089	2.8615	2.5218	3.0246	2.9915	2.4332	3.0022	2.9096	3.1834	2.4966	2.026	3.2686	1.8776	2.7515	2.8335	2.9424	2.3945	0.8035	2.7775	3.4799	3.3984	3.2705	3.5289	3.4225	3.7023	3.0492	3.044	3.1124	3.0789
pos_1404	metab_1312	metab_1312	-	-	397.166	5.3661	pos	-	-	-	-	-	-	0.0032	3.1581	2.9703	3.0473	3.1766	2.5838	3.0449	3.2196	2.8885	3.0804	2.9644	3.0049	3.0753	1.3579	2.6481	2.5134	2.6011	2.8549	3.0878	2.7414	2.7796	2.9515	2.9962	3.0333	2.9742	2.965	2.9635	2.9427	2.9488
pos_1405	metab_1313	metab_1313	-	-	565.207	5.3661	pos	-	-	-	-	-	-	0.0022	4.5376	4.4321	4.4616	4.6596	3.9516	4.4955	4.5496	4.3535	4.4221	4.426	4.4323	4.4658	3.7572	4.1084	4.0621	4.0753	4.1478	4.4471	4.2825	4.2779	4.2679	4.4846	4.3322	4.2966	4.393	4.3799	4.407	4.3983
pos_1406	metab_1314	metab_1314	-	-	595.217	5.3872	pos	-	-	-	-	-	-	0.0039	4.0333	3.9549	3.9733	4.2301	3.324	4.063	4.0753	3.8549	3.9406	3.9252	3.9244	4.0341	3.0068	3.4218	3.388	3.5071	3.533	3.8739	3.6429	3.6116	3.6005	3.8512	3.7641	3.6739	3.8622	3.8392	3.88	3.8705
pos_1407	metab_1315	metab_1315	-	-	385.128	5.3661	pos	-	-	-	-	-	-	0.0022	4.4915	4.4209	4.4378	4.6189	3.9902	4.5088	4.5693	4.4171	4.4478	4.4733	4.4633	4.5229	3.8266	4.1347	4.122	4.2086	4.2046	4.4826	4.3286	4.3197	4.2646	4.4945	4.3713	4.3199	4.4153	4.394	4.4174	4.4009
pos_1409	metab_1316	metab_1316	-	-	971.369	5.3561	pos	-	-	-	-	-	-	0.055	2.3909	1.5305	2.2665	2.5874	1.479	2.3085	2.4467	1.8757	2.2103	1.5896	2.0543	2.3246	1.4639	1.4637	1.6895	1.7778	2.1252	2.6422	2.3875	2.2162	2.4071	2.3367	2.1866	2.0383	1.906	2.031	2.0881	1.8114
pos_1410	metab_1317	metab_1317	-	-	715.274	5.4357	pos	-	-	-	-	-	-	0.002	4.0468	3.8288	3.9349	4.1332	3.243	3.9356	4.0823	3.8553	3.9573	4.0042	3.9475	3.9917	2.9915	3.6665	3.5918	3.601	3.8188	4.0907	3.9296	3.973	3.9664	4.1815	3.9775	3.9275	3.9023	3.9181	3.918	3.9019
pos_1411	metab_1318	metab_1318	-	-	377.159	5.3146	pos	-	-	-	-	-	-	0.0043	2.9121	2.5962	2.7774	2.6509	2.7098	2.4805	2.9023	2.7656	2.8809	2.6873	2.8761	2.7911	2.854	3.0789	3.0836	2.7463	3.0676	2.7877	2.7588	2.538	2.6837	2.959	2.7452	2.6762	2.7723	2.7523	2.7834	2.7601
pos_1412	metab_1319	metab_1319	-	-	757.198	5.3041	pos	-	-	-	-	-	-	0.0076	3.5305	3.5645	3.6811	3.4355	3.4076	3.3585	2.9716	2.6558	2.6112	2.813	2.8309	2.6675	3.4944	3.5398	3.3391	3.1182	3.0574	3.1643	2.7285	1.7498	2.5022	2.917	2.4832	2.4751	3.1132	3.1719	3.1723	3.1514
pos_135	metab_132	metab_132	-	-	609.327	6.1572	pos	-	-	-	-	-	-	0.0138	2.4846	2.5781	2.7167	2.9388	2.4208	3.1989	3.2855	3.4241	3.3734	3.7044	3.2427	3.3267	3.2853	3.2347	3.1975	3.0242	3.2257	3.3947	3.2332	3.4882	3.1202	3.0579	3.0302	3.1095	2.9324	3.0297	3.0322	3.0203
pos_1413	metab_1320	metab_1320	-	-	435.128	5.2836	pos	-	-	-	-	-	-	0.0081	3.2272	3.0893	3.3238	3.257	3.1078	3.0079	3.1736	2.9735	2.9858	2.858	3.1798	2.8395	3.2811	3.2027	3.2131	2.76	3.1092	3.055	2.9497	2.8604	2.8923	3.1036	3.0084	3.0963	3.0539	2.9918	3.0214	3.0483
pos_1414	metab_1321	metab_1321	-	-	523.228	5.2939	pos	-	-	-	-	-	-	0.0074	3.4576	3.2307	3.4356	3.4288	2.8893	3.3455	3.3859	3.1673	3.3042	3.2873	3.2486	3.3273	2.1841	2.7938	3.1369	3.1684	3.4127	3.2735	3.3552	3.3097	3.3938	3.6072	3.4352	3.3571	3.2675	3.2922	3.3353	3.2976
pos_1415	metab_1322	metab_1322	-	-	615.241	5.2939	pos	-	-	-	-	-	-	0.0072	3.479	3.3903	3.4523	3.6098	3.0244	3.3829	3.568	3.4303	3.4304	3.4974	3.4885	3.5877	2.7065	3.0504	3.1188	2.8419	3.2325	3.3969	3.3693	3.5026	3.243	3.6346	3.5391	3.4431	3.4405	3.3753	3.3893	3.3967
pos_1416	metab_1323	metab_1323	-	-	557.238	5.2939	pos	-	-	-	-	-	-	0.0014	3.8582	3.694	3.8131	3.8104	3.4089	3.7075	3.8414	3.6573	3.7915	3.8281	3.7379	3.7277	3.4175	3.7558	3.7951	3.6221	4.0063	3.9259	3.9046	3.9763	3.9511	4.1351	3.8841	3.8751	3.7394	3.7506	3.7498	3.7539
pos_1418	metab_1325	metab_1325	-	-	263.128	5.2836	pos	-	-	-	-	-	-	0.0068	2.5233	2.6164	2.5334	2.3972	2.6861	2.6469	3.1321	3.1954	3.2713	2.8788	3.3105	3.1129	2.7248	2.5942	2.8157	2.761	2.8618	2.5698	3.1582	3.1772	3.2158	3.4618	2.9892	3.201	2.9224	2.9584	2.9761	2.964
pos_1419	metab_1326	metab_1326	-	-	687.278	5.2734	pos	-	-	-	-	-	-	0.0056	3.336	2.9999	3.2424	3.3845	2.5404	3.1893	3.4346	3.2034	3.3084	3.3274	3.3231	3.3392	2.2902	2.8869	2.9269	3.107	3.2964	3.3486	3.3735	3.3629	3.4078	3.6603	3.4513	3.3783	3.2049	3.2543	3.2205	3.2212
pos_1420	metab_1327	metab_1327	-	-	793.306	5.2631	pos	-	-	-	-	-	-	0.0038	3.459	3.3566	3.3378	3.6661	2.4463	3.4434	3.5055	3.2265	3.3437	3.3322	3.3688	3.4973	2.5951	3.1617	3.1322	3.1557	3.2972	3.6484	3.474	3.4435	3.5037	3.7317	3.2912	3.1311	3.3004	3.3135	3.2786	3.2923
pos_1421	metab_1328	metab_1328	-	-	401.161	5.2734	pos	-	-	-	-	-	-	0.0046	3.5639	3.3666	3.4652	3.5791	3.0826	3.4166	3.3623	3.2147	3.222	3.2075	3.2981	3.3666	2.6796	2.9543	3.0977	3.1723	3.1347	3.2335	3.3432	3.3741	3.2712	3.6178	3.4053	3.3637	3.3133	3.305	3.2938	3.2724
pos_1422	metab_1329	metab_1329	-	-	582.255	5.2631	pos	-	-	-	-	-	-	0.0079	2.9624	2.6499	3.0215	2.8003	2.9374	2.7572	3.3399	3.1464	3.0247	3.162	3.3347	3.1146	3.2634	2.9943	2.7502	2.9347	2.7022	3.087	3.202	3.4342	3.3825	3.3443	3.4272	3.4046	3.1329	3.0647	3.0912	3.0995
pos_136	metab_133	metab_133	-	-	219.174	6.234	pos	-	-	-	-	-	-	0.0011	3.1901	3.1344	3.4019	3.1825	2.941	3.1286	3.2806	3.1752	3.3056	3.2105	3.3281	3.1236	2.7298	3.1184	3.3916	3.1143	3.5873	3.2518	3.2504	3.6437	3.2779	3.8876	3.3938	3.4503	3.3049	3.2977	3.3005	3.2948
pos_1423	metab_1330	metab_1330	-	-	570.243	5.2531	pos	-	-	-	-	-	-	0.0022	3.8313	3.5114	3.7401	3.7089	3.4457	3.596	3.5483	3.4412	3.5204	3.6381	3.4805	3.5092	3.5294	3.7198	3.6199	3.3925	3.682	3.7314	3.7608	3.8544	3.8259	4.0383	3.7143	3.6443	3.554	3.5643	3.5595	3.5431
pos_1424	metab_1331	metab_1331	-	-	674.353	5.2531	pos	-	-	-	-	-	-	0.0043	3.5168	3.5057	3.5286	3.5948	3.0885	3.4936	3.4572	3.405	3.396	3.4941	3.4254	3.3522	2.8517	3.2781	3.3136	3.109	3.415	3.584	3.5153	3.6024	3.5688	3.7095	3.5175	3.5109	3.5016	3.4647	3.4944	3.5006
pos_1426	metab_1333	metab_1333	-	-	371.207	5.2428	pos	-	-	-	-	-	-	0.0253	2.2516	1.7846	2.1245	2.1414	2.1473	1.9547	2.2687	2.3161	2.3949	2.5656	2.2724	2.2294	2.854	2.5419	3.001	2.856	2.9112	3.1616	3.0561	2.9634	3.0245	3.3597	2.5781	2.6928	2.3515	2.2932	2.3607	2.2147
pos_1427	metab_1334	metab_1334	-	-	632.306	5.2428	pos	-	-	-	-	-	-	0.0026	3.8688	3.8468	3.8775	3.9283	3.5967	3.9114	3.7669	3.8178	3.7366	3.939	3.7089	3.8131	3.3922	3.6164	3.6469	3.4821	3.6652	3.8123	3.7917	3.7871	3.8104	3.9492	3.8619	3.8033	3.7943	3.8036	3.8095	3.822
pos_1428	metab_1335	metab_1335	-	-	359.149	5.2631	pos	-	-	-	-	-	-	0.0026	4.6948	4.6477	4.6654	4.7433	4.4052	4.6915	4.5899	4.5969	4.5633	4.7369	4.514	4.6455	4.0998	4.2863	4.3106	4.2683	4.4125	4.5419	4.5134	4.6649	4.5486	4.8159	4.7019	4.6442	4.5832	4.6107	4.6135	4.5998
pos_1431	metab_1337	metab_1337	-	-	567.222	5.2016	pos	-	-	-	-	-	-	0.0017	4.8806	4.7998	4.8283	4.9946	4.3701	4.7979	4.83	4.6592	4.735	4.7737	4.7421	4.6967	4.2269	4.5839	4.5593	4.3551	4.6481	4.8478	4.7568	4.7816	4.7736	5.0113	4.7261	4.7076	4.7296	4.7481	4.7505	4.7446
pos_137	metab_134	metab_134	-	-	511.34	6.2562	pos	-	-	-	-	-	-	0.0061	2.9738	2.8193	2.9449	2.9209	2.8209	2.875	2.7209	2.9292	2.8301	2.9595	2.8426	2.8104	2.5753	2.2846	2.5565	2.6583	2.639	2.6832	2.5904	2.6604	2.5813	2.7139	2.8985	2.8866	2.8887	2.8703	2.8411	2.8578
pos_1435	metab_1340	metab_1340	-	-	471.153	5.1706	pos	-	-	-	-	-	-	0.0104	2.8744	3.0014	3.1484	2.7226	1.8162	2.5705	2.9534	2.4845	2.493	2.8419	2.4724	2.8221	1.1445	1.9612	1.194	1.7	2.2943	1.4515	1.2169	0.7632	1.1942	2.2559	2.3809	2.2804	2.5504	2.5359	2.4945	2.4893
pos_1436	metab_1341	metab_1341	-	-	481.185	5.3146	pos	-	-	-	-	-	-	0.0007	3.9805	3.713	3.8696	3.9636	3.4894	3.7437	3.9851	3.8458	3.8633	3.8784	3.8969	3.8594	3.446	3.5767	3.8078	3.7047	3.9086	3.836	3.8607	3.853	3.8718	4.0894	3.9242	3.9063	3.8475	3.8506	3.8491	3.8437
pos_1438	metab_1343	metab_1343	-	-	524.249	5.1597	pos	-	-	-	-	-	-	0.0063	3.0292	2.7193	3.0119	3.0918	2.5593	3.2748	3.159	3.2838	3.291	3.3247	3.2228	3.2405	2.9345	3.015	3.0634	2.9471	3.2539	3.4894	3.184	3.0599	3.2834	3.3008	3.0143	3.0438	3.1052	3.0767	3.0512	3.0856
pos_1440	metab_1344	metab_1344	-	-	177.09	5.0766	pos	-	-	-	-	-	-	0.0078	3.0057	2.9566	2.9781	3.031	2.8914	2.9643	2.8388	2.7469	2.8254	2.8216	2.7849	2.7515	2.6511	2.748	2.5995	2.4212	2.8376	2.9273	3.0347	3.1278	3.132	3.2427	3.1287	3.1247	2.879	2.8593	2.8894	2.9214
pos_1441	metab_1345	metab_1345	-	-	510.232	5.0766	pos	-	-	-	-	-	-	0.0027	4.214	4.0988	4.2092	4.3051	3.8992	4.1884	4.1245	4.0471	4.1195	4.158	4.0444	4.0905	3.7522	4.0937	3.954	3.9105	4.2418	4.3788	4.3567	4.4495	4.4486	4.5895	4.3559	4.3211	4.1434	4.1303	4.1125	4.1253
pos_1442	metab_1346	metab_1346	-	-	221.117	5.0766	pos	-	-	-	-	-	-	0.0019	3.4702	3.4273	3.49	3.5563	3.1786	3.4586	3.4068	3.2513	3.3754	3.3458	3.3103	3.2763	2.9313	3.1581	3.0601	2.8193	3.3194	3.4258	3.565	3.638	3.5892	3.7204	3.6585	3.6633	3.4255	3.421	3.4222	3.4373
pos_1443	metab_1347	metab_1347	-	-	431.168	5.0663	pos	-	-	-	-	-	-	0.0062	3.052	2.9006	2.9878	3.2272	2.2834	2.8782	2.9145	2.5629	2.8326	2.6338	2.7361	2.7684	2.1685	2.2512	2.2453	2.2098	2.5289	2.9209	2.7677	2.7789	2.8327	2.9126	2.7748	2.7984	2.6999	2.7348	2.7195	2.6918
pos_1444	metab_1348	metab_1348	-	-	665.281	5.0556	pos	-	-	-	-	-	-	0.0185	2.8545	2.3855	2.6679	2.9202	1.1513	2.9941	3.2239	2.8465	3.3162	2.8995	3.0782	3.3942	2.0857	1.8468	2.3715	3.2718	2.8141	2.9396	2.8454	2.8685	2.9179	3.5997	3.0209	2.7262	2.7378	2.8718	2.8583	2.8292
pos_1445	metab_1349	metab_1349	-	-	273.076	5.0556	pos	-	-	-	-	-	-	0.0022	2.9852	2.8119	2.9496	2.8458	2.8937	2.7986	3.0242	2.8822	2.8622	2.6558	2.9321	2.7707	3.3669	3.2046	3.0854	3.0947	2.6916	2.6661	2.3682	1.8457	2.2513	2.3415	2.5586	2.5141	2.8426	2.8305	2.8478	2.8418
pos_138	metab_135	metab_135	-	-	481.367	6.2667	pos	-	-	-	-	-	-	0.0027	3.819	3.8397	3.9605	3.6443	3.878	3.7922	3.5758	3.506	3.3636	3.1066	3.6653	3.0272	1.0779	1.9423	2.9978	2.9782	3.5814	2.7618	3.3768	3.3713	3.3201	3.5884	3.535	3.6692	3.5244	3.534	3.5327	3.5104
pos_1448	metab_1351	metab_1351	-	-	348.202	5.0454	pos	-	-	-	-	-	-	0.0021	2.8065	3.1394	2.9192	2.8826	2.985	2.6085	3.421	3.2187	3.3153	3.0961	3.4682	3.0245	2.7428	2.6617	4.1163	3.6721	4.1719	3.6176	4.4295	4.3972	4.4214	4.7037	4.3578	4.4306	3.9783	3.9557	3.9618	3.9691
pos_1449	metab_1352	metab_1352	-	-	315.18	5.0348	pos	-	-	-	-	-	-	0.002	3.1533	3.0508	3.1522	3.0204	3.0772	2.9239	2.9426	2.9178	3.022	2.8468	3.0328	2.8381	1.8516	1.8408	3.016	2.4829	3.1118	2.5241	3.5741	3.3852	3.5868	3.7647	3.4246	3.4991	3.1809	3.1905	3.1971	3.1838
pos_1450	metab_1353	metab_1353	-	-	569.188	5.0348	pos	-	-	-	-	-	-	0.0094	3.769	3.495	3.6017	3.644	3.2946	3.6068	3.8009	3.5067	3.7181	3.5292	3.7595	3.6906	3.5585	3.9588	3.7874	3.7703	4.0285	4.0853	3.4919	3.3551	3.4824	3.428	3.0623	3.1783	3.4939	3.5312	3.5339	3.5871
pos_1451	metab_1354	metab_1354	-	-	489.204	5.0248	pos	-	-	-	-	-	-	0.0033	3.4146	3.2364	3.3565	3.5009	2.8138	3.3403	3.2883	3.0868	3.2107	3.2641	3.183	3.2276	2.6742	2.9878	2.6149	2.4683	2.6948	3.2893	3.1608	3.2119	3.1629	3.4309	3.3603	3.3117	3.2185	3.2133	3.2342	3.2053
pos_1452	metab_1355	metab_1355	-	-	375.18	5.0141	pos	-	-	-	-	-	-	0.0034	3.7918	3.7543	3.7813	3.874	3.5633	3.743	3.5569	3.5407	3.5619	3.6039	3.529	3.4756	3.219	3.3687	3.3959	3.2759	3.5737	3.6959	3.6222	3.7976	3.7314	3.9014	3.7356	3.6739	3.6136	3.611	3.6173	3.5862
pos_1454	metab_1356	metab_1356	-	-	514.286	4.9933	pos	-	-	-	-	-	-	0.0287	2.1032	2.4601	2.2523	2.1784	2.6467	2.1106	1.4908	1.5114	1.5008	1.5439	1.8052	1.4795	2.9976	2.8098	2.6221	2.8408	2.0213	2.5183	2.451	2.1347	2.6511	2.8582	2.5334	2.5861	2.3905	2.3313	2.2071	2.3163
pos_1455	metab_1357	metab_1357	-	-	729.278	4.9418	pos	-	-	-	-	-	-	0.0075	2.8355	2.3601	2.5899	2.9599	1.1842	2.6851	2.9025	2.0845	2.4785	2.5802	2.3915	2.6344	1.1697	1.5864	1.308	1.2261	2.6936	2.3273	3.3138	3.2656	3.417	3.5536	3.1915	3.2289	2.7581	2.7534	2.7638	2.7115
pos_1456	metab_1358	metab_1358	-	-	333.134	4.9099	pos	-	-	-	-	-	-	0.0026	3.5226	3.3414	3.4165	3.5296	2.8547	3.3984	3.3654	3.0559	3.2461	3.2944	3.2042	3.2558	2.0611	2.853	2.8537	2.7596	3.2357	3.2481	3.4668	3.5538	3.5347	3.7255	3.5903	3.5436	3.3447	3.3528	3.3289	3.3377
pos_1457	metab_1359	metab_1359	-	-	131.048	4.8998	pos	-	-	-	-	-	-	0.0207	2.7765	2.8271	2.8445	3.185	2.4105	2.838	2.7968	2.9744	2.8721	2.7161	2.8391	2.4017	2.7725	2.7619	2.652	2.6106	2.8769	2.9246	2.8719	2.7392	3.0722	2.9864	2.864	2.8834	2.7954	2.8344	2.6822	2.8028
pos_139	metab_136	metab_136	-	-	303.232	6.3	pos	-	-	-	-	-	-	0.0044	2.4508	2.6687	2.453	2.2782	2.9922	2.3615	2.8276	2.629	2.8961	2.5952	2.8639	2.8181	2.5434	2.261	2.5504	2.749	2.7845	2.5022	2.9199	2.6897	2.7917	3.1755	2.7891	2.8573	2.7684	2.7499	2.7792	2.7521
pos_1459	metab_1360	metab_1360	-	-	521.216	4.9099	pos	-	-	-	-	-	-	0.0014	4.2545	4.0744	4.1808	4.2304	4.0057	4.0994	4.2524	4.0067	4.1771	4.1369	4.1297	4.1178	4.0529	4.2678	4.0942	3.8938	4.1224	4.1923	4.347	4.3341	4.4145	4.5809	4.3953	4.3565	4.1941	4.1929	4.2006	4.1846
pos_1460	metab_1361	metab_1361	-	-	385.165	4.8998	pos	-	-	-	-	-	-	0.0023	3.5348	3.4212	3.4971	3.61	3.1463	3.527	3.4693	3.3527	3.4716	3.5257	3.3825	3.5127	2.6355	3.003	2.9691	2.9139	3.2065	3.4775	3.4293	3.5695	3.5334	3.7817	3.5986	3.5638	3.4373	3.4473	3.4306	3.4269
pos_1462	metab_1362	metab_1362	-	-	592.275	4.8893	pos	-	-	-	-	-	-	0.0051	2.9619	2.7386	2.879	2.998	2.4341	2.8025	2.8526	2.8633	2.9354	3.1693	2.8089	2.8888	2.5748	3.0612	2.9191	2.5128	3.0647	3.3415	3.5274	3.5298	3.5725	3.7474	3.3076	3.394	2.9707	2.967	2.9318	2.9568
pos_1463	metab_1363	metab_1363	-	-	399.142	4.8893	pos	-	-	-	-	-	-	0.0034	2.8179	2.7523	2.8071	3.0746	2.2123	2.853	2.9001	2.609	2.7267	2.7185	2.677	2.596	1.6018	2.5051	2.5492	1.3095	2.6005	2.8689	2.6752	2.645	2.6565	2.7692	2.7487	2.6841	2.6643	2.6835	2.6873	2.6735
pos_1464	metab_1364	metab_1364	-	-	570.254	4.8893	pos	-	-	-	-	-	-	0.0023	3.8949	3.7039	3.8546	3.8291	3.568	3.8725	3.899	3.7616	3.8171	3.9974	3.8129	3.9131	3.3897	3.7081	3.6891	3.7154	3.946	4.0687	4.0681	4.1603	4.1277	4.3038	4.1412	4.0526	3.8565	3.8463	3.8686	3.8469
pos_1465	metab_1365	metab_1365	-	-	609.225	4.8683	pos	-	-	-	-	-	-	0.0256	2.523	2.4152	2.6073	2.4587	2.3627	2.7258	2.4389	2.5128	2.3732	2.6696	2.5374	2.5303	2.4943	2.514	2.2899	2.5051	2.6611	2.5033	2.6225	2.68	2.6713	2.7828	2.9029	3.0361	2.4007	2.4569	2.432	2.5682
pos_1466	metab_1366	metab_1366	-	-	510.231	4.8893	pos	-	-	-	-	-	-	0.0062	3.7105	3.586	3.7255	3.725	3.4027	3.7638	3.69	3.6142	3.6758	3.765	3.6236	3.8062	3.2246	3.6688	3.5716	3.6873	3.8075	4.1073	3.8856	3.9753	3.9332	4.1074	3.8342	3.764	3.6593	3.6716	3.6173	3.6263
pos_1467	metab_1367	metab_1367	-	-	437.145	4.8581	pos	-	-	-	-	-	-	0.0124	3.1023	2.1788	2.8073	3.0718	1.9106	2.4226	2.0468	1.8383	1.5868	1.653	1.5251	1.7163	2.4774	2.7895	2.9527	2.4424	2.7416	2.9475	3.0201	2.3015	3.0013	3.3985	2.8011	3.077	2.736	2.7311	2.8116	2.732
pos_1468	metab_1368	metab_1368	-	-	219.101	4.8893	pos	-	-	-	-	-	-	0.002	3.9554	3.8378	4.0047	3.9989	3.6541	4.0779	4.0488	4.0078	4.0366	4.1015	3.9674	4.1168	3.5689	3.9527	3.818	3.8925	4.0061	4.3249	4.1544	4.2177	4.1698	4.3376	4.1649	4.1087	3.9928	4.0033	4.0044	4.0151
pos_1469	metab_1369	metab_1369	-	-	300.108	4.8683	pos	-	-	-	-	-	-	0.0299	2.1102	1.7878	2.2511	1.9785	1.4335	2.0871	2.0306	2.0228	1.9467	1.7875	1.3829	1.9151	1.7147	1.18	1.479	2.6664	1.9505	1.9936	2.778	2.3802	2.5701	2.7462	3.014	3.0202	2.2037	2.3586	2.385	2.3104
pos_140	metab_137	metab_137	-	-	629.368	6.3535	pos	-	-	-	-	-	-	0.0017	4.5355	4.4813	4.6202	4.5427	4.4375	4.4949	4.4872	4.4026	4.3956	4.4909	4.4754	4.3772	4.3368	4.3071	4.2996	4.2624	4.1642	4.2808	4.2961	4.213	4.249	4.513	4.53	4.6172	4.5021	4.5023	4.5172	4.4963
pos_1470	metab_1370	metab_1370	-	-	273.076	4.8791	pos	-	-	-	-	-	-	0.0133	3.1362	2.9069	3.2353	3.1853	2.8228	3.1129	2.7658	2.5543	2.6904	2.788	2.7403	2.8637	2.7022	2.7945	3.0225	2.8578	3.0845	2.9893	2.8308	3.0114	2.8426	3.2312	3.0218	3.0099	2.8846	2.859	2.9603	2.9255
pos_1471	metab_1371	metab_1371	-	-	622.286	4.8683	pos	-	-	-	-	-	-	0.0111	2.5344	2.369	2.3491	2.669	1.4938	2.7221	2.3486	2.4927	2.4388	2.7277	2.1555	2.7394	1.1875	2.1895	2.3446	1.617	2.3851	2.7701	2.7178	2.7366	2.8479	2.9678	2.7727	2.4394	2.3969	2.4638	2.4027	2.4354
pos_1472	metab_1372	metab_1372	-	-	410.181	4.8581	pos	-	-	-	-	-	-	0.0059	3.7896	3.4913	3.4606	3.3643	3.5725	3.1407	2.8541	2.7918	3.2352	2.7655	2.9422	2.7018	3.8445	4.0859	3.7169	3.3358	3.3611	2.8222	3.1884	2.9983	3.22	3.3767	3.4073	3.3053	3.4228	3.3912	3.371	3.377
pos_1473	metab_1373	metab_1373	-	-	231.101	4.8581	pos	-	-	-	-	-	-	0.0055	3.4664	3.1561	2.7371	2.6921	3.242	1.9497	2.5413	2.5532	2.9516	2.33	2.7342	2.0542	3.6485	3.8834	3.4706	3.0853	3.0496	2.3742	2.7388	1.9574	2.7335	2.8717	2.6442	2.6436	3.0811	3.1092	3.0802	3.119
pos_1474	metab_1374	metab_1374	-	-	519.2	4.8581	pos	-	-	-	-	-	-	0.0021	3.4167	3.2195	3.3347	3.5273	2.8552	3.3489	3.3491	3.1724	3.262	3.2997	3.1998	3.2285	2.5081	2.8726	3.1402	2.9824	3.2572	3.2948	3.288	3.2953	3.3134	3.557	3.4269	3.3481	3.3479	3.367	3.3623	3.3611
pos_1475	metab_1375	metab_1375	-	-	599.197	4.8473	pos	-	-	-	-	-	-	0.0019	4.305	4.1512	3.8648	4.0093	3.9546	3.9004	4.2962	4.2337	4.3788	4.1831	4.2805	4.2044	4.2156	4.3595	4.4106	4.2087	4.2672	4.3209	4.2371	4.0452	4.2814	4.308	4.2087	4.165	4.2031	4.1963	4.2163	4.2132
pos_1477	metab_1377	metab_1377	-	-	641.248	4.7846	pos	-	-	-	-	-	-	0.0064	2.84	2.6715	2.8083	2.9741	1.7586	3.0391	2.8805	2.7688	2.7886	2.9701	2.5475	3.0972	2.4051	2.487	2.3916	3.3938	3.1024	3.1866	2.9672	3.2022	2.9847	3.3634	3.1528	3.04	2.8592	2.8672	2.8586	2.8205
pos_1479	metab_1379	metab_1379	-	-	271.118	4.7954	pos	-	-	-	-	-	-	0.0052	2.9504	3.0513	3.0839	3.1114	3.1465	3.268	2.9139	3.156	3.0628	3.1964	2.9635	3.1373	3.0598	2.9483	3.0237	3.3345	3.0473	3.2701	3.0266	3.1044	3.0276	3.3231	3.0556	3.0086	3.0604	3.075	3.0525	3.0943
pos_141	metab_138	metab_138	-	-	295.227	6.3747	pos	-	-	-	-	-	-	0.0027	3.0379	3.218	3.0284	3.0915	3.4529	3.1296	2.9991	3.1031	3.0303	2.9865	3.0326	3.0623	3.1915	2.9968	3.0697	3.2831	2.8426	3.0211	2.9375	2.9064	2.9152	3.4978	3.1134	2.9229	3.1487	3.1298	3.1285	3.129
pos_1480	metab_1380	metab_1380	-	-	288.144	4.7846	pos	-	-	-	-	-	-	0.0101	2.9751	3.1359	3.0789	3.0885	3.22	3.2464	2.9357	3.1216	3.0605	3.159	2.9179	3.067	3.0635	2.9629	3.0112	3.4966	3.0441	3.2781	2.9809	3.0095	2.9614	3.2113	2.9653	2.9775	3.0696	3.0527	2.9888	3.0509
pos_1481	metab_1381	metab_1381	-	-	553.224	4.7846	pos	-	-	-	-	-	-	0.0052	3.102	2.8495	3.1418	3.1624	2.4383	3.1979	2.737	2.4223	2.6139	2.9362	2.5698	2.782	1.7365	2.5061	1.8474	2.6334	2.555	2.9214	2.9533	3.1643	2.977	3.2046	3.0641	2.9407	2.7951	2.794	2.8012	2.8299
pos_1483	metab_1382	metab_1382	-	-	346.15	4.7743	pos	-	-	-	-	-	-	0.0056	2.9332	3.104	3.1162	2.8983	3.2281	2.9676	3.0121	3.0853	3.0913	3.1844	2.916	3.0566	3.296	3.2983	3.2648	3.3384	3.3393	3.3738	3.3865	3.4062	3.4376	3.7007	3.4342	3.4232	3.2492	3.2032	3.2308	3.2094
pos_1484	metab_1383	metab_1383	-	-	394.243	4.7743	pos	-	-	-	-	-	-	0.0048	3.1095	3.1158	3.012	3.1592	2.943	3.1647	3.1385	3.189	3.2568	3.3565	3.1589	3.3111	2.2848	2.4059	2.8566	2.949	3.2364	3.0305	3.413	3.5241	3.4115	3.7039	3.4231	3.3456	3.1878	3.1772	3.1779	3.2152
pos_1485	metab_1384	metab_1384	-	-	355.103	4.7633	pos	-	-	-	-	-	-	0.0026	2.9103	3.3148	2.8934	2.8386	3.5748	2.962	4.3051	4.2774	4.2954	4.4474	4.3263	4.3673	3.7065	3.7232	3.0829	3.2552	2.9829	3.1772	3.0802	3.1927	3.1034	3.3107	3.1055	3.0992	3.9323	3.9578	3.9418	3.9325
pos_1486	metab_1385	metab_1385	-	-	396.259	4.7424	pos	-	-	-	-	-	-	0.0016	3.4637	3.4867	3.518	3.5667	3.3727	3.6002	3.7651	3.8059	3.8614	3.9298	3.7988	3.7998	3.1269	3.373	3.7606	3.5461	3.9887	3.7954	4.144	4.2584	4.148	4.3665	4.2016	4.155	3.8882	3.8704	3.8818	3.8797
pos_1488	metab_1387	metab_1387	-	-	523.216	4.7531	pos	-	-	-	-	-	-	0.0065	3.3558	3.2809	3.517	3.4958	3.1816	3.6061	3.3319	3.1985	3.2237	3.4862	3.1789	3.3163	2.9061	3.2013	2.7975	3.0623	3.2233	3.5102	3.5311	3.7269	3.5301	3.698	3.599	3.5048	3.3188	3.338	3.3732	3.3664
pos_1489	metab_1388	metab_1388	-	-	420.186	4.7116	pos	-	-	-	-	-	-	0.0079	2.9886	2.8883	2.9872	2.975	2.9269	3.1605	3.1366	3.1703	3.1345	3.2627	3.0624	3.2423	2.812	2.755	2.8304	3.1046	3.0572	3.0552	2.7169	2.8448	2.7406	3.0165	2.6596	2.4649	2.9145	2.894	2.9167	2.9576
pos_1490	metab_1389	metab_1389	-	-	482.185	4.7216	pos	-	-	-	-	-	-	0.0065	3.1855	3.0377	3.0878	3.1934	2.851	3.3478	3.515	3.5	3.5586	3.5646	3.4138	3.7005	2.5435	2.6701	2.9922	3.4114	3.019	3.1782	2.6749	2.7838	2.737	3.1071	2.9252	2.8002	3.2311	3.2698	3.2892	3.2558
pos_142	metab_139	metab_139	-	-	569.384	6.3959	pos	-	-	-	-	-	-	0.0036	3.184	3.1658	3.2797	3.2618	3.112	3.2327	3.6341	3.4672	3.4436	3.5948	3.5343	3.4181	3.4021	3.48	3.4907	3.3003	3.2167	3.552	3.1438	3.1133	3.1263	3.4138	3.4331	3.5665	3.4758	3.4431	3.4707	3.468
pos_1491	metab_1390	metab_1390	-	-	387.161	4.7011	pos	-	-	-	-	-	-	0.0142	2.1287	2.0508	2.2045	2.3272	1.8647	2.2614	1.5555	0.0478	1.62	1.182	1.6946	1.1891	0.0401	0.0401	0.1465	0.0458	1.0062	0.0463	2.9496	2.9391	2.8505	3.1187	2.9121	2.9065	2.3328	2.3397	2.3889	2.2956
pos_1492	metab_1391	metab_1391	-	-	227.127	4.6911	pos	-	-	-	-	-	-	0.012	2.9509	2.6906	3.1123	3.1782	2.7626	2.3319	2.3748	1.5083	2.1335	0.1367	2.1598	2.5786	2.4927	2.4115	2.0974	2.3409	2.1841	2.3972	2.2468	2.967	2.1518	3.2771	2.0717	2.1749	2.6582	2.637	2.6226	2.5727
pos_1494	metab_1392	metab_1392	-	-	312.165	4.6911	pos	-	-	-	-	-	-	0.0077	2.6269	2.6607	2.6232	3.1454	2.9884	2.6607	2.2778	2.3913	2.9479	2.3176	2.4015	2.3487	2.6233	2.612	2.9107	3.2212	3.2013	2.7807	2.9189	2.7943	2.946	3.1101	2.9179	2.8969	2.9635	2.9403	2.9134	2.9072
pos_1495	metab_1393	metab_1393	-	-	368.228	4.609	pos	-	-	-	-	-	-	0.0086	2.5565	2.3584	2.5266	2.4829	1.8333	2.4648	2.7001	2.4487	2.7905	2.444	2.6531	2.6355	0.8543	1.1078	1.4319	0.9066	2.0936	2.1456	3.6937	3.6304	3.6719	3.7716	3.5312	3.5859	2.9714	2.9565	2.9693	3.0237
pos_1496	metab_1394	metab_1394	-	-	426.233	4.609	pos	-	-	-	-	-	-	0.0262	1.3476	1.3672	1.2662	1.8076	1.0208	2.317	2.0821	2.3283	2.3875	2.6903	1.8622	2.6021	0.6013	0.6011	0.7225	1.532	2.6485	1.6526	2.6281	2.763	2.8049	2.7921	2.8529	2.7038	2.2048	2.0959	2.2068	2.0903
pos_1497	metab_1395	metab_1395	-	-	398.202	4.609	pos	-	-	-	-	-	-	0.0055	2.6829	2.3504	2.689	2.7432	2.1884	2.8632	3.0268	3.0539	3.1385	3.127	3.0231	3.1376	1.7932	2.1934	2.631	2.7629	3.3005	2.8604	3.3749	3.4117	3.4145	3.5235	3.4405	3.4242	3.0012	3.0258	2.9891	3.0279
pos_1499	metab_1397	metab_1397	-	-	339.108	4.5988	pos	-	-	-	-	-	-	0.0056	3.2789	3.7704	3.6863	3.634	3.9374	3.7539	3.2491	3.2991	3.2198	3.298	3.1678	3.0907	3.9642	3.7475	3.4753	3.7935	2.9354	3.6601	3.3412	3.5203	3.1768	3.4437	3.3311	3.3419	3.5268	3.534	3.5727	3.5233
pos_1501	metab_1398	metab_1398	-	-	575.118	4.5581	pos	-	-	-	-	-	-	0.0299	1.8353	1.6944	2.1416	2.4243	1.4681	2.7653	2.2987	2.5982	2.6199	2.7895	2.2103	2.2897	1.3417	1.253	2.1677	2.3139	1.9574	2.478	1.9243	2.3458	2.0355	2.3328	2.4876	2.4324	2.1918	2.1481	2.3133	2.2827
pos_15	metab_14	metab_14	-	-	158.974	14.3901	pos	-	-	-	-	-	-	0.0014	4.0462	4.0508	4.0877	4.0924	4.0464	4.1012	4.1144	4.1456	4.1295	4.1582	4.1195	4.1401	4.2101	4.2151	4.237	4.235	4.2294	4.186	4.2013	4.1991	4.1855	4.3255	4.1288	4.1164	4.1002	4.101	4.087	4.0977
pos_143	metab_140	metab_140	-	-	405.315	6.3747	pos	-	-	-	-	-	-	0.0031	4.2362	4.2291	4.3307	4.2821	4.1642	4.1936	4.154	4.0526	4.0696	4.1142	4.1093	4.0243	3.8468	3.7745	3.7601	3.7517	3.6368	3.7848	3.9207	3.9251	3.9198	4.213	4.2955	4.3447	4.2306	4.1961	4.2156	4.2037
pos_1504	metab_1401	metab_1401	-	-	427.102	4.548	pos	-	-	-	-	-	-	0.002	4.1576	3.8219	3.8775	3.9747	3.3662	3.7437	4.0213	3.7947	3.9408	3.786	3.9016	3.8703	3.4713	3.6872	4.0847	3.6477	4.1213	3.6335	3.8051	3.3198	3.8393	3.6848	3.8579	3.8298	3.8104	3.8148	3.8236	3.8021
pos_1505	metab_1402	metab_1402	-	-	360.143	4.5374	pos	-	-	-	-	-	-	0.0123	3.1413	2.5929	2.8317	2.9853	2.0402	2.8275	2.9176	2.8763	2.8655	3.019	2.8738	2.9549	2.1116	2.3893	2.9226	2.6694	3.2365	2.9091	3.002	2.9133	2.9696	3.2532	2.8577	2.9478	2.8203	2.7691	2.7925	2.8617
pos_1506	metab_1403	metab_1403	-	-	406.207	4.5374	pos	-	-	-	-	-	-	0.0257	1.6981	1.1587	1.7601	2.2673	1.1094	2.6326	2.4863	2.6424	2.6851	2.9028	2.2342	2.8825	1.095	1.234	2.0934	2.7987	2.8286	2.7974	2.7967	2.974	2.908	3.0643	2.9034	2.6554	2.4375	2.3192	2.4646	2.3428
pos_1507	metab_1404	metab_1404	-	-	618.159	4.5374	pos	-	-	-	-	-	-	0.011	2.8931	2.7182	2.6814	2.9578	2.4953	3.9126	3.2875	3.7907	3.7554	3.6811	3.4351	4.0535	3.0554	2.8501	3.4409	4.0489	3.7378	3.317	3.0889	2.7868	2.9414	3.8062	3.2775	2.6649	3.4876	3.4151	3.507	3.432
pos_1508	metab_1405	metab_1405	-	-	568.219	4.5374	pos	-	-	-	-	-	-	0.0063	3.6081	3.4871	3.7043	3.7573	3.0337	3.7164	3.8724	3.816	3.9588	4.0509	3.8557	4.0044	2.753	3.2356	3.5135	3.6544	4.0671	3.8409	3.9357	4.1822	4.0267	4.2938	4.0494	4.0231	3.8079	3.7859	3.8512	3.8048
pos_1509	metab_1406	metab_1406	-	-	580.252	4.5274	pos	-	-	-	-	-	-	0.0137	2.9647	2.774	3.1412	3.0773	2.3733	2.9976	3.2147	3.2537	3.2363	3.4076	3.2801	3.2056	1.6239	2.3789	2.8318	2.6693	3.3576	3.2894	3.0885	3.5063	3.3568	3.7164	3.1608	3.2342	3.0469	3.0431	3.1207	3.0047
pos_1510	metab_1407	metab_1407	-	-	542.143	4.5171	pos	-	-	-	-	-	-	0.0047	2.7329	2.6964	2.7404	3.1236	2.3848	3.0579	2.8246	3.088	2.9986	3.1685	2.8467	3.1599	2.7734	2.9934	3.0179	3.2311	3.1555	3.4184	2.5616	2.8466	2.7618	2.9078	2.5079	2.4381	2.7856	2.7851	2.7928	2.8173
pos_1511	metab_1408	metab_1408	-	-	553.275	4.5069	pos	-	-	-	-	-	-	0.0192	2.1109	2.3712	1.9254	2.0312	2.2304	2.3513	2.0293	1.9699	2.0709	2.1506	1.9396	2.245	1.6488	1.8538	2.0646	2.1433	1.9653	1.9638	2.5583	2.5276	2.7288	3.1199	2.7263	2.7568	2.5342	2.5285	2.6476	2.5415
pos_1512	metab_1409	metab_1409	-	-	662.185	4.5069	pos	-	-	-	-	-	-	0.0214	2.591	2.2548	2.6422	2.5316	1.4293	2.8268	2.4931	2.6378	2.5615	2.7888	2.3575	2.9173	1.9167	2.4631	2.3608	2.6912	3.0417	3.114	2.5822	2.733	2.6885	2.9113	2.4889	2.3342	2.445	2.321	2.4475	2.3938
pos_144	metab_141	metab_141	-	-	717.455	6.3535	pos	-	-	-	-	-	-	0.0028	3.9349	3.8936	4.0224	3.9834	3.8734	3.9166	3.8582	3.7934	3.7556	3.8682	3.8599	3.6968	3.9763	3.9573	3.9258	3.8827	3.6706	3.9792	4.1027	4.0134	4.0816	4.3194	4.1627	4.2063	3.9948	4.0251	4.0181	4.017
pos_1513	metab_1410	metab_1410	-	-	448.194	4.5069	pos	-	-	-	-	-	-	0.0091	2.8699	2.7326	2.865	2.9493	2.6152	3.0106	2.843	2.7938	2.8903	2.7347	2.8303	2.8898	2.1546	2.2698	2.3861	2.4866	2.8551	2.6001	2.8182	2.8076	2.9128	3.2696	2.9013	3.0771	2.7769	2.715	2.7536	2.722
pos_1514	metab_1411	metab_1411	-	-	465.103	4.4965	pos	-	-	-	-	-	-	0.0203	1.6424	2.4761	1.3942	1.4044	2.0862	1.0789	1.7934	2.6187	1.4911	1.8835	2.5664	1.8587	2.3568	2.3878	1.8492	1.6406	2.1881	2.3486	1.8769	1.8639	1.7666	1.9374	1.5377	1.3899	2.0608	2.0203	1.9487	1.9943
pos_1515	metab_1412	metab_1412	-	-	156.038	4.5069	pos	-	-	-	-	-	-	0.0017	3.762	3.7776	3.8257	3.8276	3.704	3.93	3.9051	3.943	3.9357	3.9746	3.8839	3.9829	3.809	3.8489	3.9165	3.9906	3.9819	3.9966	3.9348	4.0006	3.9843	4.2254	3.9266	3.8969	3.8718	3.8714	3.8872	3.8751
pos_1516	metab_1413	metab_1413	-	-	399.088	4.4965	pos	-	-	-	-	-	-	0.0278	2.2615	2.1936	2.207	2.4248	1.9902	2.9166	2.4242	2.6809	2.5379	2.5822	2.3238	2.5	2.4428	2.5547	2.6878	2.7308	2.8369	2.7331	2.7138	2.6721	2.78	3.0566	2.3785	2.1399	2.3388	2.3176	2.3999	2.2203
pos_1517	metab_1414	metab_1414	-	-	154.042	4.5069	pos	-	-	-	-	-	-	0.0029	4.2248	4.2458	4.2857	4.2803	4.1624	4.3898	4.3497	4.4072	4.39	4.4327	4.3357	4.4439	4.2693	4.2994	4.3667	4.4471	4.4372	4.4413	4.3829	4.4535	4.4375	4.6858	4.382	4.3269	4.3263	4.3184	4.3518	4.3247
pos_1518	metab_1415	metab_1415	-	-	200.047	4.5069	pos	-	-	-	-	-	-	0.0036	4.6899	4.7165	4.7599	4.765	4.6325	4.8416	4.8121	4.8621	4.8476	4.8972	4.7845	4.9124	4.7308	4.7593	4.8372	4.9084	4.8939	4.9021	4.8312	4.9184	4.8944	5.1342	4.8513	4.7922	4.7984	4.7825	4.8241	4.782
pos_1519	metab_1416	metab_1416	-	-	480.195	4.4965	pos	-	-	-	-	-	-	0.014	2.4574	2.2743	2.417	2.3527	2.0589	2.306	2.4251	2.4431	2.3663	2.4773	2.4187	2.6747	2.3614	2.5648	2.5023	2.7608	2.807	2.6576	2.7993	3.0621	2.8804	3.2881	2.6653	2.5347	2.4164	2.3826	2.4727	2.3991
pos_1520	metab_1417	metab_1417	-	-	596.154	4.5069	pos	-	-	-	-	-	-	0.0013	4.4517	4.5106	4.3274	4.1772	4.5531	4.1617	4.2567	4.1642	4.1793	4.237	4.1841	4.3455	4.4847	4.4217	4.5627	4.4539	4.3458	4.1649	3.8959	3.7276	3.9568	4.0967	3.9506	4.006	4.3161	4.3037	4.3175	4.3174
pos_1521	metab_1418	metab_1418	-	-	737.219	4.4865	pos	-	-	-	-	-	-	0.0046	3.2029	2.7738	2.6553	3.5452	1.5628	3.0835	4.0525	4.1516	3.651	3.6805	4.0116	3.4751	2.9037	3.0937	3.2618	2.5229	3.0182	3.2907	3.5459	2.602	1.0717	3.7504	2.6801	2.7121	3.3794	3.3636	3.3924	3.4056
pos_1522	metab_1419	metab_1419	-	-	474.173	4.4865	pos	-	-	-	-	-	-	0.0054	3.4706	3.5234	3.5375	3.4766	3.3889	3.5846	3.2314	3.3474	3.2561	3.0875	3.3624	3.2413	3.0833	3.0784	3.1243	3.1264	3.0372	3.0282	3.0485	3.1583	3.1226	3.4745	3.2063	3.3057	3.3297	3.2915	3.3193	3.2877
pos_145	metab_142	metab_142	-	-	453.336	6.3535	pos	-	-	-	-	-	-	0.0027	4.918	4.8684	5.0246	4.9379	4.8265	4.8832	4.698	4.6393	4.6434	4.6951	4.6915	4.6103	4.5984	4.5485	4.5403	4.5142	4.3169	4.5502	4.5371	4.4431	4.4899	4.778	4.8712	4.949	4.8338	4.8065	4.8151	4.7991
pos_1523	metab_1420	metab_1420	-	-	591.149	4.4965	pos	-	-	-	-	-	-	0.0025	4.544	3.8258	4.0767	4.4303	3.4875	3.9968	4.6546	4.515	4.215	4.0833	4.6013	4.0051	3.8224	3.9933	4.1825	3.7405	3.8306	3.7945	4.2102	3.7795	3.6678	4.2991	3.7658	4.018	4.2321	4.2081	4.2353	4.2226
pos_1524	metab_1421	metab_1421	-	-	696.193	4.4758	pos	-	-	-	-	-	-	0.0598	2.1119	1.0811	1.1584	2.1963	0.9641	1.0301	2.5379	2.3075	1.6823	1.33	2.6852	1.562	2.2536	2.6053	2.8048	2.1227	2.215	2.2408	2.3061	2.0244	1.4409	2.2532	1.3451	1.0417	1.8629	1.7358	1.9422	1.6651
pos_1525	metab_1422	metab_1422	-	-	188.071	4.4656	pos	-	-	-	-	-	-	0.0016	4.2746	4.2986	4.3203	4.1018	4.5351	4.1741	4.0081	3.9245	4.1069	3.7232	3.9773	4.1084	4.3426	4.2709	4.2981	4.2756	3.8241	4.1976	3.734	3.6435	3.7833	4.1079	3.7525	3.6927	4.137	4.1237	4.1208	4.1212
pos_1526	metab_1423	metab_1423	-	-	783.239	4.4656	pos	-	-	-	-	-	-	0.0054	3.7004	3.3775	3.5221	3.4152	2.9886	3.2883	3.2245	3.0394	3.3784	2.7869	3.1369	3.432	2.9335	3.2082	3.9083	3.4941	3.579	3.4064	2.8175	2.1099	2.9557	1.9523	2.4652	2.139	3.1908	3.1789	3.1888	3.1479
pos_1527	metab_1424	metab_1424	-	-	579.218	4.4246	pos	-	-	-	-	-	-	0.0029	2.6079	2.3873	2.7125	2.5693	1.7669	2.6319	4.3833	4.1266	4.4217	4.086	4.3019	4.4044	3.9235	4.4671	4.2206	3.9347	3.9402	4.6312	4.057	4.1089	4.1651	4.4855	4.0103	3.9133	4.2835	4.2581	4.2529	4.2553
pos_1528	metab_1425	metab_1425	-	-	617.078	4.4138	pos	-	-	-	-	-	-	0.0024	3.2708	4.0298	3.3316	2.2706	4.3332	1.8556	2.0543	3.2501	2.4047	1.329	3.2576	1.2958	4.4368	4.2333	3.7265	3.9238	2.0816	1.9007	2.1286	2.5334	0.0036	0.3571	0.3635	3.026	3.7592	3.7438	3.7689	3.7539
pos_1529	metab_1426	metab_1426	-	-	575.119	4.4038	pos	-	-	-	-	-	-	0.0069	2.7737	2.399	2.6812	2.7386	2.2966	2.627	2.4377	2.5783	2.4687	2.5609	2.4837	2.0753	2.6895	2.574	2.6449	2.6567	2.7006	2.3314	2.4521	1.8849	2.2575	2.6043	2.4902	2.6917	2.5414	2.5907	2.5728	2.5727
pos_1530	metab_1427	metab_1427	-	-	802.162	4.4038	pos	-	-	-	-	-	-	0.0135	2.2269	1.4043	1.8254	1.9771	2.0031	1.2255	3.1571	2.6736	2.8634	3.124	2.866	2.8107	1.8586	1.7487	1.975	0.9419	2.1219	2.874	2.6522	2.9504	2.8041	3.3607	2.9473	2.9669	2.2641	2.2894	2.2685	2.2071
pos_1531	metab_1428	metab_1428	-	-	445.114	4.2663	pos	-	-	-	-	-	-	0.0058	2.4451	2.3343	2.5796	2.4839	2.289	2.5097	2.4466	2.514	2.4309	2.5607	2.5089	2.3922	2.1955	2.4525	2.2106	2.3077	2.3577	2.4911	2.7367	2.8109	2.7014	2.9676	2.8531	2.8694	2.5619	2.59	2.6024	2.5926
pos_1532	metab_1429	metab_1429	-	-	599.105	1.1883	pos	-	-	-	-	-	-	0.003	2.298	2.366	2.3777	2.4265	2.3839	2.8919	2.6661	3.037	2.7085	3.0631	2.8914	2.7363	3.0109	2.9212	2.9294	2.9997	2.6584	2.3544	2.7363	3.0711	2.8658	2.7491	2.7409	2.5916	2.6823	2.6927	2.6707	2.6769
pos_146	metab_143	metab_143	-	-	720.416	6.5235	pos	-	-	-	-	-	-	0.0017	3.6071	3.6637	3.7328	3.7458	3.6045	3.7583	3.6337	3.8038	3.6461	4.0409	3.7619	3.6257	3.9182	3.8785	3.8813	3.9009	3.6039	3.781	3.45	3.6604	3.5485	3.7952	3.6005	3.7032	3.8364	3.8268	3.8189	3.8231
pos_1533	metab_1430	metab_1430	-	-	409.022	1.1673	pos	-	-	-	-	-	-	0.0091	1.1375	2.5666	2.0906	1.3457	2.4947	2.8133	2.6898	2.7414	2.3794	2.7521	2.6553	2.7097	3.2474	3.1634	2.966	3.0882	2.7082	1.9926	3.1963	3.4614	3.142	2.571	3.1028	3.0345	2.8143	2.7603	2.8185	2.8242
pos_1534	metab_1431	metab_1431	-	-	310.114	1.1673	pos	-	-	-	-	-	-	0.0158	1.9916	2.387	2.3694	2.0424	2.699	2.381	2.3253	2.5516	2.4298	2.4075	2.4625	2.4611	2.9811	2.7548	2.6877	2.778	2.0335	2.2089	2.2509	2.1778	2.3878	2.6612	2.3093	2.3683	2.3069	2.374	2.3275	2.4007
pos_1535	metab_1432	metab_1432	-	-	378.151	1.1673	pos	-	-	-	-	-	-	0.0042	4.0401	4.1561	4.1602	4.0938	4.1736	4.0069	3.8449	3.4436	3.6214	3.6975	3.8313	3.7113	3.7821	3.9416	4.0411	3.7084	3.936	4.1034	3.6247	3.6747	3.5694	3.7356	3.6314	3.6774	3.8954	3.8514	3.8796	3.8665
pos_1537	metab_1433	metab_1433	-	-	371.032	1.1673	pos	-	-	-	-	-	-	0.0112	2.0275	2.1766	1.8215	2.7485	2.3785	1.7758	1.159	1.6312	2.5863	1.4847	2.0103	0.9877	2.0834	1.906	1.8998	1.9537	0.9952	1.0038	1.342	1.5765	1.3951	1.1646	1.2088	1.0369	2.5321	2.4723	2.548	2.5172
pos_1538	metab_1434	metab_1434	-	-	492.19	1.1673	pos	-	-	-	-	-	-	0.0084	2.7902	3.0704	3.1467	2.3234	3.2206	2.9234	2.7648	2.9431	2.8217	2.7795	2.9737	2.9731	3.2397	3.1481	3.1899	3.2045	2.9941	2.9407	3.0325	2.8801	2.9783	3.1913	2.6966	2.8915	2.868	2.9225	2.9059	2.9321
pos_1539	metab_1435	metab_1435	-	-	79.0222	1.1261	pos	-	-	-	-	-	-	0.0019	4.5041	3.4117	3.3236	4.8393	4.5557	4.373	3.8676	3.5229	4.7745	3.6489	3.5501	4.2792	3.4184	3.4205	3.5425	3.6674	3.6491	3.362	3.4473	3.5491	3.5419	3.6995	3.4184	3.4088	4.6729	4.672	4.6772	4.6539
pos_1540	metab_1436	metab_1436	-	-	343.124	1.1201	pos	-	-	-	-	-	-	0.0087	2.1775	2.3083	2.6108	2.297	2.7447	2.473	2.4467	2.8944	2.6131	2.7726	2.6404	2.6411	3.443	3.2576	3.2973	3.2532	3.0496	2.9978	3.0208	2.9975	3.0406	3.2132	2.7371	3.0121	2.6747	2.6508	2.6444	2.7032
pos_1541	metab_1437	metab_1437	-	-	277.099	1.104	pos	-	-	-	-	-	-	0.0053	3.049	3.3263	3.2471	3.2664	2.8392	3.3023	3.2716	3.2609	3.0702	3.2589	3.2818	3.2908	3.0114	2.9922	3.0507	3.0171	3.4355	3.1932	3.3478	3.4858	3.3944	3.5329	3.4193	3.4533	3.1948	3.1646	3.1681	3.1484
pos_1542	metab_1438	metab_1438	-	-	753.277	1.0833	pos	-	-	-	-	-	-	0.009	3.3561	3.079	3.1773	3.2432	2.6624	3.4691	2.7241	2.704	2.5895	3.3979	2.4321	2.9597	1.0744	2.2787	2.8538	3.0376	3.8073	3.7384	3.043	3.214	2.787	2.8704	2.9207	2.981	3.0801	3.1569	3.1343	3.134
pos_1543	metab_1439	metab_1439	-	-	139.039	1.104	pos	-	-	-	-	-	-	0.0062	3.5261	3.7764	3.6284	3.4561	3.5674	3.6199	3.7092	3.7878	3.5537	3.7941	3.8044	3.5976	3.8003	3.7476	3.6617	3.6055	3.5337	3.693	3.5147	3.5946	3.5182	3.6368	3.6189	3.6374	3.5533	3.5706	3.5669	3.5149
pos_147	metab_144	metab_144	-	-	895.474	6.5235	pos	-	-	-	-	-	-	0.0058	3.3755	3.3069	3.3363	3.2925	3.1836	3.1482	2.8513	2.7562	2.6524	2.8693	2.8638	2.3572	2.7086	2.9842	3.0443	2.7806	3.1747	2.9863	3.3567	3.1212	3.3536	3.5579	3.3455	3.4358	3.1513	3.1369	3.1452	3.1848
pos_1544	metab_1440	metab_1440	-	-	497.209	1.0733	pos	-	-	-	-	-	-	0.0375	3.409	3.5074	3.2177	3.5598	2.8363	2.6768	2.1091	0.5473	0.8829	1.4472	1.855	2.2514	0.1529	0.0831	0.0295	0.0299	3.0367	3.2299	0.0312	2.3041	0.0325	0.7312	1.3716	1.6854	2.2957	2.5453	2.4386	2.4803
pos_1545	metab_1441	metab_1441	-	-	561.214	1.0733	pos	-	-	-	-	-	-	0.0318	3.3057	3.5205	3.4533	3.3544	2.9942	3.1675	2.8442	2.6517	2.5574	2.7952	2.8713	2.8273	1.7011	2.9114	3.0698	2.833	3.6448	3.5856	3.4892	3.5937	3.3821	3.3743	3.0746	3.1516	2.9376	3.213	3.0618	3.0895
pos_1547	metab_1442	metab_1442	-	-	213.075	0.7128	pos	-	-	-	-	-	-	0.0057	3.0051	3.0355	2.9043	2.708	3.3321	3.2981	2.763	3.1757	3.1511	2.9513	2.7038	3.3741	2.8621	2.7518	2.6798	3.7409	3.2405	2.887	2.6042	2.3882	2.3583	3.0582	2.8069	2.5282	3.0845	3.1011	3.1198	3.0729
pos_1548	metab_1443	metab_1443	-	-	290.847	0.7128	pos	-	-	-	-	-	-	0.0352	2.5874	2.7329	2.272	2.6351	2.3084	2.654	3.0921	3.1927	3.1753	2.9269	3.0987	3.1233	2.954	2.8474	2.7708	2.734	2.9172	2.893	2.7687	2.7611	2.8575	2.9235	2.8457	2.6773	2.7349	2.6173	2.6511	2.8652
pos_1549	metab_1444	metab_1444	-	-	287.002	0.7128	pos	-	-	-	-	-	-	0.0123	2.4141	2.432	2.4078	2.2285	2.3748	2.2784	2.1788	2.1159	2.1736	2.1063	2.2419	2.0929	2.6372	2.5339	2.4133	2.5199	2.2723	2.4212	2.283	2.7059	2.108	2.3748	2.1708	2.2371	2.3372	2.3595	2.4128	2.3932
pos_1551	metab_1445	metab_1445	-	-	420.93	0.7232	pos	-	-	-	-	-	-	0.027	2.1538	2.3049	2.0707	1.9788	2.302	2.1504	2.3437	2.5705	2.4259	2.7248	2.255	2.7535	2.3264	2.2809	1.9774	2.1108	1.9033	2.2607	1.1991	1.1227	1.3458	2.0779	1.8194	1.0556	2.1514	2.2497	2.302	2.2981
pos_1552	metab_1446	metab_1446	-	-	435.03	0.7128	pos	-	-	-	-	-	-	0.0048	3.5556	3.6729	3.5832	3.675	3.3127	3.6745	3.5926	3.6697	3.576	3.604	3.6358	3.5914	3.3963	3.3838	3.3936	3.2919	3.4473	3.4328	3.6654	3.6699	3.6176	3.7589	3.6734	3.6865	3.5521	3.5423	3.5883	3.5656
pos_1553	metab_1447	metab_1447	-	-	222.988	0.7232	pos	-	-	-	-	-	-	0.0349	2.3528	2.691	2.2702	2.2328	2.6831	2.4969	2.8629	2.9439	2.7536	3.0199	2.621	3.1757	2.3555	2.4792	2.1035	2.3373	2.2252	2.5288	2.026	1.8137	1.7178	2.4227	2.2998	1.5484	2.7567	2.5123	2.614	2.5643
pos_1555	metab_1448	metab_1448	-	-	705.185	0.733	pos	-	-	-	-	-	-	0.0104	3.0672	2.8655	2.7623	3.2763	1.7761	3.6425	3.0683	3.5208	3.3046	3.734	2.9614	3.4903	3.225	2.9022	3.4472	3.6314	3.3492	3.4736	3.1369	3.144	3.0196	3.5093	3.3851	3.2322	3.4282	3.3421	3.3546	3.3469
pos_1556	metab_1449	metab_1449	-	-	219.026	0.7432	pos	-	-	-	-	-	-	0.0019	4.2187	4.3079	4.2283	4.2149	4.2508	4.3079	4.208	4.2884	4.1688	4.2052	4.2761	4.0417	4.641	4.6195	4.5676	4.5488	4.3638	4.4929	4.4988	4.4475	4.4777	4.7844	4.479	4.473	4.336	4.3356	4.3448	4.3223
pos_1557	metab_1450	metab_1450	-	-	467.136	0.733	pos	-	-	-	-	-	-	0.0107	2.5883	2.7524	2.921	2.3552	2.7618	2.2349	1.8491	1.077	1.067	1.1078	2.0542	1.047	2.4251	2.5732	2.5296	1.9037	1.8202	2.0268	2.2331	2.3839	2.4686	1.2283	2.5699	2.6693	2.4219	2.4044	2.422	2.3593
pos_1558	metab_1451	metab_1451	-	-	551.09	0.7432	pos	-	-	-	-	-	-	0.0161	2.7079	2.6182	2.6863	2.2019	2.8771	2.5967	2.6025	2.4038	2.4142	2.2004	2.5636	2.4374	2.7435	2.7686	2.6415	2.6964	2.4329	2.5735	2.6553	2.7553	2.7	2.6049	2.584	2.6318	2.6009	2.6099	2.6911	2.6895
pos_1559	metab_1452	metab_1452	-	-	349.109	0.7432	pos	-	-	-	-	-	-	0.0201	1.0968	1.8604	1.702	1.951	1.6049	1.9415	2.0719	2.0047	1.9173	2.3666	2.0472	2.1783	1.855	2.3971	2.508	1.8268	2.2722	2.292	2.6328	2.5537	2.5007	2.1583	2.4455	2.4871	2.1756	2.1307	2.0569	2.1098
pos_1561	metab_1454	metab_1454	-	-	531.135	0.733	pos	-	-	-	-	-	-	0.0157	2.531	2.617	2.5324	2.6311	2.2049	2.5474	2.5535	2.3647	2.2683	2.3155	2.5348	2.1645	2.4643	2.5967	2.6368	2.4015	2.6577	2.5273	2.8814	2.9303	2.8864	3.0261	2.8144	2.7424	2.4044	2.501	2.413	2.4539
pos_1562	metab_1455	metab_1455	-	-	543.132	0.7432	pos	-	-	-	-	-	-	0.0071	4.3675	4.0847	4.1188	4.3178	4.0581	4.6294	4.1367	4.4674	4.3484	4.6905	4.0768	4.3498	4.1654	4.04	4.2415	4.4401	4.4318	4.3915	4.2235	4.2514	4.1945	4.51	4.4312	4.3589	4.4519	4.3686	4.4076	4.3849
pos_1563	metab_1456	metab_1456	-	-	273.082	0.7432	pos	-	-	-	-	-	-	0.0086	3.015	2.91	3.045	2.9618	2.7851	3.0278	2.9887	3.042	3.0286	3.1006	3.0806	2.9264	2.888	2.9145	3.0529	3.0852	3.1003	3.0211	3.327	3.2742	3.2657	3.4294	3.2983	3.2868	3.1815	3.1113	3.1219	3.1322
pos_1564	metab_1457	metab_1457	-	-	348.109	0.733	pos	-	-	-	-	-	-	0.0195	1.9544	2.3629	2.0094	2.3619	1.8823	2.4494	2.153	1.8267	1.9491	2.084	2.4379	1.6254	2.1637	2.2498	2.4227	1.9408	2.329	2.0942	2.9304	2.8417	2.9167	2.7076	2.8002	2.8308	2.2683	2.3443	2.3088	2.3919
pos_1565	metab_1458	metab_1458	-	-	465.041	0.733	pos	-	-	-	-	-	-	0.0205	2.5568	2.6305	2.6019	2.6456	2.5847	2.8112	2.8347	2.9831	2.8571	3.0202	2.846	2.9426	2.3705	2.3736	2.5113	2.8151	2.8079	2.5225	2.888	2.7485	2.7325	3.1088	2.8361	2.7367	2.6678	2.7736	2.6937	2.8051
pos_1567	metab_1459	metab_1459	-	-	446.186	0.7532	pos	-	-	-	-	-	-	0.0073	3.2114	3.1583	3.2893	3.0482	3.1477	3.277	2.4964	2.5799	2.2716	2.6394	2.6129	2.8129	3.1748	3.004	3.1909	3.2092	3.2642	3.363	2.7847	3.0437	3.0759	3.3996	2.8701	2.9786	3.0534	3.0686	3.1101	3.0968
pos_149	metab_146	metab_146	-	-	755.434	6.6263	pos	-	-	-	-	-	-	0.0018	4.3478	4.3503	4.4617	4.2671	4.3219	4.2749	3.7781	3.7425	3.7255	3.9021	3.7586	3.6384	3.6986	3.8887	4.1094	4.0815	4.3236	3.9788	4.0433	3.9352	3.9797	4.1616	4.1393	4.1948	4.1443	4.1436	4.1269	4.1446
pos_1568	metab_1460	metab_1460	-	-	104.071	0.7532	pos	-	-	-	-	-	-	0.0086	2.8115	2.8056	2.6833	2.8405	2.4808	2.7205	1.861	2.0681	1.8799	1.9247	2.0559	2.3742	2.473	2.1973	2.4804	2.5926	2.5244	2.7837	2.2288	2.4568	2.3541	2.8914	2.2575	2.0902	2.5571	2.5795	2.5587	2.6118
pos_1569	metab_1461	metab_1461	-	-	606.193	0.7532	pos	-	-	-	-	-	-	0.0077	2.4813	2.4355	2.5232	2.6566	2.1955	2.894	2.6213	2.663	2.4312	2.9677	2.4655	2.2731	2.0763	2.4085	2.5516	2.622	2.7457	2.4488	2.8831	2.9372	2.8474	3.117	2.9619	3.0092	2.7703	2.8284	2.8006	2.7845
pos_1570	metab_1462	metab_1462	-	-	288.087	0.7532	pos	-	-	-	-	-	-	0.0319	2.3011	2.2889	2.2336	2.3074	1.7372	2.1388	2.4072	2.1094	2.4335	2.2373	2.446	2.0195	2.1593	2.1254	2.1317	2.0208	1.978	1.9215	2.5742	2.486	2.5533	2.8303	2.6926	2.7631	2.5317	2.3444	2.3647	2.3587
pos_1571	metab_1463	metab_1463	-	-	435.136	0.7532	pos	-	-	-	-	-	-	0.015	1.9202	1.9516	1.3761	2.1878	1.2851	2.5871	2.1418	2.2385	2.2637	2.6583	2.1182	1.9973	1.9761	1.7357	2.3705	2.4988	2.5062	2.491	2.4381	2.4452	2.4258	2.7724	2.4576	2.2819	2.2398	2.1833	2.1494	2.1783
pos_1572	metab_1464	metab_1464	-	-	762.249	0.7532	pos	-	-	-	-	-	-	0.0388	2.2209	1.8256	2.2354	2.1941	2.2192	2.379	1.8377	2.3055	2.3313	2.5686	2.0163	2.1236	2.4843	2.3064	2.0619	1.9841	1.9912	2.0104	2.4416	2.5538	2.1874	2.7278	2.1799	2.3339	2.1866	2.3859	2.32	2.4244
pos_1574	metab_1466	metab_1466	-	-	899.272	0.7532	pos	-	-	-	-	-	-	0.0415	2.5631	2.1637	2.521	2.6181	2.2682	2.7069	2.5721	2.5952	2.5921	2.9843	2.4284	2.6266	2.4054	2.3962	2.5622	2.4753	2.6838	2.6154	2.7428	2.9039	2.878	3.2613	2.7932	2.7777	2.4581	2.7591	2.6661	2.6345
pos_1576	metab_1467	metab_1467	-	-	490.177	0.7638	pos	-	-	-	-	-	-	0.007	3.0578	3.161	3.3963	2.8869	3.1897	3.1967	3.2619	3.2778	3.1606	3.3502	3.1926	3.2924	3.6352	3.5679	3.686	3.4688	3.606	3.5679	3.3672	3.6054	3.4428	3.4597	3.2997	3.5038	3.269	3.333	3.309	3.3117
pos_1577	metab_1468	metab_1468	-	-	458.186	0.7638	pos	-	-	-	-	-	-	0.0059	2.75	3.1593	3.1693	2.741	3.2591	2.8823	2.4269	2.4205	2.1136	2.4194	2.5441	2.5051	3.3028	3.2143	3.1691	3.0762	2.5892	3.3693	2.2254	2.2527	2.9252	2.7212	2.0886	2.4598	2.8056	2.809	2.8481	2.8182
pos_1580	metab_1469	metab_1469	-	-	378.982	0.7232	pos	-	-	-	-	-	-	0.0279	2.7	2.6828	2.8426	1.829	3.1232	2.3258	2.2308	2.5838	2.3493	2.5656	2.218	2.7292	3.0466	3.0724	2.5647	2.4163	1.0772	2.5135	0.9644	0.981	0.9801	1.6846	1.534	0.9834	2.4911	2.3639	2.4523	2.5535
pos_150	metab_147	metab_147	-	-	451.32	6.6787	pos	-	-	-	-	-	-	0.0111	2.4109	2.5178	2.6941	2.3835	2.6085	2.4557	3.8207	3.6831	3.4945	3.9756	3.7069	3.7149	2.3565	2.4544	2.8046	2.9784	3.0491	2.9231	2.4739	1.905	2.3488	2.3765	2.8173	2.7145	3.3428	3.2842	3.2403	3.3002
pos_1581	metab_1470	metab_1470	-	-	591.224	0.7742	pos	-	-	-	-	-	-	0.0098	4.3465	4.3337	4.4583	4.2455	4.2231	4.3757	4.0927	4.0653	3.8808	4.3266	4.0414	4.1596	3.8445	4.2631	4.479	4.3176	4.922	4.8904	4.4295	4.674	4.4723	4.4795	4.2926	4.3733	4.2397	4.3513	4.3152	4.3302
pos_1582	metab_1471	metab_1471	-	-	511.107	0.7847	pos	-	-	-	-	-	-	0.004	3.7076	3.4818	3.7811	3.5232	3.5636	3.5374	3.6804	3.6936	3.6956	3.5405	3.8054	3.5835	3.3777	3.4775	3.4038	3.4719	3.3903	3.1257	3.7681	3.6765	3.7152	3.961	3.8775	3.9131	3.695	3.6643	3.671	3.655
pos_1583	metab_1472	metab_1472	-	-	186.076	0.7847	pos	-	-	-	-	-	-	0.0073	2.7609	2.8597	2.7958	2.8649	2.411	2.7321	2.83	2.71	2.6055	2.6718	2.7816	2.6434	2.3831	2.5779	2.6138	2.3961	2.8249	2.7903	3.0649	3.0716	3.013	3.2869	3.0207	3.1426	2.7468	2.7308	2.6965	2.744
pos_1584	metab_1473	metab_1473	-	-	302.027	0.8157	pos	-	-	-	-	-	-	0.011	3.086	3.1401	3.1596	3.1824	2.996	3.1024	2.7649	2.8239	2.8774	2.3872	2.9195	2.7562	3.0938	3.0509	2.8447	3.1308	2.4573	2.7286	3.1922	2.4361	2.9286	3.2461	3.1799	3.0858	2.9851	3.031	3.0163	2.945
pos_1585	metab_1474	metab_1474	-	-	753.277	0.7847	pos	-	-	-	-	-	-	0.0259	2.8128	2.5494	2.807	2.7144	1.4288	3.0287	2.4463	2.1696	2.1581	2.9315	2.2061	2.778	1.4139	1.8414	2.4463	2.7434	3.5091	3.4088	2.8352	3.0964	2.6777	2.7414	2.7555	2.475	2.5942	2.6688	2.5786	2.7511
pos_1586	metab_1475	metab_1475	-	-	253.128	0.7847	pos	-	-	-	-	-	-	0.0184	1.4485	2.5201	2.1957	1.9604	1.3654	2.3025	2.519	2.5697	2.2146	2.5517	2.4866	2.3393	2.0915	2.3308	2.2599	1.8189	1.9446	2.2856	2.1108	1.9303	2.1422	2.4652	2.2778	2.3855	1.8779	1.9164	1.8218	1.89
pos_1589	metab_1477	metab_1477	-	-	182.081	0.7947	pos	-	-	-	-	-	-	0.0066	3.3023	3.0276	3.2653	3.1997	3.4274	3.0879	2.7896	2.787	2.9864	2.8405	3.0811	3.1816	2.7972	2.8172	2.8827	3.3441	2.9928	2.9709	2.83	2.4924	2.7339	3.1486	2.7089	2.4306	3.0812	3.0567	3.0525	3.1028
pos_1590	metab_1478	metab_1478	-	-	344.092	0.7947	pos	-	-	-	-	-	-	0.058	1.9271	2.1994	2.2589	1.8126	0.9262	2.0434	2.3569	2.1432	2.075	2.2792	2.2181	2.266	2.5029	2.1286	2.3433	2.2414	2.1318	2.311	1.8616	1.8749	1.8716	2.5235	1.7501	1.8752	1.923	1.8614	1.641	1.8254
pos_1591	metab_1479	metab_1479	-	-	445.111	0.7947	pos	-	-	-	-	-	-	0.0333	2.3267	1.1483	2.0777	2.3252	1.1394	2.4007	2.5143	2.5421	2.6778	2.6479	2.4429	2.5541	1.0848	1.1835	1.6518	2.011	1.8812	2.2378	2.2487	1.9878	1.9012	2.5186	2.5295	2.3071	2.3768	2.2923	2.1762	2.2241
pos_151	metab_148	metab_148	-	-	695.346	6.6993	pos	-	-	-	-	-	-	0.0038	3.8757	3.9542	3.9521	3.7097	3.824	3.8249	3.1809	3.0741	3.0357	3.3488	3.1263	3.1277	3.1776	2.8955	3.4504	3.4171	3.6907	2.9349	3.2382	3.2559	3.2605	3.5163	3.1176	3.2994	3.45	3.4386	3.4744	3.4603
pos_1592	metab_1480	metab_1480	-	-	321.058	0.7947	pos	-	-	-	-	-	-	0.0043	2.95	2.5557	2.8901	2.8981	2.5039	2.8298	3.1902	3.2239	3.3104	3.1483	3.3136	3.1315	2.4474	2.6425	2.4775	2.8239	2.7474	2.4983	3.2852	3.1757	3.2415	3.7082	3.2401	3.2251	3.05	3.0193	3.0168	3.0294
pos_1593	metab_1481	metab_1481	-	-	415.1	0.7947	pos	-	-	-	-	-	-	0.0047	4.0062	3.6823	3.9509	4.0738	3.388	3.9832	4.1419	4.0692	4.1581	4.1854	4.0618	4.029	3.002	3.4561	3.3709	3.4191	3.7718	3.7834	4.1074	4.0519	4.0522	4.2216	4.2026	4.1413	3.9954	3.9484	3.9555	3.9547
pos_1594	metab_1482	metab_1482	-	-	229.155	0.7947	pos	-	-	-	-	-	-	0.0064	3.7376	3.8124	3.7991	3.89	3.3871	3.9275	3.7798	3.753	3.7747	3.7436	3.7574	3.8766	3.3525	3.3208	3.6367	3.9333	3.9572	3.6271	3.902	3.8272	3.9211	4.2426	3.9163	3.9506	3.8257	3.7874	3.7781	3.7588
pos_1595	metab_1483	metab_1483	-	-	217.118	0.7947	pos	-	-	-	-	-	-	0.0995	1.0488	1.1897	1.1508	1.2433	1.5676	1.3379	1.5091	1.7156	1.8077	1.5455	1.6444	1.4573	1.2163	1.2891	0.8581	1.175	0.859	0.8673	1.6598	1.1946	1.3491	2.1819	1.6923	1.7771	0.889	1.0797	1.0785	1.1797
pos_1600	metab_1486	metab_1486	-	-	175.045	0.651	pos	-	-	-	-	-	-	0.0018	2.9037	2.8926	2.8725	2.9197	2.8546	2.9141	2.9466	2.9686	2.9478	2.9763	2.9879	2.9656	2.9859	3.0293	2.9826	3.0786	3.0998	3.0517	3.0833	3.1226	3.0848	3.2744	2.9859	2.9305	2.9501	2.935	2.9428	2.9406
pos_1601	metab_1487	metab_1487	-	-	446.153	0.8565	pos	-	-	-	-	-	-	0.0066	3.1456	3.3001	3.3113	3.0276	2.9893	3.0902	2.9166	2.711	2.577	2.6176	2.9298	2.7646	2.8715	2.8933	2.9468	2.9018	3.0021	3.0313	2.9872	3.0029	3.0771	2.7661	2.9721	3.028	2.9015	2.8883	2.8998	2.8542
pos_1603	metab_1488	metab_1488	-	-	223.989	0.651	pos	-	-	-	-	-	-	0.0052	3.7176	3.7319	3.7679	3.7568	3.7976	3.8014	3.8693	3.8825	3.8714	3.9184	3.9031	3.9008	3.6684	3.6496	3.7065	3.7836	3.7526	3.6661	3.7375	3.8335	3.7561	3.873	3.8747	3.8399	3.8583	3.8464	3.8862	3.832
pos_1604	metab_1489	metab_1489	-	-	468.914	0.6407	pos	-	-	-	-	-	-	0.0043	3.2227	3.2137	3.1722	3.2441	3.2769	3.2217	3.3379	3.4024	3.3527	3.3984	3.416	3.3822	3.22	3.2345	3.2787	3.2606	3.2714	3.305	3.3316	3.2786	3.3061	3.02	3.4158	3.3521	3.3459	3.3102	3.3224	3.3124
pos_152	metab_149	metab_149	-	-	421.346	6.7317	pos	-	-	-	-	-	-	0.0018	4.2769	4.3093	4.3364	4.2459	4.1722	4.3219	4.4245	4.3681	4.4199	4.3515	4.398	4.3191	3.8747	3.9421	4.1041	4.2672	4.1744	4.115	4.5272	4.4037	4.4108	4.611	4.6501	4.6881	4.461	4.454	4.4388	4.4499
pos_1605	metab_1490	metab_1490	-	-	635.17	0.9177	pos	-	-	-	-	-	-	0.0199	2.652	1.1422	2.0014	3.2856	2.2696	2.4762	1.4334	1.9341	3.066	1.9342	1.6785	1.3521	1.7484	1.4768	1.4854	0.2209	1.6678	0.0406	3.1568	3.3537	3.3941	3.7746	3.1081	3.3092	2.8417	2.9725	2.9284	2.9942
pos_1606	metab_1491	metab_1491	-	-	582.894	0.6407	pos	-	-	-	-	-	-	0.0073	2.9546	3.0041	2.9526	3.0025	3.0694	3.04	3.1336	3.1834	3.0905	3.1957	3.2404	3.1906	2.991	2.9212	3.005	3.1325	3.046	2.9897	3.1049	3.0898	3.0757	2.8949	3.1894	3.1887	3.1452	3.1535	3.1648	3.1042
pos_1607	metab_1492	metab_1492	-	-	557.155	0.9382	pos	-	-	-	-	-	-	0.0021	4.0795	3.7802	3.8921	4.1892	3.8574	4.1721	3.926	4.1277	4.1643	4.3612	3.9236	3.9897	3.7675	3.8639	3.8776	3.7758	3.874	3.9438	4.0017	4.1593	4.0769	4.5094	4.19	4.1317	4.1727	4.175	4.1807	4.1572
pos_1608	metab_1493	metab_1493	-	-	389.063	0.651	pos	-	-	-	-	-	-	0.0048	3.116	3.111	3.0703	3.1313	3.1817	3.1012	3.2168	3.2576	3.217	3.2295	3.3092	3.2563	3.1795	3.1684	3.2099	3.326	3.2988	3.1551	3.3181	3.3054	3.2959	3.4012	3.311	3.2659	3.2188	3.1998	3.1772	3.2078
pos_1609	metab_1494	metab_1494	-	-	561.042	0.9282	pos	-	-	-	-	-	-	0.0252	2.5444	2.8198	2.9456	1.1259	3.3791	2.9861	3.0443	3.0247	3.0251	1.3978	3.1597	3.0802	2.5869	2.3064	2.2515	3.5579	3.1122	2.4492	1.1301	1.1473	1.1464	2.5862	1.1647	1.6816	2.8311	2.7575	2.7805	2.6415
pos_1610	metab_1495	metab_1495	-	-	587.166	0.9077	pos	-	-	-	-	-	-	0.0013	3.1442	2.8208	2.7119	3.4795	2.5054	3.1575	3.2315	3.218	3.4176	3.5047	3.228	3.0775	2.6994	3.1675	2.9854	2.7156	2.8545	3.1568	3.4164	3.5244	3.4326	3.8485	3.4059	3.2153	3.3353	3.3315	3.3383	3.3263
pos_1611	metab_1496	metab_1496	-	-	427.076	0.9077	pos	-	-	-	-	-	-	0.0077	3.1721	0.0563	0.0616	3.6727	2.8295	3.0209	1.9529	1.9618	3.7206	1.5162	1.4029	2.923	1.9469	1.7084	1.4163	1.4905	0.5464	0.2205	1.8206	1.2772	1.2491	1.5014	1.993	1.3847	3.3331	3.3695	3.3994	3.3431
pos_1612	metab_1497	metab_1497	-	-	329.005	0.6407	pos	-	-	-	-	-	-	0.003	3.4599	3.5042	3.4635	3.4876	3.5301	3.5023	3.5544	3.5513	3.5253	3.5235	3.5957	3.5769	3.5188	3.4796	3.5256	3.6428	3.584	3.4678	3.5791	3.6204	3.5728	3.6725	3.5934	3.5398	3.5468	3.5434	3.5225	3.5251
pos_1613	metab_1498	metab_1498	-	-	485.118	0.9177	pos	-	-	-	-	-	-	0.0016	3.4371	2.6157	2.4822	4.0562	2.4294	3.2013	3.1168	3.1232	4.0245	3.3311	3.1349	3.3343	1.6821	2.2876	2.0206	1.7081	1.9849	2.3888	2.5586	2.765	2.5892	3.2025	2.7675	2.3007	3.5654	3.5778	3.5794	3.5697
pos_1614	metab_1499	metab_1499	-	-	463.066	0.9585	pos	-	-	-	-	-	-	0.0146	3.4676	3.5497	3.5725	3.2896	3.6332	3.8319	3.8366	3.808	3.72	3.7294	3.8166	3.8032	3.2636	3.1483	3.3103	3.8114	3.6687	3.1975	3.3906	3.3537	3.4045	3.4915	3.595	3.6419	3.706	3.5941	3.6154	3.5643
pos_16	metab_15	metab_15	-	-	141.959	14.3901	pos	-	-	-	-	-	-	0.0012	4.845	4.8756	4.88	4.8848	4.8645	4.9023	4.9187	4.9375	4.9292	4.9463	4.9114	4.9318	4.9293	4.9231	4.9381	4.9639	4.9393	4.9194	4.9217	4.9033	4.8857	5.0377	4.9078	4.8891	4.9029	4.8951	4.8864	4.8913
pos_153	metab_150	metab_150	-	-	853.457	6.7733	pos	-	-	-	-	-	-	0.016	2.8979	2.8577	2.9012	2.8988	2.8513	2.896	3.3299	3.2264	3.1475	3.5374	3.2992	3.3395	3.1551	3.3087	3.3229	3.2656	3.4444	3.2681	2.7599	2.781	2.8532	2.9078	2.5326	2.6129	2.962	3.0037	3.0721	3.0786
pos_1615	metab_1500	metab_1500	-	-	499.115	0.9382	pos	-	-	-	-	-	-	0.0026	3.6064	2.9482	3.2736	3.7202	3.6781	3.6842	3.0976	3.2118	3.6642	3.4306	3.0649	3.5557	2.9745	2.9616	3.0592	3.4315	3.4505	2.846	3.3758	3.4761	3.4854	4.0636	3.5422	3.2852	3.6845	3.6796	3.702	3.6772
pos_1616	metab_1501	metab_1501	-	-	395.103	0.9485	pos	-	-	-	-	-	-	0.0062	2.8567	3.0106	2.9857	2.7892	2.5852	3.0185	3.0446	3.1125	2.8617	3.2198	3.1753	2.7933	3.0393	3.1325	3.0143	2.9484	2.8602	2.991	3.1973	3.2402	3.2138	3.6167	3.2752	3.1797	2.9658	2.9172	2.9486	2.9324
pos_1617	metab_1502	metab_1502	-	-	354.109	0.9585	pos	-	-	-	-	-	-	0.0017	3.5675	3.475	3.674	3.3221	3.6204	3.9222	3.5405	3.9164	3.5577	4.144	3.595	3.6376	3.9634	3.8499	4.0662	3.9262	4.0492	3.9885	3.9715	4.1153	4.1275	4.3801	4.078	4.1274	3.8284	3.8339	3.8448	3.8292
pos_1618	metab_1503	metab_1503	-	-	469.105	1.0105	pos	-	-	-	-	-	-	0.0133	2.7737	2.3185	2.326	3.1133	2.7945	2.8074	2.2247	1.9939	2.9098	2.0484	2.1261	2.5472	2.8703	2.6536	2.9179	2.559	2.3872	2.4342	2.8794	2.8184	3.0345	3.484	2.816	2.5951	2.8114	2.8759	2.8663	2.7857
pos_1619	metab_1504	metab_1504	-	-	529.128	0.9688	pos	-	-	-	-	-	-	0.0069	3.0968	3.1039	2.8997	3.0928	2.7348	3.361	3.5153	3.2772	3.3517	3.3283	3.4605	3.3667	2.8371	3.1053	2.9888	3.5114	3.2341	2.8141	3.5463	3.5722	3.5475	4.0433	3.5146	3.1708	3.2757	3.3167	3.2722	3.2553
pos_1620	metab_1505	metab_1505	-	-	625.116	0.9688	pos	-	-	-	-	-	-	0.0206	2.5415	2.6513	2.6447	2.4162	2.5391	3.0547	3.1668	3.1729	2.9298	3.2181	3.196	3.053	2.3918	2.2577	2.3195	2.8796	2.8893	2.4519	2.6237	2.4243	2.5191	2.67	2.7593	2.686	2.8029	2.6464	2.7467	2.7421
pos_1621	metab_1506	metab_1506	-	-	158.973	0.1872	pos	-	-	-	-	-	-	0.0041	2.7627	2.7817	2.7796	2.7649	2.8108	2.8216	2.8446	2.834	2.8443	2.8463	2.8328	2.8539	2.8591	2.8698	2.8954	2.8999	2.8542	2.8839	2.8823	2.8498	2.8584	2.9784	2.8278	2.8237	2.8031	2.8342	2.8264	2.816
pos_1622	metab_1507	metab_1507	-	-	128.95	0.0734	pos	-	-	-	-	-	-	0.0253	1.9264	1.8975	1.8114	1.8325	1.995	1.9228	1.8725	1.9752	2.0121	1.9425	2.0057	1.9309	1.8608	1.7048	1.7936	1.8812	1.7709	1.8722	1.8449	1.8059	1.8154	2.133	1.95	1.9033	1.9059	1.9566	1.8445	1.8409
pos_1623	metab_1508	metab_1508	-	-	73.0659	0.0844	pos	-	-	-	-	-	-	0.0037	2.8662	2.809	2.8156	2.8007	2.7758	2.7966	2.8248	2.8433	2.8286	2.8117	2.8283	2.8301	2.9672	2.9122	2.8905	2.9357	2.8965	2.8794	2.9054	2.8853	2.8738	3.2579	2.842	2.9884	2.7954	2.7942	2.7832	2.7697
pos_154	metab_151	metab_151	-	-	819.45	6.8153	pos	-	-	-	-	-	-	0.0054	3.1463	3.0325	3.0795	3.1555	2.9202	3.1161	3.5037	3.4856	3.237	3.8292	3.3937	3.5374	2.7806	2.9431	3.1183	3.0322	3.1725	3.086	2.9334	3.0167	2.991	3.2785	3.0301	2.9938	3.2121	3.2472	3.2459	3.2586
pos_1625	metab_1510	metab_1510	-	-	89.0603	0.1067	pos	-	-	-	-	-	-	0.0187	2.1195	2.256	2.1172	2.102	2.222	2.1547	2.2692	2.3194	2.225	2.276	2.2476	2.2795	2.3229	2.3863	2.3468	2.366	2.2229	2.3129	2.4831	2.2766	2.3661	2.4382	2.2124	2.2379	2.197	2.3021	2.2256	2.2042
pos_1627	metab_1512	metab_1512	-	-	61.0667	0.2216	pos	-	-	-	-	-	-	0.0023	2.7139	2.7495	2.7419	2.7334	2.7178	2.7385	2.7577	2.8126	2.7861	2.7869	2.7748	2.7919	2.8853	2.8563	2.8823	2.8993	2.889	2.8873	2.8793	2.8555	2.8438	2.9912	2.7795	2.7506	2.7545	2.7375	2.7473	2.7508
pos_1628	metab_1513	metab_1513	-	-	122.964	0.2545	pos	-	-	-	-	-	-	0.0225	1.5235	1.569	1.6401	1.6508	1.6106	1.6065	1.5239	1.6739	1.6342	1.6229	1.6414	1.6493	1.6381	1.6182	1.6425	1.6756	1.6763	1.719	1.7036	1.7282	1.6263	1.7786	1.6913	1.5606	1.6419	1.6632	1.5657	1.6338
pos_1630	metab_1515	metab_1515	-	-	145.049	0.4019	pos	-	-	-	-	-	-	0.0131	1.7545	1.8017	1.8589	1.8257	1.8378	1.9276	1.9128	2.0083	1.9421	1.908	1.8958	1.9862	1.878	1.9157	1.9195	1.9911	1.9917	1.974	2.0169	1.99	1.9872	2.1751	1.7572	1.7419	1.8826	1.8376	1.8584	1.9026
pos_1631	metab_1516	metab_1516	-	-	445.12	0.4076	pos	-	-	-	-	-	-	0.0065	1.9967	2.0387	2.0389	2.0213	1.9673	1.9787	2.0434	2.1422	2.1354	2.0887	2.0842	2.1669	2.1786	2.1602	2.1904	2.241	2.1061	2.1702	2.0883	2.0775	2.1771	2.2737	2.0807	2.047	2.0781	2.061	2.096	2.0658
pos_1632	metab_1517	metab_1517	-	-	324.217	0.4863	pos	-	-	-	-	-	-	0.004	3.7314	3.7607	3.7771	3.7615	3.7523	3.7723	3.7803	3.8185	3.8028	3.7925	3.7828	3.807	3.7551	3.7265	3.7563	3.8119	3.7597	3.7552	3.7771	3.7508	3.7587	3.9019	3.8021	3.7919	3.7889	3.7656	3.7565	3.7482
pos_1633	metab_1518	metab_1518	-	-	372.102	0.4978	pos	-	-	-	-	-	-	0.0025	2.478	2.5056	2.503	2.498	2.4972	2.526	2.5287	2.5777	2.5939	2.5765	2.5826	2.5837	2.6019	2.5579	2.6043	2.6008	2.6299	2.6116	2.5943	2.5866	2.5841	2.7538	2.5638	2.5121	2.5451	2.5456	2.5498	2.5611
pos_1634	metab_1519	metab_1519	-	-	341.094	0.5097	pos	-	-	-	-	-	-	0.0056	2.3631	2.4106	2.402	2.3593	2.3488	2.4043	2.4092	2.4491	2.4405	2.4228	2.4436	2.4759	2.5431	2.4957	2.5248	2.5809	2.5605	2.5425	2.5099	2.5348	2.4757	2.6731	2.409	2.4011	2.4167	2.3825	2.3925	2.4082
pos_155	metab_152	metab_152	-	-	627.408	6.7833	pos	-	-	-	-	-	-	0.0062	3.3069	3.2547	3.3313	3.2982	3.2288	3.2294	3.2722	3.2061	3.1356	3.433	3.2576	3.2367	3.2174	3.2008	3.1884	3.1284	3.2603	3.1548	2.8811	2.9487	2.9767	3.1607	3.0155	3.1643	3.2098	3.2309	3.2533	3.2607
pos_1635	metab_1520	metab_1520	-	-	122.964	0.5446	pos	-	-	-	-	-	-	0.0339	1.2989	1.3993	1.3434	1.3817	1.3519	1.3706	1.4313	1.454	1.4361	1.5015	1.423	1.4924	1.499	1.4499	1.3882	1.5628	1.5752	1.6048	1.4937	1.4763	1.552	1.5096	1.3724	1.3084	1.3593	1.4595	1.4148	1.3391
pos_1636	metab_1521	metab_1521	-	-	181.101	0.5503	pos	-	-	-	-	-	-	0.0309	1.2888	1.3424	1.2156	1.3777	1.1808	1.308	1.465	1.5069	1.4635	1.5981	1.4887	1.5324	1.4756	1.5375	1.6147	1.486	1.5741	1.661	1.7263	1.7867	1.7452	1.9351	1.6349	1.5684	1.4057	1.4846	1.525	1.5084
pos_1637	metab_1522	metab_1522	-	-	322.065	0.5772	pos	-	-	-	-	-	-	0.0411	1.3529	1.4014	1.3919	1.242	1.389	1.3084	1.3538	1.4699	1.3651	1.3973	1.4136	1.4117	1.5796	1.4893	1.5013	1.5427	1.6774	1.5982	1.5477	1.5088	1.5719	1.6155	1.357	1.4788	1.3163	1.3924	1.3756	1.4762
pos_1640	metab_1525	metab_1525	-	-	96.9885	0.5984	pos	-	-	-	-	-	-	0.0359	1.9619	1.8664	2.0206	1.9571	1.9123	1.9292	2.0043	2.1251	1.9108	2.1452	1.9958	1.9481	1.7913	1.9658	2.006	2.014	2.0125	2.1646	2.1266	2.1553	2.0983	2.249	2.0304	1.9497	2.1206	1.9664	1.9428	2.0672
pos_1641	metab_1526	metab_1526	-	-	247.139	0.5984	pos	-	-	-	-	-	-	0.0315	1.8321	1.597	1.5583	1.7468	1.4162	1.4602	1.633	1.9281	1.7146	1.726	1.7923	1.8368	1.7355	2.0034	1.8294	1.8413	1.9133	2.0111	2.1246	2.0265	1.9325	2.0928	1.9654	1.9366	1.8499	1.7033	1.7356	1.7395
pos_1642	metab_1527	metab_1527	-	-	249.155	0.651	pos	-	-	-	-	-	-	0.0196	2.7319	2.648	2.7294	2.7457	2.628	2.7881	2.7361	2.7717	2.6908	2.709	2.6931	2.6884	2.8	2.8617	2.8443	2.8911	2.8929	2.824	2.9221	2.913	2.8606	3.0422	2.7846	2.74	2.731	2.7143	2.6067	2.6343
pos_1643	metab_1528	metab_1528	-	-	473.938	0.651	pos	-	-	-	-	-	-	0.0062	3.1622	3.2552	3.1592	3.2397	2.7851	3.225	2.2844	2.2453	2.1152	2.2737	2.4775	2.3806	2.7247	2.82	2.7896	2.2704	2.5248	2.9443	2.8566	2.7484	2.8698	2.6534	2.8707	2.8348	2.9093	2.8866	2.8586	2.8873
pos_1645	metab_1529	metab_1529	-	-	319.055	0.6619	pos	-	-	-	-	-	-	0.0071	2.9237	2.4414	2.9501	2.9155	2.5713	2.6581	3.1152	3.1835	3.1028	3.3421	3.023	2.9302	3.0527	3.2009	3.2115	2.881	3.1384	3.3334	3.214	3.1542	3.1887	3.1509	3.1242	3.1672	2.9814	2.9587	2.923	2.9514
pos_156	metab_153	metab_153	-	-	551.407	6.8671	pos	-	-	-	-	-	-	0.0134	2.8951	2.7436	2.9755	2.7365	2.9416	2.7899	2.6784	2.636	2.389	2.708	2.7134	2.6372	3.5326	3.6434	3.5286	3.0853	2.7598	3.4589	2.6685	2.3259	2.7394	2.9529	2.8379	3.0871	2.9596	3.0224	2.9447	3.0389
pos_1646	metab_1530	metab_1530	-	-	143.001	0.6619	pos	-	-	-	-	-	-	0.0463	2.3489	0.9012	2.4862	2.2628	1.1058	1.7351	2.731	2.4943	2.5752	2.893	2.3076	2.3294	2.4946	2.7731	2.5604	1.7055	2.5701	2.7204	2.7564	2.5235	2.5324	2.4504	2.5729	2.6506	2.2541	2.3508	2.4753	2.5431
pos_1647	metab_1531	metab_1531	-	-	312.92	0.6619	pos	-	-	-	-	-	-	0.0178	2.2106	1.0699	2.1493	2.0468	1.73	1.0883	2.6589	2.7198	2.6424	3.0012	2.3906	2.3586	2.5489	2.6471	2.7875	1.6686	2.5786	2.8082	2.6494	2.6836	2.5917	2.574	2.675	2.6812	2.3898	2.4985	2.3966	2.4333
pos_1648	metab_1532	metab_1532	-	-	284.925	0.6619	pos	-	-	-	-	-	-	0.0215	2.021	0.6821	1.9284	2.0753	0.6629	0.6981	2.3469	2.4058	2.338	2.5491	2.1962	2.0416	1.6633	2.01	1.8255	0.6754	1.7778	2.2522	2.0616	1.972	2.027	1.7824	2.2385	2.3438	2.1243	2.0029	2.073	2.0923
pos_1649	metab_1533	metab_1533	-	-	71.953	0.6619	pos	-	-	-	-	-	-	0.0107	2.0482	0.3186	2.0709	2.0617	0.2917	1.132	2.0711	2.224	2.1489	2.4499	2.0154	1.8555	1.9776	2.2413	2.1826	0.6989	2.0923	2.4324	2.1612	2.1096	2.1522	2.1246	2.0962	2.1517	1.9669	1.9773	1.9256	1.975
pos_1650	metab_1534	metab_1534	-	-	167.012	0.6619	pos	-	-	-	-	-	-	0.0491	1.926	0.7781	1.8029	1.9031	0.7342	0.7949	1.9743	2.3661	2.0829	2.334	1.8388	1.8323	1.6718	2.296	2.1568	0.771	1.7254	2.3286	1.9749	1.9516	2.0759	1.638	2.3401	2.0548	2.0453	1.806	2.0355	1.9454
pos_1654	metab_1536	metab_1536	-	-	216.95	0.672	pos	-	-	-	-	-	-	0.0175	1.9225	0.518	1.8966	1.851	0.4816	1.1853	2.1739	2.2811	2.0887	2.4588	2.0401	1.8698	1.6577	2.1645	2.0115	0.5121	1.7902	2.3905	2.1682	1.9141	2.2042	1.9348	2.2227	2.1781	1.9746	2.0014	1.9079	1.972
pos_1655	metab_1537	metab_1537	-	-	423.083	0.6824	pos	-	-	-	-	-	-	0.0618	1.6614	1.1544	1.4989	2.039	1.4664	1.871	1.1306	1.6305	1.1154	2.135	1.3031	1.3461	0.1961	1.035	1.2992	1.1155	1.7029	1.4085	2.056	2.3153	2.2268	2.6598	2.0172	1.9894	1.8386	1.79	1.5762	1.6466
pos_157	metab_154	metab_154	-	-	627.352	6.6893	pos	-	-	-	-	-	-	0.0143	1.649	1.5433	1.5043	1.5754	1.3657	1.4991	3.2243	3.0601	2.8626	3.464	3.117	3.217	1.7402	1.6824	1.7746	2.6415	2.7049	2.4278	1.711	2.0945	1.8143	1.485	1.0525	1.7623	2.5064	2.4345	2.4915	2.4249
pos_1658	metab_1540	metab_1540	-	-	317.115	0.6922	pos	-	-	-	-	-	-	0.0134	2.8348	2.7749	2.7141	2.7571	2.7336	2.8147	2.9851	3.0424	2.9283	2.8368	2.9237	3.015	2.979	2.879	2.9222	2.9495	2.8888	2.8741	2.8557	2.8665	2.8799	2.966	2.8229	2.7826	2.8022	2.8295	2.8489	2.749
pos_1660	metab_1542	metab_1542	-	-	434.847	0.6922	pos	-	-	-	-	-	-	0.0396	1.0939	1.3973	1.0679	1.0359	0.9815	1.4879	2.167	2.3857	2.2469	2.166	2.1898	2.3388	2.3501	2.1996	2.1183	1.8951	2.0583	2.0881	2.1489	2.0544	1.9949	2.0246	2.0649	1.7888	1.6581	1.8351	1.6804	1.7371
pos_1665	metab_1544	metab_1544	-	-	236.904	0.7027	pos	-	-	-	-	-	-	0.0126	2.1855	2.5959	2.2862	2.2418	1.9524	2.5516	2.7232	2.7032	2.828	2.5538	2.6847	2.7052	2.5654	2.5265	2.3991	2.5937	2.6933	2.4324	2.7546	2.8454	2.451	2.8477	2.6239	2.6501	2.5078	2.5954	2.5502	2.5713
pos_1668	metab_1547	metab_1547	-	-	201.036	0.7027	pos	-	-	-	-	-	-	0.0571	2.2402	1.9446	2.1773	1.9827	2.4609	1.92	0.641	0.5475	0.5398	1.4555	0.7594	0.6607	1.962	2.0778	1.8051	2.1017	1.2941	1.9461	0.7897	1.7683	1.8594	1.7413	0.9908	1.3655	1.8165	1.9225	2.1229	2.0049
pos_1671	metab_1548	metab_1548	-	-	518.991	0.7128	pos	-	-	-	-	-	-	0.0151	2.6277	2.7377	2.6911	2.7724	2.3115	2.8168	2.7685	3.0345	2.8713	2.869	2.952	2.9917	2.7292	2.672	2.7022	2.6119	2.7497	2.7533	2.9637	2.9823	2.8764	3.0446	2.848	2.8488	2.7179	2.8251	2.7432	2.732
pos_1673	metab_1549	metab_1549	-	-	292.846	0.7128	pos	-	-	-	-	-	-	0.0273	1.4383	2.183	1.1095	1.8957	0.8493	1.9261	2.423	2.492	2.5867	2.6855	2.3399	2.4207	2.1786	2.0452	2.0956	2.4382	2.1801	2.0878	2.2316	1.9342	2.2364	2.2078	2.1942	2.1745	1.8466	1.9505	1.9904	1.9411
pos_158	metab_155	metab_155	-	-	494.253	6.952	pos	-	-	-	-	-	-	0.0185	2.5173	2.5307	2.1262	2.6891	2.6698	2.7979	2.9879	3.092	3.0351	2.876	2.9183	2.9266	3.5282	3.4198	3.3485	3.5434	3.2256	3.2364	2.7694	2.8712	2.6551	3.4376	2.6677	2.415	2.9026	3.0299	3.0327	3.0287
pos_1674	metab_1550	metab_1550	-	-	376.896	0.7128	pos	-	-	-	-	-	-	0.0339	2.274	2.2758	2.2415	1.8861	2.1128	2.0689	2.1453	1.6959	1.512	1.213	2.1329	1.9786	2.6585	2.563	2.3792	2.2082	1.6834	2.3229	0.9566	0.9732	1.346	1.1016	1.4397	1.5888	2.1477	2.1274	2.3169	2.227
pos_1675	metab_1551	metab_1551	-	-	349.964	0.7128	pos	-	-	-	-	-	-	0.031	2.2228	2.3238	2.2548	2.2591	1.8206	2.243	1.8609	1.9494	1.8294	1.9354	1.8411	1.8466	1.4127	1.6233	1.6497	1.2245	1.7195	1.5757	2.0464	2.1402	2.1523	2.3482	2.2392	2.364	2.0546	2.0274	2.0548	2.1922
pos_1679	metab_1552	metab_1552	-	-	516.144	0.733	pos	-	-	-	-	-	-	0.0253	1.5867	1.1758	1.876	1.5473	1.1289	1.7934	2.0686	1.697	1.153	2.0587	1.8997	1.1326	1.9062	2.0762	2.1649	1.7801	1.9222	1.961	2.5584	2.4664	2.3863	1.8669	2.3918	2.529	1.9799	1.9987	1.878	1.9114
pos_1684	metab_1554	metab_1554	-	-	455.116	0.7432	pos	-	-	-	-	-	-	0.0122	2.907	3.5545	3.0211	2.859	3.5992	2.7124	3.0599	2.7962	2.751	2.7709	2.9263	2.7448	2.7807	2.7309	2.618	2.6548	2.5501	2.3402	2.6296	2.5501	2.5349	2.7231	2.9679	2.8376	3.1088	3.0029	3.0579	3.0555
pos_1685	metab_1555	metab_1555	-	-	192.055	0.7432	pos	-	-	-	-	-	-	0.0235	2.3734	2.4557	2.3106	2.3031	2.3144	2.6046	2.4713	2.1239	2.0459	2.6385	2.5075	1.96	2.4693	2.4951	2.5587	2.4992	2.5523	2.4386	2.712	2.7623	2.7289	2.8776	2.8228	2.7189	2.4451	2.4965	2.5056	2.3603
pos_1686	metab_1556	metab_1556	-	-	183.05	0.7432	pos	-	-	-	-	-	-	0.0237	1.9161	2.0091	2.0583	2.0419	1.7173	2.1936	2.0397	2.0163	1.9619	2.261	2.0982	1.954	1.8214	2.1101	2.0994	2.2798	2.3338	2.0302	2.4266	2.3566	2.3409	2.4341	2.5459	2.4502	2.1274	2.2104	2.1713	2.0737
pos_1688	metab_1557	metab_1557	-	-	591.692	0.7432	pos	-	-	-	-	-	-	0.0203	0.884	1.8686	2.2828	0.9065	2.0352	2.0285	1.2429	0.4393	0.4324	1.5129	1.4983	0.4186	1.6643	1.5493	1.8327	1.6737	1.5079	1.8012	1.9624	2.1561	1.9487	1.2449	1.8199	2.1775	1.9979	1.934	1.9124	2.0044
pos_1689	metab_1558	metab_1558	-	-	420.131	0.7432	pos	-	-	-	-	-	-	0.0617	1.6135	1.6762	1.7034	1.4219	1.136	1.9698	1.3548	1.3554	1.1609	1.7987	1.6944	1.1405	1.3301	1.4874	1.4484	1.6167	1.6917	1.5309	1.7506	1.7467	2.0489	1.7883	1.663	1.9426	1.5977	1.5406	1.7856	1.7539
pos_1693	metab_1559	metab_1559	-	-	293.063	0.7532	pos	-	-	-	-	-	-	0.0053	3.2896	3.3242	3.2925	3.2856	3.2965	3.1695	3.3454	3.2115	3.2487	3.1631	3.354	3.03	3.2002	3.3535	3.2624	3.0339	3.1599	3.1424	3.4167	3.3846	3.3453	3.5396	3.3825	3.4127	3.3091	3.2723	3.2701	3.2655
pos_1694	metab_1560	metab_1560	-	-	510.161	0.7532	pos	-	-	-	-	-	-	0.0115	2.7372	2.8962	2.873	2.7306	2.5682	2.9697	2.9069	2.9417	2.7449	3.0493	2.8296	2.9021	2.0496	2.2356	2.4671	2.3366	2.5896	2.4377	3.158	3.1414	3.2118	3.174	3.2314	3.2637	2.9263	2.8952	2.9412	2.8542
pos_1695	metab_1561	metab_1561	-	-	681.221	0.7532	pos	-	-	-	-	-	-	0.0247	2.4751	2.533	2.758	2.4399	2.2436	2.7826	2.6751	2.6722	2.5584	2.8232	2.7921	2.541	2.2047	2.0764	2.5733	2.3676	2.7852	2.4532	3.2655	3.2495	3.287	3.2956	3.1962	3.2976	2.6525	2.8429	2.7672	2.7419
pos_1696	metab_1562	metab_1562	-	-	611.098	0.7532	pos	-	-	-	-	-	-	0.0236	2.3236	2.4635	1.9904	2.635	2.298	2.6319	2.5423	2.8	2.7732	2.7406	2.6682	2.7906	1.7151	1.7948	1.405	2.4011	2.2539	2.3321	1.8983	1.6611	1.3986	3.2395	2.1079	1.5889	2.4552	2.3232	2.4572	2.4534
pos_1697	metab_1563	metab_1563	-	-	444.14	0.7532	pos	-	-	-	-	-	-	0.0318	2.0593	1.7459	1.7822	1.5498	1.7845	1.9673	1.6895	1.6276	1.5395	1.8931	1.5949	1.6596	2.1213	2.0288	2.4395	2.4481	2.3918	2.3172	2.4785	2.5749	2.5461	2.5409	2.3459	2.4074	2.1943	2.206	2.1877	2.0383
pos_1698	metab_1564	metab_1564	-	-	777.251	0.7532	pos	-	-	-	-	-	-	0.0372	1.7099	1.1244	1.5453	1.131	1.0754	2.5121	1.6388	2.2401	1.2367	2.7821	1.1357	1.6768	1.8565	1.7797	2.3746	2.4179	2.9312	2.2985	2.6765	2.6321	2.6729	2.3908	2.7489	2.7175	2.2484	2.2839	2.2182	2.4401
pos_1704	metab_1565	metab_1565	-	-	279.583	0.7638	pos	-	-	-	-	-	-	0.0298	2.0799	1.8225	1.9048	2.1031	1.5908	2.084	1.7942	2.0374	1.883	2.2761	1.8752	2.0542	1.4342	1.1393	1.3043	1.4975	1.3176	1.3697	1.9937	1.8833	2.0419	2.3113	1.8965	1.6696	1.9271	1.7846	1.9154	1.8823
pos_1706	metab_1566	metab_1566	-	-	489.193	0.7638	pos	-	-	-	-	-	-	0.0165	2.3574	2.7808	2.5095	2.1479	3.013	3.0443	2.824	3.3659	2.896	3.5456	2.8327	3.6173	2.6296	2.8251	2.7523	3.1007	3.1408	3.4362	2.5051	2.5229	2.7059	3.0607	2.5723	1.9692	3.0492	3.1814	3.0899	3.1502
pos_1708	metab_1567	metab_1567	-	-	416.176	0.7638	pos	-	-	-	-	-	-	0.0588	2.0682	2.1449	2.0909	2.1152	1.8218	2.0114	0.7177	0.7349	0.7261	0.7625	1.202	1.5222	1.2675	0.6705	0.7141	1.3855	1.7998	1.7416	1.4622	1.9964	1.9466	2.5203	1.2587	1.5984	1.8036	1.783	1.8803	1.5974
pos_1711	metab_1569	metab_1569	-	-	236.149	0.7742	pos	-	-	-	-	-	-	0.0035	3.9929	4.0007	3.8746	3.8962	4.1258	3.9535	3.5723	3.8367	3.7599	3.7977	3.6712	3.9471	1.6074	1.6673	3.0075	3.5318	3.5952	2.5855	3.3555	3.6031	3.6135	3.5973	3.3192	3.2799	3.7023	3.6714	3.7027	3.6996
pos_160	metab_157	metab_157	-	-	293.211	7.0435	pos	-	-	-	-	-	-	0.0051	3.2244	3.7054	3.2736	3.1878	4.0409	3.2255	3.2672	3.3754	3.2503	3.3189	3.3641	3.3297	3.5736	3.3552	3.3491	3.6152	3.2719	3.3181	3.0187	3.1474	3.0756	3.5593	3.2047	2.9933	3.4026	3.4353	3.4449	3.4094
pos_1712	metab_1570	metab_1570	-	-	160.097	0.7742	pos	-	-	-	-	-	-	0.0169	2.2184	2.3013	2.3713	2.2173	2.0987	2.1987	2.3523	2.3896	2.1908	2.4769	2.3649	2.2641	2.2915	2.1912	2.2883	2.1786	2.1471	2.0966	1.9912	2.0155	2.2082	2.5358	2.1795	2.1923	2.1757	2.1509	2.1918	2.2515
pos_1714	metab_1571	metab_1571	-	-	723.265	0.7847	pos	-	-	-	-	-	-	0.0131	2.8932	2.9696	3.1735	2.9409	2.1269	2.8549	3.124	2.7188	2.6752	2.8069	3.0055	3.0011	1.1565	2.1159	2.4636	2.4635	3.3859	3.0817	3.0573	3.2207	2.9194	3.0198	2.9554	2.8745	2.7632	2.8062	2.7348	2.709
pos_1715	metab_1572	metab_1572	-	-	332.134	0.7847	pos	-	-	-	-	-	-	0.0165	2.349	2.5249	2.3649	2.4034	2.363	2.4499	2.9402	2.5379	2.7671	2.4855	2.8847	2.8397	2.5416	2.6015	2.6113	2.576	2.7761	2.7335	2.6959	2.6332	2.5826	2.5438	2.6476	2.6168	2.6258	2.629	2.5286	2.563
pos_1716	metab_1573	metab_1573	-	-	291.13	0.7847	pos	-	-	-	-	-	-	0.0147	2.2357	2.21	2.2798	1.5327	2.9044	2.7976	0.5427	2.5092	2.1134	2.0173	1.5181	2.5346	1.9747	1.9285	1.5536	3.3343	2.7239	1.635	2.5495	2.0223	2.0016	3.217	2.6974	1.6728	2.6682	2.5839	2.6366	2.574
pos_1717	metab_1574	metab_1574	-	-	645.163	0.7847	pos	-	-	-	-	-	-	0.012	3.0966	2.9892	3.1603	3.1356	2.5022	3.1182	2.77	2.8473	2.8663	2.7133	2.8295	2.7442	2.0897	1.9557	2.4066	2.5821	2.7411	2.2825	2.4714	2.4104	2.4539	2.7702	2.6796	2.5981	2.8145	2.7574	2.735	2.7315
pos_1719	metab_1575	metab_1575	-	-	314.092	0.7947	pos	-	-	-	-	-	-	0.0151	2.0977	2.0275	2.4767	2.5041	1.4995	2.3299	2.5106	2.3883	2.3238	2.2838	2.5373	2.2358	2.402	2.3172	2.4038	2.3699	2.3882	2.6924	2.6147	2.7675	2.6866	2.0715	2.6709	2.6764	2.3726	2.3094	2.3595	2.2866
pos_1720	metab_1576	metab_1576	-	-	342.14	0.7947	pos	-	-	-	-	-	-	0.0453	1.6744	2.8289	2.8642	1.3496	2.7088	1.9531	1.6605	1.9461	0.8412	1.3282	2.1887	1.3267	3.2604	3.0567	3.1006	3.0657	2.6663	2.8753	2.3089	2.4282	2.5845	2.5692	1.5898	2.1418	1.9225	1.9254	1.7264	1.9198
pos_1722	metab_1577	metab_1577	-	-	277.032	0.8055	pos	-	-	-	-	-	-	0.0035	3.458	3.639	3.7123	3.3117	3.5711	3.6694	3.6269	3.769	3.5641	3.6574	3.7445	3.498	3.8248	3.6752	3.6973	3.7826	3.7415	3.5657	3.8295	3.7862	3.8236	3.7817	3.7911	3.7456	3.5297	3.5239	3.5538	3.5476
pos_1730	metab_1578	metab_1578	-	-	905.169	0.8157	pos	-	-	-	-	-	-	0.0074	3.6943	3.1544	3.4547	3.5567	2.668	3.344	3.7548	3.6054	3.7421	3.3464	3.6531	3.6327	2.3078	2.9269	3.1612	2.8086	3.3266	3.0696	3.2521	2.4602	3.2414	1.4602	3.5393	3.4512	3.5171	3.4588	3.4747	3.4507
pos_161	metab_158	metab_158	-	-	575.369	6.9723	pos	-	-	-	-	-	-	0.0035	3.9889	4.0474	3.9411	4.1189	4.0638	4.2383	4.1544	4.3783	4.283	4.5105	4.1672	4.4793	3.9301	3.6699	3.8936	4.0227	3.9437	3.831	3.3402	3.7083	3.4505	3.7443	3.8865	3.818	4.1546	4.1208	4.1192	4.1266
pos_1735	metab_1580	metab_1580	-	-	275.017	0.8362	pos	-	-	-	-	-	-	0.0698	2.2217	2.1746	2.4127	1.0932	2.7182	1.7101	1.7501	2.1553	1.087	1.3315	2.0578	1.0669	2.4663	1.9836	1.8171	2.53	2.3667	1.0833	1.8271	2.0332	1.9933	1.2465	2.0749	1.7861	1.9605	1.9035	1.9116	1.6309
pos_1736	metab_1581	metab_1581	-	-	379.879	0.8362	pos	-	-	-	-	-	-	0.0379	1.9863	1.1422	1.1815	1.7683	2.0243	2.1601	1.133	2.2622	1.7848	2.1188	1.4646	1.8151	1.8124	1.4776	1.2516	1.8433	1.7036	1.8926	1.153	1.4575	1.6636	2.0334	2.0838	2.1631	2.1414	2.0274	1.9933	1.9301
pos_1737	metab_1582	metab_1582	-	-	304.151	0.8465	pos	-	-	-	-	-	-	0.0109	3.4757	3.4816	3.6016	3.3193	3.4895	3.394	3.2821	3.3522	3.0846	3.293	3.4241	3.1847	3.1234	2.8589	2.8404	3.1665	2.6783	2.7163	2.5247	2.1171	2.5607	2.9807	2.8546	3.1107	3.2689	3.1846	3.2629	3.2126
pos_1739	metab_1583	metab_1583	-	-	707.21	0.8565	pos	-	-	-	-	-	-	0.0022	3.0262	2.5293	2.9323	2.9864	2.982	3.2339	2.348	3.0668	2.8041	3.527	2.4079	2.7008	2.9064	2.8318	2.9964	2.5479	2.9157	3.052	3.1448	3.3315	3.2901	3.6613	3.4648	3.5526	3.2363	3.2371	3.254	3.2454
pos_1740	metab_1584	metab_1584	-	-	445.166	0.8565	pos	-	-	-	-	-	-	0.0159	3.0944	3.2527	3.4111	2.0032	3.2858	2.8251	2.1403	0.8748	1.3811	0.904	2.8072	1.3114	3.451	3.4706	3.3053	3.1836	2.0185	2.9982	2.9132	2.3393	3.064	2.4239	1.9567	2.4736	2.9557	3.0909	3.0254	3.0386
pos_1742	metab_1585	metab_1585	-	-	525.167	0.8767	pos	-	-	-	-	-	-	0.005	3.4817	3.0721	3.6149	2.8882	3.6304	3.9373	3.0702	3.8533	3.2486	4.175	3.1752	3.388	3.9577	3.7116	4.0687	3.7488	4.0298	3.9791	3.8255	4.0491	4.057	4.3154	4.1345	4.328	3.8403	3.8307	3.8588	3.806
pos_1745	metab_1586	metab_1586	-	-	533.156	0.8973	pos	-	-	-	-	-	-	0.0205	2.0776	1.3014	2.0912	1.3869	1.251	2.3327	1.292	2.9125	1.929	3.4593	1.313	1.2809	2.8861	2.7758	3.0572	1.8467	2.8219	3.1517	2.8726	2.9529	2.9914	3.2046	3.1167	3.4315	2.6699	2.5885	2.6921	2.5631
pos_1746	metab_1587	metab_1587	-	-	603.161	0.9077	pos	-	-	-	-	-	-	0.01	2.4706	2.0087	2.3118	2.499	2.3431	2.4299	2.3309	2.6596	2.691	2.8766	2.3727	2.2742	2.7456	2.7335	2.6878	2.6977	2.2338	2.3091	2.6882	2.6459	2.7452	3.2148	2.8364	2.783	2.6746	2.6651	2.735	2.6927
pos_1747	metab_1588	metab_1588	-	-	527.148	0.9177	pos	-	-	-	-	-	-	0.0108	3.2206	3.0949	3.0574	3.6124	2.6966	3.3148	3.0728	3.1745	3.3174	3.3308	3.1997	2.9816	2.1837	2.3578	2.4001	2.3484	2.3121	2.4065	3.065	3.082	3.0415	3.5724	3.3148	3.2382	3.2511	3.1796	3.212	3.1598
pos_1749	metab_1589	metab_1589	-	-	294.087	0.9485	pos	-	-	-	-	-	-	0.0043	3.1447	3.3971	3.2997	2.9884	2.7402	3.4468	3.6413	3.7013	3.2919	3.786	3.7075	3.34	3.433	3.5826	3.5633	3.45	3.4626	3.5889	3.7664	3.8172	3.7765	4.1073	3.7717	3.6096	3.2809	3.2972	3.2581	3.2757
pos_162	metab_159	metab_159	-	-	957.484	7.1243	pos	-	-	-	-	-	-	0.0038	3.8435	3.8348	3.907	3.8082	3.7671	3.863	3.6173	3.6101	3.6416	3.693	3.5879	3.5829	3.7064	3.7584	3.7905	3.6582	3.7289	3.683	3.8415	3.8321	3.8948	3.936	3.8388	3.8138	3.7459	3.7861	3.7709	3.7689
pos_1750	metab_1590	metab_1590	-	-	375.114	0.9585	pos	-	-	-	-	-	-	0.0111	2.8319	2.8039	2.8466	2.676	1.7221	3.2679	3.4309	3.7258	3.2739	3.9262	3.4705	3.3764	2.9557	3.1458	3.2256	3.015	3.2839	3.3613	3.3376	3.5323	3.4338	3.8116	3.4285	3.181	2.9358	3.0287	2.9731	2.9873
pos_1753	metab_1593	metab_1593	-	-	775.168	0.9688	pos	-	-	-	-	-	-	0.0176	2.4205	2.7518	2.7437	2.2236	2.3069	2.9727	2.8733	2.8979	2.7399	2.6351	2.983	2.7955	1.8133	1.931	2.4342	2.7489	2.7008	2.0939	2.9028	2.6921	2.8978	2.5877	2.7012	2.6753	2.7765	2.7524	2.6533	2.6973
pos_1755	metab_1594	metab_1594	-	-	569.156	0.979	pos	-	-	-	-	-	-	0.0371	2.47	2.4981	2.0358	2.4135	2.4549	2.0673	1.8519	1.8519	1.8189	1.4586	2.3159	1.0009	2.5582	2.7708	2.5153	2.2571	1.0085	2.2932	2.1468	2.2746	2.4185	2.8635	1.6396	1.7222	2.3392	2.5594	2.5632	2.4508
pos_1756	metab_1595	metab_1595	-	-	273.082	0.9993	pos	-	-	-	-	-	-	0.0021	2.8054	3.0316	3.0546	2.3428	3.0329	3.131	2.7682	3.0055	2.437	3.1281	2.8245	2.6448	3.553	3.4188	3.542	3.4934	3.3862	3.3553	3.4536	3.484	3.5795	3.8391	3.4597	3.5038	3.065	3.0826	3.0701	3.0755
pos_1757	metab_1596	metab_1596	-	-	450.14	0.9993	pos	-	-	-	-	-	-	0.0364	2.0352	1.5489	1.9196	1.5377	1.4792	2.6214	2.2939	3.0171	2.05	3.3708	2.3952	2.4983	2.817	2.7934	3.0866	2.8229	3.1673	2.9977	3.0536	3.2483	3.2264	3.5236	2.9331	2.8099	2.3081	2.5534	2.3988	2.4413
pos_1758	metab_1597	metab_1597	-	-	349.062	1.0105	pos	-	-	-	-	-	-	0.0157	2.7432	2.6302	2.6664	2.549	2.5019	3.0365	2.897	3.0024	2.9752	3.0855	2.9988	3.1487	2.0831	2.2198	2.3167	2.8114	2.9343	2.0563	2.9102	2.9448	2.9052	3.5199	3.0111	2.6289	2.7534	2.7262	2.8055	2.687
pos_1759	metab_1598	metab_1598	-	-	391.108	1.0105	pos	-	-	-	-	-	-	0.0747	1.6536	1.5216	1.2165	1.422	1.4286	1.8335	2.147	2.0665	1.5818	2.0553	1.8353	1.7149	1.5515	1.5619	1.254	1.483	0.9539	0.9624	1.7223	1.8694	1.9622	2.3467	1.885	0.9951	1.3517	1.6131	1.4767	1.6325
pos_17	metab_16	metab_16	-	-	126.966	14.2377	pos	-	-	-	-	-	-	0.0042	3.6248	3.6705	3.6604	3.6369	3.6271	3.7042	3.7011	3.7332	3.6918	3.7215	3.6833	3.6987	3.6854	3.6911	3.6738	3.3139	3.4876	3.6529	3.4927	3.454	3.661	3.8232	3.7186	3.6974	3.6945	3.7064	3.6681	3.6739
pos_1763	metab_1602	metab_1602	-	-	360.15	1.031	pos	-	-	-	-	-	-	0.0034	4.04	3.9936	4.0959	4.0009	4.1338	4.3333	4.1048	4.339	4.1831	4.3606	4.0964	4.2257	4.4007	4.2775	4.5007	4.453	4.529	4.4087	4.3303	4.4072	4.4331	4.4948	4.389	4.4296	4.2968	4.277	4.2628	4.2608
pos_1766	metab_1603	metab_1603	-	-	711.164	1.0515	pos	-	-	-	-	-	-	0.0251	2.8663	2.9345	2.9481	2.9312	2.8058	2.848	2.7355	1.9557	2.1886	1.846	2.3999	2.9074	0.7355	0.7352	0.7804	1.4956	2.9437	2.7	1.0395	0.8179	0.817	0.9406	1.0339	0.8711	2.5704	2.4942	2.6367	2.6614
pos_1767	metab_1604	metab_1604	-	-	271.084	1.0515	pos	-	-	-	-	-	-	0.0082	2.2792	1.612	0.8418	2.6652	1.9084	2.4155	1.8779	2.1342	2.8286	1.9669	1.8308	2.5247	2.0482	1.6702	1.9061	1.9237	1.6836	1.0467	1.448	0.9682	1.8527	1.9418	1.5598	1.7521	2.5407	2.5635	2.5357	2.5883
pos_1768	metab_1605	metab_1605	-	-	385.133	1.0615	pos	-	-	-	-	-	-	0.0202	2.0359	2.1832	2.2757	2.0597	1.7379	2.8068	3.2719	3.4614	3.1539	3.4818	3.3014	3.2141	2.9249	2.9319	3.01	2.9621	3.0763	3.1206	2.9868	2.9862	2.9268	3.0654	2.7838	2.6725	2.6223	2.67	2.5243	2.614
pos_1769	metab_1606	metab_1606	-	-	189.097	1.0676	pos	-	-	-	-	-	-	0.0151	2.3588	2.387	2.4771	1.8244	2.1165	2.3272	2.3548	2.2708	1.9758	2.6265	2.3679	2.196	2.0693	2.2083	2.2642	2.349	2.5514	2.4375	2.5715	2.5871	2.5741	2.6431	2.4801	2.4044	2.0674	2.0135	2.0022	2.0707
pos_1770	metab_1607	metab_1607	-	-	291.081	1.0676	pos	-	-	-	-	-	-	0.0121	2.5236	2.8638	2.6038	2.472	1.4851	2.4379	3.0818	3.2223	2.605	3.2268	3.1827	2.5347	2.2788	2.6294	2.4325	1.6019	1.6556	2.5316	2.1761	2.5433	2.373	2.5242	2.5547	2.3025	2.3425	2.2901	2.3214	2.2702
pos_1771	metab_1608	metab_1608	-	-	563.145	1.0833	pos	-	-	-	-	-	-	0.0335	2.3461	2.7549	2.1694	2.6788	2.4529	1.9867	2.5321	2.5792	2.1184	2.5049	2.7006	0.8938	2.6985	2.8441	2.272	1.7464	0.9011	1.9983	0.9229	2.0403	1.6794	1.3144	1.577	1.3602	2.1453	2.3178	2.2463	2.1399
pos_1775	metab_1609	metab_1609	-	-	723.266	1.1201	pos	-	-	-	-	-	-	0.0107	3.4347	3.451	3.5762	3.4476	2.9673	3.2235	3.321	2.8758	3.0134	3.0767	3.319	3.165	0.541	2.5739	2.8275	2.7006	3.5994	3.3766	3.1852	3.2605	3.0644	3.0954	2.9943	3.1443	3.097	3.1622	3.1805	3.1781
pos_164	metab_161	metab_161	-	-	795.432	7.1243	pos	-	-	-	-	-	-	0.0015	4.5331	4.5586	4.6034	4.5198	4.5164	4.5843	4.4728	4.4935	4.4269	4.5886	4.4713	4.4537	4.4136	4.3649	4.4158	4.3752	4.4501	4.3354	4.2958	4.2689	4.3156	4.4186	4.443	4.4253	4.4802	4.492	4.4965	4.4971
pos_1777	metab_1611	metab_1611	-	-	63.999	1.1261	pos	-	-	-	-	-	-	0.0066	3.8233	1.5858	1.1533	4.1438	3.8533	3.604	3.0499	1.8432	4.0228	2.5517	2.3221	3.5442	1.9968	1.9666	2.0364	2.7837	2.7351	1.1108	1.7069	1.9084	2.4637	2.5144	1.9344	1.1447	4.0155	3.9785	3.9773	4.0398
pos_1778	metab_1612	metab_1612	-	-	72.0818	1.1361	pos	-	-	-	-	-	-	0.0075	3.0165	3.1008	2.9709	2.5431	3.4848	2.8045	2.435	2.2164	2.4052	2.3396	2.6642	2.7154	3.2453	3.2669	3.0074	3.0692	1.4808	3.0373	1.2491	1.2888	1.9004	2.2929	1.8561	1.4153	2.9645	2.9279	2.9635	2.9142
pos_1782	metab_1614	metab_1614	-	-	522.202	1.1566	pos	-	-	-	-	-	-	0.006	2.7514	2.4446	2.3214	2.9087	2.115	3.4121	3.0027	3.3695	3.2105	3.6226	2.9469	3.4321	3.0762	2.9092	3.2388	3.5184	3.5494	3.5121	3.1972	3.3115	3.2758	3.5813	3.1896	2.9805	3.2258	3.2404	3.1996	3.1926
pos_1785	metab_1616	metab_1616	-	-	624.233	1.1673	pos	-	-	-	-	-	-	0.0453	1.2812	1.4496	2.0661	1.1984	0.6283	1.8862	1.5158	1.83	1.4259	1.4181	1.6809	1.675	1.8963	1.7442	2.1449	2.134	2.1997	0.9952	1.1392	1.2406	1.3467	2.0726	1.4246	1.0909	1.5527	1.6853	1.6861	1.5287
pos_1786	metab_1617	metab_1617	-	-	229.155	1.1773	pos	-	-	-	-	-	-	0.0016	4.3367	4.3978	4.3813	4.4779	4.1208	4.5006	4.2791	4.2964	4.3275	4.3273	4.2773	4.4109	4.0301	3.97	4.2687	4.5265	4.5298	4.2558	4.4337	4.4205	4.4786	4.9164	4.4599	4.4732	4.3739	4.3639	4.38	4.3634
pos_1787	metab_1618	metab_1618	-	-	129.016	1.1773	pos	-	-	-	-	-	-	0.013	2.4855	2.4101	2.3566	3.0881	2.4624	2.5066	2.315	2.4113	2.7714	2.3089	2.4755	2.368	2.6074	2.5303	2.506	2.8851	2.6086	1.884	2.7331	2.6554	2.5147	2.4389	2.4676	2.6737	2.739	2.7703	2.7713	2.6835
pos_1788	metab_1619	metab_1619	-	-	188.091	1.1773	pos	-	-	-	-	-	-	0.0167	2.3861	2.578	2.5424	2.1273	2.3973	2.4275	2.5425	2.4689	2.387	2.3907	2.5669	2.444	2.6307	2.6194	2.6518	2.4895	2.5289	2.3644	2.7495	2.7592	2.8436	3.0935	2.7163	2.787	2.4619	2.3488	2.4121	2.4179
pos_165	metab_162	metab_162	-	-	837.444	7.2876	pos	-	-	-	-	-	-	0.0095	3.7429	3.7038	3.8063	3.7413	3.6025	3.7532	3.6858	3.5907	3.6006	3.7561	3.6728	3.7019	3.5973	3.6005	3.6754	3.4758	3.7381	3.5873	3.602	3.5712	3.6663	3.8529	3.5409	3.5772	3.5607	3.6199	3.6463	3.6425
pos_1789	metab_1620	metab_1620	-	-	222.061	1.1773	pos	-	-	-	-	-	-	0.022	1.0286	1.5202	1.4615	1.6295	1.2178	1.842	2.2647	2.4721	2.3802	2.2109	2.3253	2.3278	2.2466	2.1113	2.0565	1.7951	0.7264	1.6118	2.4555	2.2578	2.2955	2.1521	2.3485	2.2922	2.1918	2.0773	2.0807	2.1333
pos_1790	metab_1621	metab_1621	-	-	527.111	1.1773	pos	-	-	-	-	-	-	0.0164	2.684	2.9793	2.6692	2.8672	2.6539	3.0497	2.6497	2.8353	2.6952	2.813	2.8174	2.6192	2.6214	2.5824	2.468	2.5564	2.129	1.3861	2.6648	3.0492	3.0157	2.9539	2.9371	2.7485	2.802	2.7805	2.8225	2.7021
pos_1792	metab_1623	metab_1623	-	-	395.068	1.1883	pos	-	-	-	-	-	-	0.0109	2.5253	2.7407	2.5272	2.1625	2.7052	2.835	2.4441	2.5838	2.1864	2.5236	2.6193	2.2709	2.9364	2.9176	2.929	3.0281	2.7148	2.31	2.7464	2.986	2.8946	2.8119	2.8864	2.755	2.7219	2.6859	2.6772	2.6399
pos_1793	metab_1624	metab_1624	-	-	407.067	1.1883	pos	-	-	-	-	-	-	0.0197	2.5031	2.3961	2.2771	2.5439	2.0372	2.7943	2.8506	2.9604	2.7453	3.0453	2.8968	2.7893	2.4766	2.5774	2.4144	2.4335	2.1829	2.0211	2.5019	2.782	2.7182	2.7258	2.6895	2.5819	2.6241	2.5939	2.4926	2.5399
pos_1794	metab_1625	metab_1625	-	-	599.126	1.1883	pos	-	-	-	-	-	-	0.0283	1.8444	1.5078	1.5273	2.2656	1.1703	2.3945	2.3109	2.5083	2.3784	2.7205	2.3731	2.1261	2.1674	2.1938	2.2687	2.2223	1.6293	1.8688	2.0007	2.3749	2.3708	2.351	1.9866	1.5907	2.1502	2.2257	2.1612	2.0554
pos_1795	metab_1626	metab_1626	-	-	184.061	1.2096	pos	-	-	-	-	-	-	0.0064	2.2224	2.58	2.3637	1.8874	2.4719	2.3917	2.5021	2.2867	2.2304	2.328	2.5763	2.5509	2.7057	2.7328	2.6259	2.68	2.5875	2.6588	2.9298	2.5592	2.5913	2.541	2.713	2.5178	2.506	2.5061	2.4694	2.5077
pos_1797	metab_1627	metab_1627	-	-	190.071	1.2096	pos	-	-	-	-	-	-	0.0211	0.8182	0.8215	0.8576	1.5163	0.7767	1.6485	1.567	1.6738	1.8705	1.6148	1.2404	1.5853	1.4987	1.3522	1.7676	1.5805	0.9423	1.2079	1.2627	1.3789	1.4903	1.8016	1.5047	0.9536	1.5581	1.4943	1.5781	1.5217
pos_1798	metab_1628	metab_1628	-	-	429.152	1.2202	pos	-	-	-	-	-	-	0.0153	2.4171	2.6966	2.768	2.4927	2.6527	2.5042	2.4176	2.2717	2.2147	2.1985	2.7484	2.6778	2.9008	2.9833	2.7561	2.6646	2.2148	2.9049	2.8497	2.3245	2.5707	2.948	2.4553	2.217	2.5373	2.6023	2.5675	2.6437
pos_1799	metab_1629	metab_1629	-	-	599.16	1.2202	pos	-	-	-	-	-	-	0.0367	1.5551	0.8463	0.8528	2.4495	0.7721	2.3293	2.3558	2.6761	2.6154	2.9983	2.537	2.2526	1.6609	1.8183	2.0101	1.5903	1.3765	1.7358	1.9931	2.3876	2.2263	2.3232	2.2063	1.6607	2.0779	2.1951	1.9987	2.0209
pos_166	metab_163	metab_163	-	-	705.42	7.2983	pos	-	-	-	-	-	-	0.0021	3.912	3.9321	3.9678	3.9067	3.8711	3.9195	3.7747	3.8656	3.811	3.9759	3.8555	3.6956	4.0101	3.9653	3.938	3.8155	3.8293	3.8986	3.7322	3.7798	3.7767	3.8593	3.8209	3.8661	3.9093	3.9253	3.9313	3.9257
pos_1801	metab_1631	metab_1631	-	-	686.25	1.231	pos	-	-	-	-	-	-	0.0034	2.7525	2.1912	2.3469	2.3275	2.6896	3.0172	1.7975	2.3881	2.3058	2.7262	2.1126	2.7247	2.3897	1.8867	2.4429	2.519	2.161	2.9308	2.0116	1.6612	1.8354	2.895	1.7602	0.655	2.5664	2.5809	2.59	2.5841
pos_1803	metab_1633	metab_1633	-	-	696.232	1.2411	pos	-	-	-	-	-	-	0.0103	2.5293	1.6552	2.5301	2.0865	2.1917	2.4067	2.2766	2.0959	2.1221	2.3603	2.5098	2.5184	2.1892	2.0789	2.425	1.6831	2.0972	2.3962	2.6863	2.5909	2.699	3.4205	2.5585	2.5027	2.5261	2.5599	2.4916	2.5491
pos_1804	metab_1634	metab_1634	-	-	251.097	1.2411	pos	-	-	-	-	-	-	0.024	1.4657	1.8823	1.7793	1.7146	0.8953	1.7745	1.711	1.681	1.5992	1.6775	1.7884	1.6118	1.2288	1.5134	1.7041	1.6784	1.921	1.9279	2.3013	1.9504	1.9198	2.1676	1.9414	1.993	1.7332	1.8024	1.8044	1.8548
pos_1805	metab_1635	metab_1635	-	-	397.091	1.2411	pos	-	-	-	-	-	-	0.0077	1.3428	1.4006	1.4722	2.0457	1.4556	2.3194	2.5094	2.5258	2.4177	2.8288	2.316	2.4593	2.5847	2.6156	2.466	2.2469	2.348	2.4382	2.5044	2.8599	2.72	2.608	2.6362	2.5166	2.4128	2.46	2.4582	2.4417
pos_1807	metab_1636	metab_1636	-	-	656.24	1.252	pos	-	-	-	-	-	-	0.0135	2.7856	2.4545	2.9343	2.5113	2.7944	2.6599	2.3317	2.3309	2.3691	2.2651	2.7328	2.7089	2.1236	2.1463	2.3879	2.1318	1.5287	2.4737	2.3121	1.7186	2.2229	3.0372	1.7597	1.57	2.5256	2.4625	2.4453	2.4433
pos_1808	metab_1637	metab_1637	-	-	504.166	1.252	pos	-	-	-	-	-	-	0.0418	2.2922	2.0307	2.3848	1.1475	2.5997	2.1185	1.7342	1.9964	1.7067	1.8816	2.3652	2.1924	2.6335	2.3616	2.4932	2.395	2.1346	2.3185	2.5406	2.4775	2.5136	3.1505	2.1626	2.0588	2.1694	2.1604	2.0378	2.2935
pos_1813	metab_1639	metab_1639	-	-	370.171	1.2832	pos	-	-	-	-	-	-	0.0053	2.681	3.0225	2.9903	1.6043	3.2612	2.6012	2.3562	2.38	1.9277	2.2884	2.5932	2.1949	3.3443	3.1766	3.0808	3.1212	2.2987	2.8681	2.3073	2.2121	2.3746	2.1001	2.1377	2.2241	2.6821	2.6723	2.6434	2.6651
pos_167	metab_164	metab_164	-	-	573.38	7.3914	pos	-	-	-	-	-	-	0.0031	3.3796	3.4194	3.4545	3.4078	3.4123	3.4275	3.3142	3.4844	3.3421	3.7042	3.5073	3.1758	3.3321	3.0679	3.2434	3.2624	3.1798	3.0391	2.945	3.1801	3.0507	2.8773	3.3151	3.3156	3.4174	3.3951	3.3896	3.3999
pos_1814	metab_1640	metab_1640	-	-	343.125	1.2832	pos	-	-	-	-	-	-	0.0099	2.2652	1.6886	2.3654	2.526	2.3051	2.8644	2.5657	2.8514	2.8018	2.9299	2.6065	2.7881	2.8394	2.7678	2.8705	2.9412	2.987	2.9363	2.9293	3.0156	3.0671	3.2935	2.9168	2.9619	2.7776	2.7859	2.7162	2.7703
pos_1816	metab_1642	metab_1642	-	-	631.19	1.2832	pos	-	-	-	-	-	-	0.0184	1.9366	1.8009	2.159	1.923	0.8094	1.8986	1.6717	1.5851	1.2298	1.4072	1.79	0.7487	1.5194	2.1272	1.8194	0.463	0.7939	1.4497	2.0387	2.0341	2.2143	2.7851	2.1572	2.297	1.8939	1.8507	1.9483	1.9098
pos_1817	metab_1643	metab_1643	-	-	558.218	1.2936	pos	-	-	-	-	-	-	0.0025	3.9202	3.5289	3.9348	3.8015	3.5068	3.7671	3.5704	3.3827	3.5421	3.5521	3.7192	3.7875	2.2287	2.9734	3.001	2.6643	3.0762	3.6338	3.5627	3.4329	3.4622	4.0598	3.4444	3.2105	3.6034	3.612	3.6263	3.622
pos_1818	metab_1644	metab_1644	-	-	335.074	1.3038	pos	-	-	-	-	-	-	0.0063	2.839	2.8762	2.9884	2.722	2.8827	2.9237	2.8444	2.9031	2.8713	2.8014	2.9785	2.7479	3.1826	3.3051	3.034	2.947	2.6612	2.9954	3.0261	2.9299	3.0037	3.4427	2.9519	3.012	2.9456	2.9451	2.9007	2.9394
pos_1819	metab_1645	metab_1645	-	-	501.138	1.3038	pos	-	-	-	-	-	-	0.0106	0.8448	0.7583	0.5962	1.4179	0.527	1.692	1.9064	1.9784	1.8875	2.0392	1.7656	1.8029	2.5913	2.6854	2.4459	2.0388	1.6736	2.1848	2.5283	2.5718	2.6491	2.7172	2.5171	2.4676	2.1298	2.1473	2.0981	2.1576
pos_1822	metab_1647	metab_1647	-	-	434.202	1.3248	pos	-	-	-	-	-	-	0.0036	3.1336	3.3787	3.3992	2.3486	3.5026	2.3998	2.5188	2.4597	2.6417	2.1944	3.0087	2.3217	3.6199	3.566	2.9875	2.8199	1.7579	2.5706	2.5692	2.4837	2.5974	3.532	2.4124	2.6363	2.9697	2.994	2.9947	2.9767
pos_1823	metab_1648	metab_1648	-	-	307.186	1.3248	pos	-	-	-	-	-	-	0.0035	2.4932	2.8943	2.7728	2.0258	3.005	2.3702	2.0345	1.8028	0.6795	1.7745	2.0711	1.2678	2.711	2.7169	2.7639	2.3162	1.6863	2.4057	2.2097	2.1759	2.4363	2.5667	2.1349	2.2626	2.331	2.3245	2.3112	2.3307
pos_168	metab_165	metab_165	-	-	907.5	7.4231	pos	-	-	-	-	-	-	0.0014	3.4238	3.4902	3.4871	3.345	3.2663	3.2713	3.3023	3.3067	3.2069	3.4754	3.3621	3.2208	3.7375	3.9349	3.7695	3.3673	3.5485	3.7663	3.5216	3.4759	3.5798	3.5781	3.4637	3.6114	3.4792	3.4897	3.4865	3.4928
pos_1832	metab_1655	metab_1655	-	-	340.161	1.3458	pos	-	-	-	-	-	-	0.0202	2.2962	2.5835	2.3732	1.5552	2.4907	1.9268	1.9502	1.9313	1.6508	1.7329	2.1965	1.8025	2.5847	2.5962	2.4113	2.3684	1.258	2.1564	1.4777	1.4842	1.7549	2.2089	1.0832	1.7378	2.0873	2.1662	2.0701	2.1604
pos_1834	metab_1657	metab_1657	-	-	464.222	1.3566	pos	-	-	-	-	-	-	0.0607	1.5862	1.1503	1.6052	1.0724	1.6402	1.6453	2.1968	2.0358	2.0067	2.0902	2.0052	2.058	1.7964	1.6513	0.8801	0.9768	0.0916	1.1621	1.7863	1.2733	1.6636	2.4502	1.9495	1.999	1.4293	1.3023	1.2241	1.25
pos_1835	metab_1658	metab_1658	-	-	86.0972	1.367	pos	-	-	-	-	-	-	0.0014	3.7369	3.9115	3.8463	3.4808	4.2371	3.5415	3.2575	3.127	3.1326	3.1201	3.3589	3.1874	4.0166	3.9735	3.8101	3.8457	2.9927	3.7154	2.9791	2.9652	3.0909	3.3575	2.9768	2.9808	3.6575	3.6623	3.6671	3.6529
pos_1836	metab_1659	metab_1659	-	-	312.166	1.367	pos	-	-	-	-	-	-	0.0071	2.8757	3.1635	2.9853	2.1665	3.3214	2.5723	2.0061	2.0608	1.6192	1.8349	2.3133	1.3218	3.6124	3.5468	3.3753	3.283	2.2686	3.158	2.4043	2.2906	2.5975	2.852	2.2922	2.4849	2.7933	2.8439	2.8097	2.8349
pos_169	metab_166	metab_166	-	-	745.448	7.4231	pos	-	-	-	-	-	-	0.0023	3.8361	3.7483	3.9395	3.7046	3.6919	3.6771	3.5845	3.5367	3.4149	3.5547	3.7204	3.2094	4.247	4.4255	4.2442	3.8848	4.0423	4.2546	3.9737	3.8939	4.0206	4.0293	3.989	4.1867	3.9786	3.9856	3.9954	4.0028
pos_1837	metab_1660	metab_1660	-	-	410.254	1.3776	pos	-	-	-	-	-	-	0.0078	2.937	3.15	3.1076	2.4954	3.3312	2.7552	2.5829	2.4648	2.2126	2.347	2.7818	2.3852	3.3224	3.3294	3.2024	3.2651	2.2169	3.0832	2.2683	2.2056	2.3885	2.5957	2.1679	2.2118	2.8165	2.8577	2.802	2.8452
pos_1838	metab_1661	metab_1661	-	-	464.177	1.3876	pos	-	-	-	-	-	-	0.0056	2.758	3.2294	2.9007	2.2877	3.6039	2.2111	2.3457	2.4079	2.2612	2.0921	2.8098	2.2621	3.9427	3.7701	3.3088	3.4081	2.2202	2.3877	1.8009	1.5023	1.7909	2.5532	1.4633	1.942	2.8634	2.8877	2.8427	2.8626
pos_1839	metab_1662	metab_1662	-	-	547.149	1.3876	pos	-	-	-	-	-	-	0.0107	2.158	1.3848	1.7547	2.5051	0.5963	2.3799	2.5026	2.4532	2.5197	2.7171	2.4701	2.4333	2.2262	2.0279	2.4303	1.5964	2.4578	2.1688	2.6991	2.8889	2.8682	2.9442	2.8199	2.6697	2.4558	2.5084	2.4369	2.46
pos_1840	metab_1663	metab_1663	-	-	497.086	1.3876	pos	-	-	-	-	-	-	0.0165	2.3409	2.0503	2.137	2.7393	0.9879	2.7529	2.9766	2.7077	2.8783	2.8381	2.8176	2.8626	1.3974	0.9994	1.023	2.2358	2.5498	1.3196	2.4747	2.628	2.6078	2.1706	2.7386	2.4685	2.463	2.4086	2.3515	2.3997
pos_1841	metab_1664	metab_1664	-	-	371.113	1.4185	pos	-	-	-	-	-	-	0.0051	2.6791	2.4898	2.5172	2.6955	1.9297	2.8911	2.7134	2.8059	2.7477	3.0442	2.6808	2.7382	2.3085	2.5052	2.7537	2.6605	2.885	2.8056	2.7483	3.004	2.9679	3.0987	2.9577	2.8102	2.7498	2.7861	2.7556	2.7589
pos_1842	metab_1665	metab_1665	-	-	290.124	1.4185	pos	-	-	-	-	-	-	0.0042	2.5438	2.3155	2.4833	2.5196	2.0465	2.5072	2.5756	2.5337	2.4756	2.5359	2.6126	2.5102	2.3287	2.4147	2.202	2.4282	2.7095	2.4417	2.7873	2.7349	2.7782	3.1608	2.7719	2.8174	2.5079	2.4911	2.4784	2.4915
pos_1844	metab_1666	metab_1666	-	-	261.145	1.4601	pos	-	-	-	-	-	-	0.0077	2.0779	2.3628	2.076	1.7514	2.7821	1.7656	1.8068	2.1063	1.8759	1.8522	2.0857	1.572	1.6639	1.0937	1.3498	1.3301	1.0606	0.469	0.5991	1.1544	1.0653	1.8207	0.7988	1.5127	2.0496	2.0765	2.0558	2.0323
pos_1845	metab_1667	metab_1667	-	-	317.171	1.4705	pos	-	-	-	-	-	-	0.0263	2.6009	2.8811	2.7466	2.3543	3.0883	2.2079	1.0682	1.7732	0.5456	0.6772	1.9283	0.53	1.6141	2.3098	1.9815	0.9549	1.7262	2.5794	0.5536	1.7356	1.2316	1.7793	0.5809	1.5283	2.2128	2.1324	2.0631	2.095
pos_1846	metab_1668	metab_1668	-	-	297.067	1.4705	pos	-	-	-	-	-	-	0.05	1.1965	1.4878	0.8005	1.6066	0.4946	1.4959	2.5094	2.3167	2.4016	2.2969	2.4152	2.1004	2.3138	2.2703	1.4897	1.9182	1.7577	2.008	2.1384	2.3683	2.2194	2.7703	2.1868	2.1697	1.9599	2	1.8156	1.7754
pos_1848	metab_1669	metab_1669	-	-	509.198	1.4913	pos	-	-	-	-	-	-	0.0033	3.615	3.2626	3.6243	3.2534	3.261	3.4099	3.4479	3.2809	3.2335	3.4252	3.4067	3.3351	3.0476	3.6399	3.3498	3.1769	3.2586	3.6143	3.2363	3.4634	3.5321	3.6961	3.3986	3.3959	3.5174	3.5475	3.5326	3.5443
pos_170	metab_167	metab_167	-	-	861.477	7.3085	pos	-	-	-	-	-	-	0.0103	3.4956	3.4871	3.5046	3.4359	3.2827	3.3798	3.5541	3.4558	3.47	3.6209	3.5338	3.4483	3.3801	3.4899	3.536	3.4446	3.7133	3.5115	3.4971	3.4004	3.5248	3.577	3.3796	3.3187	3.3476	3.4305	3.4265	3.4281
pos_1851	metab_1671	metab_1671	-	-	253.128	1.5228	pos	-	-	-	-	-	-	0.0161	1.9511	1.8625	1.795	2.1354	2.0466	2.0835	2.2641	2.4394	2.3477	2.4914	2.3005	2.2999	2.0714	2.2577	2.2018	2.1571	2.2618	2.3405	2.1294	2.2169	2.1432	2.31	2.08	2.0718	2.1418	2.1132	2.0488	2.1049
pos_1852	metab_1672	metab_1672	-	-	751.15	1.5545	pos	-	-	-	-	-	-	0.0026	3.5571	3.0594	3.4223	3.1934	2.7586	3.0721	3.2274	3.0147	3.276	2.8998	3.2934	2.9267	2.9645	3.1824	3.3317	2.8387	3.3929	2.9591	3.6649	3.1631	3.6897	4.2556	3.5409	3.5902	3.291	3.2948	3.3128	3.294
pos_1853	metab_1673	metab_1673	-	-	315.117	1.576	pos	-	-	-	-	-	-	0.0167	2.4295	1.8591	2.5277	2.5396	2.2977	2.3784	1.9779	0.4708	2.03	2.0543	1.5176	1.7044	0.2314	0.1593	1.701	0.9967	2.4772	2.477	1.8513	2.1636	2.1581	2.3405	2.053	2.2268	1.9238	1.8971	1.9506	1.8648
pos_1854	metab_1674	metab_1674	-	-	394.171	1.5976	pos	-	-	-	-	-	-	0.0017	4.4945	4.3211	4.5757	4.518	3.9999	4.5326	4.6828	4.5063	4.5606	4.6245	4.574	4.542	3.9075	4.3463	4.3313	4.2095	4.6629	4.5394	4.8049	4.7806	4.7714	5.0991	4.7411	4.7404	4.5084	4.4921	4.4911	4.4903
pos_1856	metab_1676	metab_1676	-	-	357.132	1.6309	pos	-	-	-	-	-	-	0.0067	2.4876	2.2049	2.6273	2.5583	0.861	2.6089	3.0522	2.7039	2.7664	2.915	2.8515	2.9573	1.4097	2.3249	2.6364	2.4829	3.2301	2.5999	2.915	2.9349	2.919	3.5594	2.9197	2.9516	2.6889	2.6811	2.7059	2.6563
pos_1857	metab_1677	metab_1677	-	-	422.202	1.6413	pos	-	-	-	-	-	-	0.0014	3.6831	3.6341	3.8708	3.6592	3.1655	3.8358	4.2123	3.9658	3.9608	4.0397	4.0639	4.0146	3.295	3.7048	3.6497	3.4106	3.8824	3.8153	4.1799	4.1532	4.1409	4.2814	4.2067	4.1894	3.8178	3.8296	3.8315	3.8291
pos_1858	metab_1678	metab_1678	-	-	445.118	1.6413	pos	-	-	-	-	-	-	0.0059	2.375	2.087	2.4123	2.6147	1.4592	2.6749	2.7045	2.7414	2.7158	2.8741	2.6354	2.7161	2.2511	2.4639	2.013	2.3986	2.476	2.6678	2.6209	2.7355	2.7447	2.9059	2.8271	2.6609	2.5949	2.5978	2.6149	2.5716
pos_1859	metab_1679	metab_1679	-	-	623.132	1.6528	pos	-	-	-	-	-	-	0.0082	2.5838	1.6453	2.4362	2.6152	1.3744	2.5439	2.8684	2.7291	2.8381	2.8732	2.706	2.6543	1.3595	2.1325	1.6487	1.4173	2.3089	2.313	2.7921	2.6685	2.7606	3.3217	2.9103	2.6729	2.5088	2.5367	2.4947	2.4814
pos_171	metab_168	metab_168	-	-	421.345	7.3498	pos	-	-	-	-	-	-	0.005	4.1317	4.1145	4.2355	4.0695	4.0558	4.1426	4.111	3.997	3.9712	3.9153	4.0942	3.9302	3.6745	3.8274	3.9503	3.8098	4.1484	3.7984	3.903	3.8231	3.8974	4.0889	4.1608	4.2019	4.1261	4.0708	4.0849	4.0955
pos_1860	metab_1680	metab_1680	-	-	282.155	1.6636	pos	-	-	-	-	-	-	0.0054	2.744	2.4854	2.8985	2.5938	2.412	2.7031	2.9291	2.8902	2.8601	3.1428	3.178	2.9953	3.0498	3.0693	3.3825	4.2866	4.1532	3.2967	3.1352	3.0914	3.1138	3.5337	3.0396	3.1107	3.1618	3.1248	3.1249	3.1201
pos_1861	metab_1681	metab_1681	-	-	144.066	1.6853	pos	-	-	-	-	-	-	0.0022	2.4896	2.5364	2.6113	2.2438	2.8639	2.1273	1.9443	1.8633	2.0001	1.5953	2.0569	1.9402	2.7791	2.7851	2.7273	2.4964	1.0911	2.5519	1.67	1.1008	1.7075	1.7047	1.174	1.6381	2.3421	2.355	2.3545	2.3482
pos_1862	metab_1682	metab_1682	-	-	203.139	1.6853	pos	-	-	-	-	-	-	0.04	1.6547	1.9634	1.7631	0.9887	2.4243	1.4516	1.0231	1.6144	1.4402	0.6537	1.6058	0.6084	1.3486	0.3525	0.3838	1.0788	0.3844	0.8315	0.3992	0.4105	0.7303	1.404	0.6239	0.8168	1.6749	1.5451	1.679	1.7216
pos_1863	metab_1683	metab_1683	-	-	211.097	1.6968	pos	-	-	-	-	-	-	0.032	1.0355	0.4269	1.2518	0.7878	0.5836	1.6513	0.8549	1.7824	1.5009	1.738	1.4186	1.6032	0.72	1.4182	0.9468	2.3665	2.1898	1.8025	1.1527	0.4461	1.1309	2.0568	1.2915	0.8829	1.5177	1.4476	1.4865	1.3923
pos_1864	metab_1684	metab_1684	-	-	617.078	1.7191	pos	-	-	-	-	-	-	0.0015	2.8699	3.5042	2.937	2.3508	3.7169	2.1331	2.3692	3.0122	2.6136	1.9846	3.0646	1.9087	3.8172	3.5958	3.3011	3.3589	2.5129	1.9885	2.1481	1.8461	1.8501	0.8947	1.9702	2.5278	3.2067	3.2129	3.2002	3.2096
pos_1866	metab_1685	metab_1685	-	-	390.14	1.7631	pos	-	-	-	-	-	-	0.0022	2.2466	2.9139	2.5903	2.4272	2.8617	2.4851	2.6168	2.6304	2.6352	2.6595	2.6913	2.7152	2.2463	2.3272	3.1187	2.5117	2.837	2.6317	2.597	2.6361	2.7395	3.0636	2.6235	2.5769	2.6294	2.6368	2.6457	2.6353
pos_1868	metab_1687	metab_1687	-	-	236.113	1.7734	pos	-	-	-	-	-	-	0.0128	1.9367	2.2976	2.1938	1.8988	2.2625	1.9391	1.7556	1.8781	1.812	1.831	1.8999	1.7733	1.8909	1.9191	1.3952	1.6862	1.2686	1.6275	1.6329	1.3887	1.4239	2.1695	1.536	1.7269	1.9042	1.8723	1.9016	1.8452
pos_1870	metab_1689	metab_1689	-	-	282.12	1.8395	pos	-	-	-	-	-	-	0.0066	2.5999	3.0292	2.8575	2.4489	3.3935	2.4964	2.2567	2.6303	2.296	2.006	2.7184	1.7467	3.1724	3.0362	2.7672	2.5894	1.9831	2.3082	2.2548	2.3166	2.2527	2.6203	2.3144	2.4876	2.7613	2.7631	2.7625	2.7201
pos_172	metab_169	metab_169	-	-	889.546	7.5796	pos	-	-	-	-	-	-	0.0111	3.0144	2.3502	1.9442	3.4577	3.1246	2.6932	1.5042	2.4188	3.5244	2.8307	1.6826	2.8823	1.5093	2.2128	2.8413	2.078	1.5582	1.9664	1.2391	1.4941	1.6901	1.1615	1.6401	1.9877	2.9023	2.847	2.8753	2.9339
pos_1871	metab_1690	metab_1690	-	-	262.092	1.8729	pos	-	-	-	-	-	-	0.0045	2.6626	2.8414	2.8338	2.6672	2.7943	2.7308	2.7613	2.7722	2.7117	2.7052	2.7947	2.7882	2.5371	2.515	2.5321	2.4816	2.415	2.5797	2.7158	2.6653	2.7071	3.0746	2.7212	2.6391	2.6712	2.6403	2.6502	2.6437
pos_1874	metab_1693	metab_1693	-	-	611.139	1.9173	pos	-	-	-	-	-	-	0.0034	1.4425	2.2221	2.4689	1.9378	2.044	2.0461	2.059	2.1726	1.98	2.278	2.1484	2.5062	2.6314	2.5274	1.4895	2.3138	2.3303	2.345	1.9452	2.0223	2.1343	2.4643	2.0129	2.0524	2.575	2.5729	2.5948	2.5867
pos_1875	metab_1694	metab_1694	-	-	348.165	1.9496	pos	-	-	-	-	-	-	0.0022	2.6184	2.7731	2.6472	2.7397	2.8493	2.7889	3.2155	3.1257	3.1069	3.1111	3.1225	3.2681	3.0334	2.9647	3.0473	3.0279	2.9601	2.9847	3.1069	2.8544	3.0574	3.432	3.0915	2.9721	2.9401	2.9511	2.9372	2.9515
pos_1877	metab_1695	metab_1695	-	-	338.181	1.9834	pos	-	-	-	-	-	-	0.005	1.4946	1.8978	2.223	1.8645	1.7711	2.1637	2.2771	2.1821	2.2587	2.2738	2.3743	2.3072	1.9787	2.1302	2.0856	2.2183	2.1813	2.1754	2.433	2.4733	2.4233	2.8468	2.5315	2.4622	2.1704	2.1623	2.1824	2.1905
pos_1879	metab_1696	metab_1696	-	-	141.958	2.0053	pos	-	-	-	-	-	-	0.0367	1.8376	1.7192	1.6168	1.6587	1.4505	1.4914	2.0403	1.947	1.6944	1.6687	1.9472	2.0069	1.5228	1.6925	1.9891	1.7935	1.7264	1.6014	1.8954	1.7853	1.7416	1.2616	1.7441	1.7182	1.7069	1.7275	1.6002	1.5932
pos_1880	metab_1697	metab_1697	-	-	298.149	2.0112	pos	-	-	-	-	-	-	0.0079	1.9655	1.8196	2.4249	2.2284	1.6093	2.3456	2.3202	2.2481	2.2698	2.2481	2.4111	2.4541	2.1481	2.249	2.3794	2.955	2.8069	2.4395	2.9103	2.8494	2.8676	3.4007	2.7927	2.914	2.4718	2.4182	2.45	2.4554
pos_1881	metab_1698	metab_1698	-	-	247.129	2.0224	pos	-	-	-	-	-	-	0.0015	4.1422	4.0931	4.0212	4.0951	3.8758	3.8136	3.495	3.1682	3.2863	3.3621	3.4401	3.6165	3.014	3.3372	3.2724	3.145	3.3843	3.6991	3.2394	3.402	3.2852	3.4992	3.3645	3.352	3.6177	3.6075	3.6149	3.604
pos_1882	metab_1699	metab_1699	-	-	326.181	2.0224	pos	-	-	-	-	-	-	0.0046	1.8877	2.1805	2.5268	2.0627	1.9769	2.4407	2.43	2.4051	2.3511	2.3961	2.5401	2.5421	2.4396	2.4674	2.5425	2.9023	2.7697	2.4435	2.9745	2.9064	2.9326	3.3703	2.9582	3.0471	2.5492	2.5304	2.5597	2.5579
pos_18	metab_17	metab_17	-	-	789.405	10.3904	pos	-	-	-	-	-	-	0.0063	3.1644	3.3771	3.4192	3.4413	3.4373	3.66	3.838	4.0247	3.9176	4.1463	3.8322	3.7433	3.6154	3.4331	3.6226	3.5232	3.2302	3.6144	3.5124	3.8448	3.6056	3.4066	4.0801	4.0096	3.7562	3.7485	3.7	3.7563
pos_173	metab_170	metab_170	-	-	757.469	7.6421	pos	-	-	-	-	-	-	0.0041	3.9376	2.1271	2.587	4.2948	4.0199	3.7186	3.0678	2.9651	4.2346	3.2255	2.8591	3.7999	2.7709	2.9056	3.7042	3.2172	2.851	2.8868	2.7375	2.8856	2.8159	2.8379	2.7969	2.8823	3.748	3.758	3.7718	3.7895
pos_1883	metab_1700	metab_1700	-	-	167.07	2.0326	pos	-	-	-	-	-	-	0.0065	2.5564	2.3907	2.7254	2.514	2.2238	2.5715	2.3963	2.1824	2.3263	2.3647	2.3637	2.2873	2.1311	2.5504	2.2514	1.8926	2.2594	2.6072	2.6582	2.647	2.5938	2.9695	2.6006	2.6565	2.4432	2.4331	2.4696	2.429
pos_1884	metab_1701	metab_1701	-	-	531.169	2.0395	pos	-	-	-	-	-	-	0.0284	1.975	1.2648	1.9757	2.455	0.2554	2.4851	2.017	2.088	2.0451	2.3973	1.924	2.0956	0.6564	1.6561	1.2669	1.1651	1.868	2.3341	1.0954	1.5638	1.0931	2.1798	1.7159	1.6999	2.04	1.9317	1.9164	1.8979
pos_1885	metab_1702	metab_1702	-	-	376.194	2.0716	pos	-	-	-	-	-	-	0.0047	2.184	2.2355	2.149	1.7497	2.7006	2.0218	2.0756	2.0685	2.0419	1.9577	2.2713	2.0552	1.7017	1.8924	0.9134	1.9528	1.2511	1.732	2.118	2.0594	2.0962	2.4619	2.1328	2.1239	2.34	2.3275	2.3144	2.3417
pos_1886	metab_1703	metab_1703	-	-	374.108	2.0829	pos	-	-	-	-	-	-	0.0081	2.3601	2.7107	2.5305	1.8214	2.8247	1.9993	2.5561	2.7117	2.5664	2.5196	2.8554	2.3198	2.6564	2.7335	2.7434	2.4537	2.5844	2.3259	2.404	2.4661	2.3682	2.3495	2.1543	2.3527	2.575	2.529	2.5818	2.5709
pos_1887	metab_1704	metab_1704	-	-	341.122	2.1046	pos	-	-	-	-	-	-	0.0039	2.3217	2.13	2.5385	2.218	2.0201	2.4181	2.1148	1.8792	2.0006	2.15	2.0913	2.0428	2.0255	2.424	1.9827	1.9891	2.2169	2.4829	2.5122	2.4354	2.4416	2.9318	2.3956	2.4706	2.224	2.2322	2.2281	2.2095
pos_1889	metab_1706	metab_1706	-	-	674.266	2.1364	pos	-	-	-	-	-	-	0.0152	2.769	1.935	2.4374	2.6103	2.0332	2.2021	1.8144	1.7863	1.8054	1.9825	2.1553	2.1832	1.6071	1.9547	1.851	0.3763	1.2282	2.6686	0.7363	0.6885	0.8463	2.3305	0.4105	0.4007	1.9972	2.0803	2.0388	2.0627
pos_1890	metab_1707	metab_1707	-	-	312.202	2.1581	pos	-	-	-	-	-	-	0.0099	2.0883	2.4827	2.3478	1.8972	2.5894	2.1295	2.3857	2.3013	2.2478	2.182	2.3985	2.1594	2.4938	2.5801	2.3196	2.4661	2.4286	2.2446	2.6437	2.4127	2.601	2.8283	2.509	2.606	2.403	2.4159	2.3548	2.4057
pos_1891	metab_1708	metab_1708	-	-	432.223	2.2081	pos	-	-	-	-	-	-	0.0062	3.0751	2.9653	2.9975	2.5494	3.6379	2.1756	2.2016	2.0208	2.293	1.9801	2.6356	2.2508	2.9406	2.8116	2.6039	2.4397	2.1945	2.7348	2.3853	2.0565	2.2244	3.1715	2.1094	1.7343	2.6924	2.716	2.6825	2.7238
pos_174	metab_171	metab_171	-	-	669.418	7.7034	pos	-	-	-	-	-	-	0.0035	4.1562	2.6676	2.7659	4.5209	4.244	3.9084	3.3217	3.1043	4.4381	3.2866	3.1247	4.0006	2.8843	1.8269	3.8961	3.4222	2.8747	2.968	2.6233	2.8687	2.8041	2.9939	2.9001	2.7721	3.9728	3.9738	3.9895	4.0067
pos_1894	metab_1711	metab_1711	-	-	149.059	2.2396	pos	-	-	-	-	-	-	0.0018	2.6994	2.3593	2.5949	2.3655	3.0213	2.0407	1.9272	1.9016	2.0554	1.9734	2.2134	2.0819	2.1952	2.1643	2.0234	1.8401	1.394	2.3153	1.8669	1.6717	1.5828	2.5117	1.6156	1.4879	2.2344	2.236	2.2253	2.232
pos_1895	metab_1712	metab_1712	-	-	476.213	2.2607	pos	-	-	-	-	-	-	0.0029	3.7869	3.5817	3.831	3.3934	4.0461	3.1564	2.8662	2.8455	2.8796	2.7303	3.2855	2.809	3.495	3.43	3.1655	2.9401	2.3077	3.2965	2.4866	2.3274	2.2847	3.605	2.398	2.2259	3.2478	3.2639	3.2377	3.2498
pos_1896	metab_1713	metab_1713	-	-	744.228	2.2607	pos	-	-	-	-	-	-	0.0106	3.1648	2.4652	2.7014	2.5725	2.3376	1.089	1.7656	1.2617	2.0436	1.2983	2.2763	1.8746	2.1659	2.4379	2.8722	1.6318	2.2877	2.533	2.1067	0.7353	2.0811	0.8539	0.7506	0.7374	2.2574	2.2631	2.2562	2.2041
pos_1898	metab_1714	metab_1714	-	-	354.157	2.3125	pos	-	-	-	-	-	-	0.0233	2.5664	2.2715	2.4258	2.1044	2.6221	1.708	1.5357	1.6692	1.7654	1.5969	1.9779	1.6191	2.1182	1.9886	1.9792	1.5852	1.3718	1.9933	1.5581	1.5304	1.7349	2.8778	1.619	1.2446	2.0063	1.8954	1.903	1.9108
pos_1899	metab_1715	metab_1715	-	-	328.16	2.3314	pos	-	-	-	-	-	-	0.0025	3.4762	3.5177	3.6793	3.4684	3.5064	3.5229	3.3579	3.2845	3.2795	3.1503	3.4451	3.1399	3.6097	3.675	3.4675	3.409	3.15	3.4127	3.3184	3.1865	3.2451	3.6244	3.2543	3.3363	3.4161	3.419	3.4044	3.398
pos_1900	metab_1716	metab_1716	-	-	385.207	2.3314	pos	-	-	-	-	-	-	0.0032	0.0672	0.0678	0.0742	0.0688	0.1971	0.0708	1.8154	1.7207	1.8179	1.4119	2.0993	1.2101	0.8963	2.1374	2.3332	2.2596	2.8338	2.31	3.3034	3.0769	3.3538	3.5423	3.053	3.1678	2.4595	2.4764	2.4682	2.4802
pos_1901	metab_1717	metab_1717	-	-	144.066	2.3371	pos	-	-	-	-	-	-	0.0121	1.105	0.1348	0.1203	1.9803	1.0934	1.2426	0.0061	0.396	1.7868	0.0274	0.2183	0.8153	0.7494	0.8404	0.0061	0.4464	0.4481	0.4457	0.0064	0.2557	0.0067	0.0093	0.007	0.0812	1.5494	1.5723	1.5313	1.579
pos_1903	metab_1718	metab_1718	-	-	333.115	2.3654	pos	-	-	-	-	-	-	0.0047	2.7406	2.777	2.9741	2.8018	2.7492	3.0184	2.928	2.9543	3.0382	2.9007	2.9432	3.0252	2.9293	2.866	2.8729	2.782	2.7667	2.8739	2.6784	2.8268	2.7446	3.1165	2.747	2.7572	2.836	2.8311	2.8012	2.8239
pos_175	metab_172	metab_172	-	-	641.402	7.7649	pos	-	-	-	-	-	-	0.0485	1.8706	1.1384	1.2362	2.4381	1.7713	1.7122	0.9913	0.9132	2.191	1.5747	1.2059	1.6173	2.4066	1.4018	1.1941	0.1574	1.1917	0.176	0.2041	0.5754	0.0834	1.208	0.6268	1.0864	1.6604	1.5857	1.5821	1.7798
pos_1905	metab_1720	metab_1720	-	-	334.15	2.4594	pos	-	-	-	-	-	-	0.0018	3.3364	3.3405	3.5308	3.4536	3.0268	3.4105	3.716	3.5876	3.5548	3.7475	3.6613	3.6078	3.34	3.6179	3.4574	3.4493	3.6246	3.8067	3.5391	3.3924	3.5192	3.6947	3.4918	3.4494	3.4949	3.5114	3.5011	3.4979
pos_1906	metab_1721	metab_1721	-	-	382.207	2.4594	pos	-	-	-	-	-	-	0.0084	2.1686	2.1113	2.2787	2.2178	1.6216	2.3673	2.3853	2.3558	2.3531	2.4268	2.3898	2.5635	2.0971	2.1276	2.1792	2.4502	2.486	2.3682	2.5435	2.5372	2.5321	3.0041	2.7492	2.6889	2.4099	2.4582	2.444	2.4616
pos_1907	metab_1722	metab_1722	-	-	325.149	2.4983	pos	-	-	-	-	-	-	0.0158	2.0309	1.9177	2.3592	2.0574	1.7614	2.3612	2.1132	2.21	2.42	2.3366	2.2802	2.3856	2.0628	2.3419	2.2684	2.4085	2.4636	2.5741	2.6252	2.631	2.636	3.0519	2.3246	2.3451	2.1718	2.1797	2.2264	2.1293
pos_1912	metab_1725	metab_1725	-	-	370.207	2.5596	pos	-	-	-	-	-	-	0.0031	3.363	3.3013	3.5315	3.3732	2.8522	3.4766	3.5411	3.4959	3.5486	3.4715	3.5287	3.5638	2.9334	3.0864	3.1591	3.1445	3.1731	3.3047	3.4552	3.3157	3.4548	3.7891	3.5728	3.5772	3.3968	3.4242	3.4091	3.4187
pos_1913	metab_1726	metab_1726	-	-	219.134	2.5757	pos	-	-	-	-	-	-	0.0051	2.0123	2.7766	2.4701	1.1144	3.1081	1.8992	1.6337	2.2304	1.8025	1.3033	2.2982	0.5369	2.0903	1.3694	0.7347	1.9613	0.747	0.5497	0.5607	1.7291	0.9829	1.4623	0.8189	1.5037	2.2941	2.3165	2.2866	2.3086
pos_1914	metab_1727	metab_1727	-	-	370.114	2.6079	pos	-	-	-	-	-	-	0.07	0.8391	1.0977	1.1431	0.8828	1.5759	0.4179	1.4398	0.9626	1.1859	1.4928	1.5722	1.756	1.6108	1.4395	1.0797	1.7893	1.8897	1.4749	1.6864	1.6421	1.6469	2.2611	1.1437	0.9808	1.0394	1.2095	1.0102	1.0993
pos_1915	metab_1728	metab_1728	-	-	242.084	2.6551	pos	-	-	-	-	-	-	0.0152	2.4609	2.2592	2.462	2.3302	2.2718	2.2541	2.1274	2.1258	2.1508	2.2151	2.2456	2.1703	2.1156	2.139	2.2494	2.1277	1.964	2.2368	1.8866	2.0061	2.1072	2.699	2.1812	2.1168	2.1592	2.1337	2.2234	2.1628
pos_176	metab_173	metab_173	-	-	279.159	7.7649	pos	-	-	-	-	-	-	0.0032	4.5053	3.6853	3.6648	4.928	4.5817	4.2822	3.8627	3.7855	4.7633	3.8198	3.7702	4.2682	3.8383	3.3667	3.8282	3.9476	3.9067	3.8563	3.8196	3.9046	3.8704	4.0811	3.7038	3.7016	4.5593	4.546	4.5226	4.5282
pos_1921	metab_1733	metab_1733	-	-	494.234	2.8165	pos	-	-	-	-	-	-	0.0111	1.9999	1.8617	1.9107	2.0045	2.0676	2.1365	2.2157	2.4251	2.3546	2.3525	2.2862	2.367	2.0909	1.8754	1.2538	2.1447	1.6682	1.9625	1.2784	1.7401	1.7132	2.4997	1.7828	1.6973	2.0437	2.0916	2.1007	2.0967
pos_1922	metab_1734	metab_1734	-	-	485.093	2.8274	pos	-	-	-	-	-	-	0.0059	2.6479	3.6377	2.8567	2.1418	3.8643	2.2555	1.8869	3.3133	2.7775	1.8269	3.2804	1.3485	4.2363	4.0295	3.6629	3.8079	2.8658	2.5105	2.4117	2.8577	1.3857	1.8047	1.3967	2.7534	3.3396	3.3833	3.3894	3.3822
pos_1923	metab_1735	metab_1735	-	-	577.134	2.8685	pos	-	-	-	-	-	-	0.0024	4.7239	4.2847	4.4486	4.5706	3.7677	4.1967	4.5872	4.2892	4.5068	4.2656	4.4709	4.2522	4.2987	4.5393	4.659	4.0952	4.537	4.271	4.5973	4.1515	4.6582	4.9984	4.5516	4.6122	4.4084	4.4045	4.426	4.4286
pos_1926	metab_1738	metab_1738	-	-	338.181	2.8996	pos	-	-	-	-	-	-	0.0033	3.108	3.1304	3.4008	3.0211	3.1793	3.1957	3.1173	3.0179	3.0097	3.0738	3.0016	3.0586	2.8148	2.8532	2.9818	3.0115	2.9733	3.1659	3.7465	3.7315	3.7768	3.7515	3.7758	3.8886	3.3513	3.3283	3.3443	3.3576
pos_177	metab_174	metab_174	-	-	439.357	7.7956	pos	-	-	-	-	-	-	0.0076	3.6501	3.5461	3.7867	3.5078	3.2617	3.4836	3.6863	3.5216	3.4791	3.3063	3.7223	3.1333	2.8231	3.0074	3.7009	3.2986	3.93	3.3782	3.9578	3.8437	3.9252	3.8981	3.9718	4.1081	3.748	3.675	3.7111	3.6844
pos_1928	metab_1740	metab_1740	-	-	298.15	2.9956	pos	-	-	-	-	-	-	0.0038	2.8838	2.768	3.0128	2.7121	2.9051	2.8071	2.8068	2.8514	2.7128	2.7386	2.9246	2.6377	3.1591	3.2902	3.2844	3.2829	3.3782	3.1849	3.2719	3.1579	3.268	3.5571	3.1493	3.2525	3.0003	2.9725	2.9995	2.9863
pos_1930	metab_1742	metab_1742	-	-	282.118	3.0309	pos	-	-	-	-	-	-	0.0011	3.3944	3.4111	3.4361	3.1354	3.6972	3.2938	3.159	3.318	3.1441	3.2152	3.2739	3.1337	3.4157	3.2058	3.1733	3.456	3.358	3.0844	3.1404	3.2341	3.211	3.3938	3.3117	3.2464	3.3382	3.3477	3.3447	3.3408
pos_1931	metab_1743	metab_1743	-	-	480.171	3.0431	pos	-	-	-	-	-	-	0.0048	2.9199	2.7142	2.9094	3.0288	2.3217	3.1959	2.7127	2.6824	2.6726	2.786	2.6089	2.8667	1.4714	2.4742	1.8822	2.5078	2.7734	2.8456	2.6132	2.7047	2.6994	3.058	2.6586	2.6663	2.7133	2.6789	2.7067	2.7026
pos_1932	metab_1744	metab_1744	-	-	171.065	3.0602	pos	-	-	-	-	-	-	0.0033	2.7476	2.5315	2.5785	2.6807	2.5215	2.9043	2.7923	2.9338	2.9266	2.8039	2.7996	3.0984	2.8565	2.7036	2.5666	3.1743	2.9736	2.815	2.8228	2.63	2.7866	3.2942	2.7277	2.6646	2.7958	2.7953	2.8178	2.8059
pos_1933	metab_1745	metab_1745	-	-	450.161	3.077	pos	-	-	-	-	-	-	0.012	1.6196	1.7871	1.9268	1.684	1.8564	1.7794	2.5239	2.3387	2.3163	2.4216	2.456	2.4666	1.8412	2.284	0.3702	2.385	2.5828	2.4861	1.7873	2.0302	1.9138	2.493	1.8913	1.9755	2.2582	2.1839	2.2188	2.2091
pos_1935	metab_1746	metab_1746	-	-	355.101	3.0997	pos	-	-	-	-	-	-	0.0053	2.9725	2.924	2.9531	3.0219	2.8826	3.1758	3.0412	3.1524	3.1411	3.113	3.0377	3.2635	2.9683	2.9141	3.1306	3.2369	3.1281	3.085	2.9501	2.8925	2.9737	3.2774	2.9966	2.9417	3.0428	2.9982	3.0147	3.0218
pos_1936	metab_1747	metab_1747	-	-	315.118	3.1896	pos	-	-	-	-	-	-	0.0103	1.9627	2.0635	2.1086	2.2496	2.112	2.0111	1.6973	1.3435	1.5341	1.653	1.7011	1.4732	0.3763	1.7822	1.7922	1.2702	1.9908	1.9374	1.9172	2.0211	2.0877	1.7995	1.9429	2.0184	1.9403	1.9201	1.92	1.8852
pos_1937	metab_1748	metab_1748	-	-	376.161	3.218	pos	-	-	-	-	-	-	0.0041	2.5784	2.5588	2.5604	2.6026	2.6794	2.7541	2.8877	2.852	2.7741	2.8891	2.7752	2.993	2.2841	2.6016	2.3182	2.7098	2.6964	2.9929	2.5781	2.561	2.5875	2.8248	2.5699	2.4664	2.689	2.682	2.7113	2.7006
pos_1938	metab_1749	metab_1749	-	-	348.129	3.2306	pos	-	-	-	-	-	-	0.001	3.2988	3.2154	3.3463	3.4291	2.7182	3.6054	3.664	3.5827	3.5359	3.6624	3.5033	3.7641	3.0522	3.3426	3.3279	3.7208	3.339	3.9244	3.3453	3.1396	3.2611	3.7114	3.2874	3.0163	3.477	3.4791	3.4858	3.4824
pos_178	metab_175	metab_175	-	-	603.41	7.7348	pos	-	-	-	-	-	-	0.0018	4.1833	3.0642	3.272	4.5556	4.2901	3.9592	3.3894	3.0992	4.4671	3.2604	3.1821	4.0057	3.1125	2.1208	3.9602	3.4932	3.2045	3.1601	3.1187	3.1197	3.1552	3.2853	3.0468	3.1561	4.0058	4.0094	4.0127	4.0251
pos_1940	metab_1751	metab_1751	-	-	522.182	3.2306	pos	-	-	-	-	-	-	0.0054	1.8111	1.3702	1.436	2.3082	0.6375	2.4532	2.0473	2.4427	2.3484	2.5619	2.0602	2.3991	0.6256	0.6254	0.6677	1.9607	2.0235	1.8374	2.0905	2.2982	1.9134	3.0771	2.0947	1.9609	2.0943	2.0943	2.0673	2.0808
pos_1942	metab_1752	metab_1752	-	-	364.16	3.2919	pos	-	-	-	-	-	-	0.0017	3.441	3.2564	3.444	3.4633	3.1188	3.485	3.4131	3.3338	3.3596	3.33	3.3656	3.3914	3.2194	3.4184	3.4027	3.3687	3.3564	3.5987	3.5831	3.5542	3.5958	3.8597	3.559	3.5128	3.3776	3.3832	3.3936	3.3835
pos_1943	metab_1753	metab_1753	-	-	353.085	3.2919	pos	-	-	-	-	-	-	0.0167	1.8886	1.8808	1.8855	2.0656	0.7622	2.2057	2.323	2.199	2.1589	2.2642	2.1595	2.4766	1.646	2.0225	0.4189	2.3144	1.3948	2.4299	2.0236	1.8129	1.9694	2.488	2.0362	1.7094	2.0771	2.1617	2.1671	2.1344
pos_1944	metab_1754	metab_1754	-	-	496.218	3.3101	pos	-	-	-	-	-	-	0.0083	0.4037	0.5516	0.6901	0.2792	0.3621	0.2201	1.7994	1.9362	1.6581	1.5022	2.3142	0.8758	2.4871	2.5595	0.2068	1.8415	0.2072	1.1603	1.1114	1.6198	1.1709	2.2221	1.7981	1.9809	2.5509	2.5286	2.5819	2.5761
pos_1947	metab_1757	metab_1757	-	-	318.155	3.4145	pos	-	-	-	-	-	-	0.0016	2.8942	2.9755	2.9832	2.9302	3.0562	3.057	2.7013	2.7137	2.6337	2.8317	2.6985	2.851	2.5474	2.4763	2.2543	2.4491	2.4065	2.6826	3.4086	3.3968	3.3459	3.6319	3.3251	3.266	2.9646	2.9642	2.9727	2.9594
pos_1948	metab_1758	metab_1758	-	-	317.033	3.443	pos	-	-	-	-	-	-	0.0067	1.9486	1.7249	1.7399	2.1983	0.2716	1.8437	2.7037	2.3394	2.5263	2.2193	2.5607	2.4552	1.3111	2.1399	1.9417	1.004	1.8745	2.0323	2.3693	2.2226	2.4152	2.4882	2.2485	2.1844	2.199	2.2055	2.2383	2.2122
pos_1949	metab_1759	metab_1759	-	-	113.06	3.4741	pos	-	-	-	-	-	-	0.0046	1.9971	2.121	2.1742	2.2602	2.1174	2.6675	2.1546	2.2703	2.1809	2.1977	2.134	2.1892	2.4174	2.4845	2.3746	2.3739	2.2174	2.5101	2.2471	2.3054	2.2768	2.5087	2.1875	2.1016	2.2075	2.2208	2.2034	2.1925
pos_179	metab_176	metab_176	-	-	609.36	7.8871	pos	-	-	-	-	-	-	0.0149	3.0461	2.7359	2.2989	3.4944	3.2866	2.7319	2.0315	1.3168	3.4358	1.7259	1.6838	2.8372	2.4013	2.279	2.2198	2.5387	2.0684	2.143	2.1359	2.1438	2.1555	2.4202	1.9344	2.0657	2.758	2.8222	2.8377	2.8744
pos_1951	metab_1760	metab_1760	-	-	231.134	3.4968	pos	-	-	-	-	-	-	0.0155	1.993	1.9814	2.0498	2.0955	1.9032	1.9526	1.6492	1.4682	1.5441	1.748	1.6278	0.8235	0.7837	1.6451	1.7013	1.0367	2.0585	1.9457	1.5483	2.0237	1.8073	1.3018	1.814	1.9091	1.8022	1.8572	1.8292	1.8777
pos_1952	metab_1761	metab_1761	-	-	480.172	3.5153	pos	-	-	-	-	-	-	0.0023	3.2266	3.1161	3.325	3.2255	2.7472	3.3724	2.7889	2.7343	2.7769	2.769	2.8035	2.9843	1.4181	2.3356	1.9344	2.8068	2.9086	2.837	2.7669	2.8266	2.7923	3.2921	2.8588	2.7313	2.9006	2.8861	2.9002	2.8877
pos_1954	metab_1762	metab_1762	-	-	575.118	3.6069	pos	-	-	-	-	-	-	0.0054	3.0913	2.8032	2.9894	3.152	2.2749	3.2286	2.962	3.0727	3.1528	3.1712	2.9156	2.9579	2.8078	2.6618	3.0029	2.8326	2.9044	3.1538	3.0338	2.7808	3.0717	3.4574	3.0569	2.9629	3.0446	3.0107	3.0545	3.0316
pos_1955	metab_1763	metab_1763	-	-	334.15	3.6195	pos	-	-	-	-	-	-	0.0024	3.3263	3.128	3.4062	3.3031	3.0677	3.4408	3.4096	3.4428	3.416	3.5334	3.4358	3.4319	3.0832	3.3256	3.2306	3.0835	3.421	3.4553	3.6297	3.6028	3.6483	3.8998	3.5905	3.5951	3.4343	3.4125	3.4297	3.4262
pos_1956	metab_1764	metab_1764	-	-	362.18	3.6483	pos	-	-	-	-	-	-	0.0029	2.3618	2.2569	2.5141	2.3131	2.3397	2.6792	2.5902	2.7342	2.6275	2.779	2.6213	2.6701	2.1652	2.3615	2.2676	2.2592	2.3915	2.3437	2.8321	2.7622	2.8828	3.1932	2.8756	2.7964	2.6541	2.6716	2.6687	2.6556
pos_1957	metab_1765	metab_1765	-	-	186.076	3.7714	pos	-	-	-	-	-	-	0.0023	4.4041	4.438	4.4207	4.6006	4.2543	4.3211	3.9291	3.7983	3.8617	4.0228	3.9831	3.6356	3.3542	4.0014	3.8686	3.7424	4.3938	4.4006	3.9648	4.3933	4.0679	3.8581	4.1462	4.2441	4.1779	4.175	4.2	4.1872
pos_1958	metab_1766	metab_1766	-	-	193.071	3.7839	pos	-	-	-	-	-	-	0.0654	1.0467	1.0196	1.1947	1.2311	1.6243	1.1876	1.0414	1.1538	1.2276	1.2601	1.1717	1.1607	1.1859	1.3349	1.0546	1.0165	0.9022	1.1455	1.032	1.1213	1.1187	0.952	1.0595	0.9879	1.2281	1.3004	1.1161	1.118
pos_1959	metab_1767	metab_1767	-	-	185.044	3.8533	pos	-	-	-	-	-	-	0.0079	2.1815	2.1146	2.1485	2.2486	1.2635	2.1949	2.3076	2.2312	2.3903	2.4566	2.4005	2.3335	2.2185	2.6685	1.4816	1.9185	2.2797	2.1271	1.8121	1.7372	1.8688	1.3985	1.7119	1.5942	2.1694	2.1878	2.1901	2.2181
pos_1960	metab_1768	metab_1768	-	-	263.16	3.9145	pos	-	-	-	-	-	-	0.0026	3.6164	3.6831	3.6728	3.7746	3.4729	3.5749	3.1983	3.0624	3.1216	3.303	3.2677	2.8823	2.4191	3.192	3.0739	2.9602	3.6212	3.6368	3.1858	3.5889	3.2927	3.0764	3.414	3.5021	3.4437	3.4269	3.4496	3.4473
pos_1961	metab_1769	metab_1769	-	-	334.113	3.9518	pos	-	-	-	-	-	-	0.0313	1.064	1.4993	0.6294	1.3913	0.4124	1.7325	2.2486	2.1401	2.3114	2.1918	2.3021	2.5744	0.0995	0.0706	0.0792	1.6996	2.0808	1.2854	1.6708	1.9973	1.5101	0.7933	1.2497	1.0143	1.7746	1.6885	1.837	1.8072
pos_180	metab_177	metab_177	-	-	701.371	7.9594	pos	-	-	-	-	-	-	0.0064	2.7705	3.2895	3.0763	2.4858	3.453	2.8338	3.0847	2.9056	3.0887	2.7048	3.0285	3.164	3.4706	3.2687	2.8863	3.1969	2.7538	2.7679	2.7851	2.7273	2.7328	2.985	2.9074	2.9024	3.084	3.1233	3.0941	3.1322
pos_1962	metab_1770	metab_1770	-	-	185.044	3.995	pos	-	-	-	-	-	-	0.0292	1.7935	1.6266	1.8784	2.0216	0.7909	1.8626	2.1609	2.0419	2.178	2.1992	2.2657	2.189	2.2279	1.5624	0.8147	1.7612	1.7528	2.1204	1.3297	1.3407	0.8518	0.9768	1.2685	1.5967	2.0632	1.9354	2.0791	2.0744
pos_1963	metab_1771	metab_1771	-	-	167.07	4.0261	pos	-	-	-	-	-	-	0.0041	2.7544	2.7077	2.8204	2.8488	2.4047	2.7436	2.934	2.8304	2.917	2.9647	2.9373	2.8583	2.172	2.7383	2.3381	2.2581	2.7306	3.0394	2.8838	3.029	2.9257	3.0964	2.9823	3.0078	2.8606	2.8521	2.8842	2.8693
pos_1964	metab_1772	metab_1772	-	-	201.008	4.0689	pos	-	-	-	-	-	-	0.0025	2.7922	2.9598	2.963	2.9517	2.8181	3.0782	3.0804	3.2074	3.17	3.1917	3.1307	3.1958	3.0832	3.0385	3.0385	3.1549	3.1098	3.1336	3.1044	3.145	3.0833	2.8937	3.1547	3.0673	3.0502	3.0647	3.0479	3.0453
pos_1967	metab_1774	metab_1774	-	-	113.06	4.309	pos	-	-	-	-	-	-	0.0252	1.4756	1.5187	1.6519	1.7565	1.3861	2.3351	1.6957	1.854	1.8164	1.7952	1.7867	1.9151	2.0911	1.8293	1.9684	2.1602	1.8787	2.2651	1.9168	1.9392	1.7534	1.897	1.7992	1.8008	1.88	1.7977	1.7554	1.832
pos_1968	metab_1775	metab_1775	-	-	399.09	4.3415	pos	-	-	-	-	-	-	0.0069	0.1789	0.1802	0.299	0.7174	0.1629	1.0699	2.468	2.4298	2.3695	2.5369	2.4924	2.3704	1.9965	2.615	2.2186	1.928	2.2308	2.4308	2.5006	2.653	2.4813	2.6366	2.5468	2.5953	2.6049	2.6348	2.6558	2.6323
pos_1970	metab_1777	metab_1777	-	-	364.141	4.3621	pos	-	-	-	-	-	-	0.0227	2.0103	0.7042	1.6502	1.9909	0.524	1.5789	2.235	1.9951	1.7513	1.5724	2.2059	1.0023	1.6708	1.5277	1.7098	0.5558	1.2223	1.2487	2.1862	1.4567	1.4009	2.6072	1.6911	1.9381	1.7317	1.7402	1.7592	1.6564
pos_1972	metab_1778	metab_1778	-	-	177.054	4.3723	pos	-	-	-	-	-	-	0.0167	0.0286	0.0288	0.0317	0.4649	0.0256	0.0301	2.1062	1.878	1.9351	2.0837	1.9507	2.0092	0.5376	1.7227	1.4375	0.9309	1.8761	1.919	1.9322	2.045	1.9873	2.547	2.0466	2.081	1.7287	1.8006	1.7958	1.7569
pos_181	metab_178	metab_178	-	-	295.227	7.9281	pos	-	-	-	-	-	-	0.0015	4.1026	4.2493	4.157	3.9771	4.5007	4.0056	4.1439	4.1779	4.1057	4.0963	4.2407	4.055	4.2727	4.1477	4.1451	4.2606	4.0233	4.0984	4.0113	3.9978	4.0492	4.1648	4.0636	3.9806	4.1749	4.1588	4.1601	4.1642
pos_1975	metab_1780	metab_1780	-	-	420.187	4.393	pos	-	-	-	-	-	-	0.0013	3.1038	3.0535	3.186	3.152	3.0522	3.2097	4.8422	4.7582	4.7752	4.8222	4.7777	4.7978	3.9417	4.3947	4.2627	4.0278	4.4559	4.5802	4.5616	4.6194	4.6201	4.5297	4.7079	4.682	4.522	4.5061	4.5184	4.5152
pos_1977	metab_1781	metab_1781	-	-	392.155	4.4038	pos	-	-	-	-	-	-	0.0023	2.4525	2.5516	2.4797	2.4064	2.3487	2.7972	4.1235	3.932	4.0606	4.1019	4.0543	4.0238	3.4366	3.9722	3.7363	3.4721	4.0348	4.225	4.1154	4.2387	4.1968	4.2157	3.9526	3.954	3.7575	3.7743	3.7768	3.7792
pos_1978	metab_1782	metab_1782	-	-	151.038	4.4038	pos	-	-	-	-	-	-	0.0066	1.0968	0.6387	1.1147	1.4671	0.5983	1.2847	2.9143	2.6931	2.7885	2.9058	2.8142	2.7884	1.8434	2.4435	2.2127	1.9533	2.5636	2.7344	2.7205	2.8019	2.7106	3.1095	2.8221	2.9075	2.6154	2.5837	2.5706	2.5773
pos_1980	metab_1784	metab_1784	-	-	425.087	4.4138	pos	-	-	-	-	-	-	0.0105	3.2349	2.7359	2.9466	3.1406	2.1563	2.6255	2.9812	2.4743	2.8482	2.534	2.8718	2.4588	1.1639	2.0329	2.3191	0.9728	2.7284	1.7737	2.6037	1.8003	2.5911	3.0086	2.9151	2.9612	2.7868	2.7222	2.7839	2.7348
pos_1982	metab_1786	metab_1786	-	-	839.178	4.4346	pos	-	-	-	-	-	-	0.0144	2.1722	3.0078	2.4166	2.1378	3.6031	0.3166	2.5657	1.7375	1.2983	0.9251	1.9664	0.5981	3.4921	3.2503	2.8721	3.0377	1.5813	1.0959	1.9686	0.3532	0.2637	1.6716	0.8019	1.6485	2.5405	2.4511	2.4677	2.5159
pos_182	metab_179	metab_179	-	-	801.495	7.6319	pos	-	-	-	-	-	-	0.0066	3.7497	2.5369	2.7045	4.0866	3.8293	3.5293	2.8879	3.0299	4.0534	3.2905	2.9062	3.5956	2.8329	2.9365	3.551	3.0117	2.7428	2.6155	2.2945	2.6565	2.4034	2.4345	2.5792	2.5761	3.5665	3.5869	3.5916	3.632
pos_1987	metab_1790	metab_1790	-	-	355.103	4.455	pos	-	-	-	-	-	-	0.0026	3.4645	3.8366	3.7133	3.6536	3.8602	3.4756	2.6499	2.6424	2.6331	2.6458	2.6403	2.449	3.1463	2.9621	2.8297	2.9107	2.5496	2.8678	2.8957	2.803	2.8331	2.9288	2.8297	2.8011	3.2538	3.2458	3.2692	3.2598
pos_1989	metab_1791	metab_1791	-	-	485.25	4.455	pos	-	-	-	-	-	-	0.0556	2.2923	1.9139	2.2262	1.7957	2.1737	1.4863	0.7627	0.8428	1.3573	0.8084	1.3354	1.531	1.8248	1.9109	1.998	1.9922	1.5522	1.7576	1.4141	1.3543	1.6122	2.6093	1.0476	0.7984	1.5656	1.4524	1.647	1.6814
pos_1992	metab_1794	metab_1794	-	-	652.201	4.4656	pos	-	-	-	-	-	-	0.0062	2.8916	2.1397	2.4892	2.9665	1.277	2.4679	3.4255	3.2762	2.974	2.728	3.4112	2.5836	2.4693	2.6121	2.9792	2.4482	2.8352	2.8354	3.2389	2.4675	2.0456	3.3648	2.6061	2.802	2.7024	2.7168	2.7467	2.7101
pos_1993	metab_1795	metab_1795	-	-	545.225	4.4656	pos	-	-	-	-	-	-	0.0145	2.3081	2.1698	2.324	2.0604	2.3986	2.0887	1.4175	1.4574	1.7825	1.2858	1.7173	1.5891	0.8444	0.8441	1.1459	1.6596	0.8924	1.2926	0.9142	0.9305	0.9296	2.1131	1.4806	1.2467	1.9282	1.8664	1.8809	1.9277
pos_1996	metab_1797	metab_1797	-	-	559.193	4.4656	pos	-	-	-	-	-	-	0.0114	2.8546	3.298	3.195	2.9286	3.5333	2.7863	0.0118	0.9735	0.1603	0.6132	0.6436	1.248	2.6292	2.3596	2.2583	2.3073	0.0302	2.1794	0.7861	0.0683	0.0129	2.3977	0.2468	0.2046	2.3593	2.3773	2.3622	2.3062
pos_1997	metab_1798	metab_1798	-	-	884.224	4.4758	pos	-	-	-	-	-	-	0.0047	3.9744	3.6998	3.7565	3.7003	3.5422	3.6096	3.6794	3.5701	3.6746	3.6405	3.5838	3.7143	3.6513	3.8987	4.0881	3.625	4.0142	3.8624	3.7659	3.261	3.8812	4.0723	3.4223	3.4953	3.6246	3.6476	3.6709	3.6588
pos_1998	metab_1799	metab_1799	-	-	560.154	4.4758	pos	-	-	-	-	-	-	0.0183	2.8589	2.5218	2.749	3.0343	1.6375	3.0909	3.1305	3.1321	3.2309	3.3857	3.1642	3.4423	2.3942	2.7404	3.0631	3.4534	3.4113	3.4314	3.2873	3.4269	3.4279	3.6179	3.3311	2.9153	3.0442	2.9118	3.0296	3.042
pos_183	metab_180	metab_180	-	-	795.467	8.1029	pos	-	-	-	-	-	-	0.006	3.596	3.4939	3.7834	3.7194	3.3127	3.8065	3.4773	3.5675	3.4386	3.7801	3.5527	3.2797	3.296	3.3369	3.3389	3.2669	3.422	3.4281	3.3868	3.6007	3.4766	3.065	3.7613	3.8944	3.6171	3.5794	3.5997	3.6385
pos_2002	metab_1803	metab_1803	-	-	688.201	4.4865	pos	-	-	-	-	-	-	0.0028	2.4628	2.5705	1.8818	2.4548	2.9399	2.719	2.7199	3.0882	2.9177	3.4947	2.661	2.8934	3.0998	3.1408	2.5056	2.9541	3.0994	2.8709	3.0689	3.6776	3.3996	3.6697	3.3886	3.3967	2.8005	2.7806	2.7992	2.7957
pos_2006	metab_1807	metab_1807	-	-	839.25	4.4965	pos	-	-	-	-	-	-	0.0057	3.7556	3.0095	3.1302	4.0289	1.3623	3.1131	3.9348	3.5042	3.1745	3.1797	3.7463	2.6643	1.3474	2.6148	3.218	2.031	3.403	3.3913	3.6456	3.0262	1.6154	3.4759	2.85	3.2778	3.1807	3.1936	3.194	3.2301
pos_2009	metab_1809	metab_1809	-	-	704.194	4.5069	pos	-	-	-	-	-	-	0.005	2.9447	2.4621	2.4558	3.184	2.34	3.2941	3.3545	3.4862	3.4851	3.7461	3.4114	3.6306	2.3245	2.8306	2.9666	3.0634	2.953	2.8806	3.0679	3.5147	3.0788	3.5033	3.1205	3.046	3.1412	3.118	3.1428	3.1057
pos_184	metab_181	metab_181	-	-	293.211	7.6114	pos	-	-	-	-	-	-	0.0007	3.7315	4.1205	3.8359	3.5348	4.2815	3.6261	3.7662	3.7925	3.7201	3.6402	3.8413	3.7192	3.8584	3.816	3.7717	3.8734	3.6638	3.7701	3.6767	3.5978	3.6792	3.8107	3.6962	3.6737	3.8204	3.8198	3.8257	3.8254
pos_2010	metab_1810	metab_1810	-	-	529.239	4.5069	pos	-	-	-	-	-	-	0.0161	2.9427	3.0171	3.1554	2.6991	3.3858	2.8767	2.2317	1.973	2.2462	1.6832	2.2737	1.8968	2.9322	2.9917	2.7911	2.66	1.196	2.7624	2.1242	1.8828	2.1205	2.1887	2.1842	2.2926	2.6997	2.687	2.7946	2.7606
pos_2011	metab_1811	metab_1811	-	-	664.237	4.5069	pos	-	-	-	-	-	-	0.01	2.4766	2.1772	2.5189	2.5788	1.7362	2.9755	2.3628	2.722	2.6937	2.8583	2.4227	2.9988	1.6067	2.0595	2.0131	2.8534	2.7736	2.9371	2.7129	3.0216	2.8395	3.3759	2.8473	2.6099	2.5235	2.5473	2.5766	2.5891
pos_2013	metab_1812	metab_1812	-	-	524.189	4.5171	pos	-	-	-	-	-	-	0.005	3.7755	3.8725	3.9874	3.7685	3.8417	3.9102	3.5047	3.4801	3.5037	3.6107	3.6046	3.3722	3.9056	4.0312	3.9006	3.8508	3.8078	4.0349	4.046	4.0676	4.1	4.2516	3.9523	3.9783	3.8164	3.8128	3.8568	3.8104
pos_2014	metab_1813	metab_1813	-	-	401.085	4.5171	pos	-	-	-	-	-	-	0.0273	1.4486	1.5054	1.439	1.9306	1.6715	2.1029	2.0015	2.1913	2.0144	2.4166	2.2348	2.165	1.9682	2.2227	2.2866	2.5466	2.4996	2.6047	2.0275	2.3552	2.4115	2.7969	2.072	1.6055	1.9499	1.8902	2.0376	1.9848
pos_2016	metab_1815	metab_1815	-	-	91.0545	4.5171	pos	-	-	-	-	-	-	0.0462	1.4657	1.6011	1.5583	1.3466	1.2552	1.8962	1.4769	1.9009	1.8016	1.7137	1.8249	1.8566	1.6357	1.8996	2.0227	1.991	1.8712	1.8169	1.824	2.0128	2.1959	2.0441	1.5486	1.6168	1.6071	1.7922	1.7743	1.8074
pos_2017	metab_1816	metab_1816	-	-	201.413	4.5171	pos	-	-	-	-	-	-	0.0205	1.4419	1.4955	1.4086	1.6737	1.3413	1.8642	1.6392	1.7939	1.7457	1.8071	1.8156	1.8805	1.7043	1.8194	1.7437	1.8604	1.8972	1.7594	1.8011	1.7963	1.8903	2.1071	1.7088	1.752	1.7423	1.7496	1.6771	1.7728
pos_2018	metab_1817	metab_1817	-	-	500.169	4.5274	pos	-	-	-	-	-	-	0.0129	2.7254	2.8936	2.8395	2.6427	2.7131	2.5717	2.4575	2.3545	2.465	2.6326	2.4505	2.5148	2.5493	2.6501	2.422	2.7679	2.4363	2.5134	2.6847	2.6235	2.7627	2.9354	2.3522	2.408	2.5955	2.5808	2.6649	2.5883
pos_2023	metab_1819	metab_1819	-	-	588.148	4.5374	pos	-	-	-	-	-	-	0.0049	2.9186	2.7176	2.8876	3.0368	2.226	3.188	3.2114	3.2746	3.309	3.3007	3.1732	3.5522	2.7153	2.837	2.9992	3.3106	3.098	3.194	2.8611	2.786	2.9586	3.376	2.9917	2.731	3.0642	3.0281	3.056	3.0343
pos_185	metab_182	metab_182	-	-	235.205	8.2474	pos	-	-	-	-	-	-	0.0076	3.1028	2.7141	3.0896	2.8617	2.8177	2.7055	2.4883	2.4853	2.4581	2.4005	2.4557	2.4879	2.3527	2.4153	2.4074	2.4417	2.3153	2.4448	2.575	2.5672	2.4661	2.42	2.533	2.5642	2.6114	2.567	2.5989	2.5668
pos_2024	metab_1820	metab_1820	-	-	632.176	4.5374	pos	-	-	-	-	-	-	0.0064	2.6242	2.4056	2.6615	2.8647	0.9194	3.0001	2.7245	2.7983	2.92	3.1763	2.7382	3.1609	1.6889	2.0153	2.0009	2.4909	2.6633	2.8844	2.84	2.948	2.8792	3.2096	2.9338	2.8776	2.6787	2.6914	2.725	2.6896
pos_2026	metab_1821	metab_1821	-	-	528.166	4.548	pos	-	-	-	-	-	-	0.0163	1.867	0.8637	1.8737	1.9527	1.1313	1.8703	2.2715	2.2244	2.271	2.5723	2.2569	2.4457	0.9391	1.1118	1.0049	1.6098	1.9677	1.883	2.3439	2.6138	2.4243	2.5398	2.6149	2.6093	2.0976	2.0863	2.0578	2.0106
pos_2027	metab_1822	metab_1822	-	-	613.177	4.548	pos	-	-	-	-	-	-	0.0286	2.0228	1.9372	1.4309	0.9148	1.6768	1.181	1.6441	2.0342	2.3833	2.7147	1.5254	2.4223	0.7746	0.5912	0.6325	0.637	0.9217	0.9601	2.1895	2.16	2.0022	1.8436	2.0009	2.0771	1.6339	1.7265	1.7663	1.6888
pos_2030	metab_1824	metab_1824	-	-	375.092	4.5581	pos	-	-	-	-	-	-	0.0064	3.2965	3.1155	3.4329	3.3155	2.7693	3.3639	3.7277	3.5492	3.592	3.8536	3.6279	3.8575	2.9208	3.4125	3.3591	3.4866	3.8251	3.7553	3.5052	3.5711	3.6173	3.8884	3.5877	3.52	3.4781	3.4491	3.4675	3.42
pos_2031	metab_1825	metab_1825	-	-	436.145	4.5581	pos	-	-	-	-	-	-	0.0204	2.4159	2.1409	1.9828	2.2356	1.5455	2.7913	2.5696	2.765	2.6508	2.5504	2.6393	2.8324	2.3599	2.32	2.7939	3.1445	2.8472	2.5013	2.4396	2.5054	2.5479	2.9106	2.2499	1.6369	2.578	2.4675	2.4993	2.443
pos_2033	metab_1826	metab_1826	-	-	577.318	4.5581	pos	-	-	-	-	-	-	0.0294	2.4152	1.8036	1.9977	2.3092	1.0759	2.0304	2.2635	1.9233	2.3813	2.1415	2.1529	2.314	1.0617	1.0614	2.2166	1.117	2.36	2.196	1.7589	1.3937	2.1514	2.5074	2.299	2.0028	2.0139	1.915	1.9893	2.0794
pos_2038	metab_1827	metab_1827	-	-	409.158	4.5785	pos	-	-	-	-	-	-	0.011	2.4738	2.1358	2.5843	2.5536	1.694	2.7611	2.3866	2.4971	2.4921	2.7263	2.3133	2.6267	1.8221	1.9042	2.2777	2.4298	2.6339	2.5878	2.6304	2.6736	2.6908	2.9528	2.7291	2.7117	2.4469	2.3914	2.4473	2.4612
pos_186	metab_183	metab_183	-	-	513.306	8.2369	pos	-	-	-	-	-	-	0.0255	2.0158	2.5072	2.2245	1.9812	2.8207	0.7615	2.0047	1.3254	2.191	0.7821	2.1206	1.9335	1.9482	1.8437	1.8419	2.28	1.6156	1.1566	1.6272	1.6346	1.8196	2.0202	1.7833	1.6375	2.0373	2.0767	2.08	2.1816
pos_2043	metab_1830	metab_1830	-	-	394.171	4.5888	pos	-	-	-	-	-	-	0.0413	2.1001	1.6804	1.9936	2.3471	1.541	2.3915	2.2932	2.2284	2.389	2.3259	2.3265	2.4518	1.5259	1.5257	1.5789	1.8884	2.2764	2.4966	2.5863	2.6094	2.6172	2.8143	2.7142	2.5961	2.1797	2.2688	2.0239	2.1996
pos_2044	metab_1831	metab_1831	-	-	404.191	4.5888	pos	-	-	-	-	-	-	0.0457	0.0353	1.0351	0.0391	1.0804	0.0316	1.483	2.297	2.3937	2.5557	2.8415	2.1549	2.8001	0.0306	0.0305	1.3555	1.3987	2.5565	2.6588	2.2934	2.6835	2.49	2.3531	2.6987	2.4415	2.0716	1.8696	2.1104	2.049
pos_2045	metab_1832	metab_1832	-	-	488.234	4.5888	pos	-	-	-	-	-	-	0.0333	0.0391	0.0394	1.0502	0.04	0.0351	1.1543	2.6084	2.6021	2.747	2.7097	2.4245	2.6248	0.0339	0.551	1.8742	2.4327	2.6818	2.2191	1.9861	2.0221	1.9327	2.0436	1.6388	2.0602	1.9989	2.0723	2.1716	2.0095
pos_2046	metab_1833	metab_1833	-	-	644.29	4.5888	pos	-	-	-	-	-	-	0.0307	2.3454	1.4348	2.0509	2.2809	1.3836	2.2295	2.4689	2.2207	2.2398	2.4954	2.169	2.3797	1.3687	1.3685	1.5222	1.686	2.4565	1.5397	2.6372	2.7628	2.6011	2.4522	2.8041	2.621	2.2868	2.1659	2.109	2.1451
pos_2048	metab_1834	metab_1834	-	-	427.157	4.5988	pos	-	-	-	-	-	-	0.0047	2.7089	2.2752	2.7529	2.7726	2.1356	2.9617	2.6698	2.7647	2.8452	2.8349	2.6393	2.9626	1.89	1.9508	2.4289	2.6755	2.8587	2.843	2.7973	2.7373	2.7679	3.0516	2.9008	2.7944	2.5792	2.5962	2.6075	2.5787
pos_2049	metab_1835	metab_1835	-	-	482.186	4.5988	pos	-	-	-	-	-	-	0.0163	2.3026	1.2422	1.868	2.4608	0.4307	2.2825	2.4372	2.4303	2.4079	2.7393	2.3151	2.7226	1.3687	1.8752	2.062	1.9676	2.4606	2.5891	2.2006	2.261	2.3734	2.6943	2.221	2.2422	2.2072	2.2001	2.122	2.2041
pos_2054	metab_1836	metab_1836	-	-	464.249	4.6188	pos	-	-	-	-	-	-	0.0049	2.9609	2.934	3.1056	3.262	2.6246	3.5698	2.8522	3.2207	3.088	3.3957	2.6708	3.3231	2.3172	2.3391	2.6286	2.9294	2.7339	3.3106	3.0446	3.2118	3.0515	3.202	3.3609	3.1774	3.0483	3.0347	3.0404	3.0088
pos_2056	metab_1838	metab_1838	-	-	165.09	4.6188	pos	-	-	-	-	-	-	0.0561	1.5498	1.6696	1.7178	1.8713	1.7585	2.1488	1.275	1.4667	0.8324	1.6695	1.222	1.543	1.4278	1.4761	1.0703	1.4794	1.4071	1.7785	1.6746	1.9847	1.3348	1.6777	1.6614	1.7144	1.6105	1.5881	1.7101	1.8267
pos_2059	metab_1841	metab_1841	-	-	273.075	4.6293	pos	-	-	-	-	-	-	0.0073	3.2736	3.0399	3.131	3.2374	2.7451	2.9926	3.0716	2.9571	2.948	2.8683	2.964	3.0898	2.7723	2.8721	3.1934	2.9052	3.2108	2.7427	3.097	2.7273	3.0459	3.3358	3.1001	3.1911	3.0464	3.0666	3.1011	3.0965
pos_2060	metab_1842	metab_1842	-	-	480.223	4.6393	pos	-	-	-	-	-	-	0.0064	3.5997	3.3912	3.7474	3.7826	2.9626	3.7435	3.9755	3.6657	3.8545	3.9143	3.7632	3.9112	2.0059	2.9487	3.3932	3.3265	4.0152	3.6764	3.6146	3.6418	3.5678	3.5652	3.6754	3.5609	3.5694	3.6276	3.6176	3.589
pos_2062	metab_1844	metab_1844	-	-	358.186	4.6393	pos	-	-	-	-	-	-	0.0393	0.7819	0.7851	0.9666	0.9638	0.7411	2.0251	1.7759	2.2717	2.1283	2.3757	1.4841	2.5112	0.7284	0.7282	1.745	2.3501	2.5084	2.2776	1.6385	1.8687	1.5244	1.6314	1.803	1.6655	1.8839	1.8351	1.7888	1.6923
pos_2064	metab_1846	metab_1846	-	-	380.192	4.6496	pos	-	-	-	-	-	-	0.0465	1.0428	1.0981	1.2334	1.4379	0.9982	2.4044	1.5226	2.0845	2.0355	2.1456	1.8304	2.2495	0.9842	0.984	1.3459	2.5597	1.9421	1.8477	1.9481	1.6042	1.073	2.0692	1.8092	1.3218	1.6251	1.8046	1.815	1.8234
pos_2067	metab_1847	metab_1847	-	-	466.229	4.6596	pos	-	-	-	-	-	-	0.0041	3.0622	3.0952	2.9713	3.4429	2.3716	3.5547	3.0462	3.3096	3.191	3.4536	2.9491	3.3425	2.5154	2.6112	2.9693	3.2567	3.2484	3.5053	3.2322	3.2895	3.1237	3.5183	3.256	3.0243	3.1816	3.1642	3.1733	3.1992
pos_2068	metab_1848	metab_1848	-	-	722.173	4.6596	pos	-	-	-	-	-	-	0.0101	2.811	2.8528	3.1886	3.1028	2.3883	3.3815	3.3342	3.3235	3.4733	3.4309	3.2523	3.4961	1.9151	2.742	3.1104	3.2741	3.4541	3.5385	3.3957	3.5092	3.379	3.4335	3.204	3.0842	3.1074	3.1326	3.1803	3.1824
pos_2069	metab_1849	metab_1849	-	-	773.213	4.6596	pos	-	-	-	-	-	-	0.009	2.3404	1.9666	2.677	1.9418	1.6092	1.9959	2.512	2.7408	2.5434	2.8437	2.7688	2.564	2.1186	2.4813	2.4364	2.1467	2.7819	2.8288	3.1203	2.8214	2.9314	2.9461	3.051	2.974	2.4789	2.445	2.4652	2.5065
pos_2070	metab_1850	metab_1850	-	-	597.209	4.6596	pos	-	-	-	-	-	-	0.0249	2.6056	2.4497	2.0731	2.6056	1.9528	2.3198	2.0287	2.2775	2.0484	2.1363	2.1759	1.7027	1.1022	1.1019	2.2932	1.3738	2.3757	1.774	2.2672	1.5679	2.1386	2.4132	2.4285	2.0806	2.1388	2.1719	2.0339	2.1475
pos_2073	metab_1852	metab_1852	-	-	606.231	4.6703	pos	-	-	-	-	-	-	0.0292	2.5981	2.4504	2.0888	2.7083	1.5442	2.5098	2.4786	2.304	2.6315	2.1467	2.463	1.9492	0.9892	0.989	2.4241	1.0437	2.5902	1.7739	1.6225	1.6061	1.9403	2.019	1.9987	2.1756	2.2707	2.1251	2.2853	2.2695
pos_2074	metab_1853	metab_1853	-	-	465.233	4.6703	pos	-	-	-	-	-	-	0.0091	1.7269	1.8119	1.3177	2.0071	1.9586	2.2569	1.2683	1.8364	1.709	1.8967	1.6802	1.8178	1.5578	1.6184	1.5777	2.0297	2.189	1.9389	2.7723	2.8743	2.8347	3.147	2.5146	2.5957	2.1535	2.2054	2.1969	2.1927
pos_2075	metab_1854	metab_1854	-	-	636.241	4.6806	pos	-	-	-	-	-	-	0.0032	3.9296	3.8681	3.7709	4.0659	3.2567	3.863	4.1088	3.955	4.1252	4.0159	3.9808	3.9472	1.9097	2.8804	3.5386	3.1235	3.8887	3.3486	3.5385	3.6867	3.5935	3.7921	3.7525	3.7904	3.8437	3.8153	3.8474	3.8351
pos_2076	metab_1855	metab_1855	-	-	623.197	4.6806	pos	-	-	-	-	-	-	0.03	2.4085	2.3379	2.4732	2.5376	2.0728	2.5624	2.3106	2.5578	2.5462	2.5014	2.3062	2.5495	1.8733	2.1597	1.9069	1.9532	1.8945	2.5472	2.0975	2.2261	2.2602	1.9474	2.2432	2.1949	2.4428	2.4125	2.2806	2.2963
pos_2077	metab_1856	metab_1856	-	-	512.195	4.6911	pos	-	-	-	-	-	-	0.0033	4.1849	4.0537	4.0819	4.2714	3.7773	4.2764	4.387	4.418	4.44	4.4801	4.3079	4.5505	3.5868	3.7627	4.0102	3.9556	4.0763	4.2126	3.7694	3.8328	3.759	4.0962	3.9554	3.8085	4.1832	4.1746	4.2107	4.1958
pos_2078	metab_1857	metab_1857	-	-	434.238	4.6911	pos	-	-	-	-	-	-	0.0135	3.1255	2.9746	3.2704	3.3606	2.7697	2.7111	2.8652	2.4717	2.6365	1.4578	2.5122	3.1246	2.5662	2.497	2.3168	2.7047	2.4541	2.67	2.3941	3.019	2.3248	3.3182	2.6926	2.3915	3.0362	2.958	3.0097	3.0692
pos_2079	metab_1858	metab_1858	-	-	443.218	4.6911	pos	-	-	-	-	-	-	0.0084	2.1231	2.1677	1.9407	2.4164	1.2684	2.3943	2.533	2.3223	2.4463	2.4522	2.148	2.2359	1.2537	2.3699	2.0934	1.4715	2.2052	2.9996	2.9966	3.0973	3.0146	3.0567	3.1909	3.1274	2.5979	2.6231	2.6583	2.6146
pos_2080	metab_1859	metab_1859	-	-	743.203	4.7011	pos	-	-	-	-	-	-	0.0027	3.558	3.7664	3.9789	3.6664	3.541	3.8965	4.3161	4.2165	4.1392	4.321	4.2359	4.121	4.3158	4.5171	4.175	3.8419	1.3976	4.5835	4.5002	4.3994	4.4684	4.6059	4.4023	4.4371	4.1615	4.1928	4.1816	4.1767
pos_189	metab_186	metab_186	-	-	845.523	7.6006	pos	-	-	-	-	-	-	0.0083	3.4695	2.4452	2.7857	3.8342	3.5308	3.2446	2.818	2.7753	3.8242	2.9996	2.7167	3.2824	2.5293	3.0482	3.3398	2.7726	2.6017	2.5707	2.4572	2.4223	2.537	2.4246	2.6162	2.7551	3.3404	3.3153	3.3308	3.3897
pos_2081	metab_1860	metab_1860	-	-	726.253	4.7011	pos	-	-	-	-	-	-	0.0128	3.217	3.259	3.0275	3.3102	2.5856	2.9532	3.0137	2.8203	2.5976	2.7155	2.9311	2.7961	1.1432	2.2938	2.589	2.3113	2.5009	2.9704	2.4545	2.4868	2.1643	1.7927	2.4776	2.359	2.7695	2.7668	2.8551	2.7905
pos_2084	metab_1861	metab_1861	-	-	586.285	4.7216	pos	-	-	-	-	-	-	0.0036	3.3149	3.3693	3.4223	3.4332	2.9707	3.5396	3.2718	3.2574	3.1495	3.4325	3.1495	3.1771	2.3468	2.8239	2.5081	2.6676	2.842	3.2086	3.3091	3.3969	3.3294	3.4889	3.5944	3.4706	3.3402	3.3149	3.3423	3.3209
pos_2085	metab_1862	metab_1862	-	-	309.098	4.7216	pos	-	-	-	-	-	-	0.0082	2.7033	2.7641	2.8623	2.881	2.8635	3.0188	2.7716	2.8968	2.7476	2.7816	2.8133	2.7129	3.237	3.1814	3.054	2.971	2.8339	3.1857	2.8595	3.0403	2.9603	3.0966	2.9461	2.9557	2.8773	2.9373	2.8936	2.8824
pos_2090	metab_1863	metab_1863	-	-	309.116	4.7321	pos	-	-	-	-	-	-	0.049	1.2556	0.9714	1.389	1.3386	1.6679	1.5817	1.3656	1.7285	0.8616	1.2629	0.971	1.0471	2.2536	2.4404	2.0262	1.9099	2.4298	2.5315	2.583	2.8018	2.6156	2.8837	2.5961	2.5799	2.0856	1.9767	2.2664	2.1107
pos_2091	metab_1864	metab_1864	-	-	436.254	4.7321	pos	-	-	-	-	-	-	0.0181	2.4396	1.9354	2.4466	2.2279	1.0568	1.1242	2.0794	2.1923	1.8694	1.9072	1.9883	2.0358	1.9823	1.6743	1.2234	1.0978	1.0935	1.1023	1.1458	2.2959	1.9028	2.7532	2.1	2.0585	2.2208	2.1964	2.1182	2.2036
pos_2092	metab_1865	metab_1865	-	-	368.227	4.7424	pos	-	-	-	-	-	-	0.0073	2.4762	2.3533	2.5707	2.4191	2.2151	2.3108	2.5507	2.3391	2.6181	2.5122	2.6014	2.4142	2.0035	2.3948	2.92	2.6272	3.1126	2.8138	3.6298	3.62	3.6758	3.8595	3.4343	3.4532	2.9303	2.9248	2.8877	2.9459
pos_2094	metab_1866	metab_1866	-	-	621.181	4.7424	pos	-	-	-	-	-	-	0.019	2.5218	2.47	2.6231	2.5629	2.52	2.5968	2.9773	2.8387	2.8814	2.9592	2.8504	2.8644	1.7895	2.2484	2.1991	1.8529	2.5718	2.5655	2.2224	2.3583	2.3684	2.4621	2.6049	2.5653	2.5555	2.6285	2.6716	2.5566
pos_2099	metab_1868	metab_1868	-	-	616.296	4.7633	pos	-	-	-	-	-	-	0.008	2.9454	2.9586	3.0409	3.1005	2.4155	3.1237	2.4707	2.3463	2.263	2.6796	2.2768	2.1724	1.2067	1.8836	1.258	1.4972	1.7153	2.3714	2.5362	2.8247	2.7393	2.9217	2.9479	2.8446	2.635	2.6886	2.671	2.6445
pos_2102	metab_1870	metab_1870	-	-	470.238	4.7743	pos	-	-	-	-	-	-	0.0389	2.2946	2.2284	2.4006	2.4902	1.756	2.4982	1.3065	1.8699	1.5761	2.2732	1.0918	1.8161	1.548	1.8583	1.4444	1.7897	1.2973	2.2174	2.0464	2.4406	2.1222	2.4585	2.3532	2.1925	2.0297	2.0315	2.0649	1.8656
pos_2105	metab_1871	metab_1871	-	-	727.207	4.7846	pos	-	-	-	-	-	-	0.004	3.968	4.0015	4.2071	4.0758	4.065	4.2008	4.3628	4.2598	4.2084	4.1505	4.2661	3.9193	4.3597	4.388	4.4039	4.2358	1.7958	4.4635	4.4154	4.1028	4.3732	4.4798	4.2495	4.2054	4.1677	4.2094	4.1815	4.204
pos_2107	metab_1872	metab_1872	-	-	263.127	4.7846	pos	-	-	-	-	-	-	0.0341	1.6823	0.9486	1.7475	1.9013	1.7935	2.2183	2.2112	2.0771	2.2985	1.7473	2.3096	1.6693	0.8882	1.2863	0.936	0.9411	0.9369	1.5768	1.862	2.2017	2.0217	2.1963	1.8841	2.1416	1.9021	1.8784	1.7478	1.8976
pos_2109	metab_1873	metab_1873	-	-	462.213	4.7954	pos	-	-	-	-	-	-	0.0055	3.3147	3.2777	3.3888	3.2932	2.7403	3.2897	3.3118	3.0339	3.151	3.313	3.0925	3.2105	2.5511	3.1424	3.0877	3.0943	3.5312	3.3881	3.7955	3.6894	3.7747	3.8911	3.6972	3.7231	3.3807	3.3931	3.4291	3.4154
pos_2110	metab_1874	metab_1874	-	-	577.134	4.8054	pos	-	-	-	-	-	-	0.0037	4.5973	4.2943	4.5985	4.5312	4.4626	4.6135	4.449	4.4008	4.5177	4.435	4.3968	4.4457	4.0529	4.2363	4.3674	4.4126	4.3934	4.539	4.4386	4.3069	4.4396	4.5639	4.5468	4.4918	4.5021	4.4623	4.4951	4.4708
pos_2111	metab_1875	metab_1875	-	-	556.275	4.8054	pos	-	-	-	-	-	-	0.0067	3.6766	3.5177	3.6071	3.6252	3.2451	3.6641	3.7367	3.6057	3.7221	3.8303	3.6648	3.7379	3.0054	3.3896	3.3102	3.2066	3.4988	3.7337	3.8316	3.8632	3.9265	4.0324	3.9889	3.941	3.7473	3.6888	3.7477	3.7133
pos_2112	metab_1876	metab_1876	-	-	502.126	4.8054	pos	-	-	-	-	-	-	0.0039	3.0501	2.0712	2.1857	3.1747	1.3809	1.8692	3.6823	3.4437	3.0506	2.3302	3.6415	1.4113	2.6734	2.8411	3.4719	1.8532	2.9242	2.3384	3.515	1.9403	1.4603	3.3569	2.4003	2.8448	2.7668	2.7546	2.7798	2.7531
pos_2113	metab_1877	metab_1877	-	-	600.3	4.8054	pos	-	-	-	-	-	-	0.0288	2.5613	2.3134	2.7375	2.4052	1.9417	2.7677	2.3354	2.2468	2.4849	2.5891	2.0991	2.5771	1.5184	1.7215	2.0586	2.317	2.583	2.6069	2.6943	2.7332	2.731	2.8833	2.937	2.8006	2.4929	2.4134	2.5248	2.6152
pos_2115	metab_1878	metab_1878	-	-	390.176	4.8054	pos	-	-	-	-	-	-	0.0084	2.7174	2.8193	2.877	2.6675	2.8873	2.7792	2.3199	2.3486	2.3599	2.3077	2.4579	2.3055	2.1377	2.0476	2.077	2.2016	1.5449	2.1432	1.6271	2.0805	2.0509	2.2372	2.246	2.2886	2.456	2.4891	2.439	2.4856
pos_2116	metab_1879	metab_1879	-	-	554.259	4.8163	pos	-	-	-	-	-	-	0.0121	2.5331	2.2879	2.5199	2.494	1.7346	2.6169	2.5643	2.3818	2.5495	2.7061	2.49	2.6193	1.7916	2.3511	2.2907	2.3127	2.6316	2.8823	2.7878	3.0275	3.0093	3.1271	3.0396	2.9534	2.6268	2.6148	2.6924	2.6731
pos_191	metab_188	metab_188	-	-	698.427	8.4281	pos	-	-	-	-	-	-	0.0096	2.6975	2.8961	2.8936	2.768	3.0588	3.041	2.7725	3.0838	2.9136	3.0886	2.8705	2.8068	3.7015	3.6711	3.509	3.4728	3.1242	3.2363	2.948	3.0822	2.9718	2.8304	2.8752	2.8869	2.9914	3.0307	2.9987	3.0642
pos_2117	metab_1880	metab_1880	-	-	423.166	4.8163	pos	-	-	-	-	-	-	0.0254	2.2705	1.7129	1.8039	2.2719	0.9952	2.1576	2.2778	2.28	2.3639	2.493	1.7518	2.4524	0.9812	1.265	1.8404	1.9685	1.7083	2.2229	2.0052	2.3687	2.3584	2.7192	2.4928	2.2676	2.2119	2.1315	2.2411	2.1075
pos_2118	metab_1881	metab_1881	-	-	598.318	4.8163	pos	-	-	-	-	-	-	0.0717	0.1345	0.5356	0.5521	0.504	0.6706	1.6713	1.4951	0.1916	1.2508	2.4984	0.5528	2.3524	0.0458	0.005	0.0107	0.0058	1.1696	2.1361	1.1905	2.6736	2.2535	2.5884	2.5621	1.786	1.4518	1.4638	1.2425	1.5027
pos_2122	metab_1883	metab_1883	-	-	438.085	4.8163	pos	-	-	-	-	-	-	0.0534	2.0058	0.954	1.9841	1.4677	1.3401	0.9719	2.1808	1.5562	2.1829	2.0663	1.8161	1.5765	1.707	1.9454	1.9616	1.4653	1.149	2.0665	0.9644	1.7468	1.2941	1.6405	1.6913	1.949	1.8415	1.7841	2.0455	1.9612
pos_2128	metab_1885	metab_1885	-	-	408.259	4.8371	pos	-	-	-	-	-	-	0.0237	2.4052	2.5734	2.5151	2.2991	1.3357	2.463	2.4739	2.4687	2.6228	2.4597	2.5262	2.4529	1.3208	1.685	2.3193	2.1146	2.6193	2.5732	2.4716	3.0413	2.5743	3.3177	2.6274	2.6022	2.5468	2.4172	2.5706	2.5392
pos_2129	metab_1886	metab_1886	-	-	316.139	4.8371	pos	-	-	-	-	-	-	0.0152	2.1844	2.1838	2.289	2.0258	2.3949	2.1814	2.2133	1.9323	2.2554	2.059	2.1973	2.2511	1.7229	1.7231	2.1509	1.9324	2.2134	2.2638	2.6918	2.5713	2.7692	2.9384	2.6773	2.7507	2.2798	2.2286	2.221	2.185
pos_2131	metab_1887	metab_1887	-	-	169.049	4.8371	pos	-	-	-	-	-	-	0.0423	1.9677	1.0886	1.6198	1.8791	0.9996	1.9848	2.277	1.9884	2.3491	2.0691	2.131	2.2272	1.8922	1.9128	1.9836	1.8756	2.1795	2.1561	1.7059	1.9588	1.7294	1.8617	1.6695	1.7491	1.6782	1.868	1.856	1.7754
pos_2133	metab_1888	metab_1888	-	-	570.288	4.8473	pos	-	-	-	-	-	-	0.0069	3.2535	3.1325	3.2833	3.2176	2.8942	3.3188	3.3656	3.2426	3.2735	3.5273	3.2076	3.3157	2.6765	3.0774	2.9192	2.7691	3.1567	3.3903	3.5532	3.4311	3.5512	3.6379	3.5908	3.5769	3.373	3.3154	3.3673	3.3639
pos_2134	metab_1889	metab_1889	-	-	465.214	4.8473	pos	-	-	-	-	-	-	0.0077	2.8686	2.5434	2.6601	3.074	1.8262	3.1089	2.7809	3.0179	3.0242	3.1228	2.6847	3.3544	2.4758	2.1324	2.8672	2.9059	2.997	3.3215	3.2631	3.4064	3.273	3.6477	3.1852	3.0144	2.9306	2.9878	2.9512	2.9797
pos_192	metab_189	metab_189	-	-	884.593	7.5796	pos	-	-	-	-	-	-	0.0045	3.6181	1.5467	1.7802	4.0224	3.6785	3.2469	2.4116	2.0862	3.8736	2.2937	1.9612	3.2357	1.6977	1.8225	3.3258	2.7298	2.2005	2.0445	2.0664	1.8563	2.1185	2.2571	2.0971	1.9713	3.3299	3.2979	3.3357	3.3297
pos_2136	metab_1891	metab_1891	-	-	586.251	4.8473	pos	-	-	-	-	-	-	0.0302	2.0819	1.3493	1.9677	1.8861	1.4364	2.1483	2.1812	1.9792	2.1143	2.4489	1.3309	2.2537	0.9354	0.9351	1.416	2.0781	2.1017	2.2251	2.3068	2.4483	2.4838	2.6239	2.5062	2.3126	1.9176	2.0477	2.0619	1.9588
pos_2138	metab_1892	metab_1892	-	-	547.215	4.8581	pos	-	-	-	-	-	-	0.0109	2.5679	2.2948	2.5769	2.5898	1.9071	2.667	2.6519	2.5601	2.5468	2.725	2.4997	2.5559	1.3463	1.9816	1.9654	1.8115	2.043	2.7399	2.8169	2.7233	2.8321	2.8761	2.9028	2.8946	2.6216	2.5534	2.571	2.6123
pos_2141	metab_1893	metab_1893	-	-	563.156	4.8683	pos	-	-	-	-	-	-	0.0065	4.0709	3.6608	3.8213	4.0796	3.3186	3.6328	3.7132	3.5057	3.608	3.4538	3.552	3.4809	3.0086	3.4814	3.7737	3.4455	3.8934	3.5862	3.9199	3.454	3.9184	4.2654	3.984	4.0971	3.8323	3.768	3.8168	3.7886
pos_2142	metab_1894	metab_1894	-	-	524.248	4.8683	pos	-	-	-	-	-	-	0.0135	2.8255	2.324	2.8337	2.7654	2.3341	2.8537	2.867	2.7435	2.8556	3.001	2.6773	2.9745	2.4918	2.9755	2.7803	2.765	3.08	3.3883	3.1907	3.2169	3.2244	3.4126	3.1221	3.0395	2.8161	2.8548	2.7987	2.8981
pos_2143	metab_1895	metab_1895	-	-	618.291	4.8683	pos	-	-	-	-	-	-	0.0172	2.5078	2.1349	2.3528	2.4723	1.1516	2.2957	2.3875	2.2513	2.4757	2.5705	2.4293	2.3202	1.2132	1.1369	1.7646	1.1933	2.311	2.4956	2.1104	2.1542	2.4076	2.232	2.3867	2.2864	2.2131	2.1664	2.1388	2.1129
pos_2145	metab_1897	metab_1897	-	-	435.166	4.8893	pos	-	-	-	-	-	-	0.0099	3.5457	3.0437	3.5458	3.0686	3.3071	3.1329	3.0931	2.7032	2.9221	2.8363	2.9691	2.8001	3.0188	3.3218	3.1275	2.6525	2.8935	3.1342	3.1069	2.9466	3.0573	3.2898	3.1166	3.1975	3.1513	3.1172	3.0651	3.1141
pos_2149	metab_1898	metab_1898	-	-	581.153	4.8998	pos	-	-	-	-	-	-	0.0193	2.2885	2.1486	1.951	2.0138	2.2336	2.0965	2.8421	2.513	2.7895	2.5822	2.7415	2.4958	2.9246	2.9555	2.9691	2.7432	1.3668	2.9168	3.2409	2.7929	3.1549	3.0569	2.943	2.919	2.5877	2.673	2.6952	2.58
pos_2152	metab_1899	metab_1899	-	-	479.206	4.8998	pos	-	-	-	-	-	-	0.0182	2.5396	2.4529	2.4177	2.6623	2.1831	2.5345	2.6532	2.4131	2.7133	2.6904	2.5124	2.7227	0.3973	1.3562	0.4307	0.4344	2.1794	2.4701	2.5046	2.6955	2.6534	2.9816	2.7913	2.6901	2.4776	2.559	2.4548	2.5535
pos_20	metab_19	metab_19	-	-	719.451	9.8055	pos	-	-	-	-	-	-	0.0061	4.4096	4.3279	4.5316	4.4437	4.2912	4.4402	4.3916	4.2889	4.423	4.2697	4.2621	4.2013	4.5001	4.719	4.6445	4.2613	4.3836	4.6022	4.5515	4.5965	4.5244	4.0695	4.5399	4.6051	4.3868	4.3886	4.4271	4.4506
pos_193	metab_190	metab_190	-	-	941.488	7.2876	pos	-	-	-	-	-	-	0.0014	4.0304	3.9614	4.0637	3.9325	3.8799	3.9479	3.9403	3.8598	3.8988	3.8531	3.9487	3.6949	3.9354	4.1514	4.069	3.8012	3.9439	4.057	4.1241	4.0063	4.1456	4.1286	4.1538	4.173	4.026	4.0373	4.0373	4.0414
pos_2157	metab_1901	metab_1901	-	-	391.175	4.9208	pos	-	-	-	-	-	-	0.002	3.7409	3.655	3.7332	3.788	3.4208	3.7769	3.6011	3.4948	3.6114	3.5749	3.5702	3.5698	3.3034	3.452	3.5487	3.6982	3.6244	3.6889	3.7775	3.8984	3.8399	4.0737	3.7963	3.7453	3.6295	3.6294	3.6462	3.6297
pos_2159	metab_1902	metab_1902	-	-	656.271	4.9208	pos	-	-	-	-	-	-	0.0147	2.9056	2.4839	2.837	2.8784	1.3571	2.733	2.9475	2.4585	2.7159	2.2136	2.851	2.2922	1.0639	1.4475	1.7095	2.9084	2.7531	1.1238	2.1261	2.5928	2.2411	2.1846	2.7281	2.6568	2.5179	2.5073	2.4304	2.4544
pos_2163	metab_1903	metab_1903	-	-	609.162	4.9311	pos	-	-	-	-	-	-	0.0069	3.6569	3.3637	3.5534	3.5554	3.3846	2.6843	3.5755	3.4936	3.1129	3.0302	3.6539	3.4888	2.7966	2.9624	2.5187	2.7955	1.8771	2.0297	0.9409	1.3728	1.5519	2.0464	2.386	1.5621	3.2253	3.2593	3.2	3.2452
pos_2164	metab_1904	metab_1904	-	-	545.2	4.9311	pos	-	-	-	-	-	-	0.011	2.6829	2.6198	2.6565	2.7642	2.6049	2.706	2.9347	2.4374	2.8634	2.5978	2.9263	2.7085	1.9005	2.3387	2.457	2.159	2.6545	2.622	2.7644	2.7376	2.8126	2.6997	2.9299	2.8516	2.6756	2.735	2.6633	2.6638
pos_2167	metab_1906	metab_1906	-	-	424.233	4.9418	pos	-	-	-	-	-	-	0.0022	3.6993	3.7387	3.66	3.8534	3.3826	3.7284	3.7954	3.6503	3.7402	3.7692	3.728	3.5877	3.382	3.4619	3.4143	3.2601	3.433	3.7672	3.6112	3.5758	3.6519	3.795	3.5954	3.5527	3.6729	3.6621	3.6498	3.6614
pos_2170	metab_1907	metab_1907	-	-	566.258	4.9418	pos	-	-	-	-	-	-	0.0383	1.2342	1.4751	1.8148	0.8959	1.1916	0.3116	1.9384	1.6536	1.8354	1.0141	1.9826	0.2908	1.0457	1.56	1.9133	0.5716	1.6871	0.2997	2.2248	2.1113	2.3087	1.9746	1.987	2.1833	1.7906	1.9551	1.9555	1.8398
pos_2171	metab_1908	metab_1908	-	-	510.161	4.9521	pos	-	-	-	-	-	-	0.0202	1.9641	1.7613	2.0588	1.4491	2.4457	2.3564	2.1442	2.7361	2.319	2.547	2.5304	2.1573	3.3883	3.2071	3.1447	2.9853	2.8017	2.7071	2.5219	2.0946	2.3723	2.3626	1.9358	2.2227	2.4287	2.4455	2.5559	2.4539
pos_2175	metab_1909	metab_1909	-	-	348.274	4.9624	pos	-	-	-	-	-	-	0.0068	2.8906	2.5627	2.932	2.769	2.8699	2.718	2.8461	2.3005	2.7928	2.1104	2.863	2.4359	2.3641	2.478	2.0774	2.0859	2.3904	2.1719	2.8048	2.5943	2.7092	2.9318	2.5984	2.8099	2.6706	2.6469	2.6202	2.64
pos_194	metab_191	metab_191	-	-	667.441	8.6807	pos	-	-	-	-	-	-	0.0076	2.8127	2.7815	2.8965	2.9506	2.6386	2.9996	2.6502	2.7622	2.7113	3.0879	2.7416	2.4928	3.3603	3.1755	3.1821	3.2265	2.7028	3.1088	2.8397	3.2024	3.0085	2.9837	3.0562	3.0258	3.0269	3.0566	3.0923	3.0511
pos_2178	metab_1910	metab_1910	-	-	769.218	4.9831	pos	-	-	-	-	-	-	0.0066	2.1884	2.5484	2.8848	2.4835	2.7147	2.8303	3.5033	3.3043	3.3222	3.1755	3.3394	2.9758	2.5788	2.8428	2.4999	2.1838	2.1791	2.9599	4.296	4.0835	4.2715	4.2666	4.071	4.0635	3.4539	3.4969	3.4983	3.5167
pos_2179	metab_1911	metab_1911	-	-	399.238	4.9831	pos	-	-	-	-	-	-	0.0085	2.6816	2.8327	2.7905	2.6983	2.3576	2.4517	3.2247	3.1312	3.2446	3.0859	3.3227	2.9976	2.133	2.6962	2.9841	2.9493	3.315	3.1683	3.0414	3.5267	3.1247	3.6488	2.9595	3.109	2.9827	3.0477	3.0353	3.0046
pos_2180	metab_1912	metab_1912	-	-	650.317	4.9831	pos	-	-	-	-	-	-	0.0044	3.3891	3.3677	3.4172	3.4063	3.061	3.3787	3.3406	3.3007	3.3237	3.4674	3.3133	3.2446	2.6368	3.1269	2.8961	2.5565	3.1884	3.3857	3.4195	3.4639	3.4643	3.547	3.4995	3.452	3.3582	3.3592	3.3521	3.3231
pos_2182	metab_1913	metab_1913	-	-	692.363	4.9831	pos	-	-	-	-	-	-	0.0157	2.6248	2.6742	2.6973	2.7339	1.6514	2.6178	2.6069	2.6321	2.6089	2.7822	2.68	2.5539	1.6361	1.7785	1.6894	1.6951	2.4012	2.5781	2.624	2.9146	2.9225	2.8767	2.8897	2.8322	2.61	2.6504	2.7259	2.6744
pos_2184	metab_1914	metab_1914	-	-	686.302	4.9831	pos	-	-	-	-	-	-	0.0065	2.7628	2.7294	2.76	3.0141	2.4162	2.9929	2.4888	2.4321	2.3839	2.4331	2.2434	2.3591	2.3906	2.661	2.2933	2.2658	1.9947	3.1767	2.2471	2.6415	2.4575	2.5638	2.4979	2.4738	2.433	2.47	2.43	2.4426
pos_2186	metab_1916	metab_1916	-	-	631.239	4.9831	pos	-	-	-	-	-	-	0.0154	2.8934	2.5943	2.7589	2.8914	1.8598	2.4515	2.5058	1.2212	1.6263	2.4775	1.9244	2.1684	0.7266	1.3615	0.7713	0.7762	1.9268	1.3659	2.441	2.668	2.6224	2.6293	2.8514	2.6939	2.4374	2.4846	2.4878	2.5455
pos_2188	metab_1917	metab_1917	-	-	394.243	4.9933	pos	-	-	-	-	-	-	0.0035	3.2356	3.041	3.1303	3.0174	3.1063	2.8796	2.9262	2.8654	2.8754	2.8419	3.0591	2.7135	2.0382	1.6068	2.9561	2.3939	3.1111	2.5554	3.2961	3.1637	3.2432	3.4711	3.152	3.247	2.9726	2.9882	3.0015	2.9917
pos_2190	metab_1918	metab_1918	-	-	363.179	4.9933	pos	-	-	-	-	-	-	0.065	1.9257	1.8555	1.8632	1.8838	1.4823	1.5398	1.8648	1.323	1.7437	1.2079	1.5998	1.7068	1.7909	2.502	1.8106	1.935	2.4074	2.629	2.4101	2.369	2.4776	2.8038	2.1352	2.115	1.766	1.5948	1.8441	1.9018
pos_2192	metab_1919	metab_1919	-	-	560.216	5.0041	pos	-	-	-	-	-	-	0.0036	3.389	3.2494	3.2927	3.5141	2.8266	3.9149	3.4884	3.3729	3.5951	3.2966	3.5495	3.7591	3.4854	3.4628	3.7906	4.0071	3.7822	3.995	3.4894	3.5871	3.5024	3.8523	3.3695	3.151	3.4335	3.4561	3.4552	3.4677
pos_2193	metab_1920	metab_1920	-	-	588.247	5.0041	pos	-	-	-	-	-	-	0.0024	3.1423	3.1004	3.1514	3.2092	2.7493	3.8	3.3491	3.3237	3.5185	3.2318	3.4782	3.6493	3.253	3.2243	3.5403	3.682	3.4362	3.7287	3.1707	3.1633	3.1098	3.4136	3.0457	2.936	3.3588	3.3513	3.3667	3.3456
pos_2194	metab_1921	metab_1921	-	-	252.087	5.0041	pos	-	-	-	-	-	-	0.0162	2.2831	2.142	2.6516	2.3651	2.2622	2.2913	2.8677	2.847	2.888	2.8066	2.8297	2.9018	3.413	3.2182	3.225	3.0639	2.4934	3.0731	2.8399	2.6585	2.8641	3.0548	2.7147	2.6913	2.8293	2.8443	2.8343	2.7316
pos_2195	metab_1922	metab_1922	-	-	622.285	5.0041	pos	-	-	-	-	-	-	0.0328	2.4802	2.46	2.5368	2.7297	1.411	2.4814	2.2409	2.1324	2.0826	2.388	1.4741	1.8627	1.8826	2.6731	2.2479	1.5046	2.756	3.0476	3.0072	3.2932	3.2427	3.3684	2.6392	2.6419	2.1526	2.1676	2.1096	2.3009
pos_2196	metab_1923	metab_1923	-	-	172.133	5.0041	pos	-	-	-	-	-	-	0.0238	1.7036	2.6423	1.8541	1.5603	1.9429	1.6131	1.8342	2.6981	2.0873	2.0617	1.6924	1.9248	2.2136	2.1565	2.146	2.256	2.1563	2.5762	1.9641	1.8325	1.3784	2.6576	2.0868	1.7747	2.189	2.2405	2.1209	2.116
pos_2198	metab_1924	metab_1924	-	-	219.101	5.0141	pos	-	-	-	-	-	-	0.0019	3.6059	3.5542	3.7955	3.6148	3.3695	3.5423	3.8279	3.7289	3.7482	3.7983	3.7857	3.7247	3.0735	3.756	3.3048	3.3262	3.6208	4.0023	3.6443	3.652	3.677	3.8113	3.727	3.6429	3.6564	3.6402	3.6437	3.639
pos_2199	metab_1925	metab_1925	-	-	777.304	5.0141	pos	-	-	-	-	-	-	0.0223	2.4143	2.0803	2.4495	2.6265	1.4571	2.4603	2.45	1.5196	2.3267	1.9976	2.2663	2.1675	1.4421	1.4419	1.4951	1.5004	2.3096	2.421	2.4894	2.6674	2.5691	2.6086	2.6185	2.5198	2.1796	2.1444	2.2585	2.2565
pos_2204	metab_1928	metab_1928	-	-	437.144	5.0348	pos	-	-	-	-	-	-	0.019	2.9667	2.6667	2.5311	2.598	2.2959	2.602	2.5307	2.0885	2.6438	1.7332	2.5238	2.07	2.4929	2.9089	2.8052	2.4913	2.8024	2.5741	1.9967	0.8875	2.3061	1.7884	0.9038	1.323	2.4437	2.427	2.5434	2.5076
pos_196	metab_193	metab_193	-	-	605.477	8.8129	pos	-	-	-	-	-	-	0.0069	3.8095	3.9765	3.7053	3.5921	3.8494	3.5935	3.4691	3.6238	3.5277	3.7181	3.5975	3.4308	3.2458	3.1586	3.3942	3.1632	3.3329	3.167	3.1303	3.3319	3.2567	2.9749	3.4789	3.4327	3.5597	3.5901	3.5746	3.6264
pos_2207	metab_1931	metab_1931	-	-	326.181	5.0454	pos	-	-	-	-	-	-	0.0387	2.3421	2.5576	2.6998	2.1011	2.9535	2.3656	1.3021	1.3301	1.1628	1.479	1.8817	1.1423	2.4324	2.2684	2.463	2.6613	2.5771	2.2959	2.1353	1.9923	2.3351	2.4634	2.1997	2.3019	2.3225	2.1457	2.0995	2.157
pos_2209	metab_1932	metab_1932	-	-	733.285	5.0556	pos	-	-	-	-	-	-	0.0058	2.8021	2.5249	2.5718	3.0401	1.5689	2.5756	2.884	2.3254	2.5438	2.7578	2.7135	2.5945	1.4528	1.82	2.0589	1.5111	2.5544	2.7488	2.7505	2.9109	2.8905	3.1161	2.8648	2.6936	2.5949	2.5676	2.6069	2.6019
pos_2210	metab_1933	metab_1933	-	-	406.243	5.0663	pos	-	-	-	-	-	-	0.0123	2.3855	1.5607	2.3154	2.5287	2.1115	2.5656	1.5511	2.0912	2.3964	2.0592	1.9111	2.2899	2.3478	2.3288	2.5114	2.9594	2.809	2.8015	2.76	2.6747	2.7606	3.0664	2.7129	2.6042	2.4434	2.3951	2.4004	2.3606
pos_2213	metab_1935	metab_1935	-	-	572.259	5.0766	pos	-	-	-	-	-	-	0.0105	3.1705	2.9701	3.0618	3.153	2.6763	2.9246	3.0384	2.9048	3.0539	3.0315	2.9806	2.9562	2.574	2.9433	2.8354	2.4118	2.8774	3.1271	2.9138	2.9123	3.0124	3.1626	2.7682	2.7317	2.8299	2.8674	2.8183	2.7845
pos_2214	metab_1936	metab_1936	-	-	747.291	5.0766	pos	-	-	-	-	-	-	0.0266	2.6741	2.1763	2.4787	2.7386	1.1844	2.2907	2.9467	2.7577	2.8707	2.9103	2.7802	3.0765	1.1698	2.1589	1.2209	1.2263	1.7674	2.5889	2.7087	2.9677	2.8181	3.2785	2.9081	2.8503	2.6473	2.7478	2.633	2.5498
pos_2218	metab_1937	metab_1937	-	-	487.215	5.1082	pos	-	-	-	-	-	-	0.0083	2.966	2.9533	2.9199	2.8294	3.0548	2.9038	2.8581	2.9416	2.9682	2.9281	2.9593	2.9151	2.5403	2.6463	2.7893	2.7028	2.9059	2.6158	2.8908	3.1263	3.0619	3.3226	3.016	3.1174	2.9651	2.9641	2.9052	2.9486
pos_2219	metab_1938	metab_1938	-	-	643.238	5.1082	pos	-	-	-	-	-	-	0.0077	3.2189	2.9554	3.1496	3.1628	2.6104	3.0339	3.2245	2.873	2.8748	2.9377	3.0646	3.2499	1.7814	2.3912	2.284	2.4019	2.4895	2.5725	2.7157	2.8863	2.8179	3.0061	3.1216	2.9497	2.9873	2.9819	3.0134	3.04
pos_2223	metab_1939	metab_1939	-	-	602.295	5.1182	pos	-	-	-	-	-	-	0.0064	3.3936	3.383	3.4384	3.4521	3.0154	3.4414	3.482	3.4327	3.4343	3.5494	3.3695	3.4265	2.9403	3.3611	3.2245	2.8847	3.3626	3.5774	3.2933	3.3876	3.3747	3.5465	3.3508	3.3177	3.4238	3.3769	3.3666	3.3941
pos_197	metab_194	metab_194	-	-	691.441	8.782	pos	-	-	-	-	-	-	0.0066	3.6964	3.8928	3.5257	3.4446	3.668	3.2099	3.4551	3.517	3.3594	3.335	3.595	3.4918	3.2058	2.997	3.5527	2.9625	3.3706	3.0103	3.2946	2.7222	3.2329	3.3366	3.129	2.9823	3.3374	3.3848	3.3907	3.3904
pos_2225	metab_1940	metab_1940	-	-	574.264	5.1289	pos	-	-	-	-	-	-	0.0026	3.5904	3.4522	3.5928	3.6962	3.1435	3.5474	3.5842	3.4766	3.4868	3.6232	3.4892	3.5459	3.1939	3.6337	3.486	3.3751	3.7082	3.9273	3.709	3.8112	3.8642	4.0073	3.6459	3.5945	3.4927	3.5002	3.4976	3.5173
pos_2226	metab_1941	metab_1941	-	-	779.291	5.1289	pos	-	-	-	-	-	-	0.0029	3.474	3.0135	3.2164	3.3778	2.5253	3.0688	3.3753	3.0623	3.1832	3.2229	3.1783	3.1425	1.6674	2.4749	2.3311	2.0018	2.5852	3.0286	3	3.0113	3.016	3.3672	3.2977	3.1883	3.163	3.1785	3.1605	3.1537
pos_2227	metab_1942	metab_1942	-	-	627.171	5.1289	pos	-	-	-	-	-	-	0.0049	2.2482	2.637	1.5794	2.4679	1.7955	2.4916	2.7812	2.9077	2.8999	2.9132	2.9157	3.1013	1.4846	2.0643	1.3083	1.936	1.3888	2.2803	1.7616	2.4198	1.8537	2.4886	2.3663	1.6033	2.6419	2.6125	2.6132	2.6112
pos_2228	metab_1943	metab_1943	-	-	377.159	5.1391	pos	-	-	-	-	-	-	0.004	3.4795	3.3456	3.3186	3.5245	3.0787	3.2587	3.6322	3.4799	3.5575	3.5371	3.5004	3.5842	3.2235	3.3557	3.2451	2.9285	3.0643	3.5766	3.5151	3.6149	3.5774	3.9146	3.603	3.5104	3.5057	3.4882	3.4749	3.4697
pos_2229	metab_1944	metab_1944	-	-	405.154	5.1391	pos	-	-	-	-	-	-	0.009	3.2409	3.1502	3.0976	3.2844	2.7157	3.0719	3.1471	2.9223	3.0154	2.9675	2.9853	2.9724	2.4332	2.7323	2.8384	2.6974	2.8571	3.0667	2.9521	2.9546	3.0392	3.1925	3.0394	3.0133	2.9693	3.0238	3.0382	3.03
pos_2230	metab_1945	metab_1945	-	-	479.207	5.1391	pos	-	-	-	-	-	-	0.0194	2.9547	2.8118	2.8496	3.0573	2.364	2.8443	2.8634	2.5974	2.7531	2.6793	2.6489	2.8242	1.389	2.0616	1.9736	2.6496	2.464	2.7307	2.6565	2.7597	2.7792	2.8794	3.1337	2.9893	2.8634	2.8078	2.808	2.7127
pos_2235	metab_1946	metab_1946	-	-	477.212	5.1706	pos	-	-	-	-	-	-	0.0103	2.7056	2.3786	2.6608	2.6363	2.2977	2.5776	2.4574	2.3623	2.2584	2.4578	2.2958	2.4928	2.3852	2.6241	2.6549	2.6341	2.903	2.8994	3.1637	3.0173	3.1503	3.3388	3.0325	3.0125	2.6071	2.649	2.6833	2.6573
pos_2237	metab_1948	metab_1948	-	-	634.287	5.1916	pos	-	-	-	-	-	-	0.022	3.1192	2.9424	3.1759	3.1622	2.8522	3.1805	2.8972	2.956	2.8087	3.2834	2.8892	2.9786	2.5794	2.8434	2.8716	2.7339	3.0137	3.1106	3.2427	3.3642	3.3353	3.5191	3.2548	3.0236	2.9649	2.8303	2.7969	2.8769
pos_2240	metab_1949	metab_1949	-	-	522.363	5.2016	pos	-	-	-	-	-	-	0.0093	2.4484	2.5385	2.2897	2.5202	2.109	2.1818	3.2915	3.1588	3.2151	3.0411	3.3273	3.0764	2.0936	2.4273	2.5328	2.5578	3.0268	3.0922	2.8133	3.3376	2.8232	3.3097	2.8135	2.9035	2.9232	2.8595	2.9056	2.8655
pos_2243	metab_1950	metab_1950	-	-	602.261	5.2118	pos	-	-	-	-	-	-	0.0142	3.1088	3.0366	3.0525	3.3153	2.448	3.1548	3.247	2.9883	3.1294	3.1483	3.1141	3.1032	2.8422	3.2756	3.2675	2.9788	3.3336	3.5992	3.4026	3.2177	3.4411	3.4413	3.102	2.9761	3.0854	3.0225	2.9746	3.0692
pos_2244	metab_1951	metab_1951	-	-	599.2	5.2118	pos	-	-	-	-	-	-	0.0174	2.5236	1.5437	1.1484	1.5818	1.8408	1.0482	1.9414	1.7798	1.6479	1.8994	1.6785	1.875	2.8221	3.0036	3.0254	1.9283	2.542	1.5923	1.2511	0.6842	1.3782	0.9235	1.9811	1.9756	2.1512	2.0723	2.1711	2.1298
pos_2247	metab_1952	metab_1952	-	-	275.091	5.2219	pos	-	-	-	-	-	-	0.0026	4.399	4.2655	4.1164	3.9378	4.3367	3.8065	3.9443	3.9787	4.0711	3.8035	4.0765	3.6433	4.5031	4.6132	4.5843	4.2355	4.3991	4.1887	4.1247	3.9075	4.1579	4.1978	4.0576	4.0925	4.2221	4.2495	4.2273	4.2255
pos_2250	metab_1953	metab_1953	-	-	497.238	5.2326	pos	-	-	-	-	-	-	0.0058	2.8386	2.5225	2.1029	2.8892	2.5361	2.7446	2.0954	2.4068	2.4514	2.5937	2.2352	1.7049	2.2536	2.0841	2.9402	2.8984	2.8086	1.938	3.0747	3.0115	3.0917	3.4615	3.0461	3.0347	2.7025	2.7022	2.7226	2.6787
pos_2263	metab_1957	metab_1957	-	-	520.274	5.2836	pos	-	-	-	-	-	-	0.0061	3.2896	3.3137	3.3007	3.2899	2.9089	3.3586	2.858	2.6501	2.8075	2.7945	2.8849	2.9442	2.3639	3.1351	3.0838	3.4798	3.476	3.5206	3.098	3.2621	3.0273	3.5712	3.0118	2.8216	3.0418	3.0812	3.0843	3.0888
pos_2264	metab_1958	metab_1958	-	-	752.327	5.2836	pos	-	-	-	-	-	-	0.0176	2.3774	2.1584	2.3273	2.5716	1.2479	2.5467	2.822	2.529	2.6785	2.6998	2.5237	2.7878	1.4587	2.4018	2.3507	2.4745	2.8909	3.0231	2.7304	2.6891	2.9063	2.9146	2.7482	2.5511	2.4959	2.4781	2.3882	2.4227
pos_199	metab_196	metab_196	-	-	585.395	7.2876	pos	-	-	-	-	-	-	0.0007	4.79	4.7702	4.8787	4.7099	4.7241	4.7288	4.6185	4.5375	4.5324	4.4826	4.6351	4.3616	4.7286	4.8422	4.7953	4.5204	4.7001	4.7268	4.6509	4.5509	4.681	4.6982	4.8093	4.8759	4.7771	4.7708	4.7682	4.7751
pos_2267	metab_1960	metab_1960	-	-	391.174	5.2939	pos	-	-	-	-	-	-	0.0023	4.089	3.8979	3.9662	4.0054	3.7309	3.8818	3.8323	3.7353	3.8118	3.9143	3.7543	3.7123	3.6034	3.7879	3.8217	3.6285	3.8787	3.7934	3.9677	4.0506	3.9885	4.2285	4.0261	3.9892	3.8496	3.8613	3.872	3.8712
pos_2270	metab_1962	metab_1962	-	-	657.199	5.3041	pos	-	-	-	-	-	-	0.0156	2.9526	2.523	2.821	2.488	2.7758	2.5375	2.6796	2.2992	2.4858	2.4641	2.5341	2.5682	2.4556	2.5855	2.674	2.4303	2.4916	2.1699	2.4973	2.0177	2.4548	2.3694	2.5478	2.4925	2.5439	2.619	2.6539	2.6272
pos_2274	metab_1964	metab_1964	-	-	315.123	5.3146	pos	-	-	-	-	-	-	0.0103	3.1772	2.9028	2.9761	3.2425	2.0466	3.0188	2.9375	2.612	2.7317	2.7191	2.6017	2.9294	1.3077	1.9824	2.2968	2.7876	2.4328	2.525	2.6452	2.5965	2.7477	2.8036	2.9463	2.9014	2.8149	2.8017	2.78	2.7389
pos_2275	metab_1965	metab_1965	-	-	350.217	5.3246	pos	-	-	-	-	-	-	0.0023	4.0128	3.9232	4.0581	3.8961	4.0046	3.6937	3.8547	3.7675	3.8566	3.7763	3.9134	3.5238	3.7822	3.7968	4.2365	3.7658	3.9963	3.7759	4.1672	4.133	4.1401	4.4467	3.9452	4.03	3.9122	3.9053	3.8875	3.9046
pos_2276	metab_1966	metab_1966	-	-	245.117	5.3246	pos	-	-	-	-	-	-	0.0147	3.1967	2.2667	2.9733	0.8304	2.9315	1.9751	2.1212	2.0873	2.4167	0.8628	2.2674	1.9921	3.425	3.7815	2.9714	2.1449	2.54	1.8024	2.1306	1.9139	1.9491	2.2794	1.832	2.2659	2.7265	2.7639	2.8156	2.8284
pos_2277	metab_1967	metab_1967	-	-	580.332	5.3246	pos	-	-	-	-	-	-	0.0129	2.6656	2.7787	2.5601	2.4749	2.0515	2.3235	2.3011	2.2219	2.2334	2.3506	2.3827	2.5241	1.9888	2.603	2.3879	3.0263	3.4152	2.9192	2.7069	3.28	2.8298	3.2809	2.8318	2.6365	2.6149	2.5716	2.556	2.6398
pos_2278	metab_1968	metab_1968	-	-	731.272	5.3352	pos	-	-	-	-	-	-	0.0084	3.2721	2.7279	3.0491	3.2709	1.8183	3.0445	3.3738	3.1269	3.2053	3.2392	3.2024	3.2935	1.7993	2.5793	2.8227	2.9451	3.205	3.2609	3.4096	3.3497	3.4136	3.6082	3.373	3.3298	3.1363	3.195	3.1322	3.1337
pos_2279	metab_1969	metab_1969	-	-	429.154	5.3352	pos	-	-	-	-	-	-	0.0121	2.5138	2.1009	2.4053	2.5477	1.5122	2.4458	2.4841	2.4417	2.4394	2.3451	2.3165	2.5825	2.0137	2.6034	2.1329	2.339	2.1718	2.1502	2.2302	1.9219	2.14	2.1664	2.4313	2.2947	2.3791	2.3376	2.3753	2.4186
pos_200	metab_197	metab_197	-	-	773.463	8.9647	pos	-	-	-	-	-	-	0.0042	2.5877	1.6726	2.9582	2.7462	2.6377	2.8681	2.8663	2.9666	3.0217	3.3741	2.575	2.389	2.8746	2.6586	3.1911	3.046	2.9657	2.9762	3.0581	3.3626	3.2043	2.3083	3.4264	3.3266	3.1549	3.1696	3.1476	3.1823
pos_2280	metab_1970	metab_1970	-	-	511.231	5.3454	pos	-	-	-	-	-	-	0.0031	3.2924	3.0202	3.2016	3.3207	2.4783	3.1095	3.275	2.9646	3.1987	3.1391	3.1363	3.1445	2.277	3.0829	3.0325	3.1084	3.337	3.4346	3.2678	3.3237	3.3909	3.5241	3.2913	3.2535	3.0973	3.1239	3.11	3.1156
pos_2281	metab_1971	metab_1971	-	-	529.207	5.3454	pos	-	-	-	-	-	-	0.0223	2.5613	1.6968	2.3415	2.5166	1.2277	2.2065	2.4067	2.048	2.3072	1.9635	2.1755	2.3178	1.213	2.1805	2.0036	2.2243	2.337	2.2724	2.3572	2.3366	2.531	2.6343	2.5743	2.4252	2.2683	2.2419	2.2555	2.371
pos_2282	metab_1972	metab_1972	-	-	807.291	5.3454	pos	-	-	-	-	-	-	0.0144	2.5588	1.8889	2.3146	2.4665	1.0898	2.4871	2.5231	2.3348	2.4066	2.232	2.2796	2.7256	1.0755	1.3239	1.6534	2.4869	2.1192	2.1988	2.3472	2.0774	2.3072	2.5956	2.4885	2.2361	2.2164	2.2183	2.2395	2.1546
pos_2283	metab_1973	metab_1973	-	-	625.23	5.3661	pos	-	-	-	-	-	-	0.0148	2.7561	2.5118	2.6049	2.8373	1.9019	2.6794	2.7521	2.6182	2.6262	2.5405	2.5745	2.7764	1.4993	1.4991	2.2738	2.4623	2.4557	2.495	2.5039	2.2199	2.5034	2.4982	2.6915	2.5013	2.5241	2.6038	2.6262	2.5958
pos_2284	metab_1974	metab_1974	-	-	789.283	5.3661	pos	-	-	-	-	-	-	0.0251	2.4676	1.4741	2.3771	2.4372	1.6166	2.4591	2.5032	2.452	2.3877	2.3002	2.2071	2.6061	0.9107	1.0002	1.5962	2.2975	2.044	2.1344	2.0285	1.6081	2.2722	2.0777	2.4712	2.2258	2.1384	2.1859	2.0601	2.197
pos_2286	metab_1975	metab_1975	-	-	464.322	5.3769	pos	-	-	-	-	-	-	0.0077	2.1628	1.9996	2.2141	2.1362	0.8781	1.9891	2.837	2.645	2.7924	2.5019	2.7783	2.3072	1.9196	2.3409	2.5858	2.4047	2.923	2.7334	3.0469	2.9648	3.0788	3.2811	3.0127	2.8526	2.5722	2.5588	2.6002	2.6073
pos_2287	metab_1976	metab_1976	-	-	422.275	5.3769	pos	-	-	-	-	-	-	0.0333	1.7552	0.5795	1.3494	1.1839	0.5409	1.5637	2.4267	1.7051	2.4701	2.3769	2.2606	2.1745	1.3447	1.9187	2.2722	1.6872	2.6311	2.0656	2.7897	2.4599	2.8137	2.7919	2.5862	2.5564	2.2065	2.0763	2.2525	2.2578
pos_2290	metab_1978	metab_1978	-	-	643.239	5.3872	pos	-	-	-	-	-	-	0.0023	3.553	3.4598	3.5002	3.7251	2.8187	3.6096	3.6425	3.5163	3.5357	3.4331	3.5165	3.7377	2.6731	3.0415	3.1031	3.4455	3.2137	3.544	3.321	3.1852	3.2485	3.4948	3.4084	3.2994	3.4352	3.4557	3.4456	3.4537
pos_2291	metab_1979	metab_1979	-	-	661.229	5.3872	pos	-	-	-	-	-	-	0.0085	3.4022	3.1323	3.329	3.4075	2.7315	3.228	3.105	2.7252	2.9659	2.992	2.9147	2.8603	2.2546	2.8732	2.8595	2.4779	2.9476	3.1165	2.9287	2.81	2.9312	3.1382	3.0725	3.0483	3.047	2.9992	3.0708	3.045
pos_201	metab_198	metab_198	-	-	363.194	8.9749	pos	-	-	-	-	-	-	0.0383	2.7592	2.7463	2.6403	2.3274	3.2349	2.1481	2.2824	1.9378	2.3015	1.0613	2.2164	1.6294	2.9706	2.316	2.5092	2.8199	2.7015	2.0894	2.5798	2.1752	2.6635	2.2146	2.5719	2.8228	2.3433	2.5053	2.4121	2.5931
pos_2292	metab_1980	metab_1980	-	-	579.221	5.3872	pos	-	-	-	-	-	-	0.0117	3.1395	3.0397	3.0486	3.3	2.1612	3.1557	3.2367	2.9916	3.041	3.0291	3.0742	3.1348	1.4331	2.5233	2.53	2.8587	2.7304	3.0621	2.8646	2.8752	2.8095	3.0616	2.8664	2.868	2.9595	2.9622	3.0362	3.0243
pos_2293	metab_1981	metab_1981	-	-	526.262	5.3872	pos	-	-	-	-	-	-	0.0562	2.0647	1.2488	2.1677	1.2831	1.379	1.3635	1.7173	1.5763	1.482	1.5835	1.3443	2.0804	1.3229	1.1839	2.0659	2.3612	2.6967	1.9216	2.6732	2.6304	2.9267	3.0003	2.7846	2.612	2.0414	1.8808	1.789	2.0447
pos_2296	metab_1983	metab_1983	-	-	432.26	5.3981	pos	-	-	-	-	-	-	0.0075	2.6986	2.6571	2.9448	2.497	2.7582	2.4506	3.1879	2.9391	2.8388	2.7296	3.1798	2.2362	1.4712	2.3993	2.9454	2.6556	3.1805	2.9313	2.5483	2.8175	2.7059	3.2556	2.5019	2.7239	2.6929	2.7325	2.7419	2.7021
pos_2298	metab_1985	metab_1985	-	-	607.216	5.4082	pos	-	-	-	-	-	-	0.012	2.8088	2.6627	2.7206	2.9182	2.0634	2.7683	3.0066	2.999	3.0328	3.0332	2.8505	3.1436	2.1496	2.2839	2.5423	2.6189	2.5805	2.844	2.5157	2.4876	2.5333	2.6915	2.8475	2.6744	2.7862	2.7394	2.8041	2.723
pos_2299	metab_1986	metab_1986	-	-	780.322	5.4082	pos	-	-	-	-	-	-	0.0267	2.9415	2.5748	2.8141	3.0222	2.1011	2.851	3.0638	2.8204	2.877	2.9208	2.8717	2.7676	1.7834	2.4073	2.6297	2.3323	2.9159	3.1011	2.923	2.8239	3.1039	3.0418	2.9306	2.7885	2.7528	2.7648	2.6821	2.5837
pos_2300	metab_1987	metab_1987	-	-	588.276	5.4082	pos	-	-	-	-	-	-	0.0099	2.7627	2.3308	2.6825	2.5237	1.6149	2.8406	2.5011	2.8019	2.7466	3.0484	2.432	2.8106	1.967	1.9371	2.4685	2.4485	2.5472	2.64	2.6826	2.7155	2.8858	3.1904	2.7773	2.7245	2.6283	2.6104	2.6688	2.6008
pos_2303	metab_1988	metab_1988	-	-	664.333	5.4192	pos	-	-	-	-	-	-	0.0118	3.3421	3.0936	3.1583	3.3754	2.6097	3.272	2.8404	2.7224	2.7092	2.9279	2.5749	2.445	1.9174	2.4491	2.9829	2.8364	3.0552	2.6878	3.1521	3.2668	3.2883	3.268	3.2951	3.268	2.9961	2.902	2.9264	2.9491
pos_2304	metab_1989	metab_1989	-	-	706.38	5.4192	pos	-	-	-	-	-	-	0.0034	3.1293	2.855	2.9236	3.0412	2.258	2.8545	1.921	1.7512	2.0443	2.1051	2.2002	1.0257	0.9832	1.6151	2.601	1.0376	2.3287	1.042	2.7001	2.8428	2.8088	2.7549	2.7973	2.8546	2.5811	2.6	2.5829	2.5992
pos_202	metab_199	metab_199	-	-	643.398	7.2876	pos	-	-	-	-	-	-	0.0017	4.2261	4.222	4.3339	4.2109	4.1335	4.2064	4.007	3.9459	3.9966	4.0328	3.9998	3.9672	3.6576	3.4908	3.5672	3.6714	3.9027	3.4525	3.9294	3.9227	3.9739	4.2523	4.0517	4.0747	4.0446	4.0616	4.046	4.0459
pos_2308	metab_1992	metab_1992	-	-	611.216	5.4357	pos	-	-	-	-	-	-	0.007	3.5272	3.3653	3.4361	3.6347	2.5505	3.5759	3.5559	3.511	3.5191	3.4724	3.4241	3.6335	2.3746	2.792	3.1142	3.4919	3.2382	3.4471	3.3126	3.2729	3.2564	3.5646	3.3949	3.2135	3.4263	3.4051	3.4365	3.3744
pos_2311	metab_1994	metab_1994	-	-	488.213	5.4357	pos	-	-	-	-	-	-	0.0077	3.1437	3.0192	3.0344	2.9526	3.0592	2.8094	2.8718	2.9811	2.8961	3.0126	2.8581	2.7827	2.726	2.6084	2.1937	2.2508	1.9343	2.5783	2.6953	2.7092	2.8424	2.8659	2.6504	2.8205	2.8477	2.8794	2.9084	2.8647
pos_2315	metab_1996	metab_1996	-	-	580.332	5.4671	pos	-	-	-	-	-	-	0.0269	2.5011	2.1857	2.7769	2.3201	2.3043	2.4109	1.4072	1.7253	1.7386	1.934	1.3964	2.0213	1.0484	1.9236	1.9276	2.7062	3.0529	2.4605	2.7968	3.0138	2.975	3.2534	2.7839	2.8923	2.0829	2.2418	2.1855	2.2007
pos_2316	metab_1997	metab_1997	-	-	462.233	5.4671	pos	-	-	-	-	-	-	0.0387	2.3219	2.2426	2.4861	2.0987	2.1433	1.9753	1.8707	1.9985	2.0865	1.9698	2.0442	1.9083	0.0009	0.0009	1.9077	1.823	2.0405	0.001	1.2744	1.6567	1.4169	1.8097	0.0012	1.7174	1.9833	2.2049	2.1406	2.1451
pos_2317	metab_1998	metab_1998	-	-	524.195	5.4774	pos	-	-	-	-	-	-	0.0033	3.435	3.2289	3.3718	3.4662	3.0029	3.5301	3.8803	3.8337	3.9315	3.9763	3.7881	3.8926	3.119	3.2148	3.4574	3.3163	3.5201	3.4956	2.6286	2.8039	2.8035	3.1275	2.8505	2.735	3.5608	3.566	3.5839	3.5517
pos_2320	metab_1999	metab_1999	-	-	595.145	5.4874	pos	-	-	-	-	-	-	0.0022	4.877	4.8386	4.6068	4.4744	5.0139	4.0516	4.6617	4.644	4.6369	4.3795	4.8271	4.2964	5.2475	5.147	5.1202	4.8479	4.7406	4.3603	4.9775	4.6264	5.0533	5.1122	4.9488	4.8905	4.8572	4.885	4.8812	4.8774
pos_21	metab_20	metab_20	-	-	62.0258	0.651	pos	-	-	-	-	-	-	0.0034	3.4576	3.4224	3.4967	3.481	3.4372	3.5437	3.5384	3.5371	3.5497	3.6025	3.5439	3.5353	3.5433	3.5312	3.5364	3.5634	3.5801	3.5722	3.5855	3.5893	3.5704	3.7354	3.5606	3.5304	3.5252	3.4984	3.4983	3.5178
pos_203	metab_200	metab_200	-	-	827.491	9.0259	pos	-	-	-	-	-	-	0.0036	4.1005	4.0349	3.8558	3.6381	3.7169	3.1759	3.817	3.5272	3.59	3.4887	3.8296	3.1808	3.3511	3.5495	3.9954	3.2152	3.9014	2.9958	3.3859	3.1905	3.4512	2.7439	3.7103	3.7013	3.7643	3.7652	3.7454	3.7833
pos_2321	metab_2000	metab_2000	-	-	571.254	5.5186	pos	-	-	-	-	-	-	0.0149	3.1486	2.9522	3.0017	2.9979	2.9495	2.9058	2.6833	2.7027	2.7964	2.9847	2.6778	2.667	2.827	2.9516	3.0473	2.4976	2.7713	2.7078	2.9499	3.0838	2.9299	3.185	2.903	2.8332	2.7635	2.8625	2.8664	2.8116
pos_2323	metab_2001	metab_2001	-	-	462.306	5.5287	pos	-	-	-	-	-	-	0.0017	3.9258	3.9455	4.0204	3.9042	3.6956	3.8767	4.2892	4.19	4.2632	4.1676	4.3335	4.0824	3.6236	4.0149	4.252	4.1481	4.4382	4.3568	4.2728	4.5424	4.2882	4.7029	4.2524	4.2918	4.1914	4.2112	4.1977	4.1987
pos_2324	metab_2002	metab_2002	-	-	478.296	5.5287	pos	-	-	-	-	-	-	0.0384	2.1102	1.9928	2.2042	2.4115	1.5346	2.5236	2.4736	2.8041	2.6668	2.8502	2.683	2.6306	2.0705	2.4044	2.7956	2.8069	2.7419	2.8405	3.0481	3.0291	2.8219	3.3094	2.6368	2.8633	2.5724	2.8249	2.5779	2.658
pos_2325	metab_2003	metab_2003	-	-	659.22	5.5287	pos	-	-	-	-	-	-	0.0077	2.9407	2.9174	3.0804	2.7995	2.8543	2.8954	2.8082	2.5505	2.3548	2.789	2.3848	2.7951	1.2484	1.2482	1.4375	1.8687	2.5808	2.1255	2.2468	1.7347	1.3415	1.8406	2.5569	2.5021	2.5787	2.5378	2.5914	2.5728
pos_2328	metab_2004	metab_2004	-	-	581.234	5.5492	pos	-	-	-	-	-	-	0.0194	3.002	2.7579	2.8902	3.0484	2.4138	2.8019	3.0303	2.8673	2.9097	2.9677	2.8421	2.9669	2.1296	2.3188	2.7288	2.6314	2.8444	2.9302	2.7166	2.8759	2.7797	3.1392	2.97	2.8256	2.8714	2.7331	2.863	2.8249
pos_2329	metab_2005	metab_2005	-	-	780.324	5.5492	pos	-	-	-	-	-	-	0.0371	2.0455	1.6989	1.8245	2.4268	0.9019	2.2971	1.6839	1.8711	2.0972	2.4857	1.114	2.4261	0.6268	1.1275	1.4206	1.2133	1.8079	2.5265	1.5855	1.7982	2.0081	1.8527	1.4543	1.6448	1.6553	1.6212	1.7816	1.7314
pos_2331	metab_2006	metab_2006	-	-	613.374	5.5597	pos	-	-	-	-	-	-	0.0071	3.1123	2.8275	3.2543	2.8149	2.911	2.8232	2.6544	2.5462	2.4824	2.4939	2.5602	2.2619	2.3825	2.8316	2.5092	2.332	2.0443	2.6938	2.5454	2.335	2.4628	2.7326	2.7821	3.003	2.7232	2.6839	2.694	2.7295
pos_2333	metab_2007	metab_2007	-	-	603.281	5.5702	pos	-	-	-	-	-	-	0.0137	2.7782	2.4249	2.4919	2.5141	2.4077	2.313	1.8838	2.2928	2.2543	2.5344	2.2548	2.369	2.4863	2.6451	2.7698	2.3924	2.5431	2.3981	2.4639	2.4469	2.5944	2.754	2.323	2.3838	2.2854	2.3259	2.3731	2.3456
pos_204	metab_201	metab_201	-	-	761.435	7.2671	pos	-	-	-	-	-	-	0.0014	4.3907	4.3572	4.4727	4.3491	4.3077	4.3838	4.2664	4.226	4.1974	4.3251	4.2727	4.1033	4.3408	4.3723	4.3894	4.2003	4.3623	4.2955	4.2879	4.2771	4.3297	4.4241	4.4277	4.4901	4.3717	4.3702	4.3808	4.3846
pos_2337	metab_2011	metab_2011	-	-	637.23	5.5811	pos	-	-	-	-	-	-	0.036	2.4473	2.3712	2.257	2.7027	0.0014	2.2579	2.2559	1.8465	1.8695	1.9698	1.6499	2.1709	0.8407	0.0566	0.0016	2.3118	0.8975	1.2695	0.0017	0.0238	0.8066	0.9828	1.8161	1.7879	1.939	1.8187	1.773	1.9092
pos_2338	metab_2012	metab_2012	-	-	223.199	5.5811	pos	-	-	-	-	-	-	0.0178	1.7076	1.6275	1.8273	1.8598	1.572	1.8092	2.183	2.1962	2.2088	2.2925	2.2522	1.9627	1.4241	1.2075	2.1433	1.8162	2.2909	2.1484	1.7841	2.0893	1.94	2.5588	2.1527	2.2072	2.164	2.1106	2.1252	2.0589
pos_2339	metab_2013	metab_2013	-	-	425.341	5.5912	pos	-	-	-	-	-	-	0.0039	2.6279	2.781	2.5591	2.7407	1.953	2.9735	2.6577	2.6626	2.7411	2.7976	2.5412	2.8213	1.3756	2.017	1.9339	2.8518	2.5349	2.8627	3.5091	3.5094	3.3942	3.5413	3.5468	3.4769	3.0668	3.0565	3.0354	3.0622
pos_2340	metab_2014	metab_2014	-	-	485.151	5.5912	pos	-	-	-	-	-	-	0.0143	2.7864	2.6315	2.9051	2.6994	2.5637	2.6774	2.3525	2.4841	2.4146	2.4686	2.5303	2.3733	2.5345	2.8238	2.797	2.7243	2.6252	2.964	3.05	2.9207	3.0061	3.1276	2.8013	2.9555	2.6097	2.6318	2.7118	2.654
pos_2343	metab_2016	metab_2016	-	-	109.101	5.5912	pos	-	-	-	-	-	-	0.0349	1.6183	1.9269	1.7765	1.788	2.0507	1.7171	1.8221	1.959	1.95	1.8367	1.9836	1.7718	0.6113	0.7644	1.8667	1.8427	1.9192	1.7994	2.0264	2.1937	2.0832	2.4578	2.0278	2.0786	1.861	1.9837	2.0155	1.8729
pos_2344	metab_2017	metab_2017	-	-	631.202	5.6021	pos	-	-	-	-	-	-	0.017	2.6129	2.3107	2.3777	2.4358	2.2988	2.2454	2.3922	2.4929	2.546	2.7053	2.607	2.9252	2.1571	2.1568	3.1393	3.0844	3.2793	2.2402	2.6309	2.4472	2.6918	2.9249	2.7192	2.5798	2.5474	2.6418	2.6663	2.6239
pos_2346	metab_2018	metab_2018	-	-	399.145	5.6121	pos	-	-	-	-	-	-	0.029	2.2944	2.299	2.1753	2.4818	1.7241	2.2159	2.2149	1.9567	2.0794	2.0648	2.0765	1.9506	1.167	1.2805	1.3913	1.7217	1.6226	1.9115	1.8812	1.5848	1.9415	1.3947	1.8047	1.9288	1.8949	2.0321	2.0343	2.0148
pos_2347	metab_2019	metab_2019	-	-	459.166	5.6121	pos	-	-	-	-	-	-	0.0111	2.3005	2.1036	2.1561	2.529	1.0752	2.3535	2.5479	2.3279	2.4082	2.465	2.3614	2.5493	0.7499	1.158	1.5672	2.5505	1.6089	2.337	1.9388	1.6123	1.4664	1.4661	2.2742	2.1344	2.1947	2.187	2.1986	2.1385
pos_205	metab_202	metab_202	-	-	613.373	7.1145	pos	-	-	-	-	-	-	0.0034	4.6244	4.6378	4.7105	4.6034	4.5518	4.5722	4.6939	4.6433	4.6362	4.5438	4.72	4.4646	4.4059	4.5241	4.4871	4.3214	4.4541	4.4991	4.4417	4.3708	4.4371	4.5307	4.7702	4.8085	4.7354	4.6913	4.7077	4.716
pos_2348	metab_2020	metab_2020	-	-	496.277	5.6231	pos	-	-	-	-	-	-	0.0041	2.077	2.2358	1.9177	2.1368	2.395	2.2464	2.7742	2.7096	2.825	2.8687	2.7812	2.8059	2.5351	2.4895	3.1331	2.8493	3.2031	2.7982	3.7342	3.6614	3.7972	3.9043	3.7135	3.6501	3.1736	3.1415	3.1535	3.1426
pos_2349	metab_2021	metab_2021	-	-	310.202	5.6231	pos	-	-	-	-	-	-	0.0046	2.3421	2.7317	2.3469	2.5957	2.4103	2.7752	2.674	2.7158	2.5995	2.7433	2.8181	2.6329	3.0854	2.9572	2.9304	2.9777	2.5404	2.7694	2.7479	2.4922	2.7486	2.7721	2.5373	2.6444	2.661	2.6637	2.6843	2.6505
pos_2350	metab_2022	metab_2022	-	-	282.17	5.6231	pos	-	-	-	-	-	-	0.0228	1.8046	2.3198	1.9577	2.0988	2.122	2.2202	2.1851	2.1909	2.1241	2.2209	2.2814	2.18	2.7515	2.6545	2.6456	2.6836	2.291	2.4232	2.3832	2.1679	2.4031	2.4771	2.039	2.1751	2.114	2.1422	2.2379	2.208
pos_2352	metab_2024	metab_2024	-	-	695.25	5.6231	pos	-	-	-	-	-	-	0.005	3.0324	2.919	2.9181	3.2543	1.7496	3.0026	3.177	2.9499	3.0043	3.0779	3.0147	3.0243	2.1446	2.377	1.7754	2.1138	2.3201	2.7087	2.2838	2.5221	2.2896	2.3933	2.7874	2.7517	2.8377	2.8307	2.8678	2.8411
pos_2353	metab_2025	metab_2025	-	-	759.273	5.6231	pos	-	-	-	-	-	-	0.03	2.6416	2.2361	2.4189	2.9333	1.1708	2.5882	2.8617	2.4263	2.5795	2.6452	2.4594	2.7417	1.1563	1.1561	1.2072	1.843	2.1053	2.5082	2.1724	2.1029	1.5235	1.8943	2.1674	1.8728	2.135	2.0706	2.1766	2.2485
pos_2354	metab_2026	metab_2026	-	-	267.154	5.6231	pos	-	-	-	-	-	-	0.0215	1.6931	1.8702	1.7135	1.8441	1.9525	2.0306	1.6397	1.9356	1.8047	2.0904	1.6782	1.7639	1.7643	1.7104	1.8855	1.9831	1.6806	1.6445	1.9513	1.7506	1.9096	2.0942	2.0203	2.1126	1.9906	1.9414	1.9208	1.8749
pos_2356	metab_2027	metab_2027	-	-	352.248	5.6337	pos	-	-	-	-	-	-	0.0191	1.7612	2.1489	1.5716	2.0451	1.7664	2.2365	2.312	2.342	2.3315	2.4908	2.4214	2.3973	2.7252	2.5755	2.6116	2.7665	2.4657	2.6374	2.5424	2.4482	2.5312	2.6467	2.1642	2.178	2.1782	2.2125	2.2876	2.2631
pos_2357	metab_2028	metab_2028	-	-	731.273	5.6337	pos	-	-	-	-	-	-	0.014	2.7763	2.4095	2.6108	2.9664	1.581	2.6835	3.0357	2.6868	2.8833	2.9517	2.8176	3.0261	0.8087	2.0524	2.2396	2.4503	2.7522	2.902	2.9185	2.8267	2.9683	3.1716	2.8994	2.8037	2.6783	2.5944	2.6821	2.6235
pos_2358	metab_2029	metab_2029	-	-	747.375	5.6449	pos	-	-	-	-	-	-	0.03	1.5734	1.8486	2.1023	2.1542	2.2923	2.6397	0.1827	2.3949	1.28	2.7434	0.8802	2.4578	2.65	2.442	2.1897	2.5724	0.7091	2.4464	0.5431	0.3096	0.1515	0.5352	1.2256	1.248	2.1618	2.0569	2.0302	2.1744
pos_206	metab_203	metab_203	-	-	713.425	7.1145	pos	-	-	-	-	-	-	0.0016	4.3321	4.353	4.4029	4.3661	4.28	4.3115	4.4984	4.4855	4.483	4.4075	4.536	4.3159	4.2737	4.3774	4.3322	4.2011	4.2129	4.3653	4.2551	4.2227	4.2762	4.3997	4.5397	4.5456	4.505	4.486	4.4896	4.4905
pos_2359	metab_2030	metab_2030	-	-	450.27	5.6449	pos	-	-	-	-	-	-	0.0479	1.1143	1.9873	1.9317	1.7332	1.7759	2.0861	1.6731	1.7699	1.6721	2.2443	1.6078	2.1898	2.4155	2.1412	2.2193	2.4742	2.0668	2.4548	2.0785	2.1026	2.1352	2.512	1.7572	1.4412	1.8821	2.1036	2.1347	2.0661
pos_2361	metab_2032	metab_2032	-	-	155.106	5.6449	pos	-	-	-	-	-	-	0.0113	1.6343	1.9771	1.6861	1.7128	2.1741	1.5298	1.7955	1.9621	1.7563	1.5252	1.9376	1.691	1.8358	1.3113	1.5886	1.7159	1.0651	1.5209	1.2016	1.517	1.2077	1.4849	1.7447	1.4698	1.8123	1.7774	1.8318	1.7938
pos_2362	metab_2033	metab_2033	-	-	886.464	5.6552	pos	-	-	-	-	-	-	0.0161	1.2632	1.5155	1.7284	2.4176	1.2166	2.7082	2.5985	3.1324	2.9493	3.3691	2.8143	2.91	2.857	2.6878	3.0706	2.8412	2.5946	3.1118	2.7681	2.8869	2.7461	2.7667	2.6919	2.4914	2.6265	2.5936	2.5468	2.5189
pos_2363	metab_2034	metab_2034	-	-	683.25	5.6552	pos	-	-	-	-	-	-	0.0135	2.8345	2.6493	2.7293	3.0619	1.639	2.7967	2.9899	2.7042	2.8241	2.9327	2.788	2.9475	1.2717	1.7152	1.3235	2.2699	2.3443	2.6717	2.4777	2.5636	2.3849	2.4089	2.7129	2.7055	2.7077	2.6709	2.7296	2.6348
pos_2365	metab_2035	metab_2035	-	-	597.379	5.6662	pos	-	-	-	-	-	-	0.0183	2.5384	2.4824	2.8605	2.448	2.4997	2.5833	2.596	2.5248	2.4289	2.2665	2.7048	1.9398	1.0085	1.9615	1.0579	2.0172	1.0589	1.958	2.0685	1.7345	1.9557	2.1628	2.279	2.5709	2.4025	2.2907	2.3751	2.3868
pos_2366	metab_2036	metab_2036	-	-	923.348	5.6662	pos	-	-	-	-	-	-	0.0491	2.667	2.2687	2.5794	2.9857	0.5731	2.5752	2.7597	2.2919	2.5407	2.7747	2.4734	2.6579	0.5618	1.8853	1.5803	1.7118	1.7717	2.9657	2.4059	2.3654	2.3585	2.1393	2.004	2.0461	2.1118	2.2783	2.1255	1.984
pos_2371	metab_2038	metab_2038	-	-	549.161	5.6877	pos	-	-	-	-	-	-	0.009	2.4424	2.0179	2.8392	1.581	0.9342	1.9793	0.3138	0.3493	0.0006	0.1756	1.1701	0.0212	2.615	2.9612	2.5511	0.0314	2.8862	2.2485	2.9293	0.0618	1.4837	2.6627	1.5003	1.585	2.0071	1.9906	2.0309	2.0351
pos_207	metab_204	metab_204	-	-	407.331	7.1145	pos	-	-	-	-	-	-	0.0037	4.599	4.6011	4.6663	4.5776	4.5161	4.544	4.6309	4.6012	4.6033	4.4688	4.661	4.403	4.4309	4.575	4.4939	4.3001	4.3116	4.5452	4.4877	4.4229	4.4978	4.5727	4.784	4.7968	4.7219	4.6751	4.6867	4.6933
pos_2373	metab_2040	metab_2040	-	-	867.212	5.6877	pos	-	-	-	-	-	-	0.0316	2.1815	1.9937	2.136	2.3498	1.5564	2.3238	2.5025	2.0729	2.4786	2.1828	2.3345	2.4669	0.8698	0.8696	1.9313	0.9225	2.1816	1.409	1.9654	0.9568	1.9968	1.5491	2.3709	2.4693	2.1862	2.0592	2.0183	2.1432
pos_2379	metab_2043	metab_2043	-	-	397.222	5.7197	pos	-	-	-	-	-	-	0.0392	0.2321	1.5697	1.6297	1.4003	1.4037	0.2422	2.1625	1.9063	2.0017	1.8173	2.1577	2.0733	0.2064	1.4491	2.1138	2.2455	2.2714	1.7462	1.8123	2.0743	1.8645	2.5453	1.9282	1.7518	1.7547	1.8533	1.959	1.8785
pos_2380	metab_2044	metab_2044	-	-	565.134	5.7309	pos	-	-	-	-	-	-	0.0075	3.5279	3.4861	3.0563	2.9391	3.7148	2.1743	3.2494	3.1702	3.2112	2.8049	3.5125	2.8397	3.9496	3.8878	3.816	3.4319	3.3182	2.9126	3.6158	3.0737	3.6745	3.7503	3.4205	3.3284	3.4227	3.488	3.4805	3.4769
pos_2381	metab_2045	metab_2045	-	-	553.388	5.7309	pos	-	-	-	-	-	-	0.0029	3.2842	3.357	3.6781	3.4168	3.3913	3.452	3.1315	3.263	3.1064	3.1931	3.3243	2.8658	3.5045	3.359	3.4659	3.4691	3.2478	3.4782	3.2629	3.1449	3.2099	3.6095	3.4274	3.6166	3.4497	3.4231	3.4426	3.4358
pos_2382	metab_2046	metab_2046	-	-	807.452	5.7309	pos	-	-	-	-	-	-	0.0301	2.4555	2.9637	3.1965	2.9565	2.7746	2.985	2.7485	2.8669	2.7957	2.8571	2.9545	2.2891	3.1721	2.9997	3.0544	3.1665	2.6427	3.1166	2.3747	1.4671	2.0464	2.8423	1.2805	1.5667	2.4867	2.621	2.7068	2.6132
pos_2383	metab_2047	metab_2047	-	-	378.213	5.7309	pos	-	-	-	-	-	-	0.0232	1.4892	1.4926	1.8487	1.7934	1.2856	1.7212	2.0359	1.8126	1.7376	1.8359	1.9409	0.9069	0.8568	1.4436	2.4267	1.848	2.3207	2.3087	2.2611	2.1012	2.3128	2.6887	2.0579	2.4464	1.9912	1.9204	2.0287	1.9249
pos_2385	metab_2049	metab_2049	-	-	700.367	5.7412	pos	-	-	-	-	-	-	0.0053	0.4818	1.8643	0.5132	1.1122	0.4493	2.1964	1.5322	2.4095	2.1171	2.6718	1.9283	2.086	3.1492	3.0768	2.7978	2.8737	0.4755	2.6117	1.1344	2.0712	0.7128	1.132	1.0347	1.0069	2.0865	2.09	2.1086	2.078
pos_208	metab_205	metab_205	-	-	537.393	7.1145	pos	-	-	-	-	-	-	0.002	4.7913	4.7991	4.8541	4.8101	4.7266	4.7625	4.9126	4.9102	4.9095	4.7543	4.9607	4.686	4.7651	4.8801	4.821	4.6642	4.6414	4.866	4.7738	4.7005	4.7828	4.8565	5.0049	5.0093	4.9487	4.924	4.9248	4.932
pos_2394	metab_2053	metab_2053	-	-	480.245	5.795	pos	-	-	-	-	-	-	0.019	2.4557	1.5848	2.1699	1.8656	1.4418	1.6573	2.0982	2.1444	2.0892	1.8415	1.9532	2.2949	2.4978	1.1803	2.282	2.0337	0.8601	2.5961	3.5204	3.1429	3.4828	3.6742	3.3176	3.2805	2.5702	2.5229	2.6595	2.5942
pos_2395	metab_2054	metab_2054	-	-	712.409	5.795	pos	-	-	-	-	-	-	0.0079	2.4294	2.8551	2.8575	2.8789	2.7824	3.0736	2.0145	2.6797	2.0972	2.8731	2.2267	2.2606	3.4895	3.4243	3.2469	3.2267	2.382	3.1934	1.3525	2.2005	1.3697	1.8597	1.8963	2.3077	2.9669	2.9835	2.92	2.9516
pos_2396	metab_2055	metab_2055	-	-	793.436	5.795	pos	-	-	-	-	-	-	0.0109	2.3223	2.576	2.8234	2.6456	2.0366	2.8343	1.4114	2.2932	2.1601	2.4882	2.0238	2.4424	2.9217	2.9534	2.9743	2.9669	2.1409	3.2159	2.917	2.9442	2.8922	3.1422	2.7698	2.8906	2.5219	2.5932	2.5623	2.5868
pos_2398	metab_2057	metab_2057	-	-	518.332	5.8054	pos	-	-	-	-	-	-	0.0139	1.6896	0.8095	1.2558	0.1322	0.1171	0.5456	2.6078	2.4009	2.9458	2.4174	2.8564	2.6935	1.5863	0.204	1.5145	0.389	2.8504	1.8095	3.4085	3.1797	3.2416	3.3117	2.2875	2.7472	2.2724	2.3099	2.3449	2.3545
pos_2399	metab_2058	metab_2058	-	-	513.357	5.8054	pos	-	-	-	-	-	-	0.0038	3.0183	2.9556	3.2617	3.1691	2.8717	3.1108	2.598	2.598	2.5355	2.6451	2.6713	2.5175	2.4693	2.4728	2.6232	2.9176	2.6889	2.8426	1.0398	1.5692	1.0594	1.6107	2.2662	2.2127	2.7641	2.7931	2.7817	2.7849
pos_2403	metab_2059	metab_2059	-	-	745.416	5.8267	pos	-	-	-	-	-	-	0.0264	2.2956	2.33	2.6073	2.3345	2.1299	2.4987	1.063	0.93	1.5057	0.1138	1.183	1.3019	1.2878	1.6771	1.7787	1.6084	2.4283	2.0532	2.3276	2.1973	2.2554	2.7187	2.5315	2.6167	2.0928	2.2016	2.2455	2.217
pos_209	metab_206	metab_206	-	-	813.512	9.3505	pos	-	-	-	-	-	-	0.0035	4.2944	4.4661	4.1859	4.1363	4.1997	3.9925	4.0186	4.1899	4.0608	4.1595	4.1849	3.9676	4.0885	3.9892	4.3053	4.0471	4.1231	3.9429	3.8275	3.8702	3.8555	3.7204	3.8032	3.811	4.1164	4.1009	4.1401	4.1126
pos_2406	metab_2060	metab_2060	-	-	299.186	5.8382	pos	-	-	-	-	-	-	0.0338	1.9619	1.9563	1.6732	1.9102	2.073	1.8014	1.9888	1.7957	1.9701	2.1661	1.9631	1.8199	1.1916	1.1563	1.6709	1.2129	1.5355	1.3108	1.7386	1.8898	1.8301	2.3393	2.0775	2.0619	1.8659	1.8591	1.9841	2
pos_2410	metab_2061	metab_2061	-	-	582.267	5.8487	pos	-	-	-	-	-	-	0.0148	3.1697	2.5091	2.6599	2.6947	2.1378	2.529	2.3016	2.1388	2.2515	2.0999	2.1082	2.6768	1.4795	2.219	2.2672	2.995	2.4757	2.6093	2.4137	2.2835	2.5569	2.9943	2.4658	2.4855	2.383	2.465	2.3742	2.4189
pos_2411	metab_2062	metab_2062	-	-	373.165	5.8487	pos	-	-	-	-	-	-	0.0067	2.3235	2.3511	2.291	2.4426	2.2704	2.2184	2.2082	2.0865	2.1716	2.3104	2.0986	2.0188	2.0139	2.1098	2.0982	2.0778	1.949	2.1733	1.8344	2.0224	1.8994	2.3605	2.0175	1.8508	2.1288	2.1515	2.1137	2.12
pos_2412	metab_2063	metab_2063	-	-	808.504	5.8487	pos	-	-	-	-	-	-	0.0117	0.3276	0.3297	1.2952	1.7561	0.3022	2.0367	1.465	2.2085	1.8904	2.266	1.8608	1.649	1.5521	1.1036	2.1226	1.7459	1.8887	2.3764	1.8921	2.3713	1.8587	1.8683	1.8819	1.8582	1.8729	1.9045	1.8681	1.9214
pos_2414	metab_2064	metab_2064	-	-	794.487	5.8601	pos	-	-	-	-	-	-	0.0048	1.8981	1.3362	2.2567	2.5241	1.2856	2.7323	2.393	2.7459	2.4947	2.8075	2.6364	2.3077	2.4799	2.507	2.926	2.471	2.4317	2.8763	2.4799	2.8018	2.5432	2.6617	2.5994	2.6003	2.6229	2.6366	2.6359	2.6053
pos_2415	metab_2065	metab_2065	-	-	520.311	5.8601	pos	-	-	-	-	-	-	0.0293	2.5332	2.4346	2.1493	2.2548	1.7006	2.1774	2.4146	2.1216	2.3471	1.7945	2.3537	1.9664	0.8048	1.6723	2.4649	1.9803	2.6824	2.3168	2.6167	2.3031	2.4944	2.9518	1.8702	1.7044	2.18	2.1236	2.2901	2.1463
pos_2417	metab_2066	metab_2066	-	-	690.371	5.8704	pos	-	-	-	-	-	-	0.01	2.569	2.493	2.7124	2.9395	2.1369	3.0076	2.7586	3.133	2.8818	3.3499	2.7872	2.7575	2.6314	2.5848	2.8967	2.8996	2.8058	3.0536	2.7753	3.1819	2.7953	2.9076	2.8706	2.7639	2.5927	2.6333	2.5621	2.5836
pos_2418	metab_2067	metab_2067	-	-	595.399	5.8704	pos	-	-	-	-	-	-	0.0153	2.7587	2.7871	3.0785	3.003	2.66	3.1675	1.7449	2.1481	2.1984	2.705	2.0072	2.1882	1.6741	1.4814	1.7862	1.8362	2.1329	2.4523	1.3229	1.887	0.9014	2.2932	2.5587	2.463	2.5933	2.4886	2.521	2.515
pos_2428	metab_2073	metab_2073	-	-	786.239	5.9074	pos	-	-	-	-	-	-	0.015	2.5273	2.9695	2.3491	2.2092	3.1607	1.3082	2.698	1.8271	2.4975	0.8114	2.8347	1.9444	3.3844	3.3923	3.3081	2.7793	2.8788	1.8252	2.4737	0.7991	2.4628	0.9209	2.1653	0.8013	2.5617	2.5682	2.657	2.573
pos_2430	metab_2075	metab_2075	-	-	246.242	5.9074	pos	-	-	-	-	-	-	0.0151	2.4713	2.3259	2.1538	2.1088	1.5464	2.0254	2.3971	2.3654	2.2281	1.9778	2.7474	1.7657	2.2089	2.4174	2.005	2.3209	2.116	2.5452	2.3399	2.3246	2.1501	2.3798	1.8882	1.639	2.2926	2.3465	2.2943	2.3749
pos_2435	metab_2077	metab_2077	-	-	826.515	5.9275	pos	-	-	-	-	-	-	0.0048	2.7237	2.892	3.0471	2.8271	2.9083	2.9014	1.6732	2.4057	1.6349	2.4692	2.3433	1.0066	3.5204	3.3952	3.2939	3.0626	1.9193	2.8952	1.436	1.796	1.3872	2.0454	1.8974	2.291	3.0683	3.0944	3.0831	3.0558
pos_2438	metab_2078	metab_2078	-	-	480.28	5.9477	pos	-	-	-	-	-	-	0.0051	4.3966	4.3374	4.1337	3.9917	4.1309	3.9328	2.9914	2.8945	3.2406	2.9752	3.0143	2.9619	2.5004	2.9256	3.9851	3.4156	3.9006	3.5846	4.1882	4.1994	4.2417	4.444	4.118	4.18	4.0212	4.0083	3.9867	3.9676
pos_211	metab_208	metab_208	-	-	607.419	9.4827	pos	-	-	-	-	-	-	0.0061	1.9281	2.56	2.6525	1.7268	2.8472	2.5682	2.5017	2.6001	2.5119	2.45	2.702	2.5276	3.0246	2.8004	2.9973	3.1083	3.0385	2.2748	3.6428	3.2091	3.5	2.5248	2.8618	3.0025	2.7529	2.7087	2.7207	2.7187
pos_2441	metab_2080	metab_2080	-	-	740.406	5.9581	pos	-	-	-	-	-	-	0.002	3.3085	3.4678	3.6356	3.639	3.373	3.8864	3.2833	4.0073	3.7331	4.2167	3.49	3.6584	4.2034	4.0927	3.9638	4.045	3.2429	4.0914	3.0754	3.5975	3.2805	3.3809	3.1945	3.2901	3.7307	3.7293	3.7342	3.7145
pos_2442	metab_2081	metab_2081	-	-	745.36	5.9581	pos	-	-	-	-	-	-	0.0485	2.2245	2.0498	2.3129	2.3952	1.7248	2.901	2.1886	3.2297	2.9837	3.4446	2.3538	2.9184	2.3294	2.2156	2.4076	2.398	2.2155	3.0057	2.094	2.15	2.007	2.19	2.1517	2.089	2.1326	2.4332	2.3127	2.3704
pos_2444	metab_2082	metab_2082	-	-	668.385	5.9885	pos	-	-	-	-	-	-	0.0075	2.8363	2.5795	2.9851	2.8755	2.7268	2.9555	2.3216	2.8556	2.6105	2.9918	2.6669	2.6866	3.2008	3.1619	3.1661	3.0906	2.4971	3.2208	2.4557	2.6325	2.5214	3.0167	2.2971	2.6358	2.9871	2.9773	2.9522	2.9305
pos_2446	metab_2083	metab_2083	-	-	399.238	6.009	pos	-	-	-	-	-	-	0.0235	1.12	1.1236	2.4023	1.4311	1.0746	1.5097	2.0932	2.2297	2.2462	2.6305	2.2538	2.0415	1.0604	1.6138	2.1645	1.1158	2.6652	2.2614	2.3921	3.1229	2.5528	3.3005	2.0924	2.5496	2.202	2.2885	2.1656	2.1583
pos_2447	metab_2084	metab_2084	-	-	471.167	6.009	pos	-	-	-	-	-	-	0.0512	2.4521	0.6816	2.4086	1.7045	1.7347	1.9047	1.5639	1.3279	1.6987	1.668	1.4339	1.6433	1.1869	1.9029	1.5524	2.2536	1.7609	1.7541	2.0208	2.3201	2.1406	2.2812	1.9059	2.027	1.7628	1.9114	1.7388	1.6613
pos_2449	metab_2085	metab_2085	-	-	919.244	6.04	pos	-	-	-	-	-	-	0.0156	2.616	2.7191	2.2921	1.9467	2.7089	1.3113	2.1004	1.3029	2.0654	1.3349	2.4095	1.7099	3.2149	3.0927	3.1586	2.691	2.8194	2.0217	2.9232	1.9974	2.9999	2.459	2.7531	2.585	2.5549	2.6502	2.6123	2.659
pos_2451	metab_2086	metab_2086	-	-	552.337	6.04	pos	-	-	-	-	-	-	0.0146	1.0816	1.3368	1.4373	2.0127	0.8945	2.9363	1.1145	1.6046	1.3839	1.7899	1.4356	1.6156	0.535	1.0485	0.8613	1.773	1.5801	1.4834	0.5935	1.8986	0.6066	2.0824	1.2681	1.0116	1.6967	1.6597	1.7252	1.6747
pos_2452	metab_2087	metab_2087	-	-	416.192	6.0502	pos	-	-	-	-	-	-	0.0295	1.839	2.0795	1.9728	2.298	2.2659	2.4527	2.4389	2.668	2.6838	2.728	2.4594	2.9048	2.5012	1.0395	2.7301	2.1018	1.0905	2.6215	1.3866	1.1306	1.1297	1.4113	1.2746	1.9156	2.4309	2.3524	2.2858	2.2512
pos_2455	metab_2088	metab_2088	-	-	694.402	6.0609	pos	-	-	-	-	-	-	0.005	2.9939	3.008	3.1927	3.3346	2.6416	3.477	3.1779	3.4925	3.2495	3.6663	3.2249	3.2015	3.284	3.1446	3.2961	3.2061	3.0716	3.455	3.2201	3.4787	3.3134	3.3501	3.3607	3.4539	3.294	3.3262	3.3118	3.2829
pos_2456	metab_2089	metab_2089	-	-	518.332	6.0609	pos	-	-	-	-	-	-	0.0375	0.9491	0.0614	0.0672	0.0624	0.6638	0.0641	2.6037	2.1907	2.7475	2.3018	2.5815	2.7166	1.1267	0.0529	1.6693	0.0603	2.861	1.0164	3.1015	2.7443	2.9988	3.1073	2.4044	2.8031	2.0705	2.0355	2.2022	1.9945
pos_212	metab_209	metab_209	-	-	284.295	9.5235	pos	-	-	-	-	-	-	0.0013	5.3391	5.338	5.3772	5.3361	5.3733	5.3726	5.3702	5.3854	5.3734	5.3763	5.399	5.4027	5.3931	5.4116	5.4067	5.434	5.4497	5.307	5.4328	5.401	5.4048	3.655	5.381	5.4154	5.3943	5.3824	5.3842	5.3995
pos_2458	metab_2090	metab_2090	-	-	431.264	6.0709	pos	-	-	-	-	-	-	0.0372	2.0191	1.7489	2.1472	1.1019	0.2574	1.3163	1.9408	1.9194	2.2265	2.0502	2.2809	1.5483	1.0395	0.6443	1.942	1.8842	2.8933	2.0966	2.9712	3.0186	3.0094	3.2562	2.8503	3.05	2.3617	2.3645	2.3831	2.1711
pos_2459	metab_2091	metab_2091	-	-	461.34	6.0819	pos	-	-	-	-	-	-	0.0214	1.8854	1.791	2.236	1.8998	1.6326	2.0483	1.9925	1.2452	1.9281	1.5482	1.7767	1.7242	0.4863	0.3213	0.4339	0.8351	1.5169	0.639	2.0433	2.0006	1.9768	2.0916	2.3927	2.6003	2.0038	1.9664	2.0853	2.0285
pos_2464	metab_2093	metab_2093	-	-	427.21	6.1034	pos	-	-	-	-	-	-	0.0183	1.6703	1.18	1.4902	0.6766	0.751	1.2289	1.5509	1.3911	1.6582	1.0279	1.6998	1.4523	0.6179	0.6177	1.7213	0.6644	1.7069	0.9699	2.6308	2.4108	2.7307	2.8491	2.6941	2.9382	2.1958	2.3101	2.2386	2.259
pos_2467	metab_2094	metab_2094	-	-	149.132	6.1034	pos	-	-	-	-	-	-	0.0311	1.3154	0.7498	1.1777	1.3938	0.5195	0.5719	1.8159	1.6153	1.7661	1.3057	1.5912	1.7794	0.5087	0.5085	1.3349	0.7386	1.4121	0.8763	1.1384	1.4564	1.04	1.6189	1.2381	1.4996	1.3933	1.4381	1.3793	1.318
pos_2470	metab_2095	metab_2095	-	-	355.118	6.1354	pos	-	-	-	-	-	-	0.0083	3.0376	2.8607	2.9186	3.1162	2.1505	2.8366	3.0944	2.796	2.9401	2.8315	2.9927	2.616	0.4478	2.2544	2.3526	1.8017	2.6562	2.4695	2.4969	2.5545	2.5534	2.3123	2.4597	2.6681	2.7431	2.7669	2.7876	2.7278
pos_2471	metab_2096	metab_2096	-	-	605.333	6.1354	pos	-	-	-	-	-	-	0.0132	2.182	2.2784	2.4835	2.2932	2.3097	2.5551	2.2405	2.4155	2.2488	2.6581	2.318	2.4438	2.7432	2.5967	2.3953	2.3262	2.3619	2.2465	1.3575	1.5938	1.2336	1.3689	1.2522	1.2371	2.4145	2.461	2.5061	2.4661
pos_2474	metab_2098	metab_2098	-	-	361.295	6.1469	pos	-	-	-	-	-	-	0.0142	2.0793	1.5294	1.874	1.9696	0.7449	2.2549	1.6111	2.1406	2.033	2.3439	1.6888	2.2843	1.6837	0.9766	2.0236	2.4692	2.4547	2.008	2.8806	3.0377	2.9319	3.5148	2.8499	2.6818	2.2697	2.3574	2.3017	2.333
pos_2475	metab_2099	metab_2099	-	-	281.175	6.1469	pos	-	-	-	-	-	-	0.0085	2.0955	2.7326	2.0405	2.2128	2.8643	2.1982	1.9146	2.2062	2.1816	2.3205	2.1323	2.0979	2.3152	2.2088	2.1587	2.2328	1.9183	2.1533	1.5321	1.6857	0.7964	1.9587	1.5074	1.4795	2.3297	2.3075	2.3478	2.2969
pos_22	metab_21	metab_21	-	-	567.239	5.7096	pos	-	-	-	-	-	-	0.0046	4.6971	4.0176	4.5765	4.0661	4.3969	4.0544	3.8109	3.603	3.7875	3.7859	3.7489	3.8063	4.7235	4.9698	4.4275	3.8301	3.9099	4.1934	3.643	3.5378	3.583	3.7786	3.6422	3.6177	4.1636	4.2137	4.207	4.1924
pos_213	metab_210	metab_210	-	-	310.311	9.5735	pos	-	-	-	-	-	-	0.0024	5.7819	5.7674	5.7932	5.7606	5.7632	5.8797	5.8269	5.8373	5.791	5.7849	5.8153	5.8596	5.8372	5.8329	5.8171	5.8427	5.7935	5.831	5.8672	5.8862	5.8309	4.708	5.7867	5.8488	5.8269	5.7968	5.8333	5.812
pos_2479	metab_2103	metab_2103	-	-	897.464	6.1787	pos	-	-	-	-	-	-	0.046	2.6454	2.6638	2.4383	2.7902	2.263	2.6964	1.9233	1.7641	1.5752	2.4788	1.3107	2.3217	2.1078	1.9537	1.92	2.3245	2.2564	2.2299	1.0467	1.2329	1.0628	1.5795	1.0808	1.0661	1.9934	2.0711	2.2577	2.1439
pos_2481	metab_2104	metab_2104	-	-	385.186	6.1902	pos	-	-	-	-	-	-	0.013	1.232	0.7744	0.9883	0.9554	1.9422	0.7912	2.5312	2.4606	2.5421	1.9881	2.5922	0.9344	0.7179	0.7177	2.5609	1.7256	2.6002	1.3825	2.9372	2.7985	2.9824	3.3129	2.8107	2.802	2.4249	2.5049	2.4986	2.4938
pos_2482	metab_2105	metab_2105	-	-	553.264	6.2004	pos	-	-	-	-	-	-	0.0253	1.7767	1.1959	2.3959	1.2025	1.6683	1.8201	2.3964	2.6177	2.5104	2.8106	2.3906	2.6591	2.0765	2.4465	2.3803	2.2217	2.9395	2.5162	1.5256	2.1653	1.2233	1.8611	1.2419	1.4898	2.203	2.2305	2.2137	2.0899
pos_2483	metab_2106	metab_2106	-	-	137.132	6.2119	pos	-	-	-	-	-	-	0.0083	2.7199	2.7078	2.7595	2.6311	2.5061	2.5021	2.4481	2.4823	2.4851	2.1864	2.5339	1.9332	1.093	1.81	2.4974	1.6843	2.439	2.2312	3.0521	2.9584	3.0875	3.4173	3.1505	3.1361	2.7954	2.7882	2.7412	2.7521
pos_2484	metab_2107	metab_2107	-	-	502.265	6.2119	pos	-	-	-	-	-	-	0.0137	2.6842	2.4559	3.1133	2.7268	1.9983	2.6942	2.6068	2.4986	2.5259	2.7758	2.5945	2.6064	1.7143	2.53	2.8402	2.5077	3.1609	2.8699	2.0941	2.9649	2.1198	3.1134	1.8301	2.379	2.5474	2.4982	2.5949	2.5636
pos_2485	metab_2108	metab_2108	-	-	461.144	6.2119	pos	-	-	-	-	-	-	0.0162	1.9606	1.6782	2.0067	1.7359	1.9239	1.0486	1.8481	2.0246	1.9431	1.4724	2.2636	0.7835	2.0715	1.8561	2.3895	1.8862	2.2389	1.1718	1.7207	1.3243	0.8263	1.6897	0.8431	1.0063	1.8346	1.8806	1.895	1.9179
pos_214	metab_211	metab_211	-	-	561.415	9.4827	pos	-	-	-	-	-	-	0.0039	2.2571	3.311	2.6809	1.8987	3.5021	2.012	1.9905	2.0794	1.7359	1.9966	2.4255	0.3772	2.2316	1.8669	1.6381	1.908	1.057	1.1144	2.9027	2.3642	2.7515	0.9501	1.8903	1.7909	2.4783	2.476	2.4637	2.4545
pos_2489	metab_2112	metab_2112	-	-	360.219	6.2222	pos	-	-	-	-	-	-	0.049	1.631	1.9022	1.8783	1.6249	2.4557	1.2283	0.7866	1.0868	1.2948	0.7895	0.7623	1.3112	1.8986	1.866	1.7174	2.0759	1.6275	1.493	1.3562	0.9372	1.3533	1.0937	1.2117	1.0121	1.5608	1.5528	1.7485	1.6571
pos_2490	metab_2113	metab_2113	-	-	291.195	6.234	pos	-	-	-	-	-	-	0.0037	2.7753	2.7022	2.809	2.6882	2.9931	2.7374	2.4668	2.6612	2.574	2.7516	2.5144	2.6476	2.8653	2.7626	2.6476	2.9012	2.6343	2.6289	2.6596	2.6622	2.6224	3.1385	2.6784	2.5039	2.7101	2.7128	2.7282	2.7339
pos_2491	metab_2114	metab_2114	-	-	525.356	6.234	pos	-	-	-	-	-	-	0.0125	0	0.0194	0.1293	0.4084	0.0367	0.2505	2.3184	2.0203	2.2925	2.3411	2.2455	2.0926	0.2948	0.2057	0.0196	0	0.2497	0.0627	3.0382	2.9032	2.8254	3.0869	2.7734	2.8776	2.313	2.3237	2.3451	2.266
pos_2497	metab_2118	metab_2118	-	-	824.5	6.2448	pos	-	-	-	-	-	-	0.0065	2.4548	2.1771	2.3705	2.5073	2.2743	2.5036	1.9012	2.3776	2.2071	2.532	2.2068	2.304	2.9647	2.8619	2.7577	2.8014	2.2926	2.5219	2.0111	2.2607	2.0654	2.647	1.8684	2.0777	2.4652	2.4758	2.4542	2.4975
pos_2501	metab_2121	metab_2121	-	-	562.358	6.2562	pos	-	-	-	-	-	-	0.0013	3.1817	3.2028	3.2957	3.2231	3.2332	3.4228	3.2675	3.6531	3.4211	3.6694	3.5108	3.4483	3.4309	3.3079	3.5267	3.5383	3.4398	3.53	3.3809	3.5523	3.3683	3.7067	3.4056	3.4439	3.4475	3.4348	3.4407	3.4411
pos_2505	metab_2122	metab_2122	-	-	745.431	6.278	pos	-	-	-	-	-	-	0.0016	2.9628	2.9185	2.9963	2.945	2.9574	2.9366	3.2341	3.1193	3.0483	3.1888	3.1753	2.9484	3.6295	3.7103	3.5796	3.3239	2.9988	3.4925	3.1122	3.0593	3.0896	3.3404	3.2164	3.4328	3.2471	3.2456	3.2565	3.2431
pos_2508	metab_2123	metab_2123	-	-	651.412	6.2885	pos	-	-	-	-	-	-	0.0256	1.5226	1.3747	1.8696	1.9262	1.7816	2.1337	1.8622	2.1925	2.0236	2.0644	2.1501	2.2864	2.0682	1.9128	2.1008	1.2293	1.8837	2.3043	2.2268	2.0377	1.9614	2.447	2.0122	2.1915	2.0747	2.084	2.1773	2.1973
pos_2513	metab_2126	metab_2126	-	-	617.815	6.3217	pos	-	-	-	-	-	-	0.0067	3.0562	3.0667	2.9938	3.09	3.1262	3.1693	3.2529	3.2786	3.2531	3.2611	3.2919	3.2415	3.5362	3.5256	3.4524	3.4233	3.0385	3.4476	3.1664	3.1475	3.0679	3.2163	3.054	2.9973	3.1776	3.1442	3.1459	3.1182
pos_2514	metab_2127	metab_2127	-	-	784.469	6.3217	pos	-	-	-	-	-	-	0.0091	2.5954	2.7506	2.7561	2.8121	2.747	2.8812	1.9317	2.573	2.0843	2.8185	2.2755	1.9914	3.3328	3.2541	3.0312	3.0057	2.2424	2.9715	2.0182	2.4364	2.2395	2.3986	1.8036	2.1257	2.769	2.7348	2.7813	2.8046
pos_2515	metab_2128	metab_2128	-	-	737.411	6.3217	pos	-	-	-	-	-	-	0.0055	2.7405	2.5999	2.8536	3.0376	2.6496	3.1851	2.8223	3.2847	2.9854	3.4776	2.9139	3.0122	3.2639	3.1832	3.1778	2.9967	2.8007	3.2077	2.7165	3.0722	2.6903	3.1246	2.7085	2.799	2.9929	3.0101	3.0391	3.0138
pos_2517	metab_2129	metab_2129	-	-	827.439	6.3217	pos	-	-	-	-	-	-	0.014	1.9688	1.6186	2.0188	1.8776	2.2793	1.9633	2.1829	2.3149	2.2158	2.6278	2.2902	2.5369	2.2003	2.2791	2.0988	2.2873	2.2462	2.183	1.4813	1.5219	1.336	2.1483	1.6658	1.361	2.3246	2.2837	2.3014	2.2374
pos_216	metab_213	metab_213	-	-	774.564	9.8158	pos	-	-	-	-	-	-	0.0141	4.0389	3.8747	4.0913	4.2208	3.9299	4.2251	3.9636	4.0527	4.0306	4.3019	3.985	3.8431	4.1035	4.1515	3.8568	4.1463	4.1589	4.0967	3.9622	4.0792	4.0955	3.9264	3.9108	4.1456	4.0412	4.0863	4.0341	3.9309
pos_2518	metab_2130	metab_2130	-	-	339.092	6.3319	pos	-	-	-	-	-	-	0.012	2.9663	2.974	3.0783	2.9108	2.8699	3.0307	3.0483	3.2017	3.0727	3.0685	3.0589	3.0579	3.2179	3.2001	3.2523	3.271	3.1454	3.2503	3.356	3.3162	3.2501	3.5889	3.129	3.1436	3.0107	3.0898	3.1085	3.0746
pos_2519	metab_2131	metab_2131	-	-	664.462	6.3319	pos	-	-	-	-	-	-	0.009	2.619	2.9548	2.7117	2.4723	3.0287	2.7288	2.0475	2.8158	2.3105	2.7242	2.6662	2.5179	3.2637	3.0238	2.8731	3.1504	1.9332	2.7679	0	1.4576	0.212	1.3595	1.8757	1.876	2.918	2.9809	2.9848	2.9683
pos_2520	metab_2132	metab_2132	-	-	520.386	6.3319	pos	-	-	-	-	-	-	0.0048	2.9717	3.0238	2.963	3.0053	2.8107	2.9736	2.94	2.7524	2.7643	2.7528	2.8273	2.6298	2.2651	2.988	2.8041	2.4153	3.0358	2.9445	3.4126	3.3262	3.3395	3.5704	3.5276	3.5858	3.2301	3.2368	3.2072	3.25
pos_2521	metab_2133	metab_2133	-	-	528.277	6.3319	pos	-	-	-	-	-	-	0.0223	2.0519	2.0673	2.0385	1.9194	1.8902	1.9549	1.7495	1.9013	1.8462	1.8006	1.9644	1.7364	2.5029	2.4711	2.6034	2.509	2.3008	2.5069	2.2843	2.3071	2.2111	2.5842	1.9188	1.5487	2.0181	2.065	2.066	1.9553
pos_2522	metab_2134	metab_2134	-	-	777.449	6.3535	pos	-	-	-	-	-	-	0.0038	3.9124	3.8057	4.0295	3.8878	3.7826	3.9814	3.8518	3.9355	3.8125	3.9113	3.9491	3.7444	3.9929	3.9463	3.9775	3.8784	3.6474	4.0042	3.9948	3.9783	3.9119	4.2004	4.0323	4.1475	3.9245	3.9607	3.9597	3.9561
pos_2525	metab_2135	metab_2135	-	-	423.361	6.3645	pos	-	-	-	-	-	-	0.0039	3.0079	3.0149	3.0952	3.0982	2.9015	3.4309	3.4777	3.5603	3.5766	3.4305	3.4811	3.5422	2.9978	1.9592	3.2433	3.2782	3.1462	3.2352	3.5099	3.4225	3.2298	3.5224	3.4735	3.5968	3.3551	3.3567	3.3533	3.3251
pos_2526	metab_2136	metab_2136	-	-	507.349	6.3645	pos	-	-	-	-	-	-	0.0075	2.8987	3.0166	3.0583	3.002	2.9484	2.9038	2.9537	2.9959	2.9415	3.1619	2.8058	2.9621	2.4953	2.1551	2.4878	2.5024	2.4838	2.4932	3.0151	3.1039	3.0709	3.4149	3.175	3.1222	2.9322	2.9173	2.9691	2.9128
pos_2527	metab_2137	metab_2137	-	-	353.23	6.3645	pos	-	-	-	-	-	-	0.0107	1.9607	2.0537	1.8237	2.0521	2.3688	2.0613	1.8509	1.9938	2.0156	1.9931	1.9777	2.0579	2.2529	2.0591	2.2372	2.3012	2.0519	2.0664	1.9537	2.0673	1.9726	2.6417	2.13	1.9625	2.0576	2.0796	2.1118	2.1091
pos_2528	metab_2138	metab_2138	-	-	376.306	6.3747	pos	-	-	-	-	-	-	0.0041	2.2006	2.402	2.0792	2.2497	2.6166	2.4495	2.1452	2.2948	2.2647	2.1968	2.2809	2.2646	2.4981	2.3471	2.3802	2.5985	2.0209	2.3836	2.1696	2.2107	2.0393	2.7211	2.3737	1.9726	2.368	2.3861	2.3732	2.359
pos_2529	metab_2139	metab_2139	-	-	416.264	6.3747	pos	-	-	-	-	-	-	0.0065	2.0651	1.5041	2.5407	1.5799	1.6902	1.5749	2.1966	2.0086	2.0992	2.2087	1.9362	1.8188	1.5867	2.0385	3.4347	2.6279	3.384	2.8889	2.7521	2.9692	2.7928	3.3432	2.6147	2.7629	2.474	2.5065	2.4748	2.5074
pos_217	metab_214	metab_214	-	-	666.529	9.836	pos	-	-	-	-	-	-	0.0108	2.9306	3.4156	3.1728	2.953	3.6006	2.9563	2.6432	3.0155	2.5984	2.7945	3.0439	2.1991	3.4165	3.2379	3.0885	3.2313	3.1226	2.669	2.7815	2.9097	2.7195	2.0749	2.8267	2.9516	2.9789	3.0202	2.9311	2.9931
pos_2530	metab_2140	metab_2140	-	-	510.285	6.3747	pos	-	-	-	-	-	-	0.0143	2.5425	2.4947	2.3984	2.4462	2.4735	2.4031	2.1066	2.3913	2.3518	2.4604	2.167	2.1376	2.2178	2.3156	2.2674	2.2104	2.1311	1.9547	1.8684	2.1859	1.7991	2.3854	1.8946	1.9555	2.3902	2.36	2.452	2.3813
pos_2532	metab_2141	metab_2141	-	-	704.415	6.3747	pos	-	-	-	-	-	-	0.0255	2.2207	2.0705	1.8495	2.3583	1.7576	2.4205	2.3636	2.5327	2.2737	2.7374	2.273	2.3348	1.0664	1.5372	1.8283	1.7957	1.9802	2.0325	2.012	2.231	1.827	1.8606	2.0639	2.1824	1.9963	2.1056	2.0474	1.9707
pos_2537	metab_2145	metab_2145	-	-	921.485	6.3959	pos	-	-	-	-	-	-	0.0372	2.0192	2.0079	1.7942	1.8862	1.5203	1.4128	1.4815	1.3205	1.1938	1.6658	1.351	1.3722	1.2401	1.4466	1.4797	1.3674	1.564	1.602	1.5551	1.2218	1.3506	1.7479	1.5974	1.7581	1.6701	1.8019	1.7997	1.6732
pos_2540	metab_2147	metab_2147	-	-	362.327	6.4167	pos	-	-	-	-	-	-	0.0211	2.9152	2.7146	2.6884	2.7805	2.5195	2.469	3.0049	2.9032	2.8439	2.6371	3.4123	2.6284	2.4948	2.9089	2.4292	2.6022	2.7265	2.9046	2.6682	2.4355	2.3642	2.5534	2.5498	2.4812	2.8493	2.8726	2.7573	2.7326
pos_2541	metab_2148	metab_2148	-	-	697.43	6.438	pos	-	-	-	-	-	-	0.0032	3.0839	3.2546	3.1109	3.322	2.9502	3.128	3.0474	2.8449	2.9573	3.1312	2.9461	2.9218	2.7212	3.0928	2.854	2.7869	2.9205	3.2385	3.4189	3.5876	3.4578	3.7587	3.4548	3.5438	3.2789	3.3041	3.3039	3.2896
pos_2542	metab_2149	metab_2149	-	-	811.428	6.4487	pos	-	-	-	-	-	-	0.0153	2.1995	2.1819	2.4039	2.5175	2.3171	2.6578	3.0116	3.1408	3.0548	3.4073	2.8	3.2506	1.7435	1.8185	2.5269	3.0429	3.0867	2.2835	2.8024	2.9628	2.897	3.1778	2.9205	2.8503	2.7442	2.8194	2.8141	2.8644
pos_218	metab_215	metab_215	-	-	537.414	9.7851	pos	-	-	-	-	-	-	0.0037	3.2763	3.8352	3.7547	3.2351	3.9469	3.542	3.3349	3.3904	3.0034	3.3565	3.5477	2.5863	3.7921	3.5725	3.5052	3.5744	3.4276	3.1743	3.113	3.3868	3.1655	2.3754	3.3214	3.4962	3.5476	3.5278	3.5166	3.5464
pos_2543	metab_2150	metab_2150	-	-	715.439	6.4546	pos	-	-	-	-	-	-	0.0026	3.6611	3.7176	3.645	3.7795	3.5026	3.6373	3.4916	3.409	3.4527	3.5993	3.4501	3.4151	3.2886	3.5447	3.3938	3.3512	3.4492	3.6757	3.8146	3.95	3.863	4.139	3.8459	3.916	3.6798	3.7024	3.688	3.6776
pos_2544	metab_2151	metab_2151	-	-	693.347	6.4546	pos	-	-	-	-	-	-	0.0074	2.4345	2.5821	2.6441	2.7019	2.3078	2.8322	3.0528	3.2296	3.1914	3.5039	2.724	3.0097	2.1744	1.647	2.6343	2.3519	2.7809	2.5255	2.7151	3.0346	2.7911	2.8412	2.9991	3.0485	2.6023	2.6536	2.6348	2.6152
pos_2545	metab_2152	metab_2152	-	-	315.301	6.4607	pos	-	-	-	-	-	-	0.0368	1.8474	2.019	1.6724	1.8793	2.0235	2.356	2.3074	2.5106	2.4383	2.492	2.0108	2.5155	2.8215	2.8089	2.8442	2.9865	3.063	2.9052	2.7267	2.7987	2.6881	2.6189	1.919	1.6022	2.1826	2.2109	2.2699	2.3995
pos_2546	metab_2153	metab_2153	-	-	195.137	6.4607	pos	-	-	-	-	-	-	0.0202	1.7317	2.4517	1.6673	1.8564	2.6514	2.0828	1.7456	1.9475	1.8729	1.8527	1.8831	2.0749	2.1125	1.7982	1.9665	2.1496	1.6918	1.873	1.6817	1.7088	1.7195	2.3375	1.9572	1.6836	2.0813	1.9978	2.0171	2.0957
pos_2548	metab_2155	metab_2155	-	-	420.296	6.471	pos	-	-	-	-	-	-	0.0114	3.0941	3.1137	3.266	3.3883	2.7068	3.7546	2.4761	1.891	1.7001	2.452	1.5723	2.1502	2.4153	2.949	2.5128	0.1409	0.5247	2.4792	0.0863	1.1646	0.0895	1.0029	0.0933	0.0965	2.9674	3.02	2.9399	2.9354
pos_2550	metab_2156	metab_2156	-	-	677.405	6.4817	pos	-	-	-	-	-	-	0.0135	2.3217	2.5078	2.4974	2.4535	2.5528	2.5133	2.5833	2.4556	2.5288	2.831	2.3735	2.6626	2.3209	1.9933	2.2351	2.224	2.2689	1.9566	2.4952	2.5831	2.5581	2.8404	2.6691	2.7418	2.5804	2.6458	2.5742	2.6492
pos_2552	metab_2158	metab_2158	-	-	266.244	6.4817	pos	-	-	-	-	-	-	0.0224	0.9989	1.9373	0.8819	1.8326	1.7205	2.1851	2.4871	2.6235	2.5348	2.6474	2.1716	2.7353	1.9497	1.488	1.8216	2.0875	2.4177	2.1216	1.0562	1.7515	0.8706	0.9964	1.6485	1.1063	1.8757	1.9883	1.8975	1.9035
pos_219	metab_216	metab_216	-	-	621.376	9.4722	pos	-	-	-	-	-	-	0.0083	2.276	2.6799	3.0407	2.353	2.5578	3.159	3.3077	3.5596	3.3418	3.2494	3.6729	3.0457	3.7709	3.5913	3.6711	3.8063	3.4625	3.2607	3.3978	3.6331	3.3792	2.661	3.2674	3.4787	3.3139	3.3719	3.3799	3.3808
pos_2557	metab_2160	metab_2160	-	-	659.826	6.5127	pos	-	-	-	-	-	-	0.0647	0.7517	1.886	1.6365	2.0029	2.0399	2.1659	1.2546	1.7383	1.0326	2.1702	0.765	2.14	1.9868	1.7786	1.7239	1.6945	1.4223	1.7528	2.4589	2.4675	2.3637	2.5155	2.3356	2.0706	1.8134	1.8402	1.6584	1.5698
pos_2558	metab_2161	metab_2161	-	-	805.438	6.5235	pos	-	-	-	-	-	-	0.0171	1.8014	1.7325	2.1251	1.9975	1.8214	2.2695	2.5712	2.4697	2.4925	2.8542	2.3898	2.6206	2.1941	2.2762	2.5008	2.3926	2.4411	2.4592	2.4318	2.48	2.3901	2.6961	2.3437	2.3958	2.2615	2.3649	2.3262	2.3521
pos_2560	metab_2163	metab_2163	-	-	725.372	6.5337	pos	-	-	-	-	-	-	0.0111	2.8212	2.8677	2.8913	3.0006	2.9179	2.9831	2.6977	3.0717	2.8806	3.3206	2.9964	2.7937	3.0585	2.9075	2.9054	3.029	2.5373	2.7192	2.2294	2.6055	2.3544	2.6478	2.641	2.8692	3.097	3.0232	3.1105	3.0604
pos_2561	metab_2164	metab_2164	-	-	659.409	6.5337	pos	-	-	-	-	-	-	0.0152	2.0866	1.9962	2.2697	2.0829	2.123	1.809	2.5814	2.4447	2.4628	2.6263	2.5607	2.5017	1.6	1.6825	1.4673	1.7928	2.3582	1.4776	1.5503	1.6267	1.6105	1.6481	1.7725	1.9434	2.2924	2.2296	2.2299	2.1989
pos_2564	metab_2165	metab_2165	-	-	290.269	6.5448	pos	-	-	-	-	-	-	0.0031	3.4336	3.723	3.2187	3.2989	3.201	3.4685	3.4091	3.7181	3.5603	3.3161	3.3118	3.4417	3.3027	3.4551	3.252	3.4355	3.2976	3.7031	3.3235	3.2508	3.2167	3.2409	3.3955	3.2716	3.4465	3.4216	3.424	3.421
pos_2570	metab_2167	metab_2167	-	-	474.285	6.5757	pos	-	-	-	-	-	-	0.0028	4.2154	4.2633	4.166	4.334	4.2554	4.3233	4.373	4.4575	4.4397	4.4205	4.3966	4.3954	4.3779	4.2398	4.1849	4.3708	4.2128	4.3474	4.0548	4.1374	4.0795	4.368	4.24	4.1156	4.2976	4.316	4.3224	4.2939
pos_2571	metab_2168	metab_2168	-	-	121.065	6.5757	pos	-	-	-	-	-	-	0.0682	1.6372	1.5469	1.7134	1.7373	1.6966	1.6557	1.9635	1.6019	1.6474	1.443	1.4429	1.5146	1.4784	1.0843	1.4218	1.8162	1.6709	1.8418	1.4098	1.4217	2.1177	2.3066	1.7675	1.607	1.8414	1.5441	1.704	1.819
pos_2572	metab_2169	metab_2169	-	-	324.217	6.586	pos	-	-	-	-	-	-	0.0271	2.3802	2.5888	1.6841	2.6208	2.3459	2.9302	1.1211	1.6733	1.1307	2.1848	1.3064	2.2627	1.067	1.0668	1.9797	2.3607	2.6555	2.3913	2.8236	2.7973	2.8939	3.1482	2.6481	2.7107	2.533	2.4365	2.4675	2.3489
pos_2574	metab_2170	metab_2170	-	-	791.456	6.5958	pos	-	-	-	-	-	-	0.0101	2.6026	2.7259	2.7204	2.6578	2.7043	2.8623	2.9222	2.9558	2.8843	3.1077	2.978	2.9345	1.8757	2.718	2.7991	2.8324	2.8349	2.6677	2.6432	2.6135	2.4253	2.3939	2.3309	2.0582	2.7575	2.7353	2.7637	2.6935
pos_2575	metab_2171	metab_2171	-	-	449.342	6.6062	pos	-	-	-	-	-	-	0.0034	3.7837	3.7976	3.8765	3.7874	3.7529	3.7512	3.7149	3.7121	3.697	3.6401	3.7198	3.6222	3.9222	3.9617	3.7689	3.7304	3.5011	3.8478	3.5988	3.4908	3.5489	3.7735	3.8072	3.8792	3.8215	3.7947	3.7871	3.8065
pos_2576	metab_2172	metab_2172	-	-	485.15	6.616	pos	-	-	-	-	-	-	0.005	3.4396	3.4986	3.5378	3.4637	3.4192	3.5278	3.3877	3.4589	3.4509	3.4581	3.5035	3.4414	3.4635	3.5499	3.6228	3.6766	3.7189	3.6238	3.7123	3.7184	3.6955	3.8631	3.6128	3.5746	3.4642	3.5035	3.5087	3.5001
pos_2577	metab_2173	metab_2173	-	-	321.081	6.616	pos	-	-	-	-	-	-	0.0165	2.9995	2.9195	3.0287	2.9389	2.9776	3.2303	2.892	2.937	2.9799	2.9024	2.909	2.9732	3.155	3.1202	3.2678	3.316	3.3097	3.2222	3.3416	3.2973	3.2695	3.4791	3.149	3.1004	2.9925	3.0057	3.0988	3.0996
pos_2582	metab_2176	metab_2176	-	-	977.511	6.6473	pos	-	-	-	-	-	-	0.0114	3.5211	3.4245	3.6496	3.3488	3.3865	3.2808	2.2704	2.2122	2.311	2.3235	2.3907	1.9934	2.3576	3.067	3.3438	3.1765	3.6681	3.1546	3.3609	3.0519	3.2593	3.3639	3.21	3.3225	3.1096	3.1838	3.1926	3.2002
pos_2584	metab_2177	metab_2177	-	-	829.473	6.6473	pos	-	-	-	-	-	-	0.0192	3.0614	2.9927	3.219	2.8973	3.0208	2.7713	2.3689	2.3482	2.2639	2.2814	2.494	1.7445	2.1492	2.5796	2.708	2.6724	3.1104	2.7128	2.548	2.0864	2.442	2.6723	2.645	2.847	2.6727	2.6428	2.7692	2.7469
pos_2585	metab_2178	metab_2178	-	-	725.456	6.6577	pos	-	-	-	-	-	-	0.0061	3.0053	3.1722	3.2043	2.8412	3.2693	2.834	1.6189	1.6559	1.5658	1.7389	1.661	1.5403	2.8784	2.8517	3.0277	3.034	3.2088	2.7641	2.7674	2.6723	2.722	2.8209	2.5325	2.668	2.7496	2.7795	2.7501	2.7867
pos_2586	metab_2179	metab_2179	-	-	599.374	6.6683	pos	-	-	-	-	-	-	0.0165	3.0096	2.9619	2.8404	3.0326	2.5275	3.0312	3.2136	3.3563	3.2934	3.4488	3.2157	3.3809	2.4886	2.3948	2.2804	2.821	2.6114	2.6058	2.5364	2.4706	2.4808	2.7713	3.0457	2.862	3.1291	3.0425	3.0625	3.1701
pos_221	metab_218	metab_218	-	-	647.485	10.0873	pos	-	-	-	-	-	-	0.0296	3.8685	3.9826	3.9951	3.6252	4.1102	3.787	3.6381	3.8767	3.7955	3.8378	4.0029	3.82	4.1915	4.0695	3.6341	4.021	3.7025	3.7525	3.8662	3.9267	3.9137	4.0911	3.5907	3.9142	3.9327	4.058	3.8979	3.7337
pos_2588	metab_2180	metab_2180	-	-	637.409	6.6683	pos	-	-	-	-	-	-	0.0183	2.1712	1.9234	1.9648	2.1186	1.7394	2.0018	2.2036	2.1379	2.2931	2.1966	2.2217	2.136	2.5933	2.8575	2.3541	2.4374	2.3779	2.8668	2.6069	2.5164	2.7337	3.0323	2.615	2.7792	2.4858	2.4887	2.4539	2.3772
pos_2589	metab_2181	metab_2181	-	-	179.107	6.6683	pos	-	-	-	-	-	-	0.0067	1.1867	1.8653	1.0621	1.646	1.7332	1.7644	1.6014	1.8265	1.874	1.7835	1.8073	1.9591	2.0182	1.8962	1.3979	1.2951	1.67	1.6635	1.4768	1.7518	1.4594	2.2979	1.0683	1.3592	1.7172	1.7224	1.6951	1.7232
pos_2591	metab_2183	metab_2183	-	-	360.274	6.6787	pos	-	-	-	-	-	-	0.0077	2.9279	3.2501	2.9522	2.7333	3.5305	2.9005	2.7403	2.7213	2.7186	2.6722	2.8337	2.77	2.9291	2.7767	2.8313	3.1741	2.7652	2.9139	2.7387	2.7676	2.7431	3.252	2.7941	2.6986	3.0188	2.9694	2.9649	2.9642
pos_2592	metab_2184	metab_2184	-	-	727.405	6.6787	pos	-	-	-	-	-	-	0.0131	2.4937	2.4299	2.6118	2.4189	2.1055	2.0989	3.0643	2.9239	2.7918	3.2632	2.9482	3.0932	2.1685	2.3702	2.5312	2.8841	2.8687	2.7013	1.1852	1.6095	1.3707	1.6116	1.8581	2.1445	2.7447	2.703	2.6762	2.7684
pos_2593	metab_2185	metab_2185	-	-	469.327	6.6787	pos	-	-	-	-	-	-	0.0067	2.3256	2.3924	2.245	1.8004	2.4473	2.0313	3.1054	2.9586	2.905	3.2507	3.0522	2.972	2.0036	1.9089	2.5312	2.2924	2.5946	2.1417	2.8918	2.2667	2.783	2.957	2.693	2.7187	2.7482	2.6997	2.7111	2.711
pos_2596	metab_2187	metab_2187	-	-	293.211	6.6893	pos	-	-	-	-	-	-	0.0039	2.935	3.3072	2.8656	2.6762	3.5027	2.6754	2.6695	2.8029	2.6634	2.6291	2.8098	2.6925	2.9096	2.7639	2.7677	3.0769	2.7946	2.7754	2.6371	2.697	2.6448	3.1242	2.8294	2.6141	2.9256	2.9224	2.9414	2.9508
pos_222	metab_219	metab_219	-	-	642.529	10.1076	pos	-	-	-	-	-	-	0.0164	3.6959	3.9272	3.9575	3.5731	4.1705	3.7328	3.5226	3.709	3.5627	3.7514	3.8445	3.539	4.3408	4.1725	3.8015	4.1465	3.8429	3.8085	3.9191	4.0307	4.0107	4.0511	3.58	3.7659	3.8104	3.8658	3.7812	3.6937
pos_2603	metab_2190	metab_2190	-	-	482.371	6.7102	pos	-	-	-	-	-	-	0.0122	2.8038	2.7228	2.6133	2.6811	2.6282	2.5542	2.0079	2.2082	1.9266	1.8718	2.3027	1.7486	0.1932	1.2429	2.7556	2.5656	2.8802	2.111	2.4838	2.4235	2.6451	2.9929	2.7692	2.8146	2.6183	2.612	2.5451	2.561
pos_2605	metab_2191	metab_2191	-	-	907.474	6.7203	pos	-	-	-	-	-	-	0.0169	2.4385	2.4195	2.5794	2.2083	1.737	2.0832	2.4648	1.9784	2.0986	2.5302	2.3343	2.2225	2.6947	2.7957	2.7159	2.6972	2.9592	2.9718	2.2902	2.3992	2.2011	2.587	2.4262	2.4235	2.4177	2.3312	2.4318	2.4232
pos_2608	metab_2193	metab_2193	-	-	463.363	6.7317	pos	-	-	-	-	-	-	0.0029	3.8939	3.9	3.8626	3.9136	3.8803	3.9658	3.9945	4.0784	3.9652	3.9981	3.9719	4.1058	3.8266	3.7141	3.7685	3.9178	3.7862	3.7568	3.7345	3.8227	3.7605	4.1492	3.9796	3.911	3.9784	4.0105	3.9942	3.9876
pos_2610	metab_2194	metab_2194	-	-	762.446	6.7417	pos	-	-	-	-	-	-	0.0054	3.4395	3.3596	3.4984	3.5155	3.3025	3.5469	3.5505	3.5003	3.4424	3.7223	3.5183	3.4359	3.5484	3.5578	3.4926	3.4254	3.3426	3.5327	3.5037	3.6213	3.5229	3.6207	3.5936	3.6845	3.468	3.4638	3.5063	3.5004
pos_2611	metab_2195	metab_2195	-	-	905.488	6.7417	pos	-	-	-	-	-	-	0.027	2.2733	2.1562	2.0466	2.1802	2.0293	1.8772	1.9899	1.0696	1.7231	1.8841	1.9162	1.6292	2.3047	2.3192	2.4152	2.5012	2.5625	2.4635	2.1995	2.3069	2.2286	2.2117	2.2046	2.4818	2.1388	2.2487	2.2271	2.1079
pos_2613	metab_2197	metab_2197	-	-	242.212	6.7417	pos	-	-	-	-	-	-	0.0216	1.0812	2.232	0.6784	1.8235	1.7705	0.661	1.4428	1.7902	1.6396	1.5161	1.4998	1.4472	1.8059	2.0087	1.9967	1.7675	1.8414	1.9685	1.9828	1.8924	1.7418	2.8446	0.6837	1.3055	1.683	1.7472	1.681	1.646
pos_2615	metab_2199	metab_2199	-	-	953.51	6.7525	pos	-	-	-	-	-	-	0.0094	1.8074	1.8697	2.1408	1.7835	1.5817	2.0273	2.72	2.3609	2.5542	2.7345	2.6316	2.5229	3.123	3.2079	3.102	3.0528	3.1248	3.0731	2.9269	2.7342	2.9161	3.0872	2.0885	2.1107	2.3211	2.3	2.3426	2.3576
pos_23	metab_22	metab_22	-	-	551.306	5.4569	pos	-	-	-	-	-	-	0.016	2.5875	1.849	1.8924	2.9759	1.7966	3.0486	3.5499	3.6512	3.7129	3.8385	3.6276	3.7523	3.5103	3.7169	3.7594	3.7486	3.8159	3.9116	4.1021	4.2013	4.1761	4.6155	3.8339	3.7389	3.5192	3.6691	3.647	3.6293
pos_224	metab_220	metab_220	-	-	813.491	10.2293	pos	-	-	-	-	-	-	0.0061	3.7819	3.7638	3.7897	3.8371	3.4518	3.8127	3.9986	3.9037	3.9468	3.8537	3.8917	3.9585	3.6312	3.7634	3.9476	3.7479	3.9644	3.8431	3.8704	3.796	3.8774	3.4568	3.9707	3.8528	3.8567	3.824	3.8134	3.8714
pos_2621	metab_2204	metab_2204	-	-	237.185	6.7733	pos	-	-	-	-	-	-	0.0539	1.9136	1.679	2.3014	1.9531	1.4944	1.226	1.6942	1.6221	1.7506	1.4288	1.722	0.6506	0.6143	1.6707	1.894	0.6607	2.1027	1.7986	1.6116	2.1746	1.5615	2.5125	1.2443	1.6461	1.6478	1.5934	1.7395	1.8344
pos_2624	metab_2206	metab_2206	-	-	775.462	6.8153	pos	-	-	-	-	-	-	0.0139	2.9506	2.9343	3.0919	3.1926	2.8392	3.2487	3.0038	3.271	3.1298	3.4211	3.1249	3.0913	3.0137	3.1897	3.1934	2.9666	3.2228	3.1856	3.1186	3.1798	3.09	3.243	3.3035	3.2864	3.1649	3.1241	3.0534	3.1538
pos_2626	metab_2208	metab_2208	-	-	861.464	6.8153	pos	-	-	-	-	-	-	0.007	2.1007	2.0453	2.1995	2.0971	1.9763	1.6415	3.2773	3.2041	2.866	3.5788	3.1438	3.3627	1.5674	1.9963	1.8892	1.603	2.3115	1.7576	1.7503	1.1653	1.5832	1.5848	1.45	1.5027	2.679	2.6778	2.7248	2.6934
pos_2627	metab_2209	metab_2209	-	-	607.393	6.8153	pos	-	-	-	-	-	-	0.0043	2.352	2.427	2.4105	2.3227	2.5291	2.3929	2.7753	2.7967	2.4615	3.0786	2.7187	2.8014	2.5586	2.4828	2.3626	2.1196	1.9358	1.795	1.6915	1.5371	1.5759	2.1	1.8676	1.9188	2.5252	2.5473	2.5492	2.5533
pos_225	metab_221	metab_221	-	-	738.506	10.4311	pos	-	-	-	-	-	-	0.013	4.4339	4.537	4.3389	4.5707	4.3346	4.5356	4.1901	4.3129	4.1586	4.1417	4.1815	4.0191	4.67	4.7545	4.6796	4.508	4.5284	4.5169	4.2405	4.2478	4.1962	4.0474	4.0947	4.2933	4.2397	4.2229	4.3357	4.3483
pos_2628	metab_2210	metab_2210	-	-	477.334	6.8153	pos	-	-	-	-	-	-	0.0175	2.2856	2.1014	2.0973	2.3382	1.8071	2.1087	2.3867	1.8285	2.1051	2.4797	2.0781	2.2552	1.3341	0.9895	1.8027	1.4191	1.8389	1.8662	2.021	1.9109	1.9681	0.9421	2.124	2.1479	2.0939	2.0011	2.0143	2.0438
pos_2629	metab_2211	metab_2211	-	-	814.476	6.8153	pos	-	-	-	-	-	-	0.0183	1.5337	0.9462	1.5073	0.7345	1.033	1.2426	2.3307	2.1788	2.1245	2.5865	2.3523	2.2299	0.5862	1.6945	0.4323	0.436	0.433	1.2215	2.1075	1.6266	1.8814	2.3579	1.8373	2.133	1.8659	1.9215	1.9615	1.9381
pos_2630	metab_2212	metab_2212	-	-	658.386	6.8253	pos	-	-	-	-	-	-	0.0137	2.0116	2.1384	2.2306	2.3939	2.0571	2.4084	2.5502	2.5055	2.4883	2.868	2.6189	2.4901	2.1727	2.2364	2.3577	2.1937	2.5074	2.3786	2.5051	2.7313	2.5786	2.5711	2.5561	2.5798	2.3333	2.3698	2.3606	2.4228
pos_2631	metab_2213	metab_2213	-	-	479.352	6.8361	pos	-	-	-	-	-	-	0.0029	3.8608	3.9099	3.8072	3.9735	3.6771	4.1754	3.7565	3.8232	3.8005	3.839	3.6977	3.9568	3.3191	3.5696	3.6192	3.7392	3.7866	3.7111	3.6776	3.5953	3.642	3.9534	4.0012	3.8049	3.8679	3.838	3.8622	3.8593
pos_2634	metab_2215	metab_2215	-	-	547.333	6.8461	pos	-	-	-	-	-	-	0.0213	2.106	2.1738	2.0545	2.1258	2.138	2.0539	1.7947	2.1104	2.1932	2.2736	2.2335	2.0078	1.8069	1.7531	2.9072	2.2375	2.8355	2.0416	1.6663	2.2533	1.6754	2.4502	1.7731	1.6072	2.1702	2.1093	2.187	2.0742
pos_2636	metab_2216	metab_2216	-	-	163.039	6.8461	pos	-	-	-	-	-	-	0.0616	1.5858	1.3845	1.5818	2.0455	1.8025	1.6494	1.6049	1.7935	2.0431	1.5144	1.5899	1.8014	2.2323	2.0742	2.1619	2.149	2.0514	2.0584	2.1329	2.1559	2.197	2.268	1.4315	1.4391	1.7354	1.8934	1.7786	1.5921
pos_2637	metab_2217	metab_2217	-	-	603.404	6.8571	pos	-	-	-	-	-	-	0.0263	3.0654	2.8669	2.8124	2.8057	2.7713	2.9023	3.0683	3.3042	3.2054	3.4297	3.0872	3.4021	2.458	2.812	2.7177	2.7829	2.4003	2.7216	3.3415	3.3959	3.2801	3.4646	3.3861	3.2197	3.0176	3.1296	3.1852	2.9862
pos_2638	metab_2218	metab_2218	-	-	769.418	6.8571	pos	-	-	-	-	-	-	0.0107	1.9227	1.4398	1.861	2.1776	1.9246	2.3359	2.8296	2.8364	2.8044	3.114	2.8141	2.9662	2.3892	2.3618	2.6591	2.6738	2.9631	2.8264	1.8959	2.314	2.106	2.0843	1.9979	2.1681	2.5009	2.5225	2.5735	2.5468
pos_226	metab_222	metab_222	-	-	722.51	10.4208	pos	-	-	-	-	-	-	0.0279	3.172	3.2823	3.3305	3.362	3.1766	3.4828	3.5013	3.4102	3.4219	3.6043	3.3652	3.5109	3.3535	3.2357	3.4533	3.4745	3.4911	3.4875	3.5891	3.6647	3.6034	3.338	3.6301	3.5441	3.2594	3.2243	3.4164	3.435
pos_2640	metab_2220	metab_2220	-	-	741.451	6.8671	pos	-	-	-	-	-	-	0.0105	2.6917	2.777	2.8383	2.8356	2.6296	2.6314	2.3179	2.1268	2.2368	2.4812	2.387	2.2107	1.2471	2.0015	1.9803	2.1443	2.3237	2.3265	2.6635	2.9553	2.8084	3.0629	2.614	2.8225	2.5596	2.5694	2.5811	2.6305
[truncated: 8,304 more rows]
