# Supplementary material for: Untargeted metabolism approach reveals difference of varieties of bud and relation among characteristics of grafting seedlings in Camellia oleifera
Source: Front Plant Sci. 2022 Nov 21;13:1024353. doi: 10.3389/fpls.2022.1024353 (PMC9720148; doi:10.3389/fpls.2022.1024353)
Supplement: Supplementary Table 3 — The 833 known metabolites among varieties. [file Table_3.xlsx]

## Sheet: Sheet1
Table S3 The 833 known metabolites among varieties
ID	Metabolite	ID	KEGG Compound ID	Mode	KEGG Compound First Category	KEGG Compound Second Category	KEGG Pathway ID	KEGG Pathway First Category	KEGG Pathway Second Category	HMDB Superclass	HMDB Class	HMDB Subclass	B3J_1	B3J_2	B3J_3	B3J_4	B3J_5	B3J_6	B4J_1	B4J_2	B4J_3	B4J_4	B4J_5	B4J_6	B40J_1	B40J_2	B40J_3	B40J_4	B40J_5	B40J_6	B53J_1	B53J_2	B53J_3	B53J_4	B53J_5	B53J_6	QC01	QC02	QC03	QC04
neg_5573	(-)-11-Hydroxy-9,15,16-trioxooctadecanoic acid	neg_5573	-	neg	-	-	-	-	-	Lipids and lipid-like molecules	Fatty Acyls	Fatty acids and conjugates	1.7221	1.9716	1.5566	1.4391	2.3592	1.5198	1.7324	1.7487	1.634	1.6416	1.7376	1.8656	1.7544	1.6274	1.4951	2.0573	1.569	1.6925	1.0699	0.9929	0.4846	1.3927	1.4804	1.1593	1.6344	1.5975	1.6271	1.6885
pos_4489	(-)-Dihydrocarveol	pos_4489	C11396	pos	-	-	map00903	Metabolism	Metabolism of terpenoids and polyketides	Lipids and lipid-like molecules	Prenol lipids	Monoterpenoids	2.6368	2.6286	2.4231	2.549	2.6302	2.8054	2.8166	2.7495	2.681	2.6801	2.6971	2.6588	2.7051	2.7502	2.715	2.5332	2.6677	2.826	2.6962	2.855	2.8851	1.1517	2.6537	2.6022	2.5788	2.4918	2.5158	2.6276
pos_6323	(-)-Epigallocatechin 3'-glucuronide	pos_6323	-	pos	-	-	-	-	-	Phenylpropanoids and polyketides	Flavonoids	Flavonoid glycosides	2.2901	2.1153	2.3452	1.993	2.1898	1.8157	1.4972	2.0333	1.053	1.3391	2.0072	0.3058	2.6513	2.5936	2.584	2.3173	2.2127	1.9624	2.1386	1.4435	1.9998	2.4814	1.7012	2.278	2.2072	2.2008	2.1961	2.1697
neg_6635	(-)-Matairesinol 4'-[apiosyl-(1->2)-glucoside]	neg_6635	-	neg	-	-	-	-	-	Lignans, neolignans and related compounds	Lignan glycosides	-	3.3033	2.6962	2.5399	3.1241	2.0859	2.9767	2.6079	2.5516	2.8081	2.7884	2.367	2.8403	2.4176	2.4121	2.7083	3.0267	2.6732	2.3627	1.952	1.774	2.0397	2.5063	2.0082	1.6725	2.8292	2.7336	2.7147	2.7249
pos_5851	(-)-Wikstromol	pos_5851	C10725	pos	-	-	-	-	-	Lignans, neolignans and related compounds	Furanoid lignans	Tetrahydrofuran lignans	3.1175	2.9985	2.9558	3.1107	2.622	2.8591	3.2894	3.5007	3.4014	3.4465	3.2329	3.465	2.8434	2.8645	2.8504	2.6261	2.4356	3.0279	3.0513	3.1525	3.0604	3.5548	3.1663	3.0378	3.2109	3.2329	3.1971	3.2247
pos_1350	(+)-(S)-Carvone	pos_1350	C11383	pos	-	-	map01110;map00903;map00902	Metabolism;Metabolism;Metabolism	Global and overview maps;Metabolism of terpenoids and polyketides;Metabolism of terpenoids and polyketides	Lipids and lipid-like molecules	Prenol lipids	Monoterpenoids	1.0744	2.2258	1.2655	2.0568	1.2193	1.6895	1.951	2.1025	2.0449	1.6956	1.9121	1.6951	1.0154	1.0151	1.6486	1.5625	1.7184	2.0057	1.3741	1.7249	1.4114	2.3232	1.526	1.2185	1.9429	1.9122	1.8197	1.8422
pos_2666	(+)-3-Carene	pos_2666	C09839;C11382	pos	-	-	map01110	Metabolism	Global and overview maps	Lipids and lipid-like molecules	Prenol lipids	Monoterpenoids	3.4681	3.3281	3.2376	3.2472	3.2125	3.2832	3.1104	3.0474	3.2081	3.0031	3.1024	3.0618	2.4338	2.554	3.0222	2.6753	2.9506	2.7655	3.6164	3.4576	3.636	3.9897	3.5896	3.5906	3.3663	3.3592	3.3733	3.3657
pos_3	(+)-Abscisic Acid	pos_3	C06082	pos	-	-	map01100;map00906;map01110;map04075	Metabolism;Metabolism;Metabolism;Environmental Information Processing	Global and overview maps;Metabolism of terpenoids and polyketides;Global and overview maps;Signal transduction	Lipids and lipid-like molecules	Prenol lipids	Sesquiterpenoids	3.4382	3.8061	3.4646	3.6171	3.5713	3.7781	3.7148	3.7242	3.6599	3.7624	3.8574	3.6543	4.1099	3.9839	3.9857	4.01	3.7531	3.8089	3.7737	3.7349	3.8261	4.0591	3.6416	3.814	3.743	3.7507	3.7616	3.7338
pos_768	(+)-delta-Cadinene	pos_768	C06394	pos	-	-	map01100;map01110;map00909	Metabolism;Metabolism;Metabolism	Global and overview maps;Global and overview maps;Metabolism of terpenoids and polyketides	Lipids and lipid-like molecules	Prenol lipids	Sesquiterpenoids	2.8156	3.0387	3.3194	3.2138	2.6848	3.25	3.2732	3.2466	3.1883	2.8368	3.3261	2.7326	2.5165	2.9984	3.0363	2.5623	3.0409	3.0831	3.095	3.0649	2.9188	3.0545	3.1803	3.0241	3.0615	3.0673	3.0622	3.1284
pos_1629	(±)-1,5-Hexanediol	pos_1629	-	pos	-	-	-	-	-	Lipids and lipid-like molecules	Fatty Acyls	Fatty alcohols	2.7013	2.7149	2.68	2.7335	2.7382	2.7217	2.7481	2.7776	2.7571	2.7461	2.7615	2.7742	2.9285	2.8649	2.9187	2.9134	2.9161	2.9024	2.912	2.8756	2.864	3.0148	2.7559	2.7535	2.7022	2.7183	2.7003	2.7375
pos_159	(±)12,13-DiHOME	pos_159	-	pos	-	-	-	-	-	-	-	-	3.0217	2.8585	2.4098	2.8078	2.6036	1.9812	2.9154	2.9545	2.8426	2.8583	3.0644	2.268	2.4434	2.7159	3.214	2.2505	2.9955	2.568	2.9085	2.7697	2.906	2.9348	2.8639	2.6473	2.7473	2.7894	2.7317	2.7258
pos_115	(±)7-epi Jasmonic Acid	pos_115	-	pos	-	-	-	-	-	-	-	-	2.886	3.2576	3.0466	2.7852	3.5621	2.9104	2.5427	2.9673	2.6383	2.8448	2.8338	2.7017	3.3245	3.0683	2.8789	3.1714	2.4137	2.7727	2.3271	2.4793	2.4065	2.6388	2.5674	2.5155	3.0207	3.0056	2.9989	2.9919
neg_14	(±)9-HpODE	neg_14	-	neg	-	-	-	-	-	-	-	-	3.3682	3.7071	3.6228	3.4586	3.9996	3.6407	3.5127	3.8811	3.8332	3.8289	3.6681	3.7263	3.722	3.3656	3.6093	3.8861	3.2073	3.8235	3.3495	3.4108	3.3418	3.3636	3.3932	3.2593	3.697	3.7156	3.7035	3.7028
neg_123	(±)Abscisic Acid	neg_123	-	neg	-	-	-	-	-	-	-	-	2.934	3.4686	3.0902	3.2365	3.2691	3.4551	3.4054	3.4523	3.3712	3.459	3.5539	3.3724	3.8334	3.6628	3.623	3.6954	3.2997	3.4873	3.2837	3.3112	3.3194	3.3672	3.1707	3.3789	3.3616	3.4027	3.4014	3.4147
neg_18	(±)-Catechin	neg_18	-	neg	-	-	-	-	-	-	-	-	4.813	4.5297	4.6755	4.8247	4.1236	4.7045	4.812	4.7773	4.8405	4.7668	4.7635	4.8185	4.3559	4.5423	4.7893	4.5548	4.7613	4.813	4.7881	4.4875	4.8052	4.7642	4.7984	4.7522	4.7097	4.696	4.6928	4.7065
pos_5510	(±)-Naringenin	pos_5510	-	pos	-	-	-	-	-	-	-	-	3.1418	2.9728	3.2604	3.1242	3.0725	3.0581	2.5404	2.5306	2.4491	2.4931	2.6393	2.1038	2.6185	2.8496	2.9181	2.7062	2.9516	2.9213	3.0271	3.1316	3.2328	3.1418	3.1397	3.2014	2.9771	2.9717	2.9489	2.9683
neg_3816	(12S,15S)-15-O-Demethyl-10,29-dideoxy-11,12-dihydro-striatin C	neg_3816	-	neg	-	-	-	-	-	Lipids and lipid-like molecules	Prenol lipids	Diterpenoids	1.5114	1.1019	1.6763	1.58	1.5655	1.6259	1.6585	1.7799	1.844	1.5237	1.9173	1.8292	0.9218	1.8256	1.7464	0.8255	1.5351	1.793	1.4688	0.8144	1.6181	0.8075	0.9052	0.8723	1.6603	1.7728	1.7017	1.8892
neg_730	(1alpha,2alpha,4betaH,6alpha,8R)-p-Menthane-2,6,8,9-tetrol	neg_730	-	neg	-	-	-	-	-	Lipids and lipid-like molecules	Prenol lipids	Monoterpenoids	2.4682	2.1428	2.6422	2.3558	2.3565	1.9445	1.1411	0.6469	0.6527	0.6393	0.8467	0.6674	2.5814	2.6898	2.2704	1.6478	0.603	2.273	1.6522	1.3583	1.8455	2.1094	1.6313	1.5864	2.1029	2.1168	2.1408	2.0672
pos_2253	(1R,2R,4S)-p-Menthane-1,2,8-triol 8-glucoside	pos_2253	-	pos	-	-	-	-	-	Organic oxygen compounds	Organooxygen compounds	Carbohydrates and carbohydrate conjugates	4.7486	4.6874	4.733	4.813	4.4358	4.7283	4.6325	4.5918	4.5914	4.7491	4.5714	4.6416	4.2238	4.4406	4.4412	4.3613	4.5389	4.6695	4.6218	4.7637	4.6603	4.9227	4.6996	4.6368	4.624	4.6345	4.6434	4.633
pos_1433	(1S,2R,3S)-2,3-Dihydro-4-(4-hydroxyphenyl)-1H-phenalene-1,2,3-triol	pos_1433	-	pos	-	-	-	-	-	Benzenoids	Naphthalenes	Phenylnaphthalenes	4.6788	4.5953	4.6137	4.7905	4.1343	4.5453	4.6016	4.3901	4.5027	4.5268	4.5017	4.3535	3.9423	4.4393	4.4531	4.0524	4.5056	4.6238	4.524	4.5558	4.5624	4.8149	4.5078	4.5317	4.5045	4.5387	4.5262	4.5387
neg_2760	(1S,2R,4R,8S)-p-Menthane-2,8,9-triol 2-glucoside	neg_2760	-	neg	-	-	-	-	-	Lipids and lipid-like molecules	Prenol lipids	Terpene glycosides	3.1932	3.0816	3.053	2.9055	3.2927	2.8639	3.1864	3.1061	3.1482	2.889	3.3621	3.0737	2.6998	2.7024	3.3192	2.9489	3.3666	2.9253	3.6794	3.8341	3.6278	3.7713	3.5995	3.6408	3.3258	3.3556	3.3412	3.3483
pos_5522	(24R)-5b,8b-Epidioxyergosta-6,22E-dien-3b-ol 3-glucoside	pos_5522	-	pos	-	-	-	-	-	Lipids and lipid-like molecules	Steroids and steroid derivatives	Steroidal glycosides	3.1604	2.9674	3.349	3.1457	2.9892	3.1092	1.5477	1.4646	1.5909	1.7825	1.8425	1.0916	2.1666	2.0639	2.2077	2.2039	2.1969	2.4057	1.3294	1.3065	1.6916	1.9843	1.7665	1.8721	2.3208	2.3795	2.5154	2.4333
neg_6001	(2E,4E)-2,7-Dimethyl-2,4-octadienedioic acid	neg_6001	-	neg	-	-	-	-	-	Lipids and lipid-like molecules	Fatty Acyls	Fatty acids and conjugates	1.1375	1.2302	1.0156	1.0164	2.3567	1.4148	2.181	1.9165	1.6799	2.2075	2.0036	1.6431	2.5054	2.6124	2.4316	2.3275	1.9577	2.8115	0.7198	0.7405	0.8663	0.7338	0.7346	1.5391	1.8791	1.9409	1.743	2.0185
neg_7189	(2R,6x)-7-Methyl-3-methylene-1,2,6,7-octanetetrol 2-glucoside	neg_7189	-	neg	-	-	-	-	-	Lipids and lipid-like molecules	Fatty Acyls	Fatty acyl glycosides	1.8917	1.7618	1.9244	1.8199	1.5576	1.9604	0.9987	1.3559	1.3569	0.0311	1.8155	0.0337	0.024	0.0638	0.0284	0.6707	1.2774	0.0321	1.9257	1.9554	1.8899	1.7066	1.8927	1.7823	1.7546	1.6205	1.805	1.7474
pos_6565	(2S,2'S)-Pyrosaccharopine	pos_6565	-	pos	-	-	-	-	-	-	-	-	2.1342	2.3918	2.2234	1.688	2.3472	1.4733	0.9807	1.6216	0.9997	0.2099	1.7752	0.8365	2.793	2.7704	2.55	2.3463	0.9936	2.1976	0.1975	0.2044	0.204	1.609	0.2115	0.9541	2.0506	1.9572	2.0393	1.9546
neg_2092	(3,4,5,6-tetrahydroxyoxan-2-yl)methyl 3-(4-hydroxy-3-methoxyphenyl)prop-2-enoate	neg_2092	-	neg	-	-	-	-	-	Phenylpropanoids and polyketides	Cinnamic acids and derivatives	Hydroxycinnamic acids and derivatives	2.755	2.6702	2.82	2.6914	2.749	2.9665	3.0727	2.9589	3.0437	2.9141	2.9114	3.2661	3.0577	3.0222	3.034	3.2599	2.9412	3.1683	3.0175	3.0105	3.0433	3.5279	3.0775	2.948	3.0374	2.989	2.9916	2.9933
neg_3884	(3,4,5,6-tetrahydroxyoxan-2-yl)methyl acetate	neg_3884	-	neg	-	-	-	-	-	-	-	-	2.0407	2.0271	2.0514	2.0276	1.3221	2.0131	2.0398	2.3349	2.0182	2.1514	2.1675	2.3116	0.7934	2.2721	2.1861	0.8949	2.0287	2.1572	1.9411	1.5113	2.0873	1.2126	2.1358	1.2974	2.2328	1.9088	2.1677	2.1927
pos_686	(3b,16a,20R)-25-Acetoxy-3,16,20,22-tetrahydroxy-5-cucurbiten-11-one 3-glucoside	pos_686	-	pos	-	-	-	-	-	Lipids and lipid-like molecules	Steroids and steroid derivatives	Steroidal glycosides	3.9037	3.9539	3.9827	3.7573	3.8077	3.8856	3.2349	3.2558	3.1504	3.3852	3.2646	3.2694	3.033	3.0234	3.5988	3.4853	3.8098	3.2039	3.4007	3.4258	3.4397	3.7332	3.32	3.4297	3.4847	3.4977	3.5375	3.542
neg_3029	(3b,20R,22R)-3,20,27-Trihydroxy-1-oxowitha-5,24-dienolide 3-glucoside	neg_3029	-	neg	-	-	-	-	-	Lipids and lipid-like molecules	Steroids and steroid derivatives	Steroid lactones	1.8988	2.2422	2.0895	1.7433	2.2071	1.9723	2.2286	1.7356	2.1298	2.0881	2.1341	2.2825	1.2413	1.6705	2.3125	2.4157	2.6849	1.9262	2.6748	2.5419	2.6189	2.5968	2.7166	2.6972	2.2699	2.3213	2.3425	2.457
neg_5411	(3b,9R)-5-Megastigmene-3,9-diol 9-[apiosyl-(1->6)-glucoside]	neg_5411	-	neg	-	-	-	-	-	Lipids and lipid-like molecules	Fatty Acyls	Fatty acyl glycosides	2.6398	2.4787	2.948	2.7689	2.3508	2.7211	2.7018	2.5794	2.6262	2.7547	2.6999	2.5757	2.1455	2.5717	3.3305	2.9213	3.2975	2.9645	2.6015	3.0567	2.7213	3.1343	2.6363	2.8018	2.779	2.8002	2.7963	2.8196
pos_3390	(3beta,5alpha,24R)-Stigmast-8(14)-en-3-ol	pos_3390	-	pos	-	-	-	-	-	Lipids and lipid-like molecules	Steroids and steroid derivatives	Stigmastanes and derivatives	2.5629	2.7137	2.7926	2.553	2.6328	2.6875	2.7107	2.7331	2.6991	2.6763	2.7231	2.7003	2.1967	2.5279	2.5383	2.2849	2.5333	2.4252	2.3697	2.2735	2.4809	2.1966	2.5845	2.8635	2.6623	2.582	2.5855	2.5629
pos_1969	(3R, 6'Z)-3,4-Dihydro-8-hydroxy-3-(6-pentadecenyl)-1H-2-benzopyran-1-one	pos_1969	-	pos	-	-	-	-	-	Organoheterocyclic compounds	Benzopyrans	2-benzopyrans	1.8472	2.6476	2.1473	1.5108	3.1349	2.006	1.1689	1.8173	1.0156	1.3319	1.8832	1.1886	1.8116	1.1141	0.6289	1.9104	1.4717	0.6821	1.4007	2.1638	1.5447	1.9219	1.7878	1.9053	2.0374	2.1174	2.1154	2.1144
pos_5645	(3S,5R,6R,7E)-3,5,6-Trihydroxy-7-megastigmen-9-one	pos_5645	-	pos	-	-	-	-	-	-	-	-	1.0454	1.1911	1.291	0.6968	1.5705	1.753	1.8157	2.0172	2.0086	2.1245	1.9275	2.1359	1.3521	0.6542	1.435	2.0191	2.1128	1.658	0.9644	1.0349	0.7146	1.8677	1.4156	0.8543	1.7444	1.8204	1.7548	1.815
neg_6742	(3S,5R,6S,7E,9x)-7-Megastigmene-3,6,9-triol 9-glucoside	neg_6742	-	neg	-	-	-	-	-	Lipids and lipid-like molecules	Fatty Acyls	Fatty acyl glycosides	0.0001	0.2958	0.0054	0.0001	0.0001	2.2703	1.2263	1.9462	1.7422	2.0529	1.2067	2.3419	1.1834	0.0001	1.2494	2.5199	2.0587	1.3928	1.633	1.6216	1.458	1.9695	1.3845	0.0568	1.7257	1.6985	1.6174	1.6045
pos_6103	(4R,6S)-p-Menth-1-ene-4,6-diol 4-glucoside	pos_6103	-	pos	-	-	-	-	-	Lipids and lipid-like molecules	Prenol lipids	Terpene glycosides	1.8704	2.188	2.1629	2.2487	2.2148	1.9503	2.2865	2.2176	2.3172	2.397	2.3727	2.055	1.3115	1.6625	2.3685	1.8588	2.4996	2.1146	2.8204	2.9796	2.8645	3.1599	2.8484	2.9359	2.5266	2.4807	2.4585	2.4782
neg_3423	(4Z,9a)-9-(3-Methyl-2-butenoyloxy)-4,10(14)-oplopadien-3-one	neg_3423	-	neg	-	-	-	-	-	Lipids and lipid-like molecules	Prenol lipids	Sesquiterpenoids	1.5979	2.0798	1.197	1.6014	2.433	1.6578	1.9331	1.9996	1.9667	1.8532	2.0214	2.1629	1.8897	1.4011	1.6984	2.278	1.6249	1.7211	1.1036	1.634	1.2721	1.6913	1.7157	1.4328	1.8438	1.8362	1.9405	1.9741
pos_2617	(6beta,22E)-6-Hydroxystigmasta-4,22-dien-3-one	pos_2617	-	pos	-	-	-	-	-	Lipids and lipid-like molecules	Steroids and steroid derivatives	Stigmastanes and derivatives	2.0612	1.9388	1.6927	2.0332	1.5558	2.4535	1.867	2.13	2.1116	1.8566	1.892	2.2296	1.2624	1.1561	1.3746	2.3971	1.6105	1.8511	2.4327	2.5786	2.3967	2.6665	2.6574	2.5078	2.2997	2.2749	2.297	2.3493
neg_6852	(7'R)-(+)-Lyoniresinol 9'-glucoside	neg_6852	-	neg	-	-	-	-	-	Lignans, neolignans and related compounds	Lignan glycosides	-	2.2277	1.6853	2.1882	2.1278	1.3102	2.5734	2.2481	2.178	2.1444	2.388	1.9837	2.5657	1.6102	1.662	2.038	2.3679	2.3007	2.5233	2.4775	2.5748	2.3949	2.316	2.5297	2.2968	2.2416	2.1716	2.216	2.1863
neg_2395	(7R*,8R*)-3-Methoxy-3',4,7,9,9'-pentahydroxy-8,4'-oxyneolignan 4-xyloside	neg_2395	-	neg	-	-	-	-	-	Lignans, neolignans and related compounds	Lignan glycosides	-	1.0815	0.8197	1.3126	1.201	0.7832	1.0283	1.9187	1.6687	1.9765	1.8827	1.7931	2.0184	0.7674	0.7947	1.4631	0.8679	2.0456	1.9619	1.7125	1.9981	1.7366	1.8009	1.7489	1.562	1.6712	1.5616	1.7083	1.6354
neg_1445	(7'R,8'R)-4,7'-Epoxy-3',5-dimethoxy-4',9,9'-lignanetriol 9'-glucoside	neg_1445	-	neg	-	-	-	-	-	-	-	-	4.7567	4.6613	4.7482	4.8133	4.5832	4.7363	4.9032	4.5725	4.8231	4.6643	4.7952	4.7172	4.3265	4.6052	4.566	4.5527	4.7701	4.8345	4.8521	4.945	4.8775	4.8094	4.898	4.8797	4.7576	4.7569	4.7632	4.7638
pos_5745	(7'R,8'R)-4,7'-Epoxy-3'-methoxy-4',5,9,9'-lignanetetrol 9'-glucoside	pos_5745	-	pos	-	-	-	-	-	-	-	-	1.9961	1.5375	1.8361	1.8	1.4859	1.9459	2.0416	2.0291	2.0461	1.9248	1.854	2.1396	1.4708	1.4706	2.1877	1.9051	2.471	1.8889	2.0415	1.8288	2.1896	2.3436	2.2156	2.1613	1.8931	1.8631	1.9098	1.7269
pos_2701	(9S,10S)-9,10-dihydroxyoctadecanoate	pos_2701	C15988	pos	-	-	-	-	-	Lipids and lipid-like molecules	Fatty Acyls	Fatty acids and conjugates	2.145	2.3716	2.0929	2.0753	2.6488	2.1989	2.3396	2.3152	2.2562	2.2399	2.4991	2.1026	2.4475	2.1632	2.3289	2.426	2.2402	2.1695	2.0929	2.15	2.1709	2.5592	2.0473	1.7911	2.3089	2.3437	2.3122	2.3232
pos_5407	(9Z,12Z,14E)-16-Hydroxy-9,12,14-octadecatrienoic acid	pos_5407	-	pos	-	-	-	-	-	Lipids and lipid-like molecules	Fatty Acyls	Lineolic acids and derivatives	1.1197	1.2529	2.4144	2.055	1.5205	1.7145	1.9024	1.9827	1.8828	2.0453	2.0774	1.7253	1.0106	2.1304	1.2191	1.4939	1.367	2.1167	1.0838	1.884	1.1	2.3815	1.9437	2.1827	2.0151	2.0833	2.109	1.9283
pos_1498	(E)-8-Hydroxy-2-octene-4,6-diynoic acid	pos_1498	-	pos	-	-	-	-	-	Lipids and lipid-like molecules	Fatty Acyls	Fatty acids and conjugates	2.4503	2.4246	2.5144	2.2573	2.0934	2.3613	2.5606	2.5654	2.4867	2.4433	2.3968	2.3665	1.7944	1.9271	2.1238	2.1319	2.3107	2.39	2.3445	2.5568	2.4419	2.4734	2.3753	2.3763	2.3856	2.571	2.3677	2.5246
pos_1334	(R)-(+)-Pulegone	pos_1334	C09893	pos	-	-	map01110;map00902	Metabolism;Metabolism	Global and overview maps;Metabolism of terpenoids and polyketides	Lipids and lipid-like molecules	Prenol lipids	Monoterpenoids	3.1336	3.2609	3.0389	3.1934	3.0424	3.0065	3.1326	3.0152	3.1172	3.1646	3.2153	3.1641	2.1215	2.5628	2.7346	2.4162	2.7574	2.6514	2.7193	3.1478	2.8027	3.1686	2.7744	2.7888	2.9311	3.037	2.9772	3.0113
neg_5469	(R)-3-Hydroxy-5-phenylpentanoic acid	neg_5469	-	neg	-	-	-	-	-	Organic acids and derivatives	Hydroxy acids and derivatives	Medium-chain hydroxy acids and derivatives	1.4368	1.4816	1.4593	0.5109	1.8625	1.107	2.2671	1.9125	2.2712	1.8826	2.2592	2.2415	1.4967	1.8841	2.1516	2.2516	2.5314	2.0699	1.936	1.7343	1.8059	1.7586	1.6803	1.9308	1.9172	1.913	1.8935	1.9948
pos_5077	(S)-(-)-Perillyl alcohol	pos_5077	C02452	pos	-	-	map01110;map00903;map00902	Metabolism;Metabolism;Metabolism	Global and overview maps;Metabolism of terpenoids and polyketides;Metabolism of terpenoids and polyketides	Lipids and lipid-like molecules	Prenol lipids	Monoterpenoids	2.2542	2.2263	2.0874	2.3078	2.3553	2.0933	2.241	2.1509	2.2426	2.066	2.3343	2.2152	1.1852	1.1849	2.1827	2.1164	2.3545	1.7443	2.5067	2.3143	2.5926	2.8626	2.515	2.5472	2.3082	2.3792	2.2639	2.2991
pos_6355	(S)-2,3-Dihydro-3,5-dihydroxy-2-oxo-3-indoleacetic acid 5-glucoside	pos_6355	-	pos	-	-	-	-	-	Organic oxygen compounds	Organooxygen compounds	Carbohydrates and carbohydrate conjugates	2.895	2.6059	2.8701	2.8787	2.1899	3.0727	2.622	2.8427	2.8119	2.9192	2.602	2.9613	2.6297	2.5241	2.7774	2.5408	2.7357	2.9672	2.9538	3.0767	3.0217	3.4668	3.0384	3.0138	2.8387	2.8371	2.8467	2.8333
neg_6367	(S)-4',5,7-Trihydroxy-6-prenylflavanone	neg_6367	C09832	neg	-	-	-	-	-	Phenylpropanoids and polyketides	Flavonoids	Flavans	2.2301	2.3806	2.3893	2.4008	1.7338	2.8144	2.5253	2.7986	2.4988	2.7089	2.5006	2.49	2.7297	2.6653	2.7888	2.5673	2.1076	2.8312	2.6801	2.4856	2.4562	2.3622	2.5132	2.4569	2.4562	2.5984	2.5142	2.5608
pos_6558	(S)-5'-Deoxy-5'-(methylsulfinyl)adenosine	pos_6558	-	pos	-	-	-	-	-	Nucleosides, nucleotides, and analogues	5'-deoxyribonucleosides	-	3.2485	3.059	3.3355	3.452	2.7584	3.3091	3.3182	3.2824	3.2021	3.3527	3.3337	3.022	3.1285	3.0781	3.1251	3.1565	3.1781	3.4646	3.2705	3.5199	3.4472	4.0217	3.4647	3.3904	3.2794	3.252	3.2485	3.2407
pos_3235	(S)-Homostachydrine	pos_3235	C08283	pos	-	-	-	-	-	Organic acids and derivatives	Carboxylic acids and derivatives	Amino acids, peptides, and analogues	2.4575	2.5739	2.5778	2.6722	2.5898	2.6468	2.7289	2.6633	2.64	2.5844	2.532	2.662	2.2097	2.316	2.4209	2.3606	2.3914	2.4389	2.4735	2.3646	2.3764	2.7758	2.7394	2.5304	2.5419	2.4864	2.2773	2.487
neg_6861	(S)-Isosclerone	neg_6861	-	neg	-	-	-	-	-	-	-	-	1.5626	1.8553	0.6865	0.6846	1.8212	0.7206	2.1668	2.3027	2.1423	1.776	2.2989	1.8893	2.8423	2.7413	2.6001	2.5105	0.6708	2.7811	2.2983	2.0146	2.2477	2.7939	2.2046	2.2654	2.2327	2.3392	2.2305	2.3142
pos_3595	(S)-Isowillardiine	pos_3595	C08289	pos	-	-	-	-	-	Organic acids and derivatives	Carboxylic acids and derivatives	Amino acids, peptides, and analogues	1.4043	1.4579	1.3679	1.4497	1.644	1.6103	1.5773	1.7487	1.6338	1.6714	1.6464	1.542	2.0212	2.1632	2.1181	1.9241	2.0932	1.8787	1.998	1.9808	2.0432	2.146	1.5022	1.7904	1.6283	1.643	1.4797	1.583
neg_38	(S)-Multifidol 2-[apiosyl-(1->6)-glucoside]	neg_38	-	neg	-	-	-	-	-	Organic oxygen compounds	Organooxygen compounds	Carbohydrates and carbohydrate conjugates	3.7618	3.7018	3.8193	3.7224	3.7165	4.0035	3.7353	3.9635	3.8436	4.0052	3.7101	3.9074	3.9644	3.8522	3.9945	4.0297	4.0516	4.0524	3.989	3.9876	3.9999	3.8428	3.9902	4.0335	3.9514	3.9229	3.9216	3.9141
neg_5317	(S)-Nerolidol 3-O-[a-L-rhamnopyranosyl-(1->2)-b-D-glucopyranoside]	neg_5317	-	neg	-	-	-	-	-	Lipids and lipid-like molecules	Fatty Acyls	Fatty acyl glycosides	2.893	3.345	3.5733	3.3359	3.0537	3.0583	2.5669	2.735	2.6147	2.7129	2.6025	2.2337	2.4376	3.1046	3.1225	2.7371	3.1205	3.0954	1.5264	2.393	1.7834	2.3691	2.0993	1.8625	2.9095	2.894	2.9255	2.91
neg_6084	(S)-Oleuropeic acid	neg_6084	-	neg	-	-	-	-	-	Lipids and lipid-like molecules	Prenol lipids	Monoterpenoids	0.6026	0.816	0.6324	0.8469	0.5798	0.7885	1.7707	0.8723	1.6269	0.8578	1.7045	1.3982	0.5659	1.4146	1.3962	0.8095	1.6763	1.8494	2.6255	2.5384	2.5719	2.731	2.5193	2.5731	2.0952	2.1538	2.0686	2.1021
pos_6561	(S,S)-Nt-Histidinylalanine	pos_6561	-	pos	-	-	-	-	-	Organic acids and derivatives	Carboxylic acids and derivatives	Amino acids, peptides, and analogues	0.9931	2.3489	2.4083	0.6234	1.0954	2.0621	2.4268	2.6089	1.6214	2.5373	2.6126	2.1078	2.6339	2.5247	2.6535	2.338	2.6023	2.5248	2.7005	2.7624	2.6876	2.3704	2.6949	2.7193	1.8203	1.8145	1.8203	1.7822
pos_4532	(x)-2-Heptanol glucoside	pos_4532	-	pos	-	-	-	-	-	Lipids and lipid-like molecules	Fatty Acyls	Fatty acyl glycosides	1.0255	1.1373	1.9214	1.9226	0.5892	2.5257	1.9181	2.75	2.5617	3.0673	2.158	2.2321	1.0263	0.5775	1.7239	1.9557	1.0821	2.1142	2.0783	2.3401	2.0487	1.8469	2.5433	2.5708	2.409	2.2721	2.2484	2.3132
pos_1918	[Gallocatechin(4alpha->8)]2catechin	pos_1918	-	pos	-	-	-	-	-	Phenylpropanoids and polyketides	Flavonoids	Biflavonoids and polyflavonoids	3.7542	3.1803	3.6843	3.5179	3.2797	3.4153	3.4264	3.2268	3.4557	3.2717	3.4853	2.8943	3.1157	3.4821	3.3555	2.8009	3.338	3.3941	3.5628	3.4894	3.6257	3.7604	3.536	3.6636	3.434	3.4398	3.4438	3.434
pos_1624	1-(1-Propenylthio)propyl propyl disulfide	pos_1624	-	pos	-	-	-	-	-	Organosulfur compounds	Organic disulfides	Dialkyldisulfides	1.6055	1.7167	1.6388	1.6433	1.6899	1.7066	1.7719	1.7047	1.7258	1.7593	1.7234	1.8103	1.5939	1.6601	1.7019	1.8035	1.625	1.6052	1.6134	1.5117	1.7589	1.7813	1.6726	1.6603	1.6917	1.7664	1.7179	1.7153
pos_1626	1-(2-Thienyl)-1,2-propanedione	pos_1626	-	pos	-	-	-	-	-	Organooxygen compounds	Carbonyl compounds	Ketones	2.2613	2.2774	2.2429	2.2136	2.2331	2.1447	2.2484	2.3086	2.3026	2.293	2.3392	2.3111	2.5001	2.4012	2.4047	2.4296	2.4118	2.4369	2.4444	2.4091	2.402	2.5499	2.3336	2.3106	2.219	2.3185	2.2695	2.267
pos_6232	1-(3-Methylbutanoyl)-6-apiosylglucose	pos_6232	-	pos	-	-	-	-	-	Lipids and lipid-like molecules	Fatty Acyls	Fatty acyl glycosides	2.9432	2.4449	2.7339	2.9534	1.739	3.0153	2.8864	2.9856	3.0179	3.1139	2.8733	3.0829	2.4036	2.4723	2.877	3.1463	3.1014	3.0615	3.1093	3.148	3.1182	3.4023	3.1001	2.9121	2.881	2.8137	2.8791	2.8655
pos_5943	1-(4-Hydroxy-3-methoxyphenyl)-7-phenyl-3,5-heptanedione	pos_5943	-	pos	-	-	-	-	-	Phenylpropanoids and polyketides	Diarylheptanoids	Linear diarylheptanoids	3.0194	2.8917	3.2113	2.968	2.8749	2.9497	3.4364	2.973	3.334	3.008	3.3452	3.3495	2.5983	3.3704	3.0769	2.9612	3.4435	3.542	3.5903	3.5567	3.5855	3.7677	3.5491	3.6095	3.3667	3.315	3.3312	3.3296
pos_2622	1,1,4,8-tetramethyl-cis,cis,4,7,10-cycloundecatriene	pos_2622	-	pos	-	-	-	-	-	-	-	-	2.4744	2.55	2.4434	2.6472	2.1369	2.5395	2.5463	2.3429	2.5269	2.3093	2.6513	2.1186	1.989	2.2731	2.301	1.9172	2.3346	2.2144	2.2619	2.6908	2.399	3.0232	2.2356	2.556	2.4711	2.3839	2.4124	2.4383
pos_3021	1,17-Heptadecanediol	pos_3021	-	pos	-	-	-	-	-	Lipids and lipid-like molecules	Fatty Acyls	Fatty alcohols	2.5218	2.7907	2.5223	2.6461	2.9165	2.9626	2.6873	2.9448	2.764	2.8243	2.6415	2.9151	2.9555	2.7601	2.6888	2.91	2.4439	2.8336	2.6098	2.7037	2.6965	1.3398	2.5191	2.5383	2.5473	2.609	2.5411	2.6575
pos_4687	1,25-Dihydroxyvitamin D3 3-glycoside	pos_4687	-	pos	-	-	-	-	-	-	-	-	2.6348	2.4479	2.6151	2.596	2.2458	2.7425	2.591	3.04	2.8394	2.6856	2.8004	2.7382	2.9152	2.7641	2.858	2.8471	2.3674	2.7855	2.4037	2.5645	2.5006	1.8879	2.4259	2.542	2.6523	2.6366	2.7131	2.7077
neg_8	1,2-Anhydridoniveusin	neg_8	-	neg	-	-	-	-	-	Lipids and lipid-like molecules	Fatty Acyls	Fatty acid esters	3.9343	3.9741	3.9176	4.2938	3.408	4.1464	4.1311	3.9594	4.0724	4.0804	3.9613	3.9961	3.2455	3.5772	3.7554	3.5181	3.905	4.1028	3.9474	3.9882	3.9461	3.9845	3.9433	3.9231	3.9294	3.9522	3.9604	3.9599
neg_6216	1,2-Dihydronaphthalene-1,2-diol	neg_6216	C06205	neg	-	-	-	-	-	Benzenoids	Naphthalenes	-	1.3508	2.0019	1.1403	0.4649	2.5528	0.4949	2.2031	2.3617	2.2402	1.9286	2.358	2.0238	3.4021	3.2979	2.9498	3.1609	0.4534	2.7622	1.741	0.735	1.7834	2.4339	1.8266	1.9864	2.5425	2.6036	2.6035	2.5085
neg_4868	1,N2-propanodeoxyguanosine	neg_4868	-	neg	-	-	-	-	-	Nucleosides, nucleotides, and analogues	Nucleoside and nucleotide analogues	-	1.7831	2.2481	1.7212	2.0054	2.3197	2.2352	2.4739	2.4656	2.4215	2.2514	2.3759	2.714	1.9194	2.0443	1.9852	1.9825	2.0769	2.2391	1.9728	1.9016	1.9615	1.5578	1.9841	1.9486	2.21	2.2519	2.3167	2.267
neg_5421	10,20-Dihydroxyeicosanoic acid	neg_5421	-	neg	-	-	-	-	-	Lipids and lipid-like molecules	Fatty Acyls	Fatty acids and conjugates	0.4388	0.3952	0.4113	0.7614	0.3699	1.1492	1.5237	1.8604	1.6749	2.0369	1.6487	1.9595	1.5201	1.1507	1.2885	1.3974	1.6718	1.402	1.4534	1.949	1.6236	1.85	1.8952	1.8462	1.7002	1.6357	1.534	1.4954
neg_6620	10-Acetoxyoleuropein	neg_6620	-	neg	-	-	-	-	-	Lipids and lipid-like molecules	Prenol lipids	Terpene glycosides	4.7391	4.55	4.3348	4.5092	4.3587	4.3866	4.6989	4.6097	4.7859	4.5979	4.6786	4.6377	4.4519	4.6686	4.6824	4.4707	4.6384	4.6971	4.6922	4.5745	4.7453	4.6563	4.6793	4.6408	4.6358	4.5762	4.6132	4.601
pos_3932	11,14,17-Eicosatrienoic acid	pos_3932	C16522	pos	-	-	map01040	Metabolism	Lipid metabolism	Lipids and lipid-like molecules	Fatty Acyls	Fatty acids and conjugates	2.6892	2.6896	2.7111	2.7569	2.4809	2.7647	2.8411	2.7452	2.8201	2.6344	2.7465	2.8599	1.7479	1.9511	2.2838	2.4454	2.4024	2.1337	2.556	2.1526	2.4881	1.7715	3.0411	2.9617	2.8058	2.6549	2.7139	2.7184
pos_5744	11-Oxo-androsterone glucuronide	pos_5744	-	pos	-	-	-	-	-	Lipids and lipid-like molecules	Steroids and steroid derivatives	Steroidal glycosides	4.0465	3.9134	3.9476	4.1381	3.569	3.9317	4.0829	3.9115	3.9797	3.9895	3.982	3.9359	3.2882	3.7015	3.7679	3.576	3.9017	3.9493	3.9712	3.9801	3.9489	4.23	4.0228	4.0515	3.9603	3.9537	3.989	3.9675
pos_2823	12-Hydroxy-8,10-octadecadienoic acid	pos_2823	-	pos	-	-	-	-	-	Lipids and lipid-like molecules	Fatty Acyls	Lineolic acids and derivatives	2.2616	2.4604	2.3735	2.2533	2.525	2.4141	2.5677	2.5029	2.4139	2.4343	2.4462	2.3805	1.9488	2.1448	2.225	2.362	2.0723	2.2971	2.2137	2.2575	2.3242	2.3515	2.1868	2.1916	2.4233	2.2759	2.4163	2.2591
pos_774	12-OPDA	pos_774	C01226	pos	-	-	map01100;map00592;map01110	Metabolism;Metabolism;Metabolism	Global and overview maps;Lipid metabolism;Global and overview maps	-	-	-	1.8327	2.2133	2.0005	2.0415	2.567	2.1706	2.2065	2.4253	2.507	2.4159	2.2814	2.3928	1.5802	1.2221	1.7203	2.5458	2.298	2.0275	1.699	1.578	1.8024	2.4679	2.1316	1.3186	2.2733	2.2362	2.2478	2.2863
neg_3374	13,14-Dihydro PGF-1a	neg_3374	-	neg	-	-	-	-	-	Lipids and lipid-like molecules	Fatty Acyls	Eicosanoids	1.1529	1.3462	0.6726	1.0144	1.9307	1.0942	1.5848	1.6052	1.4108	1.191	1.6408	1.5733	1.6045	1.0779	1.4555	1.1039	0.4855	1.1686	0.8399	0.5105	0.7248	1.1616	1.2879	0.7218	1.0502	1.1018	1.2187	1.0354
pos_2486	13,14-dihydro-15-keto-tetranor Prostaglandin D2	pos_2486	-	pos	-	-	-	-	-	-	-	-	1.9394	2.083	1.8	1.7464	2.1475	1.7246	1.5451	1.7259	1.8038	1.8056	1.7848	1.682	1.3599	1.4212	1.7478	1.7959	1.6253	1.4197	2.033	1.7417	1.9861	2.3714	1.8574	2.0429	1.8993	1.9079	1.9028	1.8917
pos_2705	13-epi-12-oxo Phytodienoic Acid	pos_2705	-	pos	-	-	-	-	-	-	-	-	3.3826	3.5669	3.3886	3.3035	3.8274	3.3399	3.444	3.4308	3.4085	3.2877	3.4569	3.4511	3.3669	3.1997	3.3213	3.6999	3.4931	3.3565	3.3027	3.3626	3.3389	3.6886	3.4382	3.3295	3.4731	3.4845	3.479	3.4678
pos_4322	13-Hydroxy-9-methoxy-10-oxo-11-octadecenoic acid	pos_4322	-	pos	-	-	-	-	-	Lipids and lipid-like molecules	Fatty Acyls	Lineolic acids and derivatives	2.8066	2.7215	2.5203	2.7017	2.4712	2.5167	2.3399	2.3756	2.2815	2.5095	2.4424	2.2605	1.289	1.4774	2.0975	1.6399	2.1402	1.8199	1.5724	2.0053	1.8021	2.1691	2.7089	2.6747	2.5437	2.5116	2.3598	2.4415
pos_909	13'-Hydroxy-alpha-tocopherol	pos_909	-	pos	-	-	-	-	-	Lipids and lipid-like molecules	Prenol lipids	Quinone and hydroquinone lipids	4.4352	4.3999	4.5915	4.5448	4.3953	4.5973	4.8947	4.7158	4.7137	4.7767	4.705	4.802	4.2972	4.3045	4.3112	4.5732	4.5329	4.5371	4.6725	4.7724	4.5522	4.1881	4.7703	4.6566	4.6585	4.6209	4.616	4.6137
neg_5406	13-L-Hydroperoxylinoleic acid	neg_5406	C04717	neg	-	-	map01100;map00591	Metabolism;Metabolism	Global and overview maps;Lipid metabolism	Lipids and lipid-like molecules	Fatty Acyls	Lineolic acids and derivatives	1.8632	2.9377	2.1281	1.7415	3.0679	1.8313	1.947	2.337	2.0423	2.3774	2.137	2.0428	2.3449	1.9601	1.9516	2.1628	0.8909	2.2536	0.9202	1.5062	0.5564	1.1607	1.658	0.9958	2.3959	2.253	2.2364	2.4673
pos_3217	13Z-Docosenamide	pos_3217	-	pos	-	-	-	-	-	-	-	-	4.3044	4.3993	4.5138	4.2428	4.3549	4.2657	4.3809	4.4254	4.3341	4.3772	4.428	4.584	4.3712	4.3089	4.2587	4.2607	4.301	4.2949	4.3186	4.4283	4.2817	4.0625	4.3767	4.3842	4.4359	4.4286	4.4149	4.4227
neg_3682	14-hydroxyclarithromycin	neg_3682	-	neg	-	-	-	-	-	Organic oxygen compounds	Organooxygen compounds	Carbohydrates and carbohydrate conjugates	3.3576	3.4178	3.5597	3.4005	3.6838	3.5395	3.4008	3.615	3.3553	3.7111	3.4774	3.5683	3.6719	3.4775	3.3067	3.6879	3.3532	3.4544	3.2998	3.5507	3.3097	3.1469	3.3684	3.347	3.4623	3.4767	3.4289	3.4952
pos_5141	15-cyclohexyl pentanor PGF2alpha	pos_5141	-	pos	-	-	-	-	-	-	-	-	2.2121	2.4929	2.0971	2.5288	2.8322	2.0363	1.9483	1.8583	2.2094	1.9035	2.0826	1.6852	2.1716	2.1783	1.8914	2.0484	1.631	1.8465	1.3013	1.587	1.3181	1.5051	1.367	1.6451	2.3032	2.2993	2.2577	2.3551
pos_2697	17-[(Benzylamino)methyl]estra-1,3,5(10)-triene-3,17beta-diol	pos_2697	C15163	pos	-	-	-	-	-	-	-	-	1.5825	1.7075	1.7494	1.7764	1.8784	1.8199	2.0037	1.9639	1.8256	1.9198	1.7394	1.9732	1.7595	1.5243	1.6674	1.9955	1.7788	1.4683	1.7631	1.6081	1.747	2.4582	1.8626	1.377	1.8517	1.9766	1.8906	1.9988
pos_4795	17-HDoHE	pos_4795	-	pos	-	-	-	-	-	Lipids and lipid-like molecules	Fatty Acyls	Fatty acids and conjugates	1.7755	1.1595	2.1302	1.562	1.9852	1.915	1.9444	2.1631	1.9471	2.1731	2.0877	2.2249	1.6341	1.7343	1.7016	1.9601	1.8946	1.7326	1.7948	1.854	1.644	2.0133	2.0617	1.7154	2.0476	1.9556	2.0086	2.0952
neg_3920	17-phenyl-18,19,20-trinor-prostaglandin D2	neg_3920	-	neg	-	-	-	-	-	Lipids and lipid-like molecules	Fatty Acyls	Eicosanoids	1.3637	1.3102	1.8693	2.0815	0.5904	1.9131	2.5337	2.2552	2.4918	1.2685	2.1636	2.0495	0.5764	0.6007	1.926	1.097	1.1234	1.6246	1.8924	1.6119	1.9689	2.1613	2.212	1.9518	2.3253	2.1603	2.3493	2.1486
pos_6138	18-Carboxy-dinor-LTE4	pos_6138	-	pos	-	-	-	-	-	Organic acids and derivatives	Carboxylic acids and derivatives	Amino acids, peptides, and analogues	3.457	3.943	3.7267	3.2761	4.2119	3.9255	3.4032	3.8108	3.4672	3.8395	3.5347	3.7446	3.8114	3.4685	3.4288	3.9277	3.0224	3.5202	2.6591	2.9855	2.6305	2.8902	2.9409	2.9561	3.6652	3.7302	3.6959	3.7509
neg_3456	19-Methoxypomolic acid 3-arabinoside	neg_3456	-	neg	-	-	-	-	-	Lipids and lipid-like molecules	Prenol lipids	Triterpenoids	2.2506	1.8618	2.5446	2.3439	1.5901	1.8451	2.4785	2.194	2.3248	1.96	2.4975	0.9281	1.7871	2.2091	2.5602	2.1365	2.7497	2.2437	2.8526	2.8876	2.891	2.7042	2.9563	3.0465	2.5425	2.4735	2.5132	2.5314
neg_5373	1-Acetyl-3,14,20-trihydroxywitha-5,24-dienolide 3-glucoside	neg_5373	-	neg	-	-	-	-	-	Lipids and lipid-like molecules	Steroids and steroid derivatives	Steroid lactones	1.1979	0.5258	0.5446	0.9409	0.4958	1.5172	1.5774	1.4368	1.71	1.2655	1.6203	1.8285	1.2175	0.5071	0.9373	0.9976	1.4984	0.5748	1.7854	1.5459	1.5383	1.6527	0.9472	1.4979	1.3657	1.3309	1.461	1.3164
neg_3453	1-Heptadecanoylglycerophosphoethanolamine	neg_3453	-	neg	-	-	-	-	-	Lipids and lipid-like molecules	Glycerophospholipids	Glycerophosphoethanolamines	1.7644	1.7901	1.66	1.835	1.7089	1.5601	1.8607	1.333	1.4559	1.5997	1.5796	1.6384	1.2744	1.1702	1.2518	1.7907	1.7274	1.7739	1.4246	1.7864	1.5135	1.1291	1.8163	1.726	1.7745	1.5649	1.8185	1.6241
pos_2578	1-Heptanol	pos_2578	-	pos	-	-	-	-	-	Lipids and lipid-like molecules	Fatty Acyls	Fatty alcohols	2.7985	2.9111	2.5116	2.7927	2.8416	2.8945	2.9772	3.04	3.0071	2.9404	3.0054	2.9327	2.8812	3.0387	2.9292	3.0532	2.9435	2.9664	3.0241	2.8407	2.9235	3.0919	2.8559	2.6586	2.9776	2.9134	2.9222	3.0375
pos_2496	1-Hexanol	pos_2496	C00854	pos	-	-	-	-	-	Lipids and lipid-like molecules	Fatty Acyls	Fatty alcohols	2.4324	2.4669	2.2977	2.3133	2.3929	2.6357	2.5748	2.4607	2.4519	2.3493	2.522	2.5449	2.5167	2.3981	2.4794	2.4239	2.2687	2.5985	2.438	2.5046	2.4026	2.8871	2.3473	2.3559	2.4612	2.4299	2.4362	2.4346
neg_679	1-Hexanol arabinosylglucoside	neg_679	-	neg	-	-	-	-	-	Lipids and lipid-like molecules	Fatty Acyls	Fatty acyl glycosides	2.6971	2.5327	2.6889	2.4847	2.8238	2.5013	2.9859	3.1195	3.0379	3.0167	3.0154	3.282	1.9914	1.7613	2.6637	2.4406	2.6435	2.4712	3.5013	3.6656	3.5188	3.5948	3.464	3.4602	3.112	3.1319	3.1434	3.1365
pos_1417	1-Hydroxyepiacorone	pos_1417	-	pos	-	-	-	-	-	Organooxygen compounds	Carbonyl compounds	Ketones	2.5633	2.6362	2.7087	2.5927	2.453	2.3023	2.7407	2.6013	2.7097	2.2932	2.8084	2.1236	1.186	1.1858	2.4068	2.4492	2.8706	2.2333	2.6592	3.1614	2.7453	3.3326	2.7944	3.0081	2.7395	2.6463	2.756	2.707
neg_5502	1-Hydroxyibuprofen	neg_5502	-	neg	-	-	-	-	-	Phenylpropanoids and polyketides	Phenylpropanoic acids	-	1.9597	2.0251	2.0163	2.0029	2.0613	2.025	2.3223	2.2061	2.1796	2.0807	2.1241	2.2632	1.9759	2.002	2.1392	2.0815	2.0297	2.0647	1.844	1.868	1.8258	1.7071	2.0205	1.7968	1.9782	1.9806	2.0883	2.0072
pos_755	1-Linoleoylglycerophosphocholine	pos_755	C04100	pos	-	-	-	-	-	Lipids and lipid-like molecules	Glycerophospholipids	Glycerophosphocholines	4.9339	4.8474	4.7718	4.9225	4.8459	4.7825	4.6357	4.542	4.5961	4.5967	4.573	4.4677	4.5354	4.5007	4.5047	4.5848	4.5989	4.6239	4.5302	4.5459	4.6354	4.4096	4.647	4.6217	4.7067	4.6981	4.7123	4.686
neg_7725	1-Methylinosine	neg_7725	-	neg	-	-	-	-	-	Nucleosides, nucleotides, and analogues	Purine nucleosides	-	3.1714	3.1164	3.3839	2.9747	3.1329	3.28	3.4409	3.3826	3.3385	3.2417	3.4069	3.5011	3.3917	3.4706	3.57	3.513	3.6536	3.4474	3.6982	3.5406	3.6456	3.3529	3.6155	3.6489	3.4522	3.4446	3.4546	3.4215
pos_2384	1-O-alpha-D-Glucopyranosyl-D-mannitol	pos_2384	-	pos	-	-	-	-	-	Lipids and lipid-like molecules	Fatty Acyls	Fatty acyl glycosides	2.6358	2.6962	2.5516	3.0379	1.2735	2.8143	2.7756	2.626	2.6384	2.646	2.6143	2.7077	0.3256	1.4605	2.476	2.6221	2.609	2.6113	2.6311	2.6368	2.4695	2.8426	2.7681	2.7425	2.6628	2.6489	2.6239	2.643
neg_2162	1-O-Caffeoylglucose	neg_2162	C10433	neg	-	-	-	-	-	Organooxygen compounds	Carbohydrates and carbohydrate conjugates	Monosaccharides	3.6879	3.4373	3.6417	3.9301	3.2517	3.9665	3.7388	3.8754	3.8875	3.9933	3.6841	3.9354	3.3115	3.4372	3.6602	3.745	3.7839	3.9906	3.343	3.6117	3.3494	3.4614	3.4338	3.4202	3.6829	3.6466	3.6647	3.6202
pos_412	1-O-Galloyl-beta-D-glucose	pos_412	C01158	pos	-	-	-	-	-	-	-	-	2.9658	3.6532	3.1575	2.5982	3.8448	2.8198	2.7369	3.3005	2.9696	2.8309	3.3259	2.7079	4.231	4.0979	3.6975	3.8538	3.2144	2.9897	2.8746	2.9521	2.8457	3.1044	2.7345	3.0431	3.4873	3.498	3.5068	3.4904
neg_5078	1-Oleoylglycerophosphoserine	neg_5078	-	neg	-	-	-	-	-	Lipids and lipid-like molecules	Glycerophospholipids	Glycerophosphoserines	2.2741	2.3668	2.1117	2.0567	2.3197	2.2226	2.109	1.9977	1.9971	1.7972	2.1053	1.8713	2.157	2.055	2.0608	2.2548	2.0247	2.1492	1.8274	1.9177	1.9559	1.7709	2.0029	1.9121	2.1087	2.1483	2.1531	2.1897
pos_4300	1-Palmitoyl Lysophosphatidic Acid	pos_4300	-	pos	-	-	-	-	-	-	-	-	2.68	2.8193	2.6742	1.9214	3.1913	1.8428	1.144	1.6718	1.2425	0.8504	2.0046	1.3804	2.8785	2.5363	2.543	2.9198	2.6303	1.9028	0.8221	1.605	0.8371	1.4752	0.854	0.8402	2.2899	2.2914	2.3281	2.406
pos_932	1-Palmitoyl-2-linoleoyl PE	pos_932	-	pos	-	-	-	-	-	-	-	-	4.3625	4.507	4.248	4.4664	4.3589	4.4757	4.1686	4.2806	4.1396	4.1165	4.2075	3.9817	4.6356	4.6646	4.5344	4.4546	4.4424	4.3874	4.1819	4.1695	4.2262	4.0974	4.0267	4.2338	4.1368	4.1629	4.1995	4.2186
neg_4942	1-palmitoyl-dihydroxyacetone-phosphate	neg_4942	C01192	neg	-	-	-	-	-	Organooxygen compounds	Carbonyl compounds	Ketones	1.8678	2.3845	2.1993	0.6479	2.5826	1.6937	1.7337	1.6307	1.784	0.8483	1.9866	1.4534	2.1456	1.71	1.8015	2.2318	1.662	1.3225	1.2039	0.6628	1.3895	1.3124	1.3522	1.5953	1.8423	2.0035	1.9477	1.9673
pos_1925	1-Penten-3-ol	pos_1925	-	pos	-	-	-	-	-	Organooxygen compounds	Alcohols and polyols	Secondary alcohols	1.8574	1.7461	1.7858	1.6839	1.6816	1.8609	1.7935	1.8539	1.8087	1.8579	1.683	1.8076	2.0488	1.9839	1.8941	2.0547	1.9448	1.7869	2.1719	1.849	1.9697	2.3589	1.7918	1.9642	1.5929	1.7067	1.6462	1.7546
neg_2622	1-Salicylate glucuronide	neg_2622	-	neg	-	-	-	-	-	Organic oxygen compounds	Organooxygen compounds	Carbohydrates and carbohydrate conjugates	2.0465	1.6736	2.0711	2.1612	1.0933	2.2787	2.4084	2.132	2.4136	1.5885	2.3165	2.3678	2.0382	2.1376	2.0185	2.0497	1.9907	2.5598	1.8755	1.8882	1.6791	2.3792	1.6658	2.0099	2.1755	2.1087	2.0675	2.1346
pos_4678	1-Undecanol	pos_4678	-	pos	-	-	-	-	-	Lipids and lipid-like molecules	Fatty Acyls	Fatty alcohols	2.3527	2.3971	2.2961	2.3901	2.2856	2.5617	2.5184	2.4715	2.3644	2.3986	2.4791	2.5556	2.4661	2.4494	2.4091	2.4607	2.4251	2.4881	2.4229	2.5319	2.27	2.0313	2.4076	2.4496	2.456	2.359	2.4036	2.4714
neg_2356	2''-(6''-p-Coumaroylglucosyl)quercitrin	neg_2356	-	neg	-	-	-	-	-	Phenylpropanoids and polyketides	Flavonoids	Flavonoid glycosides	1.4413	1.9863	1.9325	1.9718	1.3453	2.2213	2.7131	2.6538	2.5684	2.8037	2.5982	2.6886	1.9783	2.1291	2.0641	2.2042	1.3931	2.6669	1.7886	1.7177	2.0093	1.4205	2.0475	2.2169	2.321	2.285	2.2625	2.1136
neg_3943	2(R)-hydroxydocosanoic acid	neg_3943	-	neg	-	-	-	-	-	Lipids and lipid-like molecules	Fatty Acyls	Fatty acids and conjugates	1.9424	1.6622	1.6695	1.5158	1.8548	1.9271	1.2025	1.8868	1.6156	1.334	1.8372	2.007	1.7298	1.8562	2.0045	2.5473	1.852	1.3205	1.2039	0.4614	0.4414	0.9313	0.4986	0.4399	1.8468	1.8735	1.8336	2.0198
pos_6524	2,3-dihydrobenzofuran	pos_6524	-	pos	-	-	-	-	-	Organoheterocyclic compounds	Coumarans	-	3.5489	3.8005	3.6235	2.5108	3.9688	2.6943	2.303	2.3648	2.274	1.8144	2.6696	1.8721	3.6564	3.4269	2.9733	3.2998	1.9953	2.1217	2.7591	2.5351	2.8306	3.2115	2.7455	2.9188	3.2671	3.2584	3.2924	3.2649
pos_439	2,3-Dihydroxy-1-(4-hydroxy-3-methoxyphenyl)-1-propanone	pos_439	-	pos	-	-	-	-	-	Organic oxygen compounds	Organooxygen compounds	Carbonyl compounds	2.6253	2.533	2.654	2.8303	1.6393	2.5451	4.4449	4.242	4.3527	4.4111	4.3608	4.3222	3.5804	4.1463	3.9518	3.5895	4.2201	4.356	4.296	4.4157	4.3612	4.4522	4.3301	4.3597	4.1412	4.1136	4.1255	4.1274
neg_5565	2,3-dinor Prostaglandin E1	neg_5565	-	neg	-	-	-	-	-	-	-	-	2.4777	2.7828	2.4075	2.3467	3.1428	2.3826	2.7209	2.5574	2.7056	2.485	2.4788	2.9847	2.6806	2.371	2.3343	3.1131	2.8368	2.5068	2.0148	2.1078	2.1374	2.8532	2.51	1.9476	2.5816	2.6061	2.6383	2.6124
pos_2633	2,3-Dinor-6-keto-prostaglandin F1 a	pos_2633	-	pos	-	-	-	-	-	Lipids and lipid-like molecules	Fatty Acyls	Eicosanoids	2.6637	3.1185	2.6978	2.6105	3.221	2.5953	2.7419	2.7316	2.7154	3.045	2.6149	2.8277	2.2499	2.1178	2.2863	2.54	2.4437	2.6893	2.5852	2.5524	2.6128	2.9095	2.7031	2.492	2.7532	2.7481	2.7657	2.7842
pos_2547	2'',3''-Di-O-p-coumaroylafzelin	pos_2547	-	pos	-	-	-	-	-	Phenylpropanoids and polyketides	Flavonoids	Flavonoid glycosides	3.3478	3.3122	2.7853	2.5976	3.4409	1.5959	3.4408	3.2991	3.3907	3.1278	3.4987	2.775	3.8185	3.8113	3.7768	3.4169	3.3918	2.9186	3.514	3.0324	3.6884	3.3959	3.6103	3.3852	3.7825	3.8171	3.828	3.7253
pos_317	2',4',5,7-Tetramethoxy-8-methylflavanone	pos_317	-	pos	-	-	-	-	-	-	-	-	4.4647	4.451	4.4467	4.6403	4.0171	4.4856	4.4899	4.3245	4.4263	4.4489	4.3772	4.3789	3.8179	4.2072	4.1967	4.0297	4.2981	4.5399	4.3723	4.4693	4.4253	4.6288	4.4518	4.4135	4.407	4.4094	4.4072	4.4097
pos_6525	2,4-Dihydroxy-7,8-dimethoxy-2H-1,4-benzoxazin-3(4H)-one 2-glucoside	pos_6525	-	pos	-	-	-	-	-	Organic oxygen compounds	Organooxygen compounds	Carbohydrates and carbohydrate conjugates	1.781	1.0491	1.5266	2.1392	1.0009	1.8675	2.0655	2.1754	2.2376	2.172	2.2484	1.468	1.9517	2.072	1.9843	1.5119	1.1055	1.3787	2.1851	2.2172	2.3023	2.5742	2.0449	2.1302	2.063	2.1287	1.9775	2.1508
neg_7201	2,4-Dimethylpimelic acid	neg_7201	-	neg	-	-	-	-	-	Lipids and lipid-like molecules	Fatty Acyls	Fatty acids and conjugates	1.8692	2.0298	2.0583	2.0735	1.7054	2.2548	2.1496	2.2781	2.4095	2.0541	2.3752	2.2309	2.0828	2.1374	2.1353	2.2241	1.9103	2.1286	2.096	1.9991	2.1191	2.2024	2.0992	2.0453	2.2534	2.2261	2.1721	2.1728
pos_2618	2,6,10,10-Tetramethyl-1-oxaspiro[4.5]decan-6-ol	pos_2618	-	pos	-	-	-	-	-	Organoheterocyclic compounds	Tetrahydrofurans	-	1.7678	2.6184	1.6097	1.8919	2.0431	1.6634	1.7484	2.4235	1.9992	1.7408	1.6483	1.7344	1.7963	2.2036	2.2034	2.108	1.9951	2.4922	2.2093	2.2389	1.9546	2.8846	1.5964	1.6305	2.0371	1.9804	2.1034	2.0532
pos_75	2,6,7,4'-Tetrahydroxyisoflavanone	pos_75	C16233	pos	-	-	map00943;map01110	Metabolism;Metabolism	Biosynthesis of other secondary metabolites;Global and overview maps	-	-	-	4.7507	4.6174	4.7309	4.7361	4.4998	4.667	4.7745	4.6595	4.77	4.6126	4.7273	4.6496	4.1594	4.3854	4.5233	4.4195	4.7025	4.4345	4.5929	4.449	4.5804	4.7908	4.7202	4.7519	4.6912	4.6647	4.6675	4.671
pos_6009	2,6-Dihydroxynaphthalene	pos_6009	-	pos	-	-	-	-	-	-	-	-	3.0993	2.8834	3.1249	3.282	2.4069	2.935	3.0076	2.7475	2.8868	3.0258	3.0005	2.7731	2.5095	2.7917	2.7249	2.7014	2.8808	3.0919	2.9236	3.0544	2.9152	3.2819	2.91	3.2091	3.0145	2.9785	2.7673	2.9481
pos_2388	2,6-Dimethyl-7-octene-1,6-diol 8-O-glucoside	pos_2388	-	pos	-	-	-	-	-	Lipids and lipid-like molecules	Fatty Acyls	Fatty acyl glycosides	0.7705	2.1252	0.9679	1.8536	2.2715	1.9767	2.3494	2.2581	2.3784	2.3239	2.4627	2.3708	1.6184	0.7171	2.7033	2.4022	2.9448	2.1463	3.0477	3.0519	3.1436	3.2277	2.7268	2.7287	2.4482	2.3632	2.418	2.4012
pos_6800	2-[(6-carboxy-3,4,5-trihydroxyoxan-2-yl)oxy]-3-hydroxybutanedioic acid	pos_6800	-	pos	-	-	-	-	-	Organic oxygen compounds	Organooxygen compounds	Carbohydrates and carbohydrate conjugates	2.1692	2.3389	2.1518	2.0485	2.0874	2.7532	2.2054	2.8093	2.7494	2.5422	2.1695	2.9091	2.2398	2.1374	2.1858	3.1022	2.8573	2.3401	2.1755	1.7531	1.8734	2.7451	2.4966	1.8674	2.5222	2.5089	2.5453	2.5254
neg_6645	2-[3-hydroxy-4-(methoxymethyl)phenyl]-3,4-dihydro-2H-1-benzopyran-3,5,7-triol	neg_6645	-	neg	-	-	-	-	-	Phenylpropanoids and polyketides	Flavonoids	Flavans	1.9294	1.487	1.7668	2.2303	1.4451	2.0346	2.2592	2.0647	2.1646	2.3119	1.987	2.3099	1.4269	1.4584	1.4998	1.5416	2.1556	2.1552	2.0713	2.4171	2.1377	2.2995	2.2655	2.1829	1.9544	1.9451	2.0155	1.8481
pos_1869	20-COOH-leukotriene E4	pos_1869	-	pos	-	-	-	-	-	Organic acids and derivatives	Carboxylic acids and derivatives	Amino acids, peptides, and analogues	2.468	2.5871	2.5578	1.8212	2.9509	2.0941	1.2887	1.3318	0.6843	0.9025	1.7433	1.613	2.8504	2.7853	2.5153	2.3122	0.3081	2.6428	0.3209	0.5819	0.792	2.1066	0.3408	0.3322	2.3044	2.3681	2.3601	2.3243
pos_5368	20-Hydroxy-leukotriene E4	pos_5368	C03577	pos	-	-	map00590	Metabolism	Lipid metabolism	Lipids and lipid-like molecules	Fatty Acyls	Eicosanoids	3.9383	3.9347	3.9153	3.8967	3.9043	3.5293	4.1292	4.139	4.1433	3.7949	4.1837	3.6119	3.1574	3.1177	4.0809	3.4113	4.0852	3.5687	4.5943	4.3982	4.64	4.9302	4.7024	4.6496	4.2799	4.2477	4.2218	4.2311
pos_677	22-Angeloylbarringtogenol C	pos_677	-	pos	-	-	-	-	-	Lipids and lipid-like molecules	Prenol lipids	Triterpenoids	3.7634	3.8521	3.84	3.8302	3.7336	3.9738	3.8766	3.9118	3.9137	3.9666	3.9047	3.915	4.1676	4.0813	3.8917	3.8935	3.6003	4.0139	4.454	4.4142	4.3713	4.5894	4.251	4.2166	4.0448	4.0609	4.0716	4.0628
pos_5300	25-hydroxy-1alpha-hydroxymethyl-26,27-dimethyl-16,17-didehydrovitamin D3	pos_5300	-	pos	-	-	-	-	-	-	-	-	3.2744	3.1877	3.1872	3.4547	2.8492	3.7042	3.4694	3.7099	3.6304	3.7309	3.4926	3.8051	2.9343	2.821	3.1201	3.0932	2.9761	3.1573	3.4589	3.4502	3.3365	3.6935	3.6029	3.6055	3.5156	3.5111	3.4926	3.489
pos_2565	28-Glucosylsiaresinolate 3-arabinoside	pos_2565	-	pos	-	-	-	-	-	Lipids and lipid-like molecules	Prenol lipids	Triterpenoids	2.7568	2.74	2.9066	2.7865	2.828	2.868	3.0233	3.1279	3.0509	3.1353	3.0895	3.0734	2.4392	2.2223	2.7729	2.9447	2.9036	2.5459	2.1702	2.3652	2.2761	2.4928	2.2946	2.2825	2.8346	2.8029	2.7873	2.7808
pos_6377	2-Amino-4-oxo-6-(1',2',3'-trihydroxypropyl)-diquinoid-7,8-dihydroxypterin	pos_6377	C05253	pos	-	-	-	-	-	Organoheterocyclic compounds	Pteridines and derivatives	Pterins and derivatives	3.4749	3.4697	3.4851	3.3242	3.878	3.3744	3.1129	3.2818	3.1846	3.1788	3.2466	3.0896	3.5471	3.2689	3.2448	3.5283	3.3935	3.155	3.1742	3.2983	3.228	3.5003	3.3165	3.2279	3.4131	3.4148	3.4204	3.4082
neg_2404	2-Feruloyl-1,2'-disinapoylgentiobiose	neg_2404	-	neg	-	-	-	-	-	Phenylpropanoids and polyketides	Cinnamic acids and derivatives	Hydroxycinnamic acids and derivatives	1.8851	1.3079	1.7814	1.9295	0.7418	1.9539	2.2747	1.6684	1.9982	1.9363	2.0211	2.111	0.7264	0.7532	0.7887	0.8961	1.897	1.7156	3.2614	3.1231	3.2468	3.1826	3.3087	3.1812	2.6152	2.504	2.5092	2.5522
neg_2291	2-Hydroxycinnamic acid	neg_2291	C01772	neg	-	-	map00940;map01110;map00360	Metabolism;Metabolism;Metabolism	Biosynthesis of other secondary metabolites;Global and overview maps;Amino acid metabolism	Phenylpropanoids and polyketides	Cinnamic acids and derivatives	Hydroxycinnamic acids and derivatives	2.5309	2.5322	2.4096	2.8113	2.0023	2.6483	2.355	2.5671	2.5784	2.5677	2.4188	2.627	2.411	2.4924	2.3755	2.6037	2.5225	2.8802	1.4295	1.87	1.6508	1.7124	1.7433	1.9471	2.3584	2.3624	2.4768	2.3915
pos_1892	2-Hydroxyphenethylamine	pos_1892	C02735	pos	-	-	-	-	-	Organic nitrogen compounds	Organonitrogen compounds	Amines	4.225	3.9408	4.0853	3.9443	4.4673	3.5462	3.5387	3.4459	3.6304	3.5179	3.8031	3.6973	3.8146	3.6882	3.6751	3.5198	3.3587	3.8754	3.4022	3.2011	3.3047	3.943	3.276	3.0446	3.7941	3.8156	3.8014	3.7992
neg_2170	2-Ketohexanoic acid	neg_2170	C00902	neg	Organic acids	Carboxylic acids	-	-	-	Organic acids and derivatives	Keto acids and derivatives	Medium-chain keto acids and derivatives	2.2758	2.174	2.5618	2.4546	2.0769	2.5833	2.2695	1.9264	2.1394	2.1654	2.5273	2.4335	2.118	2.4624	2.3382	2.6289	2.6593	2.7038	2.85	2.7586	2.7361	2.7789	2.8859	2.7837	2.355	2.4246	2.4753	2.4308
pos_2881	2-Linoleoyl Glycerol	pos_2881	-	pos	-	-	-	-	-	-	-	-	2.4767	2.7539	2.6862	2.3437	2.9638	2.4186	2.5644	2.362	2.6189	2.358	2.5716	2.4696	2.3827	2.22	2.3439	2.3819	2.2061	2.0846	2.2508	2.1956	2.2676	2.177	2.3693	2.3744	2.5947	2.528	2.5024	2.5274
neg_7136	2'-Methoxy-3-(2,4-dihydroxyphenyl)-1,2-propanediol 4'-glucoside	neg_7136	-	neg	-	-	-	-	-	Organooxygen compounds	Carbohydrates and carbohydrate conjugates	Glycosyl compounds	2.8411	2.3578	3.0075	2.9145	2.0967	3.2069	3.0743	3.0538	3.1309	3.1403	3.0047	3.2127	2.2441	2.4136	2.6679	3.0282	3.0755	3.2523	3.1984	3.3923	3.1366	3.1775	3.2011	3.2088	3.1133	3.0114	2.998	2.9949
pos_5902	2-Methoxy-3-(4-methoxyphenyl)propanoic acid	pos_5902	-	pos	-	-	-	-	-	Phenylpropanoids and polyketides	Phenylpropanoic acids	-	3.6347	3.545	3.5931	3.7833	3.0988	3.6726	3.4797	3.3616	3.459	3.4277	3.4141	3.4589	2.9724	3.086	3.2402	3.3391	3.1964	3.4514	3.4005	3.4618	3.4458	3.6839	3.4929	3.4409	3.4642	3.4197	3.4282	3.4564
pos_1872	2-Methoxyhydroquinone	pos_1872	-	pos	-	-	-	-	-	-	-	-	2.66	2.5676	2.6191	2.8201	2.2329	2.6834	2.6946	2.668	2.6986	2.7031	2.625	2.7611	2.5184	2.515	2.6622	2.474	2.5489	2.8245	2.7266	2.6399	2.6857	3.1411	2.7149	2.6256	2.6217	2.6252	2.6308	2.6138
pos_2616	2-Methyl-3-(2-pentenyl)-2-cyclopenten-1-one	pos_2616	-	pos	-	-	-	-	-	Organooxygen compounds	Carbonyl compounds	Ketones	2.1356	1.9873	2.0535	2.0536	2.5221	1.8191	0.8622	0.7886	0.7795	0.8169	0.993	0.865	1.1982	1.154	1.5692	0.7721	1.0709	0.7761	1.8609	2.3141	2.0758	2.4234	2.2192	1.6137	1.8284	1.799	1.8239	1.8031
neg_1975	2-O-Benzoyl-D-glucose	neg_1975	-	neg	-	-	-	-	-	Organic oxygen compounds	Organooxygen compounds	Carbohydrates and carbohydrate conjugates	3.2434	3.1443	3.336	3.2362	3.2586	3.316	3.084	3.0611	3.0993	3.0773	3.0981	3.184	3.0657	3.0677	3.032	3.1384	2.927	3.0972	3.3052	3.2939	3.338	3.6518	3.2771	3.2832	3.1933	3.2158	3.2253	3.223
neg_7682	2-O-beta-D-Glucopyranuronosyl-D-mannose	neg_7682	-	neg	-	-	-	-	-	Organooxygen compounds	Carbohydrates and carbohydrate conjugates	Sugar acids and derivatives	2.7305	2.5895	2.7453	2.7432	2.5589	2.7814	2.9324	2.8606	2.9129	2.8421	2.9441	3.053	2.6277	2.6851	2.8119	2.7905	2.91	2.8667	2.9318	2.9122	2.985	3.1756	2.9398	2.944	2.8943	2.781	2.8736	2.8512
pos_6538	2'-O-Methyladenosine	pos_6538	C04779	pos	-	-	-	-	-	Nucleosides, nucleotides, and analogues	Purine nucleosides	-	1.6013	1.7283	1.9051	1.428	1.6046	1.7404	1.8481	2.092	1.8189	1.9586	2.0269	1.7074	1.9495	1.6663	1.8035	2.0157	2.0454	1.743	1.9772	2.1411	1.8905	1.9661	1.983	1.8983	1.8423	1.8694	1.7999	1.8986
neg_5304	2-O-Protocatechuoylalphitolic acid	neg_5304	-	neg	-	-	-	-	-	Lipids and lipid-like molecules	Prenol lipids	Triterpenoids	0.2299	0.2352	0.2899	0.2455	0.5746	0.2654	3.0614	2.4415	3.0186	2.5028	2.9545	3.0652	1.1331	1.2348	1.8059	1.3255	2.4961	1.528	2.7571	2.3615	2.5653	2.2755	2.3845	2.4709	2.6099	2.562	2.5739	2.544
pos_6362	2-Phenylethanol	pos_6362	C05853	pos	-	-	map00360	Metabolism	Amino acid metabolism	Benzenoids	Benzene and substituted derivatives	-	2.9058	3.1175	2.8664	2.1233	3.3724	1.9658	1.5709	1.9781	1.7105	1.2559	2.2308	1.0959	3.2052	2.9737	1.72	2.8733	1.3929	1.5234	2.2592	2.1723	2.1667	2.3237	2.1493	2.221	2.7334	2.7589	2.7767	2.748
pos_5153	2-Phenylethyl beta-D-glucopyranoside	pos_5153	-	pos	-	-	-	-	-	Organic oxygen compounds	Organooxygen compounds	Carbohydrates and carbohydrate conjugates	3.0673	3.0551	3.1037	3.2088	3.069	3.0736	3.0204	3.1592	3.1056	3.1156	3.2182	3.0178	2.9645	3.0143	2.9413	3.046	3.1216	3.1197	3.0662	2.9859	3.1004	3.35	3.0759	3.1062	3.1919	3.0169	3.1359	3.0626
neg_5555	2-Propenyl phenylacetate	neg_5555	-	neg	-	-	-	-	-	Benzenoids	Benzene and substituted derivatives	-	1.0081	0.213	0.2235	2.0374	1.5831	0.3786	1.1578	1.1568	1.8739	0.9581	1.1929	1.3734	0.9283	0.2018	0.4808	0.7389	0.2401	0.624	0.3529	0.2303	0.635	0.9885	0.9634	0.7093	1.5051	1.4068	1.4467	1.3399
pos_2262	3'-(2''-Galloylglucosyl)-phloroacetophenone	pos_2262	-	pos	-	-	-	-	-	Organic oxygen compounds	Organooxygen compounds	Carbohydrates and carbohydrate conjugates	3.8497	3.6935	3.8328	3.7114	3.5077	3.8996	3.9239	4.0135	3.8454	3.9996	3.9537	3.7285	4.1771	4.109	4.173	3.8556	4.0075	3.9209	4.0117	3.9551	4.0003	4.3221	4.0718	4.0904	3.9534	3.9496	3.9805	3.9841
pos_6469	3-(2-Hydroxyphenyl)propionic acid	pos_6469	C01198	pos	-	-	map00360	Metabolism	Amino acid metabolism	Phenylpropanoids and polyketides	Phenylpropanoic acids	-	2.4029	2.1248	2.4382	2.3525	1.384	2.4063	2.2556	2.1737	2.2071	2.2904	2.2007	2.1888	1.6386	2.0693	1.7214	2.0033	2.3375	2.4057	2.3943	2.3209	2.3957	2.6307	2.3947	2.4367	2.286	2.289	2.2244	2.2291
neg_6922	3-(3,4-dihydroxy-5-methoxyphenyl)-1-(2,4,6-trihydroxyphenyl)propan-1-one	neg_6922	-	neg	-	-	-	-	-	Phenylpropanoids and polyketides	Linear 1,3-diarylpropanoids	Chalcones and dihydrochalcones	1.6929	2.108	2.2198	2.0341	2.1099	1.7068	2.3384	2.4409	2.2584	1.9708	2.4229	1.8444	2.0112	2.1319	1.92	1.6084	1.9059	2.2931	2.0949	1.9356	2.0747	2.0002	2.3034	2.208	2.0197	2.1193	2.0825	2.0891
pos_6400	3-(3,4-Dihydroxyphenyl)lactate	pos_6400	C01207	pos	-	-	map00350	Metabolism	Amino acid metabolism	Phenylpropanoids and polyketides	Phenylpropanoic acids	-	2.7798	2.6872	2.7178	2.8535	2.0952	2.752	3.0259	2.8547	2.9743	2.883	2.9383	2.9246	2.4568	2.7382	2.6983	2.7675	2.6703	2.9421	3.2782	3.2613	3.3084	3.6698	3.2943	3.2497	2.9674	2.9977	2.9821	2.9803
pos_6180	3,3',4',5,7-Pentahydroxyflavan(4->8)-3,4',5,7-tetrahydroxyflavan	pos_6180	-	pos	-	-	-	-	-	Phenylpropanoids and polyketides	Tannins	Proanthocyanidins	3.1996	2.9389	3.1093	3.1015	2.6408	3.0955	2.8698	3.097	3.1304	3.2266	2.714	3.3048	2.0826	2.5371	2.7926	2.6796	3.0155	2.8033	2.8379	2.6201	2.82	3.0822	2.9925	2.9686	2.9119	2.9324	2.8548	2.894
pos_6320	3,3'-Dithiobis[4,5-dihydro-2-methylfuran]	pos_6320	-	pos	-	-	-	-	-	Organoheterocyclic compounds	Dihydrofurans	-	2.0034	2.339	1.9453	1.6843	2.5325	1.345	0.6379	1.3327	1.0689	0.2689	1.2196	0.0371	3.1374	2.9498	2.1658	2.6391	1.041	0.4136	1.4306	1.0745	1.0722	0.7688	0.6015	1.6657	2.1658	2.2334	2.1937	2.215
neg_7422	3,4,5-trihydroxy-6-(2-hydroxy-3-methoxyphenoxy)oxane-2-carboxylic acid	neg_7422	-	neg	-	-	-	-	-	Organic oxygen compounds	Organooxygen compounds	Carbohydrates and carbohydrate conjugates	1.0577	1.82	1.224	0.9676	2.2297	0.8066	0.839	0.6632	0.6357	0.5527	0.8073	0.5277	2.4509	1.9975	2.0876	0.7172	1.1706	0.9487	0.5277	0.1453	0.5801	2.0309	0.5371	0.1531	1.4694	1.2659	1.4063	1.4297
neg_7647	3,4,5-trihydroxy-6-(2-hydroxyethoxy)oxane-2-carboxylic acid	neg_7647	-	neg	-	-	-	-	-	Organic oxygen compounds	Organooxygen compounds	Carbohydrates and carbohydrate conjugates	2.976	3.0732	2.999	2.8184	3.0352	2.7714	2.9241	2.9861	2.9225	2.7302	3.0291	2.8818	3.333	3.254	3.1714	2.9623	2.7813	2.8914	2.8609	2.8671	2.9617	2.6341	2.8839	2.8736	2.9606	3.0192	2.9564	2.9835
neg_6133	3,4,5-trihydroxy-6-(2-methyl-3-phenylpropoxy)oxane-2-carboxylic acid	neg_6133	-	neg	-	-	-	-	-	Lipids and lipid-like molecules	Fatty Acyls	Fatty acyl glycosides	3.8103	3.9414	3.9614	3.6951	4.0877	3.5646	3.3318	3.0966	3.2804	3.0729	3.3235	3.1129	3.5147	3.6218	3.4397	3.3051	3.3419	3.3408	3.3396	3.1881	3.2908	3.3849	3.1663	3.3249	3.48	3.5066	3.5192	3.5224
neg_6625	3,4,5-trihydroxy-6-(3-methoxyphenoxy)oxane-2-carboxylic acid	neg_6625	-	neg	-	-	-	-	-	Organic oxygen compounds	Organooxygen compounds	Carbohydrates and carbohydrate conjugates	3.1429	3.026	2.797	3.6061	1.9365	3.838	2.738	3.1412	3.2029	3.1287	2.8599	3.3423	2.645	2.397	2.8359	3.5256	3.1995	3.3195	2.777	2.8493	2.6737	3.1887	2.7444	2.3734	2.9896	2.9897	3.0155	3.0153
pos_78	3,4,5-trihydroxy-6-(3-phenylpropoxy)oxane-2-carboxylic acid	pos_78	-	pos	-	-	-	-	-	Lipids and lipid-like molecules	Fatty Acyls	Fatty acyl glycosides	2.768	2.6928	2.7872	2.9278	2.3909	2.9908	2.9615	3.1189	3.1007	3.1887	2.8803	3.3272	2.5076	2.503	2.8593	3.3504	3.3382	3.1939	3.0116	3.2123	2.9598	3.2901	2.9959	2.9287	2.9264	2.9711	2.9405	2.9433
pos_6288	3,4,5-trihydroxy-6-[(2-methylpropanoyl)oxy]oxane-2-carboxylic acid	pos_6288	-	pos	-	-	-	-	-	Organic oxygen compounds	Organooxygen compounds	Carbohydrates and carbohydrate conjugates	2.7312	2.5673	2.4437	2.5865	2.1692	2.3797	2.492	2.3863	2.5591	2.3019	2.3523	2.473	2.8534	2.7686	2.7412	2.6058	2.4367	2.3378	2.3803	1.5498	2.3468	2.3212	2.1961	2.2177	2.4504	2.4283	2.4031	2.4704
pos_1336	3,4,5-trihydroxy-6-[2-(4-phenylbut-1-en-2-yl)phenoxy]oxane-2-carboxylic acid	pos_1336	-	pos	-	-	-	-	-	Organic oxygen compounds	Organooxygen compounds	Carbohydrates and carbohydrate conjugates	2.5023	2.293	2.2441	2.6265	1.582	2.3503	2.2406	1.9916	2.2063	2.1547	2.1732	2.2697	0.8812	1.9026	1.4943	3.5087	0.9299	2.2416	0.9519	1.628	0.9676	1.1808	1.2673	1.1975	2.1953	2.2793	2.2965	2.1654
neg_6856	3,4,5-trihydroxy-6-{[1-(4-methoxyphenyl)pentan-3-yl]oxy}oxane-2-carboxylic acid	neg_6856	-	neg	-	-	-	-	-	Lipids and lipid-like molecules	Fatty Acyls	Fatty acyl glycosides	2.1965	1.8666	2.1294	2.142	1.916	2.4438	1.5456	1.8976	1.6582	2.1558	1.5621	1.9771	1.6381	1.7046	2.0099	2.1492	1.9105	2.2133	1.9148	2.1935	2.1842	2.2925	2.211	2.0807	1.999	1.9346	1.935	2.0215
pos_5546	3,4,5-trihydroxy-6-{3-[(2E)-3-phenylprop-2-enoyl]phenoxy}oxane-2-carboxylic acid	pos_5546	-	pos	-	-	-	-	-	Phenylpropanoids and polyketides	Flavonoids	Flavonoid glycosides	2.6714	2.6006	2.6101	2.8881	1.7399	2.917	2.9375	2.8494	2.8874	2.8006	2.7982	3.0109	2.1717	2.1674	2.5597	3.0135	2.6433	2.9428	2.7015	2.801	2.6113	2.9604	2.8776	2.7285	2.7853	2.8777	2.7737	2.8212
neg_7008	3,4-Dihydroxybenzaldehyde	neg_7008	C16700	neg	-	-	map00950	Metabolism	Biosynthesis of other secondary metabolites	Benzenoids	Benzene and substituted derivatives	Benzaldehydes	2.5187	2.0687	2.4094	2.3528	1.6725	2.5601	2.4361	2.4971	2.4492	2.5763	2.5745	2.5432	1.3842	2.068	2.0176	2.0465	2.3197	2.4334	2.2752	2.2633	2.4575	2.2867	2.4495	2.5487	2.0691	2.1497	2.1109	2.1671
pos_1920	3,4-Dihydroxybenzoic acid	pos_1920	C00230	pos	-	-	map01100;map00400;map01110	Metabolism;Metabolism;Metabolism	Global and overview maps;Amino acid metabolism;Global and overview maps	Benzenoids	Benzene and substituted derivatives	Benzoic acids and derivatives	2.397	2.0154	2.2474	2.1923	2.0094	2.3556	2.5446	2.572	2.6649	2.6146	2.5659	2.7434	1.9465	1.7216	2.308	2.2849	2.3067	2.2111	2.2147	2.3643	2.305	2.766	2.2487	2.2961	2.3254	2.3003	2.3809	2.3602
neg_7333	3,4-Dihydroxyphenyl ethanol	neg_7333	-	neg	-	-	-	-	-	-	-	-	1.7481	1.5395	1.8483	1.9368	0.2637	1.952	2.2063	2.0034	2.067	1.989	2.1195	2.1341	0.2552	1.4221	1.5305	1.98	1.7411	2.1577	2.5181	2.3456	2.4346	2.8813	2.3744	2.4548	2.2533	2.1849	2.2571	2.221
pos_5834	3,4-Dimethylstyrene	pos_5834	-	pos	-	-	-	-	-	-	-	-	1.9514	2.0403	2.1391	1.413	1.7415	1.3044	2.4878	2.3708	2.4732	2.2356	2.4797	2.3293	1.4514	1.0262	2.1963	2.103	2.4244	2.1616	2.4086	2.7142	2.5173	2.9468	2.5016	2.6143	2.3218	2.3264	2.3483	2.2956
neg_6750	3,5,6,7-tetrahydroxy-2-phenyl-3,4-dihydro-2H-1-benzopyran-4-one	neg_6750	-	neg	-	-	-	-	-	Phenylpropanoids and polyketides	Flavonoids	Flavans	2.0161	1.4731	2.1647	1.8465	1.7735	2.0297	2.0813	1.4931	2.0183	1.6166	1.9057	1.0989	1.3145	1.4514	2.0158	1.6733	2.1042	1.9511	2.3162	2.3341	2.4515	2.2682	2.4241	2.4714	1.9982	1.996	2.0058	1.9217
pos_5516	3-[(3,3-dimethyloxiran-2-yl)methyl]-4-hydroxybenzoic acid	pos_5516	-	pos	-	-	-	-	-	Benzenoids	Benzene and substituted derivatives	Benzoic acids and derivatives	2.5038	2.4061	2.3244	2.3574	2.2593	2.127	2.4933	2.2901	2.5122	2.2176	2.4796	2.2458	2.4601	2.496	2.6808	2.218	2.4477	2.1754	1.252	1.2696	1.8087	2.3108	1.3396	1.5149	2.3915	2.3149	2.3386	2.3268
pos_2495	3a,6b,7b,12a-Tetrahydroxy-5b-cholanoic acid	pos_2495	-	pos	-	-	-	-	-	Lipids and lipid-like molecules	Steroids and steroid derivatives	Bile acids, alcohols and derivatives	3.4186	3.5002	3.5935	3.6488	3.4845	3.7173	3.5355	3.7214	3.5824	3.9265	3.5809	3.4508	3.786	3.6934	3.6456	3.4863	3.2623	3.623	3.6445	3.6949	3.6358	3.8994	3.7537	3.8135	3.7387	3.7293	3.7304	3.716
pos_2907	3b,17b-Dihydroxyetiocholane	pos_2907	-	pos	-	-	-	-	-	Lipids and lipid-like molecules	Steroids and steroid derivatives	Androstane steroids	3.0713	3.1622	3.0638	2.974	3.3291	3.1642	3.1121	3.0879	3.0335	3.0401	3.0997	3.0565	3.0095	3.0308	3.0114	3.1011	2.9332	3.0181	2.9239	2.9196	2.8851	3.0842	2.9959	2.9806	3.0149	3.0643	2.9971	3.0431
pos_5045	3b-Allotetrahydrocortisol	pos_5045	-	pos	-	-	-	-	-	Lipids and lipid-like molecules	Steroids and steroid derivatives	Hydroxysteroids	2.2868	2.6941	2.337	2.4928	2.8373	2.4789	2.3998	2.7166	2.566	2.7011	2.5607	2.7156	2.2548	1.8602	2.5586	2.8801	2.6181	2.4439	2.2663	2.1622	2.0119	2.756	2.3095	2.0102	2.6075	2.6014	2.5795	2.612
neg_7249	3''-Chloro-3''-deoxytriphasiol	neg_7249	-	neg	-	-	-	-	-	Phenylpropanoids and polyketides	Coumarins and derivatives	-	2.8249	2.6286	2.8184	2.953	2.5786	3.1554	2.6471	2.5739	2.683	2.9379	2.5534	2.7697	2.1528	2.3414	2.622	2.7752	2.847	2.9852	3.0546	3.1461	3.0943	3.4012	3.0761	3.0952	2.9163	2.8696	2.8141	2.7894
pos_4650	3-Epipapyriferic acid	pos_4650	-	pos	-	-	-	-	-	Lipids and lipid-like molecules	Prenol lipids	Terpene glycosides	2.2183	2.237	2.8321	1.9163	2.8299	2.2798	1.8996	2.2531	1.919	2.4369	2.5628	0.8881	2.6049	2.297	1.4926	2.4766	1.2502	0.9443	0.6603	1.4354	1.2182	0.7901	1.1771	2.0853	2.3255	2.3539	2.361	2.3901
neg_17	3'-Glucosyl-2',4',6'-trihydroxyacetophenone	neg_17	-	neg	-	-	-	-	-	Organooxygen compounds	Carbohydrates and carbohydrate conjugates	Glycosyl compounds	3.5933	3.2778	3.4145	3.6431	2.9727	3.5549	3.815	3.6237	3.7483	3.6852	3.6104	3.8503	3.1199	3.2868	3.4164	3.2692	3.7129	3.6134	3.4261	3.1607	3.3944	3.4171	3.3018	3.3747	3.436	3.4255	3.4248	3.4349
pos_6425	3-Hydroxy-2-methylglutarate	pos_6425	-	pos	-	-	-	-	-	Organic acids and derivatives	Hydroxy acids and derivatives	Medium-chain hydroxy acids and derivatives	0.7229	1.1072	0.8904	0.9905	0.6834	1.2265	1.5655	1.6	1.5397	1.6055	1.5614	1.3745	0.6711	0.7309	0.9616	1.3037	0.7733	0.7456	1.7482	1.5711	1.9676	2.374	1.5737	1.817	1.3763	1.389	1.3439	1.5823
neg_7354	3-hydroxy-3-methyl-Glutaric acid	neg_7354	C03761	neg	-	-	-	-	-	Lipids and lipid-like molecules	Fatty Acyls	Fatty acids and conjugates	3.1191	3.0234	3.1714	3.0718	3.125	3.0244	3.1144	2.998	3.1065	3.0064	3.1698	2.969	2.9201	3.1879	3.0239	3.1323	3.1763	3.2008	3.4773	3.1613	3.2257	3.4404	3.2521	3.1987	3.0973	3.1394	3.1361	3.1734
pos_3228	3-Hydroxy-b,e-caroten-3'-one	pos_3228	-	pos	-	-	-	-	-	Lipids and lipid-like molecules	Prenol lipids	Tetraterpenoids	2.5389	2.9586	2.9331	1.2903	3.2804	2.3801	1.9859	2.367	1.0666	1.7755	2.7018	1.1297	3.5268	3.2054	2.9243	3.4884	2.7979	2.2617	1.8363	2.0031	1.7211	1.792	1.0672	1.6526	2.6643	2.7677	2.7903	2.7161
neg_2178	3-Hydroxychavicol 1-glucoside	neg_2178	-	neg	-	-	-	-	-	Organic oxygen compounds	Organooxygen compounds	Carbohydrates and carbohydrate conjugates	3.7775	3.4439	3.5397	3.7142	3.2821	3.5905	3.6834	3.5914	3.6645	3.7017	3.6644	3.5435	2.6853	3.1332	3.4971	3.2991	3.789	3.6998	3.4821	3.6729	3.5513	3.4983	3.5686	3.5822	3.6178	3.5586	3.5559	3.5386
neg_2359	3-Hydroxynevirapine glucuronide	neg_2359	-	neg	-	-	-	-	-	Organic oxygen compounds	Organooxygen compounds	Carbohydrates and carbohydrate conjugates	2.033	0.658	1.8411	2.1071	0.6245	2.1455	2.6164	1.4724	2.1137	2.0341	1.8488	1.0051	1.271	2.1375	1.7317	0.7025	0.6631	2.7873	0.672	1.8007	1.9313	1.3432	1.5935	1.7651	1.8977	1.7258	1.8586	1.862
pos_6214	3-Isopropenylpentanedioic acid	pos_6214	-	pos	-	-	-	-	-	Lipids and lipid-like molecules	Fatty Acyls	Fatty acids and conjugates	2.2463	2.2531	2.5358	2.2269	2.1202	2.4401	1.9081	2.1271	2.2777	2.285	2.0912	2.1688	2.0301	2.3769	1.9329	2.0507	2.0057	2.5675	2.7393	2.8854	2.8477	2.884	2.6997	2.7537	2.3527	2.3318	2.4038	2.2004
neg_5509	3-Isovalidene-3alpha,4-dihydrophthalide	neg_5509	-	neg	-	-	-	-	-	Organoheterocyclic compounds	Isobenzofurans	-	1.2631	1.4706	1.5199	1.2861	1.6225	1.6204	1.8976	1.7767	1.7729	1.6201	1.6886	1.8267	1.5898	1.5916	1.7082	1.6623	1.6967	1.5659	1.3783	1.4801	1.3294	1.0082	1.5392	1.2609	1.5896	1.6274	1.6333	1.5275
pos_5269	3-Methyl-1-phenyl-1-butanone	pos_5269	-	pos	-	-	-	-	-	-	-	-	2.3487	2.5519	2.2728	2.5043	2.4477	2.4629	2.404	2.5071	2.6182	2.5842	2.5902	2.5727	2.6273	2.4625	2.4202	2.4444	2.5199	2.4375	2.4977	2.5435	2.4566	3.0112	2.4538	2.428	2.5177	2.5537	2.6123	2.5395
pos_1850	3-Methylbutyl glucosinolate	pos_1850	-	pos	-	-	-	-	-	Organic oxygen compounds	Organooxygen compounds	Carbohydrates and carbohydrate conjugates	2.9173	2.6421	2.7363	2.8283	2.3625	2.831	3.0037	3.1452	3.148	3.2072	2.9775	3.1527	2.6749	2.57	3.0126	3.077	3.1456	3.0233	2.8647	2.9602	2.9394	3.6255	3.0624	2.9787	2.9888	2.9882	3.0002	2.9924
pos_6275	3-Methylindole	pos_6275	C08313	pos	-	-	-	-	-	Organoheterocyclic compounds	Indoles and derivatives	Indoles	2.2956	2.2364	2.3997	2.1493	2.7772	2.1132	1.6683	1.8234	2.0945	1.0317	1.8614	2.1076	2.5146	2.3727	2.314	2.3664	1.4872	2.26	1.0405	0.5051	0.9303	2.1731	1.3268	0.5069	2.2193	2.1242	2.1033	2.2615
neg_7692	3-O-alpha-D-Glucopyranuronosyl-D-xylose	neg_7692	-	neg	-	-	-	-	-	Organic oxygen compounds	Organooxygen compounds	Carbohydrates and carbohydrate conjugates	4.057	3.975	4.0392	4.0839	3.9467	4.2075	4.0241	4.2111	4.1611	4.1897	4.0602	4.1807	4.0453	4.0883	4.0455	4.0611	4.0181	4.096	4.0534	4.0974	4.0479	4.1198	4.1391	3.9805	4.0588	4.0729	4.0939	4.112
neg_7625	3-O-beta-D-Galactopyranuronosyl-D-galactose	neg_7625	-	neg	-	-	-	-	-	Organic oxygen compounds	Organooxygen compounds	Carbohydrates and carbohydrate conjugates	2.7542	3.0616	2.9233	2.8449	2.8966	2.8109	2.4762	2.8351	2.6758	2.6658	2.7553	2.709	3.0776	2.9822	2.8664	2.3188	2.6181	2.7015	2.7831	2.7313	2.7105	2.5658	2.8594	2.8299	2.7268	2.7669	2.708	2.761
pos_163	3-O-cis-Coumaroylmaslinic acid	pos_163	-	pos	-	-	-	-	-	Lipids and lipid-like molecules	Prenol lipids	Triterpenoids	5.1196	5.151	5.1913	5.1017	5.0746	5.133	4.9913	4.9794	4.9556	4.9927	4.9777	4.9006	4.798	4.8549	4.8665	4.7664	4.8662	4.8274	4.8752	4.7938	4.8715	4.9164	5.0721	5.0446	5.0579	5.0403	5.0408	5.049
pos_611	3-O-Methylniveusin A	pos_611	-	pos	-	-	-	-	-	Lipids and lipid-like molecules	Prenol lipids	Terpene lactones	3.1639	2.7084	2.9782	2.8245	2.7862	2.7458	2.6291	2.5166	2.6546	2.662	2.6046	2.8115	3.1173	3.2669	3.2883	2.8642	2.9588	3.1303	2.4427	2.5519	2.3462	2.9262	2.365	2.464	2.962	2.9646	2.9852	2.9651
neg_4342	3-Oxo-12,18-ursadien-28-oic acid	neg_4342	-	neg	-	-	-	-	-	Lipids and lipid-like molecules	Prenol lipids	Triterpenoids	2.1174	2.1246	2.3988	2.2264	2.341	2.5073	2.3569	2.1189	2.3469	2.1536	2.1031	1.9677	2.1009	2.1266	2.0854	2.1639	2.0886	2.3609	2.0851	2.146	1.9758	1.1396	2.3372	1.9845	2.1237	2.1232	2.1056	2.1374
neg_2851	3-Oxo-alpha-ionol 9-[apiosyl-(1->6)-glucoside]	neg_2851	-	neg	-	-	-	-	-	Lipids and lipid-like molecules	Fatty Acyls	Fatty acyl glycosides	2.5584	2.3101	2.1834	2.6342	1.896	2.9416	2.3567	2.7152	2.6136	2.9301	2.2822	2.8876	1.8804	1.4714	2.3206	2.5171	2.5214	2.4712	2.0558	2.0044	1.9886	2.2981	1.9602	1.4433	2.421	2.5398	2.5315	2.5385
pos_5577	3-phenyl-3,4-dihydro-2H-1-benzopyran-7-ol	pos_5577	-	pos	-	-	-	-	-	Phenylpropanoids and polyketides	Isoflavonoids	Hydroxyisoflavonoids	4.224	3.2581	4.087	2.7133	3.9132	3.2791	1.5321	2.1834	2.5147	2.1353	2.1498	2.6709	4.0702	4.3154	3.7603	2.8174	3.1324	3.3593	2.0101	1.5804	1.5331	2.0816	1.7245	1.8167	3.5877	3.5612	3.5844	3.5707
neg_3313	3-trans-Caffeoyltormentic acid	neg_3313	-	neg	-	-	-	-	-	Lipids and lipid-like molecules	Prenol lipids	Triterpenoids	1.029	0.7578	0.6854	1.7505	0.7607	1.9237	1.9648	2.0762	1.9716	2.4154	1.9932	1.8371	1.7551	1.4634	1.3532	1.3683	1.4838	1.7928	1.6248	2.1568	1.7854	1.5551	1.9811	1.791	1.6902	1.6146	1.568	1.5577
pos_1999	4-(2-amino-3-hydroxyphenyl)-4-oxobutanoic acid O-glucoside	pos_1999	-	pos	-	-	-	-	-	Organic oxygen compounds	Organooxygen compounds	Carbohydrates and carbohydrate conjugates	3.6518	2.9773	3.2129	3.2115	2.5964	2.7063	3.3114	2.9793	2.6473	2.4545	3.3861	2.5141	3.5447	3.6116	3.6941	3.2255	3.2875	3.1927	3.154	2.4289	2.0745	3.2759	2.5137	2.7486	3.1988	3.2052	3.203	3.2038
pos_1985	4-(2-Nitroethyl)phenyl primeveroside	pos_1985	-	pos	-	-	-	-	-	Organic oxygen compounds	Organooxygen compounds	Carbohydrates and carbohydrate conjugates	1.2932	0.9055	1.5426	1.7133	0.8593	1.9982	1.9705	1.694	1.9291	1.4603	1.8057	2.2446	1.2796	0.8603	1.5471	1.8692	2.0081	1.9072	2.0915	2.043	1.7832	2.5839	2.0503	1.7655	1.8623	1.6781	1.7618	1.7588
neg_2628	4,5-Dihydro-4-hydroxy-5-S-glutathionyl-benzo[a]pyrene	neg_2628	C14855	neg	-	-	-	-	-	Organic acids and derivatives	Carboxylic acids and derivatives	Amino acids, peptides, and analogues	1.986	1.8825	0.9913	2.3415	0.9291	2.4969	2.1917	1.9114	2.4171	2.1099	2.1358	2.4964	0.9124	1.7119	1.9151	2.4663	2.5407	2.7013	2.2594	2.3923	2.0822	2.3528	2.2213	1.9612	2.227	2.3322	2.2015	2.157
pos_6127	4-[5-(3-hydroxypropyl)-1-benzofuran-2-yl]benzene-1,2-diol	pos_6127	-	pos	-	-	-	-	-	Phenylpropanoids and polyketides	2-arylbenzofuran flavonoids	-	2.196	2.127	2.4633	2.0438	2.3424	2.2977	2.3637	2.3751	2.3729	2.4312	2.247	2.332	2.5154	2.5952	2.5088	2.568	2.7885	2.8147	2.3273	2.6515	2.3538	2.5746	2.5175	2.4194	2.4331	2.3814	2.463	2.3733
neg_3195	4-Acetoxy-2-hexyltetrahydrofuran	neg_3195	-	neg	-	-	-	-	-	Organoheterocyclic compounds	Tetrahydrofurans	-	2.0988	2.1105	1.4036	1.9102	1.9307	2.183	1.1562	1.6089	1.3535	1.4222	1.2992	1.8014	1.6294	1.0477	1.5438	1.464	1.0786	1.517	0.9061	1.8113	1.4368	1.5541	1.4832	1.4214	1.6644	1.6195	1.6343	1.8074
neg_2978	4-Butyl-gamma-butyrolactone	neg_2978	-	neg	-	-	-	-	-	Organoheterocyclic compounds	Lactones	Gamma butyrolactones	2.6036	2.7357	2.4811	2.3835	2.978	2.3931	2.7944	2.7619	2.6965	2.6844	2.8112	2.736	3.4225	3.3135	2.9731	3.0186	1.2136	2.9467	1.801	1.2481	1.817	2.4186	1.5653	1.4585	2.812	2.627	2.738	2.7384
neg_7311	4-Glutathionyl cyclophosphamide	neg_7311	C11583	neg	-	-	-	-	-	Organic acids and derivatives	Carboxylic acids and derivatives	Amino acids, peptides, and analogues	2.509	3.5606	2.7245	0.0231	3.7227	1.4381	1.6392	3.0504	2.5208	1.3303	3.0147	0.0268	3.989	3.8616	3.5231	3.5384	2.6642	2.2861	1.7569	2.3131	0.0225	1.6556	0.0237	2.2766	3.231	3.2704	3.2141	3.2274
neg_727	4-Hydroxy duloxetine glucuronide	neg_727	-	neg	-	-	-	-	-	Organic oxygen compounds	Organooxygen compounds	Carbohydrates and carbohydrate conjugates	2.8289	3.1983	2.5091	2.0793	2.9101	2.5631	2.8705	3.9054	3.2314	2.8744	3.8113	2.7857	3.6792	3.6853	3.3403	3.5078	2.8895	2.9564	2.6934	2.5009	1.8005	1.9215	1.9079	2.508	3.3397	3.3988	3.3346	3.3634
pos_6114	4-Hydroxy-6-methyl-3-(1-oxobutyl)-2H-pyran-2-one	pos_6114	-	pos	-	-	-	-	-	Organooxygen compounds	Carbonyl compounds	Ketones	2.183	2.1027	2.4314	2.3656	1.8185	2.1596	2.39	1.9744	2.3586	2.3117	2.1473	2.3051	2.1195	2.4255	1.7629	1.8829	2.0464	2.4101	2.7468	2.8311	2.7464	2.8647	2.7691	2.8026	2.4565	2.3679	2.4345	2.3747
neg_7935	4-Hydroxybenzaldehyde	neg_7935	C00633	neg	-	-	map01100	Metabolism	Global and overview maps	Organic oxygen compounds	Organooxygen compounds	Carbonyl compounds	1.4808	1.7555	1.5901	1.702	1.7288	1.7979	1.797	1.7047	1.6928	1.658	1.759	1.7298	1.6752	1.5502	1.6076	1.7886	1.6112	1.5931	1.6587	1.5822	1.5907	1.5468	1.6752	1.7018	1.6841	1.6923	1.6802	1.6458
neg_329	4-Hydroxyphenytoin glucuronide	neg_329	-	neg	-	-	-	-	-	Organic oxygen compounds	Organooxygen compounds	Carbohydrates and carbohydrate conjugates	2.6924	2.9981	2.7286	2.4693	3.3456	2.5215	2.5779	2.8939	2.7885	2.5147	2.9234	2.6593	3.758	3.5671	3.2423	3.3039	2.7424	2.527	2.6942	2.5279	2.5277	2.9272	2.4268	2.7646	2.9543	2.9654	2.9605	3.0164
neg_5613	4-methoxy-6-[3-(4-methoxyphenyl)oxiran-2-yl]-5,6-dihydro-2H-pyran-2-one	neg_5613	-	neg	-	-	-	-	-	Benzenoids	Phenol ethers	Anisoles	2.4844	2.1931	2.4933	2.4037	2.36	2.2326	2.4577	2.1309	2.3673	2.0855	2.4066	1.9509	2.2575	2.3989	2.4617	1.9625	2.3675	2.2586	2.194	2.11	2.2746	2.317	2.1998	2.2279	2.3052	2.2212	2.2784	2.321
neg_6174	4-Methyl-5-hexanolide	neg_6174	-	neg	-	-	-	-	-	Organoheterocyclic compounds	Lactones	Delta valerolactones	0.4891	2.0419	0.516	0.6094	2.3997	0.546	2.002	2.1021	1.9909	1.3653	2.3045	1.9753	3.5216	3.4146	3.229	3.2979	0.5023	2.9098	1.0412	0.5277	1.1228	2.0698	0.7547	1.2731	2.6081	2.6773	2.6341	2.6305
pos_1873	4-O-alpha-D-Galactopyranosylcalystegine B2	pos_1873	-	pos	-	-	-	-	-	Organic oxygen compounds	Organooxygen compounds	Carbohydrates and carbohydrate conjugates	3.4598	3.3489	3.3949	3.556	3.1633	3.493	3.6204	3.587	3.6114	3.6135	3.5317	3.6757	3.4519	3.4728	3.5377	3.4193	3.4509	3.6403	3.6214	3.4404	3.5783	4.0182	3.5686	3.4755	3.5053	3.4741	3.4717	3.4652
neg_1945	4-O-beta-D-Glucopyranuronosyl-L-fucose	neg_1945	-	neg	-	-	-	-	-	Organooxygen compounds	Carbohydrates and carbohydrate conjugates	Sugar acids and derivatives	2.7391	2.5488	2.5688	2.7787	2.5723	2.7609	2.7018	2.957	2.9016	2.9879	2.8137	2.7978	2.8277	2.8488	2.8077	2.5906	2.5712	2.9049	2.5975	2.5487	2.7261	3.0433	2.6921	2.7333	2.699	2.731	2.7823	2.7949
neg_3401	4-Oxo-2-nonenal	neg_3401	-	neg	-	-	-	-	-	Organic oxygen compounds	Organooxygen compounds	Carbonyl compounds	1.5149	1.6914	1.3752	1.471	2.1653	1.5031	1.596	1.6569	1.4693	1.7904	1.5563	1.6445	1.5016	1.123	1.341	1.561	1.2939	1.3093	0.9215	1.5912	1.0981	1.3193	1.4501	1.1603	1.6826	1.6109	1.6606	1.705
pos_5517	4-Propylphenol	pos_5517	C14311	pos	-	-	-	-	-	Benzenoids	Benzene and substituted derivatives	Phenylpropanes	1.8928	1.8114	1.9819	1.8597	1.5993	2.0699	2.4856	2.4101	2.4512	2.6371	2.4728	2.5382	2.0879	2.1582	2.2292	2.2825	2.5301	2.5002	2.4525	2.4598	2.3655	2.8418	2.3675	2.3426	2.32	2.3477	2.3638	2.288
neg_2130	4-Pyridoxic acid	neg_2130	C00847	neg	-	-	map01100;map00750	Metabolism;Metabolism	Global and overview maps;Metabolism of cofactors and vitamins	Organoheterocyclic compounds	Pyridines and derivatives	Pyridinecarboxylic acids and derivatives	1.9364	2.3298	2.3247	2.2283	0.6956	2.2798	2.3284	1.6713	1.932	2.0822	2.1728	2.0013	1.5089	2.3461	2.2735	2.0797	2.5253	2.6772	2.6186	2.4075	2.399	1.7167	2.6917	2.4141	2.3347	2.3135	2.2897	2.1812
pos_5415	5-(2-Methylpropyl)tetrahydro-2-oxo-3-furancarboxylic acid	pos_5415	-	pos	-	-	-	-	-	Organoheterocyclic compounds	Lactones	Gamma butyrolactones	1.6761	1.484	2.3478	2.2739	0.7694	2.0414	2.1239	1.3961	1.6785	1.6792	1.8634	1.5719	0.9568	1.5786	1.6802	1.5352	1.8845	1.7394	2.3795	2.3964	2.1565	2.9107	2.3734	2.4079	1.7811	1.9974	1.8631	1.7623
neg_5991	5-(3',4',5'-trihydroxyphenyl)-gamma-valerolactone-O-methyl-4'-O-glucuronide	neg_5991	-	neg	-	-	-	-	-	Organic oxygen compounds	Organooxygen compounds	Carbohydrates and carbohydrate conjugates	2.5642	1.5851	2.2964	2.8618	0.9496	2.9029	3.7536	3.714	3.938	3.5032	3.9306	4.0022	1.2846	0.9618	1.989	2.6555	2.6562	2.1409	2.5065	3.167	2.6475	3.1739	2.5738	2.6249	3.246	3.2661	3.2981	3.301
neg_2855	5,7-DIHYDROXY-4-METHYLCOUMARIN	neg_2855	-	neg	-	-	-	-	-	-	-	-	2.1606	2.1301	2.0568	2.1367	1.8211	2.2054	3.0205	2.9249	3.0181	2.9912	3.0642	3.1462	2.09	2.0522	2.0569	2.1908	2.1758	2.2946	2.353	2.4728	2.4427	2.2179	2.4047	2.2788	2.5001	2.5768	2.6112	2.5598
pos_1991	5,7-Dihydroxy-8-C-(4-hydroxy-3-methyl-2-butenyl)flavanone	pos_1991	-	pos	-	-	-	-	-	-	-	-	1.8606	1.7566	1.9779	1.9191	1.395	1.9355	1.6831	1.677	1.6561	1.8024	1.8674	1.7207	0.6766	0.6879	0.7202	1.7049	1.6482	1.2536	1.8408	1.9267	1.6117	1.8732	1.9292	1.9994	1.6217	1.8469	1.7827	1.7054
neg_966	5,7-Megastigmadien-9-ol glucoside	neg_966	-	neg	-	-	-	-	-	Lipids and lipid-like molecules	Fatty Acyls	Fatty acyl glycosides	1.7773	2.4485	1.8784	1.8605	2.8503	2.0166	2.152	2.4679	2.4328	2.3304	2.272	2.3959	2.1364	1.7312	1.9702	2.4826	1.8838	2.2635	1.8238	1.953	1.5977	1.8298	2.0106	1.7253	2.1887	2.2698	2.2581	2.3449
pos_2005	5′-Deoxy-5′-<WBR>(methylthio)adenosine	pos_2005	-	pos	-	-	-	-	-	-	-	-	3.563	3.475	3.5107	3.6047	3.405	3.7263	3.5208	3.4743	3.4906	3.5486	3.4896	3.4964	2.9775	3.0141	3.0404	3.1982	3.1292	3.4891	3.1245	3.1727	3.2384	3.0915	3.2038	3.2009	3.3785	3.3196	3.3489	3.3818
neg_3468	5-Butyl-3,4-dimethyl-2-furanundecanoic acid	neg_3468	-	neg	-	-	-	-	-	Lipids and lipid-like molecules	Fatty Acyls	Fatty acids and conjugates	1.5828	1.2684	1.473	1.0391	1.5634	0.9751	0.6351	0.63	0.8274	0.955	0.7779	1.4603	1.0434	1.068	0.9315	2.2772	0.9173	1.0718	0.8169	1.0676	0.5788	0.0007	1.065	0.6494	1.2425	1.3195	1.2431	1.174
pos_4180	5-Heneicosyl-1,3-benzenediol	pos_4180	-	pos	-	-	-	-	-	Benzenoids	Phenols	Benzenediols	2.1534	2.0114	2.0922	1.9644	2.1601	1.4938	2.0613	1.6544	1.8358	1.392	1.8165	2.1208	1.7777	1.8145	1.406	2.4667	2.1939	1.4169	1.8704	0.9519	1.5443	1.0797	2.0519	1.8996	2.0391	1.7516	1.9856	1.9524
pos_6888	5-Hydroxy-6-methoxycoumarin 7-glucoside	pos_6888	-	pos	-	-	-	-	-	Phenylpropanoids and polyketides	Coumarins and derivatives	Coumarin glycosides	2.4493	2.452	2.4059	2.4103	2.4085	2.458	2.503	2.5109	2.5118	2.5135	2.4879	2.5123	2.4345	2.4668	2.4444	2.5524	2.5212	2.4785	2.5679	2.4147	2.5912	2.6168	2.4595	2.4753	2.4438	2.547	2.5454	2.5166
neg_2816	5-hydroxy-8-(2-hydroxypropan-2-yl)-4-propyl-2H,8H,9H-furo[2,3-h]chromen-2-one	neg_2816	-	neg	-	-	-	-	-	Phenylpropanoids and polyketides	Coumarins and derivatives	Furanocoumarins	2.8414	2.8707	2.788	3.1435	2.3749	3.0643	3.3763	3.146	3.2742	3.2665	3.2128	3.2394	2.2141	2.9142	2.6861	2.7209	3.0559	3.3217	3.0691	3.2695	3.1035	2.8603	3.1402	3.1004	3.0541	3.0759	3.0808	3.1023
pos_5658	5-hydroxy-8,8-dimethyl-4-phenyl-2H,8H-pyrano[2,3-f]chromen-2-one	pos_5658	-	pos	-	-	-	-	-	Phenylpropanoids and polyketides	Neoflavonoids	Prenylated neoflavonoids	2.6744	2.5329	2.4574	2.756	1.8632	2.3736	2.4117	2.1771	2.1807	2.206	2.1679	2.1788	0.8327	1.9002	2.372	1.8891	2.2152	2.0547	2.0598	1.8761	1.8735	2.284	2.3442	2.2269	2.4175	2.3754	2.3366	2.3755
pos_6535	5-Hydroxy-L-tryptophan	pos_6535	C00643	pos	-	-	map01100;map00380	Metabolism;Metabolism	Global and overview maps;Amino acid metabolism	Organoheterocyclic compounds	Indoles and derivatives	Tryptamines and derivatives	2.2201	2.4231	2.4677	2.0571	2.2032	2.422	1.967	2.3464	2.2387	2.4668	2.1546	2.5459	2.1598	2.0063	2.042	2.2365	2.2343	2.1325	1.657	2.1228	2.4888	2.6384	2.4236	2.2736	2.3275	2.291	2.2304	2.251
neg_2341	5-Hydroxytryptophol glucuronide	neg_2341	-	neg	-	-	-	-	-	Organic oxygen compounds	Organooxygen compounds	Carbohydrates and carbohydrate conjugates	1.6836	1.6748	0.8346	1.6512	1.1577	1.8616	2.0661	2.12	2.3774	2.1023	1.9886	2.5295	1.423	1.1615	1.7779	2.4841	2.4617	2.2022	2.1046	1.7899	2.1381	2.217	1.9492	1.7694	1.9083	1.9981	2.0319	1.8926
neg_7515	5-Methoxynoracronycine	neg_7515	-	neg	-	-	-	-	-	Organoheterocyclic compounds	Quinolines and derivatives	Benzoquinolines	2.6836	2.7617	2.779	2.6466	2.8334	2.712	2.5641	2.5311	2.5353	2.5391	2.5603	2.4969	2.8487	2.9691	2.7219	2.5503	2.4539	2.8096	2.6281	2.6028	2.6736	2.8431	2.6181	2.6605	2.658	2.7059	2.6664	2.7055
pos_6573	5'-O-beta-D-Glucosylpyridoxine	pos_6573	C03996	pos	-	-	-	-	-	-	-	-	2.6753	2.8383	2.6773	2.6427	2.7064	2.6867	3.0696	2.7988	2.9115	2.7536	3.04	2.956	2.8834	2.9653	2.9043	2.7853	2.8848	2.8883	2.8508	2.7763	2.8724	3.3119	2.7446	2.7976	2.8273	2.7899	2.7921	2.7773
pos_2007	5-O-p-Coumaroylnigrumin	pos_2007	-	pos	-	-	-	-	-	-	-	-	2.5338	2.1923	2.2598	2.5712	1.9582	2.2049	2.315	2.2372	2.3844	2.3453	2.2266	2.2713	2.4942	2.5765	2.6119	2.6181	2.3425	2.8159	2.3358	2.3026	2.2484	2.6143	1.7079	1.3347	2.322	2.152	2.3558	2.1567
neg_7781	6-({[3,4-dihydroxy-4-(hydroxymethyl)oxolan-2-yl]oxy}methyl)oxane-2,3,4,5-tetrol	neg_7781	-	neg	-	-	-	-	-	Organic oxygen compounds	Organooxygen compounds	Carbohydrates and carbohydrate conjugates	4.5376	4.6187	4.6069	4.6268	4.4825	4.6221	4.4299	4.4401	4.4167	4.4335	4.4892	4.4181	4.243	4.2693	4.2819	4.2863	4.3232	4.355	4.5193	4.5473	4.5281	4.4703	4.5191	4.5631	4.4681	4.4851	4.4975	4.4829
neg_7348	6-(2-carboxy-2-methylethoxy)-3,4,5-trihydroxyoxane-2-carboxylic acid	neg_7348	-	neg	-	-	-	-	-	Organic oxygen compounds	Organooxygen compounds	Carbohydrates and carbohydrate conjugates	2.6939	2.8969	2.4477	2.3452	2.8884	2.0104	2.8558	2.9384	2.8919	2.3147	3.0284	2.2991	3.5021	3.4822	2.9027	3.0904	2.3927	2.4535	2.027	1.8341	1.9245	2.711	2.1072	2.3312	2.8024	2.7903	2.8137	2.8284
neg_6889	6-(3-ethenylphenoxy)-3,4,5-trihydroxyoxane-2-carboxylic acid	neg_6889	-	neg	-	-	-	-	-	Organic oxygen compounds	Organooxygen compounds	Carbohydrates and carbohydrate conjugates	3.0626	3.0109	2.8119	3.558	2.4058	3.7152	3.3	3.6557	3.5573	3.5844	3.3144	3.8449	2.9919	2.7526	3.237	3.7915	3.3027	3.7289	3.2544	3.3084	3.2149	3.3991	3.3204	3.0293	3.3494	3.3626	3.3212	3.3302
neg_7425	6''-(4-Carboxy-3-hydroxy-3-methylbutanoyl)hyperin	neg_7425	-	neg	-	-	-	-	-	Phenylpropanoids and polyketides	Flavonoids	Flavonoid glycosides	2.8807	2.818	2.7858	2.7872	2.9893	2.8594	3.0246	2.9393	2.931	2.8756	2.9387	2.9976	2.2631	2.1181	2.3337	2.388	2.4383	2.6212	2.8649	2.8651	2.953	3.5204	2.8748	2.8703	2.9644	2.9133	2.949	2.916
neg_548	6-(4-ethenyl-5-hydroxy-2-methoxyphenoxy)-3,4,5-trihydroxyoxane-2-carboxylic acid	neg_548	-	neg	-	-	-	-	-	Organic oxygen compounds	Organooxygen compounds	Carbohydrates and carbohydrate conjugates	1.7129	1.2901	1.633	1.8692	1.0473	1.5901	2.404	2.7507	2.6642	2.7031	2.4037	2.8694	1.7732	1.8235	1.7508	1.9455	0.8998	1.6131	0.6121	0.9419	0.6079	1.4909	0.9763	0.6062	2.18	2.2562	2.2673	2.1244
neg_6771	6-(4-ethyl-3-hydroxyphenoxy)-3,4,5-trihydroxyoxane-2-carboxylic acid	neg_6771	-	neg	-	-	-	-	-	Organic oxygen compounds	Organooxygen compounds	Carbohydrates and carbohydrate conjugates	1.9586	1.532	1.5157	1.6201	0.9684	1.1246	1.7492	2.6239	2.3406	0.8837	2.0309	1.966	1.9279	1.5475	1.8294	2.317	0.8426	1.4041	1.8041	2.3207	1.9554	2.0675	2.0019	1.9311	1.9332	1.8901	1.779	1.852
neg_7261	6-(4-ethyl-5-hydroxy-2-methoxyphenoxy)-3,4,5-trihydroxyoxane-2-carboxylic acid	neg_7261	-	neg	-	-	-	-	-	Organic oxygen compounds	Organooxygen compounds	Carbohydrates and carbohydrate conjugates	2.5835	2.5329	2.7333	2.622	2.4994	2.8443	2.8415	2.7783	2.8363	2.8604	2.8035	2.9909	2.6982	2.826	2.801	3.024	2.8083	2.9842	2.8973	2.9297	2.8392	3.0696	2.9178	2.9487	2.8873	2.8606	2.8453	2.8634
pos_6375	6-(acetyloxy)-3,4,5-trihydroxyoxane-2-carboxylic acid	pos_6375	-	pos	-	-	-	-	-	Organic oxygen compounds	Organooxygen compounds	Carbohydrates and carbohydrate conjugates	3.6417	3.6144	3.6292	3.4859	4.0333	3.5363	3.3082	3.4644	3.383	3.3862	3.4392	3.3078	3.7458	3.4986	3.4635	3.7362	3.6067	3.3983	3.3866	3.5001	3.4182	3.6926	3.4731	3.3954	3.5707	3.585	3.6036	3.5948
neg_7499	6-(butanoyloxy)-3,4,5-trihydroxyoxane-2-carboxylic acid	neg_7499	-	neg	-	-	-	-	-	Organic oxygen compounds	Organooxygen compounds	Carbohydrates and carbohydrate conjugates	2.173	1.8975	2.076	2.264	2.0213	2.2255	2.1891	2.4141	2.3529	2.4839	2.2849	2.2863	1.9111	1.8931	2.1583	1.9492	1.9279	2.1247	1.8521	1.8121	1.9708	2.4246	2.0506	1.9177	2.0757	2.1354	2.1635	2.17
pos_1341	6,10-Dimethyl-5(E),9-undecadien-2-one	pos_1341	-	pos	-	-	-	-	-	-	-	-	2.4174	1.9946	2.5624	2.0964	1.9585	2.522	2.1161	2.2578	2.317	2.6474	2.1669	2.4473	2.1869	1.5317	2.3893	2.2524	2.69	2.1791	2.3798	2.6129	2.1894	2.9811	2.4429	2.3449	2.5651	2.3704	2.4101	2.6244
neg_7658	6,7-Dimethyl-8-(1-D-ribityl)lumazine	neg_7658	C04332	neg	-	-	map01100;map01110;map00740	Metabolism;Metabolism;Metabolism	Global and overview maps;Global and overview maps;Metabolism of cofactors and vitamins	Organoheterocyclic compounds	Pteridines and derivatives	-	2.1245	1.3269	2.4759	1.7702	1.9036	2.3104	0.8819	1.5908	0.885	0.87	1.8601	0.9014	1.7856	2.3441	2.2767	1.8879	1.198	2.331	1.9711	2.1501	1.9703	0.8534	2.1967	2.2355	2.2691	2.2239	2.081	2.16
neg_6332	6-[3-(carboxymethyl)phenoxy]-3,4,5-trihydroxyoxane-2-carboxylic acid	neg_6332	-	neg	-	-	-	-	-	Organic oxygen compounds	Organooxygen compounds	Carbohydrates and carbohydrate conjugates	2.9473	2.7671	2.9376	2.8711	2.4997	2.9125	3.1738	2.7737	2.9899	2.8247	3.1285	2.9451	2.9503	2.8835	2.7806	2.7667	2.5222	2.9801	2.9966	2.8547	2.7613	3.1603	2.6167	2.8032	2.9418	2.9424	2.8124	2.9105
pos_2835	6-[5]-ladderane-1-hexanol	pos_2835	-	pos	-	-	-	-	-	-	-	-	1.3339	1.7584	1.6187	1.745	2.3703	1.4947	2.0062	1.5863	1.6516	1.8339	1.8372	1.7528	1.6877	0.6758	1.5119	1.3276	1.8283	1.2036	0.7407	1.9156	0.7786	0.8757	1.5425	1.2791	1.6325	1.5668	1.5646	1.673
pos_1760	6''-Acetylapiin	pos_1760	-	pos	-	-	-	-	-	Phenylpropanoids and polyketides	Flavonoids	Flavonoid glycosides	1.4817	1.5522	1.9336	1.8502	1.9189	2.0404	1.7935	1.7004	2.0536	2.2993	1.9038	1.6208	2.159	2.528	1.9018	1.1391	1.618	1.7967	2.4974	2.6527	2.5606	2.7412	2.389	2.2643	2.2222	2.2395	2.3175	2.088
neg_2093	6-Caffeoylsucrose	neg_2093	-	neg	-	-	-	-	-	Phenylpropanoids and polyketides	Cinnamic acids and derivatives	Hydroxycinnamic acids and derivatives	2.3915	2.0772	2.2089	2.7831	1.7651	2.932	2.615	2.9403	2.8081	3.053	2.6807	2.838	2.2276	2.2798	2.2432	2.7156	2.5539	2.6008	2.4627	2.7914	2.3859	3.1197	2.5093	2.4547	2.6904	2.6005	2.6269	2.6301
neg_6812	6-hydroxy-2,3,4-trimethoxybenzoic acid	neg_6812	-	neg	-	-	-	-	-	Benzenoids	Benzene and substituted derivatives	Benzoic acids and derivatives	1.5731	1.4854	1.916	1.6395	1.8293	1.6029	1.5276	0.7859	0.7922	0.7777	0.8793	0.8079	1.2074	1.0583	1.6638	1.5347	1.1188	0.9982	1.5103	1.5399	1.7355	1.9277	1.9744	1.7774	1.6829	1.4288	1.5768	1.5952
neg_6227	6-Hydroxykaempferol 3-glucoside	neg_6227	-	neg	-	-	-	-	-	Phenylpropanoids and polyketides	Flavonoids	Flavonoid glycosides	3.8134	3.6876	3.83	3.9051	3.4566	4.0476	4.0717	4.1071	3.9514	4.1391	4.0486	3.938	4.0106	3.9905	4.0832	3.8773	4.018	4.0948	4.0691	4.0973	4.0808	4.1493	4.1323	4.1041	3.948	3.9845	3.9922	3.9728
pos_4972	6-hydroxysphingosine	pos_4972	-	pos	-	-	-	-	-	-	-	-	4.0484	4.0617	4.0121	4.0803	4.1815	4.0329	3.8819	3.9075	3.8687	3.9073	3.8915	3.7841	4.2253	4.1337	4.1672	4.1037	3.9768	4.1851	3.7056	3.8176	3.7578	3.1893	3.7809	3.8273	4.0006	3.9527	3.9678	3.967
neg_7659	6-Lactoyltetrahydropterin	neg_7659	C04244	neg	-	-	map01100;map00790	Metabolism;Metabolism	Global and overview maps;Metabolism of cofactors and vitamins	Organoheterocyclic compounds	Pteridines and derivatives	Pterins and derivatives	1.6553	1.853	1.7347	1.8502	0.8552	1.3096	1.8317	0.9492	1.2823	1.3337	1.7983	1.9224	0.8389	1.866	1.7404	1.8696	1.9216	2.4336	2.4474	2.1834	2.3212	2.231	2.3806	2.2432	1.9333	1.8025	1.9233	2.0045
neg_2046	6-O-Acetylarbutin	neg_2046	-	neg	-	-	-	-	-	Organic oxygen compounds	Organooxygen compounds	Carbohydrates and carbohydrate conjugates	1.3864	1.6036	1.7977	1.399	1.1296	1.6216	0.9411	1.5508	1.6471	0.8742	1.4081	1.8209	0.9534	1.3454	1.5664	1.7081	1.2457	1.2282	1.5709	1.4981	1.724	2.3429	1.4526	1.4383	1.5497	1.621	1.5767	1.6212
neg_7727	6-O-b-D-Fructofuranosyl-2-deoxy-D-glucose	neg_7727	-	neg	-	-	-	-	-	Organic oxygen compounds	Organooxygen compounds	Carbohydrates and carbohydrate conjugates	4.5019	4.562	4.467	4.6027	4.4862	4.5434	4.4458	4.4825	4.4141	4.4287	4.461	4.3245	4.8286	4.8438	4.7318	4.6252	4.471	4.8112	4.6002	4.636	4.6315	4.7358	4.6363	4.6487	4.5933	4.6037	4.6115	4.6144
neg_6737	6-O-Oleuropeoylsucrose	neg_6737	-	neg	-	-	-	-	-	Lipids and lipid-like molecules	Saccharolipids	-	1.5378	1.4979	1.9536	2.0505	0.9504	2.3086	3.1473	2.9246	3.0637	3.034	3.0448	3.3365	2.4322	2.4685	3.2685	3.4725	3.8379	3.2414	3.7282	3.8987	3.7073	3.7875	3.8089	3.6699	3.384	3.3627	3.3733	3.3941
pos_6527	6-Oxopiperidine-2-carboxylic acid	pos_6527	-	pos	-	-	-	-	-	Organic acids and derivatives	Carboxylic acids and derivatives	Amino acids, peptides, and analogues	2.9111	3.0473	3.0429	2.8124	2.9438	2.9654	2.7724	2.7146	2.426	2.6807	2.7591	2.4047	2.8335	2.8178	2.9586	2.623	2.8345	2.7059	3.2031	3.1244	3.3146	3.496	3.1787	3.2984	2.8695	2.8794	2.8628	2.8598
neg_5902	6S,9R-Dihydroxy-4,7E-megastigmadien-3-one 9-[apiosyl-(1->6)-glucoside]	neg_5902	-	neg	-	-	-	-	-	Lipids and lipid-like molecules	Fatty Acyls	Fatty acyl glycosides	2.9999	2.7846	2.8293	3.0745	2.5008	2.8363	2.7555	2.6485	2.7743	2.7951	2.7261	2.9445	1.7978	2.6303	2.9386	2.8867	3.1161	3.1598	3.2484	3.1982	3.3009	3.5376	3.3309	3.2728	3.0407	3.0735	3.0871	3.0573
pos_6633	6'-Sialyllactosamine	pos_6633	C04886	pos	-	-	-	-	-	Organooxygen compounds	Carbohydrates and carbohydrate conjugates	Sugar acids and derivatives	3.0784	3.2332	3.2966	2.9178	3.021	3.4261	3.1254	3.3831	2.8814	3.42	3.2912	3.0487	3.1069	3.121	3.1753	3.0559	3.0675	2.9021	3.5618	3.6046	3.6614	3.9796	3.6426	3.5953	3.1879	3.1589	3.1588	3.1453
neg_6325	7,8-Dihydrovomifoliol 9-[apiosyl-(1->6)-glucoside]	neg_6325	-	neg	-	-	-	-	-	Lipids and lipid-like molecules	Fatty Acyls	Fatty acyl glycosides	4.0943	3.9609	4.0981	4.2687	3.688	4.1457	4.1517	3.9786	4.0517	4.0143	4.0175	4.1259	3.3565	3.8821	3.7423	3.7821	4.0576	4.3107	4.1071	4.2047	4.1463	4.1384	4.2049	4.1266	4.0186	4.0447	4.0395	4.0419
neg_6646	7alpha,8alpha-Dihydroxycalonectrin	neg_6646	-	neg	-	-	-	-	-	-	-	-	2.9374	2.9857	3.0544	2.7594	3.0959	2.7172	2.974	2.923	3.0036	2.6066	3.0109	2.6007	3.2284	3.0028	3.2525	3.0875	3.1732	2.9017	2.2859	2.4332	2.3576	2.3843	2.3593	2.3761	2.8465	2.7701	2.846	2.7995
neg_7160	7-Epi-12-hydroxyjasmonic acid glucoside	neg_7160	-	neg	-	-	-	-	-	Lipids and lipid-like molecules	Fatty Acyls	Fatty acyl glycosides	3.0181	2.7097	3.1087	3.0782	2.3467	3.1986	2.8804	2.92	2.9887	3.0668	2.9199	2.9112	1.8728	2.5557	2.5428	2.4117	2.8539	3.1385	3.0488	3.2524	3.1059	3.0432	3.059	3.1157	3.0117	2.9299	2.9434	2.9294
pos_1478	7-Hydroxy-6-(methoxyacetyl)-2,2-dimethyl-2H-1-benzopyran	pos_1478	-	pos	-	-	-	-	-	Organoheterocyclic compounds	Benzopyrans	1-benzopyrans	2.9985	2.7984	2.9957	3.0389	2.7491	2.8848	2.9185	2.8051	2.7497	2.9816	2.9321	2.9296	2.6878	2.888	2.8924	2.8524	3.067	3.1773	3.1037	3.3274	3.1409	3.329	3.2314	3.1593	2.9461	2.9825	2.9705	2.9878
pos_535	7-Hydroxy-6-methyl-2H-1-benzopyran-2-one	pos_535	-	pos	-	-	-	-	-	Phenylpropanoids and polyketides	Coumarins and derivatives	Hydroxycoumarins	3.5565	3.4957	3.509	3.7228	2.953	3.622	3.4649	3.2607	3.4692	3.344	3.4105	3.3773	2.9941	3.2177	3.3673	3.3223	3.4319	3.5802	3.4534	3.4033	3.3959	3.6364	3.3963	3.3502	3.4522	3.3546	3.368	3.394
neg_280	7-Hydroxyamoxapine	neg_280	-	neg	-	-	-	-	-	Organoheterocyclic compounds	Benzoxazepines	Dibenzoxazepines	2.3723	1.9579	2.2721	2.5325	1.8386	2.3535	2.4206	2.7841	2.8159	2.9641	2.568	3.001	1.0367	1.351	1.4036	1.1457	2.4189	2.4767	2.4875	2.8677	2.6632	1.126	2.4844	2.7885	2.662	2.5994	2.5948	2.6293
neg_6261	8-Angeloylegelolide	neg_6261	-	neg	-	-	-	-	-	Organoheterocyclic compounds	Cycloheptafurans	-	2.6166	2.712	2.7014	3.0089	2.2709	2.8421	2.8457	2.6703	2.7556	2.8823	2.7513	2.6978	2.1989	2.3123	2.4146	2.2786	2.4333	2.8935	2.4253	2.5386	2.5207	2.4713	2.504	2.4272	2.6108	2.6153	2.5488	2.677
pos_6884	8-Anilino-1-naphthalene sulfonate	pos_6884	C11326	pos	-	-	-	-	-	Benzenoids	Naphthalenes	Naphthalene sulfonic acids and derivatives	1.7202	1.7335	1.7143	1.6903	1.8395	1.7446	1.7722	1.8099	1.7695	1.7726	1.7624	1.859	1.7972	1.8667	1.8	1.9276	1.9298	1.8292	1.9841	1.8067	1.923	2.1196	1.8078	1.7211	1.7275	1.7973	1.8042	1.7345
pos_6414	8-Hydroxy-5,6-octadienoic acid	pos_6414	-	pos	-	-	-	-	-	Organic acids and derivatives	Hydroxy acids and derivatives	Medium-chain hydroxy acids and derivatives	2.5552	2.5749	2.6071	2.6641	2.5628	2.4346	1.9564	1.7995	1.9924	2.1552	2.013	2.0402	2.0003	2.2705	1.8604	2.3402	2.5172	2.5166	2.1365	2.397	2.1405	2.3987	2.2946	2.285	2.364	2.3803	2.3401	2.3484
pos_4946	8R,11S-DiHODE	pos_4946	-	pos	-	-	-	-	-	-	-	-	2.0469	2.3582	1.7936	1.8285	2.669	1.913	2.2457	2.2101	2.2033	2.0433	2.2577	2.3993	2.2264	1.725	2.238	2.5571	2.2783	1.8845	1.5732	1.9043	1.7666	2.3761	1.9466	0.4778	2.2102	2.2226	2.2138	2.1928
neg_126	9(S)-HODE	neg_126	C14767	neg	-	-	map00591	Metabolism	Lipid metabolism	Lipids and lipid-like molecules	Fatty Acyls	Lineolic acids and derivatives	4.0283	4.099	3.9903	3.933	4.4338	3.9279	4.0327	4.0506	4.0216	3.9347	4.1279	4.0697	4.2025	4.051	4.0024	4.3512	3.9093	3.9899	3.755	3.7528	3.7893	3.8121	3.9499	3.7441	4.0453	4.0571	4.0581	4.0618
neg_1341	9(S)-HOTrE	neg_1341	C16326	neg	-	-	map00592	Metabolism	Lipid metabolism	-	-	-	3.7377	4.119	3.7044	3.6292	4.4801	3.6681	3.7449	3.8495	3.7628	3.6718	3.8553	3.8605	3.8712	3.5949	3.5928	4.1398	3.6624	3.6124	3.4485	3.5079	3.4618	3.5721	3.6533	3.4625	3.8473	3.8438	3.8657	3.8515
neg_5230	9(S)-HpOTrE	neg_5230	C16321	neg	-	-	map00592;map01110	Metabolism;Metabolism	Lipid metabolism;Global and overview maps	-	-	-	3.2531	3.8278	3.4411	3.2766	4.136	3.4376	3.4242	3.6816	3.625	3.5732	3.502	3.6065	3.4623	3.1251	3.2748	3.6891	3.0845	3.4979	3.2216	3.2969	3.1764	3.1993	3.3206	3.1404	3.5828	3.5707	3.603	3.5951
pos_2878	9,10-epoxy-12-octadecenoic acid	pos_2878	-	pos	-	-	-	-	-	-	-	-	2.2833	2.4619	2.1928	2.2568	2.6542	2.2513	2.3325	2.454	2.4347	2.497	2.414	2.4343	2.3849	2.1432	2.4411	2.6537	2.2548	2.318	2.1526	2.2056	2.1675	2.234	2.2703	2.0009	2.3339	2.3926	2.3847	2.3692
pos_2774	9,10-Epoxyoctadecenoic acid	pos_2774	C14825	pos	-	-	map01100;map00591	Metabolism;Metabolism	Global and overview maps;Lipid metabolism	Lipids and lipid-like molecules	Fatty Acyls	Fatty acids and conjugates	1.8274	2.0011	1.7292	0.7253	2.1324	1.2929	1.7612	1.6958	1.567	1.2593	1.9375	1.5979	1.6052	1.6701	1.3772	1.3793	0.9696	0.5107	0.7882	0.5344	0.9644	1.2332	1.5662	0.8952	1.7873	1.5686	1.6608	1.6652
pos_4819	9,12-Octadecadiynoic Acid	pos_4819	-	pos	-	-	-	-	-	-	-	-	3.8828	4.3057	3.957	3.7213	4.5131	3.7525	3.7802	3.8812	3.8053	3.7745	3.8914	3.8533	4.0199	3.9081	3.8471	4.2071	3.8575	3.8255	3.6509	3.6548	3.6702	3.9179	3.8066	3.7059	3.9684	3.9679	3.9678	3.9752
pos_4922	9-OxoODE	pos_4922	C14766	pos	-	-	map00591	Metabolism	Lipid metabolism	Lipids and lipid-like molecules	Fatty Acyls	Lineolic acids and derivatives	3.543	3.714	3.5364	3.4706	4.0003	3.4931	3.6422	3.6322	3.5655	3.4915	3.6871	3.6068	3.7071	3.5056	3.5906	3.7373	3.4869	3.4924	3.4276	3.4075	3.4454	3.8007	3.5591	3.4211	3.6386	3.6287	3.6341	3.6167
neg_6042	Acrimarine I	neg_6042	-	neg	-	-	-	-	-	Organoheterocyclic compounds	Quinolines and derivatives	Benzoquinolines	2.7824	2.6424	2.2494	2.3946	2.2895	2.2872	2.3376	2.4766	2.2877	2.2178	2.5614	2.3985	3.1946	3.6443	3.1288	2.6942	2.7559	2.4868	2.1945	1.8904	1.8118	1.9082	1.9688	2.3667	2.7845	2.8403	2.7453	2.7638
pos_6595	Adenine	pos_6595	C00147	pos	Nucleic acids	Bases	map01100;map00230;map00908	Metabolism;Metabolism;Metabolism	Global and overview maps;Nucleotide metabolism;Metabolism of terpenoids and polyketides	Organoheterocyclic compounds	Imidazopyrimidines	Purines and purine derivatives	2.6298	2.8655	2.5647	2.6633	2.8761	2.4689	2.6509	2.6302	2.4093	2.435	2.6693	2.4714	2.5223	2.2389	2.5761	2.4822	2.4715	2.5599	2.3109	2.4406	2.284	3.1435	2.4682	2.0297	2.5025	2.6059	2.743	2.5784
pos_1780	Adenosine 3'-monophosphate	pos_1780	C01367	pos	-	-	map00230	Metabolism	Nucleotide metabolism	Nucleosides, nucleotides, and analogues	Ribonucleoside 3'-phosphates	-	2.3601	2.9638	2.6382	1.9168	3.1393	2.5256	2.7802	2.9237	2.648	2.711	2.9461	2.7354	3.2456	3.0811	2.939	2.9689	2.5477	2.3577	2.5728	2.7184	2.7177	3.0563	2.7745	2.6819	2.7532	2.6789	2.8156	2.7629
pos_1927	Adipate semialdehyde	pos_1927	C06102	pos	-	-	map01100	Metabolism	Global and overview maps	Lipids and lipid-like molecules	Fatty Acyls	Fatty acids and conjugates	1.4954	1.5388	1.6586	1.5307	1.6347	1.7071	1.4148	1.557	1.4428	1.5207	1.4296	1.4126	1.5315	1.6052	1.4635	1.6483	1.6263	1.6375	2.1109	1.97	1.8745	2.4987	1.8705	2.1794	1.6137	1.6671	1.5871	1.6806
neg_6554	ADP-Ribosyl-L-arginine	neg_6554	-	neg	-	-	-	-	-	Nucleosides, nucleotides, and analogues	Purine nucleotides	Purine nucleotide sugars	3.7354	3.5463	3.758	3.6731	3.3011	3.7001	3.9845	3.8834	3.7516	3.9278	3.9257	3.8391	4.4418	4.4078	4.239	4.0369	3.7558	4.1473	4.0713	3.9661	4.0359	4.3462	4.1837	4.0537	4.0009	3.9856	3.9522	3.9357
neg_695	Aflatoxin B1 dialcohol	neg_695	-	neg	-	-	-	-	-	Organoheterocyclic compounds	Naphthofurans	-	1.1801	0.0033	1.105	1.7432	0.0162	1.9236	2.4257	2.0457	2.2125	2.3995	2.1758	2.5075	0.0003	1.4672	1.3659	1.2007	1.3984	2.3348	1.9757	2.2893	1.7178	2.0092	2.3443	2.0498	1.8274	1.7327	1.9178	1.9008
pos_5304	Agavoside A	pos_5304	C08885	pos	-	-	-	-	-	Lipids and lipid-like molecules	Steroids and steroid derivatives	Steroidal glycosides	3.2365	3.2875	3.46	3.2997	3.4486	3.3713	3.027	3.1673	3.0551	3.3088	3.1998	3.176	3.8407	3.4708	3.2795	3.5841	3.1396	3.3212	2.8131	2.9121	2.9093	3.1741	3.0526	3.0876	3.3	3.3051	3.2564	3.3341
pos_1916	ALANYL-dl-LEUCINE	pos_1916	-	pos	-	-	-	-	-	-	-	-	3.5895	3.107	2.6934	3.0057	3.057	2.5385	2.2456	2.4439	2.2003	2.4343	2.291	2.3208	2.8756	2.7016	2.6727	2.6249	1.0668	2.8665	2.0765	2.2117	2.1128	2.5116	2.2909	2.1157	3.1076	3.0781	3.1057	3.1011
neg_7696	Alanyl-Hydroxyproline	neg_7696	-	neg	-	-	-	-	-	Organic acids and derivatives	Carboxylic acids and derivatives	Amino acids, peptides, and analogues	4.0915	4.1878	4.0906	4.1956	3.9349	3.9587	3.8256	3.6348	3.6648	3.7404	3.7687	3.8141	3.0763	3.6158	3.5214	3.4967	3.9373	4.1038	3.6329	3.8733	3.5952	3.6396	3.7611	3.7688	3.8845	3.8551	3.8768	3.8729
pos_6742	A-L-Arabinofuranosyl-(1->2)-[a-D-mannopyranosyl-(1->6)]-D-mannose	pos_6742	-	pos	-	-	-	-	-	Organic oxygen compounds	Organooxygen compounds	Carbohydrates and carbohydrate conjugates	2.9131	2.9011	3.0569	2.5386	3.1656	2.7025	2.6263	2.3647	2.5497	2.384	2.6812	2.5998	2.7317	2.853	2.7077	2.6852	2.1213	2.6119	2.2846	2.2133	2.3474	1.9266	2.4686	2.6059	2.9332	2.865	2.9243	2.8723
neg_1850	A-L-Arabinofuranosyl-(1->3)-b-D-xylopyranosyl-(1->4)-D-xylose	neg_1850	-	neg	-	-	-	-	-	-	-	-	3.1316	3.2123	3.1284	3.1999	2.9785	3.2334	3.4724	3.4238	3.3925	3.1795	3.5016	3.3105	3.4069	3.4286	3.329	3.3771	3.1792	3.3559	3.0317	2.9586	3.0402	2.9139	2.9773	2.982	3.3183	3.2584	3.2974	3.288
neg_7019	Alatanin 2	neg_7019	-	neg	-	-	-	-	-	-	-	-	4.9178	4.5211	4.7549	4.9795	3.9921	4.9302	4.9957	4.8899	5.0527	4.9542	4.8933	5.1091	3.5555	4.1361	4.7879	4.6328	5.1225	4.8664	4.8001	4.746	4.8415	4.7704	4.8303	4.7933	4.8219	4.7563	4.7469	4.7539
neg_7326	A-L-Fucopyranosyl-(1->2)-b-D-galactopyranosyl-(1->2)-D-xylose	neg_7326	-	neg	-	-	-	-	-	Organic oxygen compounds	Organooxygen compounds	Carbohydrates and carbohydrate conjugates	2.2526	2.5696	2.4496	2.4124	2.6921	2.6799	2.7999	2.669	2.6701	2.6884	2.6912	2.8638	2.7688	2.7602	2.6328	2.6969	2.2799	2.7981	2.9401	2.6502	2.839	3.1231	2.808	2.7919	2.7992	2.775	2.7972	2.7804
neg_3936	Alliosterol 1-(4''-galactosylrhamnoside) 16-galactoside	neg_3936	-	neg	-	-	-	-	-	Lipids and lipid-like molecules	Steroids and steroid derivatives	Steroidal glycosides	1.7261	1.8153	1.7824	1.7257	1.8823	1.7485	1.5314	1.9894	1.3895	1.5183	1.2077	1.8105	1.6524	1.9188	2.0496	0.344	1.823	1.7016	1.6835	1.7705	1.7515	0.8769	1.6925	1.1244	1.7666	1.8914	1.5679	1.8215
pos_5649	Alpha-curcumene	pos_5649	C09649	pos	-	-	-	-	-	Lipids and lipid-like molecules	Prenol lipids	Sesquiterpenoids	3.2709	3.247	3.3733	3.3563	3.1527	3.3259	3.3705	3.3678	3.2995	3.3812	3.4107	3.2533	3.0155	3.1582	3.448	3.2912	3.5269	3.3597	3.2691	3.4037	3.2693	3.7067	3.4023	3.3236	3.3629	3.3387	3.376	3.3305
neg_5346	Alpha-Ionol O-[arabinosyl-(1->6)-glucoside]	neg_5346	-	neg	-	-	-	-	-	-	-	-	2.4139	2.0581	2.8375	2.4304	1.7688	2.2551	2.7821	2.5437	2.5186	2.3101	2.7686	1.8583	1.0246	2.5436	2.1462	1.7177	2.5752	2.3635	1.9699	2.6444	1.8005	3.0172	1.691	2.1685	2.4036	2.3818	2.3945	2.4407
pos_4768	Alpha-Vetivone	pos_4768	C09744	pos	-	-	-	-	-	-	-	-	2.7281	2.8042	2.8445	2.7714	2.861	2.916	2.9744	2.9687	3.0021	2.9619	2.9453	3.0346	3.2749	3.1388	3.3242	3.3612	3.3791	3.2996	3.2678	3.313	3.269	3.4806	2.9228	2.9157	2.918	2.9353	2.8847	2.9386
pos_46	AMINOHYDROXYBUTYRIC ACID	pos_46	-	pos	-	-	-	-	-	-	-	-	3.8445	3.8732	3.863	3.7296	3.9557	3.7096	3.6332	3.6948	3.5283	3.7882	3.6712	3.7675	3.8165	3.8108	3.7774	3.6533	3.7143	3.8619	3.4577	3.604	3.4782	3.5482	3.5347	3.5058	3.7495	3.7494	3.769	3.747
neg_5761	Ampeloside Bs1	neg_5761	-	neg	-	-	-	-	-	Lipids and lipid-like molecules	Steroids and steroid derivatives	Steroidal glycosides	2.0421	2.4088	2.6569	2.486	2.4581	2.7019	0.8816	2.3777	1.9497	2.751	2.0076	2.2004	3.3371	3.1488	2.7781	2.9238	1.452	2.8872	0.8571	1.3069	0.8523	1.1511	1.5351	0.8503	2.423	2.6245	2.5685	2.6895
neg_4904	Androsterone glucuronide	neg_4904	C11135;C11136	neg	-	-	-	-	-	Lipids and lipid-like molecules	Steroids and steroid derivatives	Steroidal glycosides	2.7844	3.1141	2.9801	2.5244	3.3877	2.6919	2.8815	2.7557	2.8634	2.0686	2.9618	2.4346	2.9379	2.6969	2.6359	2.9771	2.4456	2.316	2.1653	2.0616	2.2587	2.1042	2.3133	2.3665	2.8511	2.8544	2.8997	2.8723
neg_3715	Anhydrocinnzeylanine	neg_3715	-	neg	-	-	-	-	-	Lipids and lipid-like molecules	Prenol lipids	Terpene lactones	2.387	2.5841	2.4636	2.3513	2.6174	2.569	2.5858	2.6052	2.5762	2.51	2.5806	2.6609	2.7294	2.6602	2.4199	2.6478	2.3904	2.6268	2.4841	2.4285	2.3159	1.6573	2.1368	2.2374	2.5311	2.5366	2.3579	2.5374
neg_4703	Antibiotic X 14889A	neg_4703	-	neg	-	-	-	-	-	Lipids and lipid-like molecules	Prenol lipids	Terpene glycosides	3.4908	3.4413	3.5011	3.4093	3.6034	3.2711	4.0054	3.2828	3.765	3.184	3.9441	3.937	3.6839	3.6705	3.8836	3.8268	3.8891	3.603	4.5137	4.0541	4.3161	3.4395	4.1515	4.2681	3.9844	3.9513	3.9903	3.9532
neg_3919	Antibiotic X 14889C	neg_3919	-	neg	-	-	-	-	-	Lipids and lipid-like molecules	Prenol lipids	Sesterterpenoids	0.8276	1.1717	2.23	0.8593	1.7949	2.3807	2.1048	2.7186	2.7033	3.3927	2.2204	2.6797	2.0265	1.4915	1.5183	2.5534	1.7833	2.4667	2.22	2.8909	2.5982	1.4479	2.6862	2.4988	2.3582	2.4436	2.4034	2.4509
neg_2105	Apigenin 7-[rhamnosyl-(1->2)-galacturonide]	neg_2105	-	neg	-	-	-	-	-	Phenylpropanoids and polyketides	Flavonoids	Flavonoid glycosides	3.2032	2.9204	3.0092	3.1451	2.2409	2.9122	3.1919	3.0251	3.0998	2.8997	3.0815	3.1227	2.5859	2.9694	3.2421	2.8483	3.2357	2.8274	3.0136	2.477	3.0212	2.4783	3.0314	2.9188	3.0536	3.062	3.0377	3.0269
neg_6885	Apiin	neg_6885	C04858	neg	-	-	map00944	Metabolism	Biosynthesis of other secondary metabolites	Phenylpropanoids and polyketides	Flavonoids	Flavonoid glycosides	2.8084	2.7175	2.6068	3.2032	2.2381	3.0728	2.8386	2.9529	2.8024	3.3698	2.544	3.5978	1.6133	2.1572	1.799	2.6109	1.869	3.1049	2.4497	2.3825	2.5063	2.4433	2.5709	2.4795	2.6282	2.522	2.5667	2.5364
neg_7726	Arabinonic acid	neg_7726	C00878	neg	-	-	-	-	-	Organic oxygen compounds	Organooxygen compounds	Carbohydrates and carbohydrate conjugates	3.1812	3.2155	3.305	3.1625	3.1971	3.1931	3.235	3.177	3.1484	2.9977	3.3242	3.3125	3.2172	3.1496	3.362	3.4967	3.424	3.2273	3.0757	3.0291	3.0674	2.9824	3.1021	3.0536	3.2027	3.2004	3.2516	3.2026
pos_2662	Arachidyl alcohol	pos_2662	-	pos	-	-	-	-	-	Lipids and lipid-like molecules	Fatty Acyls	Fatty alcohols	1.9308	1.1349	1.1371	2.5095	2.628	2.1969	2.2081	2.3059	3.0497	2.1945	2.5594	2.5972	1.9662	1.2439	1.2749	2.1625	1.4353	2.0039	1.4102	1.1261	1.1823	2.44	2.3857	1.1285	2.5097	2.3376	2.2668	2.3951
pos_5142	Araliasaponin I	pos_5142	-	pos	-	-	-	-	-	Lipids and lipid-like molecules	Prenol lipids	Terpene glycosides	3.4548	3.4677	3.546	3.4965	3.2957	3.525	3.7769	3.7419	3.6333	4.0138	3.7632	3.682	4.0082	4.078	3.8142	3.749	3.3231	3.9718	3.9348	3.7875	3.8744	4.0699	3.8754	3.9048	3.7538	3.7778	3.7683	3.783
pos_2039	Arbutin	pos_2039	C06186	pos	-	-	map00010	Metabolism	Carbohydrate metabolism	Organic oxygen compounds	Organooxygen compounds	Carbohydrates and carbohydrate conjugates	1.6301	1.5852	0.939	2.0164	0.5005	2.1652	1.7574	2.0748	2.1188	2.5483	1.8734	2.0251	0.4899	1.1439	0.5274	0.5315	1.9059	1.8071	1.7315	2.2422	2.1112	2.4809	2.0417	2.0954	1.9008	1.8857	1.8723	1.878
neg_2891	Arginyl-Methionine	neg_2891	-	neg	-	-	-	-	-	Organic acids and derivatives	Carboxylic acids and derivatives	Amino acids, peptides, and analogues	0.8114	1.7634	0.8449	1.9867	1.5629	2.2859	2.1872	2.2273	1.995	2.2427	2.1809	1.9574	2.1654	2.0608	2.2451	2.3991	1.8034	2.1489	1.2866	1.8226	1.9091	2.1092	1.0645	1.8945	1.8134	1.963	2.0178	2.0314
pos_5215	Aristolene	pos_5215	-	pos	-	-	-	-	-	Lipids and lipid-like molecules	Prenol lipids	Sesquiterpenoids	3.1113	3.1432	3.2879	3.4115	2.7825	3.7321	1.9569	1.5178	1.9446	1.0583	1.7941	1.3552	2.2485	2.7905	2.3461	1.1809	1.3144	2.5746	0.9824	1.7323	0.7499	1.9967	1.3802	1.4802	2.976	3.0242	2.982	2.9671
pos_2185	Armillarin	pos_2185	-	pos	-	-	-	-	-	Lipids and lipid-like molecules	Prenol lipids	Sesquiterpenoids	1.297	1.6479	1.775	1.3074	2.5256	1.3198	2.3613	1.3114	2.153	1.3434	2.4772	2.1118	2.19	2.1155	2.2816	2.0196	2.0106	1.7422	2.3635	2.0544	2.2177	2.6548	1.3885	1.879	1.9567	1.8964	1.9782	1.7398
neg_2859	Aromadendrin	neg_2859	C00974	neg	-	-	map01100;map00941;map01110	Metabolism;Metabolism;Metabolism	Global and overview maps;Biosynthesis of other secondary metabolites;Global and overview maps	Phenylpropanoids and polyketides	Flavonoids	Flavans	2.3208	2.0341	2.3649	2.4105	2.1545	2.2388	1.8057	1.7822	1.809	1.818	1.9273	1.3796	1.5743	1.7922	1.9654	1.608	2.0782	1.8467	2.2678	1.8196	2.3349	2.1756	2.4225	2.3668	1.999	2.1111	2.0962	2.1221
neg_3904	AS 1-1	neg_3904	-	neg	-	-	-	-	-	Lipids and lipid-like molecules	Sphingolipids	Glycosphingolipids	1.8948	2.1773	1.9888	2.0752	2.2917	1.7642	1.7134	1.8803	1.6451	1.8714	2.096	1.5934	2.1617	2.2712	2.2162	2.141	2.2409	1.8603	1.9349	1.9038	2.0163	0.6097	2.0613	2.0654	2.1604	2.1478	2.1525	2.0902
pos_6295	Astin I	pos_6295	C00373	pos	-	-	-	-	-	Organic acids and derivatives	Carboxylic acids and derivatives	Amino acids, peptides, and analogues	2.8724	2.7437	2.8369	2.6417	2.674	2.5307	3.3419	2.8361	2.8841	3.0747	3.1753	3.7253	2.2465	2.5315	2.7787	2.8452	2.485	2.8233	3.3614	3.0947	3.1511	3.6674	2.8133	2.7534	3.0889	3.1033	3.0876	3.0658
pos_6239	Astragalin	pos_6239	C12249	pos	-	-	map01110;map00944	Metabolism;Metabolism	Global and overview maps;Biosynthesis of other secondary metabolites	Phenylpropanoids and polyketides	Flavonoids	Flavonoid glycosides	3.8393	3.642	3.5633	3.8022	2.9951	3.5653	3.9163	3.9231	3.6124	3.4828	3.9742	3.0321	3.3083	3.7242	3.4782	2.6457	2.9734	3.6893	3.4835	3.2178	3.524	3.4012	3.7809	3.8419	3.7323	3.68	3.7553	3.7291
pos_408	Atraric acid	pos_408	-	pos	-	-	-	-	-	-	-	-	3.7402	3.583	3.8154	3.7777	3.2206	3.7995	3.9087	3.7537	3.7861	3.8715	3.8068	3.7706	3.3522	3.5796	3.5797	3.4711	3.7957	3.7391	3.9494	3.9499	3.9339	4.2739	3.9921	3.9874	3.7722	3.7536	3.7539	3.7443
pos_6432	Aucubin	pos_6432	C09771	pos	-	-	-	-	-	Lipids and lipid-like molecules	Prenol lipids	Terpene glycosides	3.1239	2.9838	3.2784	3.0512	3.0699	3.1291	2.9514	2.8591	2.8831	2.8875	2.9255	2.8696	2.7719	3.0972	2.7612	2.6651	2.7559	3.1224	3.1432	3.0675	3.1687	3.4774	3.0845	3.1156	3.0058	3.001	3.0195	3.0299
neg_6844	Austdiol	neg_6844	-	neg	-	-	-	-	-	Organoheterocyclic compounds	Azaphilones	-	2.1231	2.0878	2.0086	2.1979	2.2909	2.3653	2.4067	2.6008	2.6177	2.5732	2.4065	2.6691	2.2419	2.1421	2.2521	2.7374	2.4337	2.7483	2.3807	2.4259	2.3383	2.4781	2.513	2.3315	2.3286	2.3124	2.3746	2.3548
pos_2154	Austinol	pos_2154	-	pos	-	-	-	-	-	Organoheterocyclic compounds	Furopyrans	-	2.8186	2.3926	2.7065	2.8388	1.5118	2.6711	2.7149	2.6038	2.7302	2.8228	2.6435	2.7678	1.4967	1.852	2.1679	2.2958	2.4127	2.5734	2.6037	2.6817	2.5132	3.0661	2.8785	2.7639	2.6297	2.4788	2.6606	2.6515
pos_672	Austroinulin	pos_672	-	pos	-	-	-	-	-	Lipids and lipid-like molecules	Prenol lipids	Diterpenoids	2.4661	2.5486	2.4985	2.456	2.787	2.2997	2.7966	2.6472	2.8001	2.4511	2.7232	2.6871	2.6754	2.5349	2.6574	2.508	2.5456	2.5754	2.9199	2.5535	2.7301	3.163	2.6295	2.8518	2.7011	2.6304	2.6748	2.6764
neg_2226	Avenalumin III	neg_2226	-	neg	-	-	-	-	-	Organoheterocyclic compounds	Benzoxazines	-	4.5029	4.392	4.6405	4.7146	3.9136	4.6047	4.2877	4.2363	4.2025	4.1345	4.1798	3.5732	4.1234	4.3614	4.5698	4.2818	3.4884	4.6123	4.3363	4.1243	4.1721	4.3322	4.3307	4.4069	4.5216	4.4746	4.4764	4.484
pos_6478	Avenic acid B	pos_6478	-	pos	-	-	-	-	-	-	-	-	4.202	4.2353	4.1956	4.3916	4.045	4.0845	3.7564	3.5631	3.6535	3.8021	3.7816	3.4601	3.2178	3.7427	3.7404	3.5404	4.2122	4.1585	3.7982	4.1852	3.8856	4.0323	3.9948	4.0663	3.935	3.9493	3.9429	3.942
neg_1928	B-D-Xylopyranosyl-(1->4)-a-L-rhamnopyranosyl-(1->2)-D-fucose	neg_1928	-	neg	-	-	-	-	-	Organooxygen compounds	Carbohydrates and carbohydrate conjugates	Oligosaccharides	3.357	3.2095	3.4658	3.1644	3.2801	3.2381	2.9923	3.2171	3.1177	3.1445	3.1448	2.8129	3.4921	3.653	3.3416	2.9551	2.6679	3.5325	3.0899	2.9564	3.1484	3.5942	3.054	3.2606	3.1772	3.2149	3.2356	3.246
pos_3836	BENZALKONIUM	pos_3836	-	pos	-	-	-	-	-	-	-	-	3.5012	3.5751	3.5578	3.4955	3.4708	3.6593	3.6467	3.6432	3.6976	3.5669	3.652	3.6866	3.8299	3.8572	3.8527	3.9187	3.8288	3.8253	3.8429	3.7631	3.8262	3.9119	3.6086	3.5497	3.6984	3.6792	3.5891	3.6531
pos_5807	Benzenemethanol, 2-(2-hydroxypropoxy)-3-methyl-	pos_5807	-	pos	-	-	-	-	-	-	-	-	2.3731	2.0698	2.4295	2.5673	1.8065	2.3413	2.3859	2.4724	2.5164	2.545	2.4101	2.5027	2.3361	2.1308	2.4299	2.6197	2.7901	2.5489	2.5411	2.5986	2.512	3.0693	2.5468	2.4217	2.5707	2.4684	2.5792	2.3922
pos_6546	Benzofuran	pos_6546	C14512	pos	-	-	-	-	-	Organoheterocyclic compounds	Benzofurans	-	2.1154	1.8767	2.1561	2.0285	2.3782	2.0762	1.5864	1.5327	1.5687	1.396	1.8424	1.9692	1.6263	1.366	1.6079	1.1332	0.5766	1.7324	1.2863	0.609	0.6082	2.2122	0.637	0.611	1.8521	1.8212	1.7156	1.8345
neg_7332	Benzoic acid	neg_7332	C00261;C00539;C09815;C00180	neg	-	-	map01100;map01110;map00360	Metabolism;Metabolism;Metabolism	Global and overview maps;Global and overview maps;Amino acid metabolism	Benzenoids	Benzene and substituted derivatives	Benzoic acids and derivatives	1.1043	1.2528	1.7612	1.9596	0.3329	2.1405	2.3079	2.1021	2.1699	2.1607	2.2362	2.3169	0.3228	0.6576	1.4127	1.8525	2.0421	2.0962	2.4933	2.0968	2.3133	2.567	2.2459	2.142	2.0033	2.1281	2.0529	2.0464
neg_7243	Benzoquinoneacetic acid	neg_7243	-	neg	-	-	-	-	-	Organic oxygen compounds	Organooxygen compounds	Carbonyl compounds	1.8359	1.7036	1.7019	1.8879	0.0013	2.0491	2.0516	1.967	2.1773	1.9751	2.0679	2.0659	0.0012	1.7734	1.6761	1.7525	0.0014	2.1914	1.742	2.0691	1.9554	2.2177	2.0266	1.7835	1.8389	2.0464	2.1602	2.0172
neg_6330	Benzoylmalic acid	neg_6330	-	neg	-	-	-	-	-	Benzenoids	Benzene and substituted derivatives	Benzoic acids and derivatives	2.8999	2.6417	2.8123	2.9064	2.311	3.0737	2.7159	2.2375	2.7654	2.3569	2.7625	2.6499	2.4805	2.1815	2.5165	2.9136	2.8084	2.7832	2.4016	2.6144	2.3876	2.6959	2.381	2.1382	2.4052	2.434	2.5235	2.4171
neg_7488	Beta-Leucine	neg_7488	C02486	neg	-	-	-	-	-	Organic acids and derivatives	Carboxylic acids and derivatives	Amino acids, peptides, and analogues	2.9534	3.1532	3.0973	2.6207	3.6105	2.7697	2.3621	2.2831	2.2298	2.1396	2.5124	2.3456	3.3053	3.2324	2.9892	3.002	1.7586	2.9273	1.746	1.8284	1.9623	1.5757	1.8593	1.7907	2.7969	2.8324	2.8404	2.8726
pos_2606	Bikojic acid	pos_2606	-	pos	-	-	-	-	-	Organoheterocyclic compounds	Pyrans	Pyranones and derivatives	2.4942	2.4281	2.3864	2.3993	2.3232	2.4447	2.5016	2.534	2.4401	2.4072	2.4782	2.4184	2.6403	2.6194	2.5634	2.6905	2.5875	2.5751	2.5419	2.5803	2.6213	2.7986	2.5093	2.5013	2.4866	2.5088	2.4138	2.5217
neg_5073	Bilirubin	neg_5073	C00486	neg	-	-	map01100;map01110;map00860	Metabolism;Metabolism;Metabolism	Global and overview maps;Global and overview maps;Metabolism of cofactors and vitamins	Organic compounds	Organoheterocyclic compounds	Tetrapyrroles and derivatives	2.494	2.8543	2.3925	2.2298	2.9205	2.5643	2.7359	2.7264	2.6177	2.6425	2.7754	2.9456	2.5937	2.6048	2.1981	2.7021	2.4471	2.6267	2.1434	2.3754	2.219	1.9607	2.3449	2.2519	2.7024	2.6294	2.6633	2.6717
pos_4466	Bipindogulomethyloside	pos_4466	-	pos	-	-	-	-	-	Lipids and lipid-like molecules	Steroids and steroid derivatives	Steroid lactones	3.5337	3.7791	3.6827	3.5486	4.0147	3.5893	3.2959	3.4273	3.5112	3.5704	3.4962	3.5612	3.5348	3.3907	3.4341	3.5842	3.6442	3.3093	3.3724	3.0519	3.4364	2.4412	3.4592	3.262	3.5985	3.6575	3.6192	3.6089
pos_215	Bis(2-ethylhexyl) phthalate	pos_215	-	pos	-	-	-	-	-	-	-	-	5.2271	5.2221	5.2157	5.3439	5.2142	5.2724	5.2993	5.3101	5.367	5.2896	5.283	5.3436	5.2977	5.2884	5.3225	5.3533	5.3392	5.31	5.3216	5.3246	5.3254	5.5499	5.2762	5.232	5.287	5.283	5.2779	5.2754
neg_7209	Blasticidin S	neg_7209	C02010	neg	-	-	-	-	-	Organooxygen compounds	Carbohydrates and carbohydrate conjugates	Sugar acids and derivatives	1.7295	2.0049	1.9825	2.1555	1.1268	1.883	2.2343	2.1029	2.3037	2.2755	2.3791	2.1854	0.9673	0.9966	1.4234	2.198	2.5111	1.8747	2.4944	3.0806	2.6714	2.8498	2.5752	2.5303	2.3709	2.3661	2.3829	2.3874
pos_1802	Blumealactone A	pos_1802	-	pos	-	-	-	-	-	Lipids and lipid-like molecules	Prenol lipids	Terpene lactones	2.4215	2.6522	2.6494	1.0922	2.4728	2.3183	2.1083	2.4092	2.0974	2.4322	2.3855	2.291	2.6538	2.5921	2.6826	2.5706	2.5562	2.4463	2.4817	2.4755	2.5482	2.682	2.4186	2.5126	2.3862	2.4986	2.4387	2.3799
neg_1367	Blumenol C O-[apiosyl-(1->6)-glucoside]	neg_1367	-	neg	-	-	-	-	-	Lipids and lipid-like molecules	Fatty Acyls	Fatty acyl glycosides	3.4392	3.3867	3.3202	3.3572	3.1185	3.4496	3.3474	3.1847	3.3319	3.121	3.3691	3.2386	2.2011	2.5784	3.4257	3.2087	3.5393	3.3118	4.2725	4.0844	4.2231	4.439	4.2696	4.2996	3.8456	3.8474	3.8674	3.8782
pos_3910	Boswellic acid	pos_3910	-	pos	-	-	-	-	-	Lipids and lipid-like molecules	Prenol lipids	Triterpenoids	2.287	1.5091	1.9316	1.8227	1.696	0.8669	3.419	3.1798	3.2604	2.945	3.4463	3.0861	2.2858	2.1276	1.2961	0.8423	0.8383	0.9408	2.9837	2.9776	2.9355	1.8089	3.006	2.947	2.9902	2.8668	2.8561	2.9564
pos_6155	Butyl (S)-3-hydroxybutyrate glucoside	pos_6155	-	pos	-	-	-	-	-	Lipids and lipid-like molecules	Fatty Acyls	Fatty acyl glycosides	2.8568	2.9927	2.7358	3.2534	2.3842	3.3654	2.6569	3.1099	3.0043	3.2144	2.6373	3.1555	2.5658	2.5242	2.6627	2.8965	2.5501	3.1702	2.9062	2.9727	2.7711	3.1973	3.0401	2.8327	3.0106	2.9546	2.9643	2.9406
pos_4980	Butyl salicylate	pos_4980	-	pos	-	-	-	-	-	Benzenoids	Benzene and substituted derivatives	Benzoic acids and derivatives	2.9539	3.2493	2.8938	3.1472	3.1176	3.1917	3.17	3.3318	3.408	3.2527	3.2977	3.3538	3.2376	3.05	3.0557	3.1642	3.1565	3.1765	2.9533	2.9858	3.0597	3.3865	3.0794	3.0337	3.1307	3.1966	3.1814	3.2184
pos_5225	C16 Sphinganine	pos_5225	-	pos	-	-	-	-	-	-	-	-	4.5992	4.4634	4.429	4.4857	4.1842	4.1992	4.484	4.4606	4.5034	4.3824	4.9118	4.2214	4.273	4.5419	4.2381	4.4158	4.4385	4.5513	4.4099	4.2272	4.2732	4.404	4.3393	4.255	4.4901	4.4682	4.4645	4.4187
pos_5121	C17 Sphinganine	pos_5121	-	pos	-	-	-	-	-	-	-	-	3.1158	2.9279	3.1282	3.0915	2.8654	2.8482	2.9798	3.0499	3.4102	3.3748	3.1018	3.0678	3.2419	2.9465	3.2476	3.3617	2.7908	3.0373	2.744	3.1316	2.8013	3.3188	2.8697	2.8272	3.3097	3.2797	3.1954	3.2499
neg_5354	Cafamarine	neg_5354	-	neg	-	-	-	-	-	Organoheterocyclic compounds	Naphthofurans	-	1.4835	0.6174	1.6276	0.9799	1.3409	0.8317	0.5041	1.1536	1.1454	0.3014	0.6751	0.0105	0.9363	0.008	0.6302	0.5663	0.0087	0.2864	1.4342	1.7544	1.7604	1.7342	1.8144	1.8649	1.3672	1.4425	1.2838	1.422
pos_6473	Caffeoylmalic acid	pos_6473	-	pos	-	-	-	-	-	Phenylpropanoids and polyketides	Cinnamic acids and derivatives	Hydroxycinnamic acids and derivatives	2.0506	1.5818	2.2001	2.4108	0.5417	1.9344	1.4558	0.0138	1.1239	1.4779	1.4346	0.271	0.0033	0.0525	0.0014	0.0146	1.7435	1.997	0.9197	1.8772	1.2752	0.0021	1.9666	2.1437	1.6872	1.663	1.6801	1.6672
pos_5682	Calendoflavoside	pos_5682	-	pos	-	-	-	-	-	Phenylpropanoids and polyketides	Flavonoids	Flavonoid glycosides	3.2015	2.8623	3.1587	2.7465	3.0303	2.7545	2.6497	2.3857	2.5289	2.5317	2.6568	2.6386	2.8787	2.9959	2.9313	2.6361	2.443	2.5861	2.0444	1.1451	2.4971	1.7581	2.3946	2.6729	2.8027	2.8555	2.9158	2.8617
neg_5387	Calenduloside A	neg_5387	-	neg	-	-	-	-	-	Lipids and lipid-like molecules	Prenol lipids	Terpene glycosides	2.8305	2.7652	2.7545	3.1277	2.9109	3.3002	3.2206	3.5329	3.4412	3.6479	3.3763	3.3844	3.3951	3.0796	3.2343	3.2785	3.0008	3.2287	3.0741	3.3541	3.0721	2.7491	3.2121	3.1277	3.1558	3.1766	3.1761	3.171
pos_3962	Camelliol A	pos_3962	-	pos	-	-	-	-	-	Lipids and lipid-like molecules	Prenol lipids	Sesquiterpenoids	1.8831	0.9545	2.4999	1.9383	0.9075	2.5908	2.0149	2.2243	2.0628	2.0741	2.025	2.1258	0.8939	1.6409	2.5145	1.581	2.9783	1.8043	2.1797	2.0614	2.4194	1.1101	2.1335	2.7221	2.1739	1.9988	2.0861	2.0339
pos_2865	Canesceol	pos_2865	-	pos	-	-	-	-	-	Lipids and lipid-like molecules	Steroids and steroid derivatives	Steroid lactones	3.658	3.942	3.5732	3.4202	4.0911	3.5026	3.5195	3.5522	3.5389	3.5136	3.6302	3.7297	3.6058	3.4804	3.1471	3.6548	3.4115	3.3667	3.0882	3.276	3.1219	2.7509	3.2523	3.2586	3.6058	3.6038	3.6092	3.6172
pos_2236	Cappariloside B	pos_2236	-	pos	-	-	-	-	-	Organic oxygen compounds	Organooxygen compounds	Carbohydrates and carbohydrate conjugates	2.687	2.5341	2.518	2.7293	2.0962	2.5815	2.4362	2.4305	2.4762	2.611	2.2829	2.5462	1.824	1.2555	2.0656	2.5172	2.512	2.3819	2.4392	2.7302	2.5362	3.0342	2.7614	2.7494	2.4915	2.5555	2.4564	2.4338
neg_5426	Capsianoside I	neg_5426	-	neg	-	-	-	-	-	Lipids and lipid-like molecules	Fatty Acyls	Fatty acyl glycosides	1.1753	0.7844	0.6728	0.6709	1.1281	0.7066	2.5478	2.5947	2.742	2.5231	2.529	2.8029	1.7044	1.3239	0.8853	0.6964	1.6861	1.1981	2.0726	2.0942	2.2029	1.8657	1.9789	2.4213	2.1009	2.0559	1.9928	2.1362
neg_5614	Capsianoside IV	neg_5614	-	neg	-	-	-	-	-	Lipids and lipid-like molecules	Fatty Acyls	Fatty acyl glycosides	2.7549	2.8356	2.879	3.1543	2.9142	3.3923	3.4823	3.6591	3.61	3.857	3.4543	3.585	3.3791	3.2342	3.3151	3.3078	3.3377	3.4549	3.2931	3.5608	3.2954	3.0011	3.3711	3.2774	3.2192	3.2513	3.2647	3.2578
pos_5557	Capsianoside VI	pos_5557	-	pos	-	-	-	-	-	Lipids and lipid-like molecules	Prenol lipids	Terpene glycosides	1.3683	2.211	1.971	2.2509	1.3211	2.5826	1.623	2.2033	1.8356	2.2847	1.8572	1.7333	3.0238	3.1085	3.0281	2.7484	1.8229	3.004	1.8876	2.1389	1.9523	1.9836	1.4577	1.9881	2.0791	2.2403	2.1885	2.282
pos_1378	Capsidiol	pos_1378	C09627	pos	-	-	map00909	Metabolism	Metabolism of terpenoids and polyketides	Lipids and lipid-like molecules	Prenol lipids	Sesquiterpenoids	3.6257	3.6661	3.7553	3.6272	3.4544	3.5958	3.8811	3.7962	3.8763	3.7458	3.9466	3.6445	3.2328	3.6139	3.8581	3.7654	4.0319	3.8535	3.8011	4.1959	3.8474	4.3689	3.9194	3.9623	3.8714	3.8305	3.8368	3.837
pos_1210	Caryophyllene epoxide	pos_1210	C16908	pos	-	-	-	-	-	Lipids and lipid-like molecules	Prenol lipids	Sesquiterpenoids	3.4096	3.3104	3.5469	3.5359	3.0381	3.3864	3.4173	3.495	3.4371	3.4738	3.4794	3.3035	3.0282	3.3721	3.5532	3.4627	3.6821	3.5066	3.3226	3.6077	3.4286	3.9321	3.5395	3.4975	3.4406	3.4735	3.4418	3.4748
neg_7338	Caryoptosidic acid	neg_7338	-	neg	-	-	-	-	-	Lipids and lipid-like molecules	Prenol lipids	Terpene glycosides	3.2568	3.1124	3.3407	3.353	2.4321	3.3714	3.4598	3.242	3.3495	3.4328	3.2868	3.392	2.2344	3.1163	2.9725	3.0413	3.3414	3.5568	3.5069	3.5145	3.4724	3.5457	3.4966	3.525	3.3485	3.3289	3.3611	3.3554
pos_3377	Cer(d14:2(4E,6E)/22:1(13Z))	pos_3377	-	pos	-	-	-	-	-	-	-	-	2.2222	2.637	2.4828	2.1148	2.9701	2.4355	2.3282	2.4854	2.4325	1.6987	2.5176	2.4815	2.274	2.6571	2.0271	2.0415	0.9007	1.8838	1.9118	1.1319	0.7786	0.9004	1.6495	1.8794	2.5897	2.4649	2.3951	2.5027
pos_3333	Cerebroside B	pos_3333	-	pos	-	-	-	-	-	Lipids and lipid-like molecules	Sphingolipids	Glycosphingolipids	3.4066	3.3423	3.3486	3.2501	3.382	3.2644	3.3975	3.3039	3.3355	3.1681	3.4769	3.141	3.8283	3.7683	3.834	3.5875	3.9754	3.3844	3.9894	3.7681	3.9434	3.0596	3.6718	3.6124	3.3769	3.5005	3.4387	3.4872
pos_6746	Choline	pos_6746	C00114	pos	-	-	map01100;map00564;map02010;map00260	Metabolism;Metabolism;Environmental Information Processing;Metabolism	Global and overview maps;Lipid metabolism;Membrane transport;Amino acid metabolism	Organic nitrogen compounds	Organonitrogen compounds	Quaternary ammonium salts	4.2477	4.2811	4.3355	4.1839	4.376	4.2484	4.4011	4.3621	4.3846	4.3749	4.3974	4.4047	4.2545	4.1891	4.196	4.3289	4.2887	4.2428	4.3161	4.2822	4.3505	4.555	4.3596	4.2961	4.3178	4.3112	4.3126	4.295
pos_1667	Chrycolide	pos_1667	-	pos	-	-	-	-	-	Organoheterocyclic compounds	Benzofurans	Benzofuranones	2.2807	2.3757	2.1187	2.6019	1.9188	2.5172	2.2108	2.2665	2.3134	2.2998	2.372	2.1279	1.8621	1.9417	2.064	2.0195	2.133	2.1259	2.6544	2.7269	2.6499	2.876	2.5893	2.5784	2.4441	2.3167	2.3299	2.4317
neg_926	Cibaric acid	neg_926	-	neg	-	-	-	-	-	Lipids and lipid-like molecules	Lineolic acids and derivatives	-	1.6083	2.36	1.7774	1.8487	2.6185	1.9018	2.1066	2.1081	2.1467	2.3379	2.0627	2.2529	1.7447	1.1107	1.4826	1.9255	1.4603	2.044	1.6582	1.7374	1.6894	1.4014	1.9329	1.5877	2.0974	1.9857	2.0468	2.0769
neg_856	Ciclesonide	neg_856	-	neg	-	-	-	-	-	Lipids and lipid-like molecules	Steroids and steroid derivatives	Pregnane steroids	3.38	3.0705	3.556	3.3042	3.2009	3.3476	3.6317	3.7094	3.7346	3.8743	3.6618	3.8742	3.2589	3.5552	3.5949	3.6681	4.0884	3.6947	3.3361	3.6523	3.376	3.621	3.3916	3.4439	3.5698	3.6001	3.6054	3.616
pos_6244	Cinnamaldehyde	pos_6244	C00903	pos	-	-	map01100;map00940;map01110	Metabolism;Metabolism;Metabolism	Global and overview maps;Biosynthesis of other secondary metabolites;Global and overview maps	Phenylpropanoids and polyketides	Cinnamaldehydes	-	2.9441	2.6288	2.6789	2.4885	2.7722	2.293	2.5148	2.4559	2.4396	2.4653	2.6424	1.8325	2.3431	2.6935	2.8978	2.3221	2.8844	2.6785	2.6395	2.4667	2.5228	2.3651	2.4031	2.5239	2.4742	2.5382	2.4551	2.505
pos_6423	Cinnamic acid	pos_6423	C10438	pos	-	-	-	-	-	Phenylpropanoids and polyketides	Cinnamic acids and derivatives	Cinnamic acids	2.8098	2.5308	2.6671	2.5312	3.0757	2.1489	2.0676	2.0028	2.1957	2.1239	2.3723	2.2852	2.3816	2.2515	2.1873	2.1149	1.885	2.4547	1.9496	1.7796	1.884	2.5041	1.8011	1.2701	2.3671	2.3929	2.3505	2.3828
neg_2202	Cinnamtannin A2	neg_2202	C17625	neg	-	-	-	-	-	Phenylpropanoids and polyketides	Flavonoids	Biflavonoids and polyflavonoids	4.6071	4.2991	4.502	4.6005	3.8706	4.5234	4.6526	4.5008	4.6286	4.497	4.5459	4.6061	4.0576	4.3894	4.5115	4.2589	4.5521	4.5283	4.5489	4.3683	4.5878	4.3614	4.5181	4.523	4.4563	4.4667	4.4765	4.4708
neg_3671	Cinncassiol A 19-glucoside	neg_3671	-	neg	-	-	-	-	-	Lipids and lipid-like molecules	Prenol lipids	Terpene glycosides	1.8582	1.9846	2.1302	2.1232	2.5243	2.3924	1.9895	2.0484	2.2872	2.2572	1.9375	2.409	1.9454	1.9938	2.0809	2.1154	2.3302	2.0492	2.1533	1.6707	2.2107	1.2192	2.1732	1.7317	2.3393	2.2709	2.353	2.1448
pos_5823	Cinncassiol C2	pos_5823	C17642	pos	-	-	-	-	-	Lipids and lipid-like molecules	Prenol lipids	Sesquiterpenoids	3.4219	3.4484	3.4724	3.4676	3.161	3.4417	3.5199	3.3955	3.429	3.478	3.4377	3.3267	3.1156	3.4869	3.3955	3.1232	3.3187	3.6765	3.3578	3.2785	3.4102	3.4906	3.2689	3.2624	3.4073	3.4177	3.4293	3.4398
neg_2954	Cinncassiol D2 glucoside	neg_2954	-	neg	-	-	-	-	-	Lipids and lipid-like molecules	Prenol lipids	Terpene glycosides	2.0784	2.1852	2.3433	2.4608	2.0099	2.2793	2.854	2.8566	2.9784	3.043	2.7482	3.2388	2.3661	2.6208	2.175	2.7325	2.8653	2.6207	1.7185	2.4068	1.9612	2.5898	2.0391	1.795	2.6212	2.6329	2.5675	2.5942
neg_2308	Cis-3-Hexenyl b-primeveroside	neg_2308	-	neg	-	-	-	-	-	Lipids and lipid-like molecules	Fatty Acyls	Fatty acyl glycosides	2.6057	2.5678	2.5871	2.6346	2.3813	2.6503	2.5946	2.6415	2.7772	2.8167	2.7553	2.742	2.8669	3.1869	3.3431	3.1622	3.4708	3.5249	3.9333	4.0701	3.9213	3.8932	4.031	4.0157	3.5449	3.5264	3.5312	3.5163
pos_6219	Cis-Zeatin riboside	pos_6219	C16449	pos	-	-	map01110;map00908	Metabolism;Metabolism	Global and overview maps;Metabolism of terpenoids and polyketides	-	-	-	1.6584	1.4097	1.8558	1.7776	0.7198	2.4538	1.5533	1.7497	1.3911	2.1309	0.7735	1.7863	0.7073	0.7071	1.0699	1.7582	1.5075	1.2469	1.6009	1.9538	1.8903	2.0436	1.8444	2.0116	1.8201	1.6273	1.6618	1.6323
pos_1833	Cis-zeatin-O-glucoside	pos_1833	C15546	pos	-	-	map00908	Metabolism	Metabolism of terpenoids and polyketides	Lipids and lipid-like molecules	Fatty Acyls	Fatty acyl glycosides	1.5841	0.475	1.0594	1.0729	0.4404	1.5623	2.503	2.1956	2.3077	2.3149	2.4282	2.4428	0.4305	0.4303	1.6387	2.423	2.5347	1.0379	2.9086	2.7229	2.8064	3.2808	2.73	2.6754	2.199	2.1323	2.0304	2.1202
pos_5158	Citreoviridin A	pos_5158	-	pos	-	-	-	-	-	Organoheterocyclic compounds	Pyrans	Pyranones and derivatives	2.8441	2.9335	2.927	2.9615	2.9465	3.0567	3.1782	3.2216	3.2151	3.1548	3.2265	3.1381	3.6113	3.4834	3.4123	3.5025	3.3057	3.2479	3.0714	3.0415	3.0349	3.3823	2.8883	2.7192	3.0851	3.1581	3.1594	3.1024
pos_2205	Citreoviridinol A1	pos_2205	-	pos	-	-	-	-	-	Organoheterocyclic compounds	Dioxepanes	1,4-dioxepanes	3.348	3.0975	3.2823	3.3748	2.8152	3.317	2.5922	2.2455	2.3862	2.4886	2.4171	2.6788	2.2767	2.4203	2.5728	2.6046	2.5585	2.8119	3.2554	3.231	3.2991	3.4704	3.2852	3.1965	2.9505	2.9437	2.9895	2.9823
pos_2389	Citronellyl beta-sophoroside	pos_2389	-	pos	-	-	-	-	-	Lipids and lipid-like molecules	Prenol lipids	Terpene glycosides	3.1867	3.5071	3.168	3.0578	3.7274	3.0572	3.2021	3.0711	3.1585	3.1376	3.1235	3.3291	2.5118	2.2111	3.5816	3.3872	3.687	2.8201	4.1386	4.0389	4.163	4.3854	4.0481	3.9923	3.6679	3.6666	3.6619	3.6361
neg_2838	Citrusin E	neg_2838	-	neg	-	-	-	-	-	Organooxygen compounds	Carbohydrates and carbohydrate conjugates	Glycosyl compounds	2.8057	2.3869	2.842	2.4594	2.1683	2.3841	1.9064	1.596	1.728	1.1968	1.9513	1.2284	0.8873	1.7497	1.888	1.8317	2.0714	1.952	2.135	1.6033	1.8399	2.1269	1.8226	1.9154	2.0962	2.1975	2.1689	2.0802
neg_2290	Citrusin F	neg_2290	-	neg	-	-	-	-	-	Organic oxygen compounds	Organooxygen compounds	Carbohydrates and carbohydrate conjugates	1.5918	1.4863	1.9546	1.7245	1.2161	2.2672	1.9417	2.29	2.1944	2.8501	2.1348	1.9134	1.4767	1.4098	1.2035	1.7213	1.1973	2.3356	2.0103	2.4831	2.078	2.2592	2.3548	2.2132	2.128	1.9918	1.9969	2.1586
neg_2443	CMPF	neg_2443	-	neg	-	-	-	-	-	Lipids and lipid-like molecules	Fatty Acyls	Fatty acids and conjugates	2.4913	2.2764	2.6569	2.8766	2.0755	1.9545	2.4706	1.4894	1.6854	0.6978	1.9592	2.5042	1.8232	1.7768	1.8266	1.9021	1.8135	2.1957	1.973	2.7158	1.8122	3.1334	2.1855	1.8369	2.3602	2.3347	2.3521	2.3139
neg_2781	CMP-N-trimethyl-2-aminoethylphosphonate	neg_2781	C05674	neg	-	-	map01100;map00440	Metabolism;Metabolism	Global and overview maps;Metabolism of other amino acids	Organic oxygen compounds	Organooxygen compounds	Carbohydrates and carbohydrate conjugates	3.6952	4.1018	3.4398	3.8334	4.0022	3.9293	3.8507	4.1858	4.1001	4.2919	3.9963	4.1182	3.8111	3.9056	3.6342	3.7949	3.8044	3.7211	3.6041	3.7794	3.6221	3.6731	3.7577	3.5071	3.9409	4.0104	3.9499	3.9792
neg_3638	Coproporphyrin III	neg_3638	C02469;C05770;C03263	neg	-	-	map01100;map01110;map00860	Metabolism;Metabolism;Metabolism	Global and overview maps;Global and overview maps;Metabolism of cofactors and vitamins	Organoheterocyclic compounds	Tetrapyrroles and derivatives	Porphyrins	1.6811	1.9994	1.7377	1.412	1.8242	1.7725	1.8238	1.8754	1.64	1.8221	1.7988	2.1716	1.8787	1.8345	1.3502	1.612	1.5298	1.8799	0.8576	1.4961	0.9873	0.6612	1.0362	1.0945	1.9767	1.6425	1.8543	1.8831
neg_5412	Corchorifatty acid A	neg_5412	-	neg	-	-	-	-	-	Lipids and lipid-like molecules	Fatty Acyls	Lineolic acids and derivatives	1.9008	2.3222	1.2401	1.7087	2.742	1.7281	2.1738	2.2274	2.1922	2.1956	2.1827	2.4389	2.235	1.8456	1.1686	2.4657	1.2873	1.8949	1.236	1.7337	1.5208	1.7991	1.8456	1.4803	1.9847	2.1472	2.0409	2.0495
neg_3354	Corchorifatty acid D	neg_3354	-	neg	-	-	-	-	-	Lipids and lipid-like molecules	Fatty Acyls	Lineolic acids and derivatives	2.3056	2.7876	2.2207	2.319	3.1193	2.3815	2.2508	2.4402	2.311	2.4383	2.2866	2.5217	2.5187	2.005	2.2933	2.7066	2.2721	2.3202	1.7869	2.1657	1.9038	2.0783	2.0767	1.8864	2.4188	2.4227	2.4085	2.4651
neg_3369	Corchorifatty acid F	neg_3369	-	neg	-	-	-	-	-	Lipids and lipid-like molecules	Fatty Acyls	Lineolic acids and derivatives	2.4452	2.6527	2.5623	2.452	3.0644	2.7484	2.9033	2.8551	2.8813	2.7386	2.8528	3.0685	2.5236	2.2312	2.4625	2.9818	2.4865	2.6134	2.4563	2.4011	2.3752	2.0031	2.5481	2.236	2.6654	2.7009	2.7081	2.678
pos_2439	Corchoroside B	pos_2439	-	pos	-	-	-	-	-	Lipids and lipid-like molecules	Steroids and steroid derivatives	Steroidal glycosides	2.5334	3.0743	3.0643	1.8674	3.3035	2.8941	2.5531	3.0263	2.559	2.571	3.1004	2.2942	3.8149	3.6007	3.2641	3.5385	2.464	2.7035	2.6387	2.9348	2.5373	2.4981	2.6121	2.8341	3.0953	3.1083	3.1088	3.0999
pos_1945	Coriandrone A	pos_1945	-	pos	-	-	-	-	-	Organoheterocyclic compounds	Benzopyrans	2-benzopyrans	2.5839	2.3881	2.5437	2.6813	2.664	2.438	2.0879	1.3095	1.8418	1.8955	2.0651	1.4217	1.1841	2.1585	2.1868	1.5184	2.2194	2.417	2.0382	2.2361	2.0065	2.2558	2.1628	2.2151	2.2689	2.2665	2.292	2.2564
neg_5313	Coroloside	neg_5313	-	neg	-	-	-	-	-	Lipids and lipid-like molecules	Steroids and steroid derivatives	Steroid lactones	3.0007	3.0729	3.0353	3.2261	3.111	3.256	3.3502	3.4823	3.37	3.7553	3.4512	3.3833	3.292	2.9041	3.2518	3.4707	3.3599	3.0349	2.8889	3.1389	2.9736	3.0173	3.0921	2.9468	3.2286	3.2211	3.2458	3.2261
pos_6626	Cosmosiin	pos_6626	C04608	pos	-	-	map00944	Metabolism	Biosynthesis of other secondary metabolites	Phenylpropanoids and polyketides	Flavonoids	Flavonoid glycosides	1.9299	2.2362	2.0547	2.4644	1.8136	2.4875	3.0848	2.9009	2.8813	3.2807	2.8823	3.0092	2.9184	3.0751	2.7736	2.6738	2.6134	2.7532	3.3282	3.4775	3.3165	3.1912	3.4273	3.2363	2.7922	2.7936	2.7939	2.791
pos_6436	Coumarin	pos_6436	C05851	pos	-	-	map00940;map01110	Metabolism;Metabolism	Biosynthesis of other secondary metabolites;Global and overview maps	Phenylpropanoids and polyketides	Coumarins and derivatives	-	2.0674	1.7758	2.1638	2.0104	1.7748	1.9992	1.8675	1.5698	1.8262	1.7885	1.906	1.7865	1.6286	1.856	1.6851	1.5077	1.6964	1.9917	1.9328	2.0842	1.9443	2.388	2.042	2.0008	1.9742	1.9095	1.9035	1.9023
neg_3956	CPA(16:0/0:0)	neg_3956	-	neg	-	-	-	-	-	Lipids and lipid-like molecules	Glycerophospholipids	Glycerophosphates	2.4224	1.856	2.1933	1.9088	2.1596	2.3104	1.5518	1.4115	1.0766	0.2686	1.3912	1.7077	1.4241	0.2319	0.2501	2.2698	1.3207	2.1179	1.9394	2.4223	2.1022	1.8943	2.5145	2.2496	2.049	2.0551	2.2866	2.2321
pos_190	Crucigasterin 277	pos_190	-	pos	-	-	-	-	-	-	-	-	4.6196	4.5685	4.5521	4.5361	4.5811	4.7467	4.7375	4.7078	4.6657	4.6017	4.6377	4.7269	4.6126	4.6417	4.6018	4.6023	4.5191	4.7004	4.661	4.6819	4.6128	4.3479	4.5926	4.6279	4.6151	4.639	4.6247	4.6372
pos_6078	Cyanidin	pos_6078	C05905	pos	-	-	map00942;map00941;map01110	Metabolism;Metabolism;Metabolism	Biosynthesis of other secondary metabolites;Biosynthesis of other secondary metabolites;Global and overview maps	-	-	-	3.0783	3.2443	3.3946	3.1505	3.4014	3.307	3.2363	3.2959	3.079	3.0938	3.1604	2.9392	3.1504	3.0724	3.1151	2.9861	2.3885	3.1847	3.3304	3.0485	3.2735	3.2903	3.5294	3.5551	3.312	3.2557	3.3151	3.3078
neg_522	Cyanidin 3-sophorotrioside	neg_522	-	neg	-	-	-	-	-	Phenylpropanoids and polyketides	Flavonoids	Flavonoid glycosides	2.6385	2.5022	2.8598	2.8375	2.3033	2.9623	2.414	2.6326	2.5426	2.6315	2.2959	1.8353	2.3354	2.3633	2.8324	2.8167	2.8249	3.1867	3.1903	2.8773	3.053	2.7674	3.2084	3.0484	2.8005	2.8069	2.7232	2.7437
neg_3865	Cyclopassifloic acid B	neg_3865	-	neg	-	-	-	-	-	Lipids and lipid-like molecules	Steroids and steroid derivatives	Cycloartanols and derivatives	2.0306	1.1025	1.7653	1.7612	1.1412	0.5643	2.5743	2.1303	2.4449	1.7495	2.5028	2.2302	1.2364	2.004	1.5532	0.5459	0.5109	1.6323	2.7243	2.7423	2.8032	2.1018	2.712	2.7347	2.4091	2.2919	2.3745	2.3824
pos_4588	Cyclopassifloside X	pos_4588	-	pos	-	-	-	-	-	Lipids and lipid-like molecules	Prenol lipids	Terpene glycosides	3.1169	3.0478	3.1967	3.1523	3.1229	3.2887	2.9387	3.4648	3.1423	3.3379	3.0972	3.1445	3.5033	3.4215	3.3734	3.4808	3.0068	3.3963	3.0137	3.2928	3.0196	2.788	3.0531	3.043	3.1422	3.1777	3.198	3.1526
pos_5120	Cynarasaponin F	pos_5120	-	pos	-	-	-	-	-	Lipids and lipid-like molecules	Prenol lipids	Terpene glycosides	3.7229	3.6941	3.7977	3.6845	3.5838	3.6528	3.9121	3.7568	3.7375	4.0164	3.8366	3.8735	3.5357	3.6778	3.6596	3.7326	3.7031	3.7391	3.4855	3.4321	3.4481	3.6352	3.7604	3.8195	3.7896	3.7913	3.7841	3.7937
pos_6049	Cynaratriol	pos_6049	-	pos	-	-	-	-	-	Lipids and lipid-like molecules	Prenol lipids	Terpene lactones	2.5933	2.2143	2.7935	2.5104	2.7225	2.4684	2.4963	2.4818	2.5432	2.0785	2.6225	1.6734	2.262	2.525	2.4218	1.8117	2.356	2.571	2.8354	2.909	2.9071	2.9753	2.6465	2.7533	2.5375	2.4446	2.5215	2.4943
pos_6463	Cytidine 2',3'-cyclic phosphate	pos_6463	-	pos	-	-	-	-	-	Nucleosides, nucleotides, and analogues	Pyrimidine nucleotides	Cyclic pyrimidine nucleotides	2.8986	3.6105	3.0848	1.8599	3.7998	2.2929	2.0531	3.2109	2.5942	1.671	3.1797	0.6685	4.015	3.7975	3.6102	3.7216	2.8394	2.6305	2.4605	2.4393	0.8614	1.5644	0.7248	2.6047	3.2872	3.2806	3.2723	3.2681
neg_2077	Cytidine monophosphate	neg_2077	C00055	neg	Nucleic acids	Nucleotides	map00240;map01100	Metabolism;Metabolism	Nucleotide metabolism;Global and overview maps	Nucleosides, nucleotides, and analogues	Pyrimidine nucleotides	Pyrimidine ribonucleotides	2.1735	2.0972	1.94	2.0411	1.3733	1.7394	2.179	2.1051	1.9305	1.3574	2.142	1.7745	2.1306	2.4111	2.5666	2.2363	2.3229	1.3039	2.1059	1.6264	2.1326	1.0413	2.1984	1.8744	2.3945	2.3428	2.3936	2.2712
neg_6078	Cytochalasin Ppho	neg_6078	-	neg	-	-	-	-	-	Alkaloids and derivatives	Cytochalasans	-	2.7892	2.7537	2.8005	3.1385	2.4837	3.0968	3.0785	2.7826	3.0041	2.8727	2.9258	3.1257	1.3863	2.3069	2.2321	2.56	2.9367	2.9702	2.4708	2.6767	2.3559	2.7899	2.3734	2.3327	2.7337	2.8277	2.81	2.8095
neg_1831	D-1,5-Anhydrofructose	neg_1831	-	neg	-	-	-	-	-	Organoheterocyclic compounds	Oxanes	-	3.0862	3.1416	3.1278	3.1461	2.9699	3.0976	3.2519	3.2878	3.2576	3.1213	3.2778	3.2859	3.1918	3.1909	3.1821	3.1463	3.0658	3.2683	3.1027	3.1775	3.1287	3.2018	3.1651	3.2784	3.165	3.1938	3.1563	3.1675
neg_6888	Dalfopristin	neg_6888	C08033	neg	-	-	-	-	-	Phenylpropanoids and polyketides	Macrolide lactams	-	2.8311	2.6371	2.8988	2.8989	2.2037	2.57	2.8377	2.649	2.8968	2.8118	2.9058	2.6929	0.9189	1.9431	2.3632	2.3279	2.7966	3.0353	3.262	3.6246	3.3019	3.7094	3.1646	3.2663	2.9867	2.9583	2.9673	2.9387
pos_1382	Debneyol	pos_1382	C09653	pos	-	-	-	-	-	-	-	-	3.8701	3.8194	3.9606	3.8968	3.7844	3.8488	4.0514	4.0737	4.0095	4.081	4.1183	3.888	3.7877	3.9066	4.1562	4.0103	4.2536	4.064	3.9956	4.1001	4.0215	4.4571	4.0899	4.0702	4.0624	4.0577	4.0465	4.0284
pos_5322	Dehydrocurdione	pos_5322	C16949	pos	-	-	-	-	-	Lipids and lipid-like molecules	Prenol lipids	Sesquiterpenoids	2.1407	2.044	2.3537	2.197	1.9886	2.1544	2.2824	2.1307	2.2294	2.1464	2.303	2.182	2.0278	2.1512	2.2104	2.123	2.3293	2.1717	2.1459	2.2669	2.0197	2.6523	2.0781	2.1801	2.2185	2.2121	2.2382	2.2016
pos_1929	Dehydrocyanaropicrin	pos_1929	-	pos	-	-	-	-	-	Lipids and lipid-like molecules	Prenol lipids	Terpene lactones	2.4611	2.3971	2.6856	2.5615	2.3131	2.6463	2.6057	2.4269	2.4511	2.4531	2.4358	2.588	2.0992	2.3033	2.3269	2.4033	2.6624	2.3956	2.5359	2.5478	2.6008	2.7782	2.4995	2.695	2.5537	2.4355	2.5225	2.5232
neg_6257	Dehydrooreadone	neg_6257	-	neg	-	-	-	-	-	Organoheterocyclic compounds	Naphthofurans	-	2.3476	2.7415	2.5669	2.6416	2.8192	2.7925	3.2672	3.2948	3.3737	2.9978	3.3875	3.3273	2.7582	2.5306	2.6656	2.8313	2.7526	2.7047	3.0569	3.2242	3.0771	3.289	3.0736	3.1995	2.9968	3.0658	3.0224	3.0191
pos_1170	Dehydrophytosphingosine	pos_1170	-	pos	-	-	-	-	-	Organic nitrogen compounds	Organonitrogen compounds	Amines	1.7823	1.6399	1.5858	1.626	2.0123	1.8519	1.9979	1.9916	1.9911	1.938	1.9461	2.0555	1.6757	1.4766	1.7142	1.9491	1.83	1.8634	1.8919	1.9207	1.8147	2.3208	1.6359	1.7142	1.9163	1.9055	1.8788	1.9444
pos_5301	Dehydrosoyasaponin I	pos_5301	C13837	pos	-	-	-	-	-	Lipids and lipid-like molecules	Prenol lipids	Terpene glycosides	1.8062	1.4846	2.0038	1.8796	1.7577	1.6123	1.6656	1.1364	0.8902	1.6335	1.8337	1.2284	2.9005	2.8925	2.6528	2.5778	1.8784	2.4882	1.7132	1.4876	1.6205	1.9423	1.9115	2.2572	2.164	2.2997	2.2325	2.1473
pos_6292	Delphinidin 3-(6-p-coumaroylgalactoside)	pos_6292	-	pos	-	-	-	-	-	Phenylpropanoids and polyketides	Flavonoids	Flavonoid glycosides	1.8718	2.7342	2.0838	1.4634	2.6117	0.4882	2.1266	2.556	2.0566	1.8715	2.5793	1.8903	3.0377	2.7534	2.3458	2.9084	2.1618	1.0848	1.4798	1.6344	0.2793	1.8846	1.6058	1.9325	2.5135	2.4304	2.491	2.546
neg_7293	Delphinidin 3-sambubioside	neg_7293	-	neg	-	-	-	-	-	Phenylpropanoids and polyketides	Flavonoids	Flavonoid glycosides	2.6524	2.5714	2.4892	2.5711	2.3923	2.3244	2.6663	2.7086	2.7199	2.3453	2.7644	2.4631	1.7513	2.4024	2.7456	2.5326	2.7318	2.2494	2.3308	1.9976	2.4405	2.2969	2.4382	2.3193	2.6377	2.6689	2.596	2.5788
pos_1093	Delta 8,14 -Sterol	pos_1093	C11508	pos	-	-	map01100;map01110;map00100	Metabolism;Metabolism;Metabolism	Global and overview maps;Global and overview maps;Lipid metabolism	Lipids and lipid-like molecules	Steroids and steroid derivatives	Ergostane steroids	3.8724	3.2886	3.8924	3.7134	3.3108	3.2469	3.8342	3.3808	3.7699	3.4278	3.7927	3.4086	2.9622	3.3897	3.6756	3.0732	3.8823	3.1366	3.8743	3.5893	3.8691	3.3333	4.0219	4.0652	3.8005	3.8113	3.7713	3.7962
neg_5935	Dermatan	neg_5935	C01490;C00426	neg	-	-	map01100;map00531	Metabolism;Metabolism	Global and overview maps;Glycan biosynthesis and metabolism	Organic oxygen compounds	Organooxygen compounds	Carbohydrates and carbohydrate conjugates	2.5236	1.813	1.8959	2.374	0.0445	2.9077	2.4249	2.5484	2.3839	2.6084	2.1427	2.851	0.0427	1.0225	1.7668	2.5392	2.5478	1.9857	1.9847	2.2745	2.0228	2.0923	2.0952	2.0421	2.1855	2.2918	2.1374	2.2425
neg_3536	Desglucocoroloside	neg_3536	-	neg	-	-	-	-	-	Lipids and lipid-like molecules	Steroids and steroid derivatives	Steroid lactones	2.2319	2.2843	2.1227	2.311	2.301	2.143	2.1134	1.8903	1.894	1.7843	2.0679	1.9115	2.1661	2.0467	1.9991	2.2075	1.922	2.0731	1.7193	1.9378	1.8606	1.6358	1.8381	1.7876	2.0907	2.1531	2.0639	2.0867
pos_888	DG(16:1(9Z)/18:0/0:0)	pos_888	-	pos	-	-	-	-	-	Lipids and lipid-like molecules	Glycerolipids	Diradylglycerols	3.5172	3.6452	3.5309	3.3337	3.6296	3.3502	3.1807	3.4761	3.2209	3.4855	3.3525	3.3233	3.1674	3.0595	3.1942	3.1149	3.0375	2.915	2.8272	2.8848	2.7585	2.5895	3.2392	3.117	3.384	3.3568	3.362	3.3524
pos_4197	DG(18:3(6Z,9Z,12Z)/16:0/0:0)	pos_4197	-	pos	-	-	-	-	-	Lipids and lipid-like molecules	Fatty Acyls	Lineolic acids and derivatives	2.8636	2.996	2.9612	3.0087	2.9554	3.2161	2.9219	3.2545	3.1656	3.3423	3.0207	2.9981	3.1412	2.7745	3.0313	3.2744	2.7121	2.9855	2.9365	2.8467	2.9237	2.5134	3.0606	3.0619	3.0513	3.1246	3.0238	3.1947
pos_3369	DG(18:3(6Z,9Z,12Z)/18:0/0:0)	pos_3369	-	pos	-	-	-	-	-	Lipids and lipid-like molecules	Fatty Acyls	Lineolic acids and derivatives	2.7953	2.7926	2.6727	2.5992	2.3359	2.8666	3.0163	2.9606	2.9302	2.5594	2.9739	2.8741	2.0925	2.2466	2.6534	2.1202	2.7074	2.1384	2.5469	2.079	2.3943	1.0345	2.7063	2.6918	2.6526	2.6723	2.7088	2.5228
pos_912	DG(18:3(9Z,12Z,15Z)/16:0/0:0)	pos_912	-	pos	-	-	-	-	-	Lipids and lipid-like molecules	Fatty Acyls	Lineolic acids and derivatives	4.9047	4.922	4.9784	4.9486	4.7174	4.981	5.028	4.9776	4.9525	4.888	4.9639	4.9981	4.5949	4.5858	4.7178	4.6807	4.7871	4.6902	4.7659	4.6993	4.7309	4.2588	5.0609	5.0381	4.9913	4.9254	4.9397	4.9458
pos_4237	DG(18:4(6Z,9Z,12Z,15Z)/16:0/0:0)	pos_4237	-	pos	-	-	-	-	-	Lipids and lipid-like molecules	Fatty Acyls	Lineolic acids and derivatives	4.2572	4.312	4.2521	4.2218	4.1877	4.198	4.0305	4.1738	4.0892	4.3318	4.134	3.9782	3.8101	3.6982	3.9231	3.8725	3.9239	3.8146	3.8139	3.9473	3.8686	3.6096	4.1686	4.1401	4.1734	4.1411	4.1446	4.167
neg_2062	Dide-O-methylsimmondsin	neg_2062	-	neg	-	-	-	-	-	Organic oxygen compounds	Organooxygen compounds	Carbohydrates and carbohydrate conjugates	3.0058	3.2732	3.2252	3.1522	3.2645	3.0987	3.4705	3.2904	3.3087	3.3182	3.3902	3.5672	3.178	3.2406	3.1727	3.4474	3.507	3.2775	3.3708	3.2832	3.2668	3.3093	3.3061	3.2786	3.36	3.324	3.364	3.3549
pos_2494	Dihydroactinidiolide	pos_2494	-	pos	-	-	-	-	-	Organoheterocyclic compounds	Benzofurans	-	1.8092	1.8695	1.7657	1.8889	1.7798	1.7278	1.637	1.9064	1.7727	2.0302	1.7249	1.7566	1.8056	1.2276	1.7478	2.0847	0.9505	1.8334	1.6678	1.7629	1.1062	2.2139	1.6919	1.795	1.8092	1.8919	1.7517	1.8374
pos_1364	Dihydrocortisol	pos_1364	C05471	pos	-	-	-	-	-	Lipids and lipid-like molecules	Steroids and steroid derivatives	Hydroxysteroids	3.5853	2.9413	3.4441	2.8553	3.3169	2.9341	2.7061	2.7479	2.7619	2.724	2.7733	2.8657	3.4887	3.7061	3.3468	2.8624	2.9101	3.0317	2.437	2.4934	2.4354	2.896	2.6677	2.6184	3.1052	3.0986	3.1331	3.1126
neg_5564	Dihydroferuloylglycine	neg_5564	-	neg	-	-	-	-	-	Benzenoids	Phenols	Methoxyphenols	2.6197	2.5854	2.6233	2.8258	2.0639	2.4863	2.8972	2.6496	2.8228	2.7286	2.7346	2.5016	1.2079	2.1219	1.8834	1.4161	2.104	2.4019	1.7443	1.8143	1.7725	1.3364	1.6548	1.9421	2.3567	2.3718	2.4368	2.3734
neg_3765	Dihydroxyacidissiminol	neg_3765	-	neg	-	-	-	-	-	Benzenoids	Benzene and substituted derivatives	Benzoic acids and derivatives	2.6761	2.9759	2.7241	2.1175	3.2124	2.332	1.9308	1.9356	1.8861	1.2307	2.3492	1.9623	2.5971	2.3485	2.1879	2.7351	2.3937	2.1959	1.0946	1.4215	1.4184	1.2157	1.5521	1.7739	2.4593	2.5696	2.4298	2.5325
pos_5240	Diosgenin 3-[glucosyl-(1->4)-rhamnosyl-(1->4)-[rhamnosyl-(1->2)]-glucoside]	pos_5240	-	pos	-	-	-	-	-	Lipids and lipid-like molecules	Steroids and steroid derivatives	Steroidal glycosides	1.6991	1.7253	1.9534	1.7374	1.096	1.7523	1.4336	1.7218	1.5742	2.065	1.6309	1.705	1.027	1.0268	1.0767	1.1203	1.7235	1.4611	2.3611	2.311	2.4423	2.708	1.9989	2.0543	1.7093	1.9551	1.8555	1.7238
pos_2427	Diosmetin	pos_2427	C10038	pos	-	-	-	-	-	Phenylpropanoids and polyketides	Flavonoids	O-methylated flavonoids	2.5486	2.2307	2.8942	2.7044	2.52	2.6938	2.0525	1.5437	1.8347	1.7527	1.861	1.5364	1.9661	2.4603	2.1948	2.7946	2.8238	2.8375	2.9076	2.9591	3.0331	3.285	2.8831	2.9499	2.5541	2.5109	2.4193	2.436
neg_2261	Diplosporin	neg_2261	-	neg	-	-	-	-	-	Organoheterocyclic compounds	Pyrans	Pyranones and derivatives	1.9095	1.7312	1.4524	2.1774	1.1237	2.1913	2.4771	2.4982	2.4164	2.6107	2.3923	2.6269	1.6002	1.4387	1.9371	2.087	2.0207	2.3171	2.1502	2.339	2.0479	2.5537	2.1498	1.8868	2.013	1.9544	2.1111	2.0559
neg_4701	DL-2-hydroxy stearic acid	neg_4701	-	neg	-	-	-	-	-	-	-	-	2.5231	2.2132	2.1398	2.4282	2.5085	2.412	2.2631	2.2457	2.2854	2.0582	1.9828	2.8544	2.5774	2.4654	2.5541	2.3555	2.0178	2.2236	1.8855	1.8449	1.8531	1.8574	1.9898	1.7446	2.3409	2.3244	2.3619	2.282
pos_6466	DL-3,4-Dihydroxymandelic acid	pos_6466	-	pos	-	-	-	-	-	-	-	-	2.013	1.1554	2.0422	2.0151	0.9667	2.292	2.1535	2.0751	2.0222	2.0027	1.9915	2.0182	2.3174	2.0116	2.5352	1.5783	1.0025	2.3003	2.2933	2.1048	2.2895	2.9263	2.19	2.1916	2.0586	2.0915	2.0878	2.0861
pos_4591	Dodecanol	pos_4591	C02277	pos	-	-	-	-	-	Lipids and lipid-like molecules	Fatty Acyls	Fatty alcohols	4.3203	4.3108	4.3124	4.3101	4.3065	4.4605	4.4172	4.3945	4.4009	4.3589	4.3917	4.4483	4.329	4.3586	4.3463	4.3667	4.3073	4.4179	4.3794	4.4083	4.3227	3.924	4.3365	4.3677	4.3201	4.3675	4.3541	4.3638
neg_429	Domesticoside	neg_429	-	neg	-	-	-	-	-	Organic oxygen compounds	Organooxygen compounds	Carbohydrates and carbohydrate conjugates	2.8288	2.5218	2.8066	2.9301	2.2196	3.0649	2.7838	2.8423	2.8971	2.9815	2.7271	2.8823	2.0329	2.4451	2.6651	2.73	2.9199	3.013	2.817	3.0353	2.8474	2.9801	2.9339	2.9178	2.8572	2.8279	2.7627	2.8118
pos_6137	Dopamine glucuronide	pos_6137	-	pos	-	-	-	-	-	Organic oxygen compounds	Organooxygen compounds	Carbohydrates and carbohydrate conjugates	2.6133	2.6625	2.5396	2.6213	2.2924	2.523	2.9154	2.8904	2.9567	2.897	3.0579	3.3867	2.8398	2.8998	2.9075	3.0697	2.7521	2.7754	2.2594	2.4857	2.3103	2.7628	2.2923	2.288	3.0747	3.0048	3.0569	3.0249
pos_1946	D-Phenyllactic acid	pos_1946	C05607	pos	-	-	map00960;map00360	Metabolism;Metabolism	Biosynthesis of other secondary metabolites;Amino acid metabolism	Phenylpropanoids and polyketides	Phenylpropanoic acids	-	2.6322	2.4815	2.6222	2.7456	2.3294	2.6948	2.7562	2.6337	2.6597	2.7107	2.6702	2.6726	2.271	2.632	2.5069	2.4376	2.6846	2.7882	2.7735	2.8434	2.8062	2.9862	2.7566	2.7662	2.6467	2.6386	2.6606	2.6615
pos_5276	Drostanolone	pos_5276	C14605	pos	-	-	-	-	-	Lipids and lipid-like molecules	Steroids and steroid derivatives	Androstane steroids	1.2249	0.5394	0.6748	0.5445	0.5022	0.6323	2.833	2.2744	2.8698	2.2563	2.867	2.7493	0.4916	0.6348	2.1627	0.7643	2.6917	1.7818	3.1322	2.6403	2.8905	3.0295	2.8428	3.0079	2.6121	2.6385	2.7098	2.5825
neg_7627	D-Sedoheptulose 7-phosphate	neg_7627	C00281;C05382	neg	-	-	map01100;map01110;map01200;map00710;map01230;map00030	Metabolism;Metabolism;Metabolism;Metabolism;Metabolism;Metabolism	Global and overview maps;Global and overview maps;Global and overview maps;Energy metabolism;Global and overview maps;Carbohydrate metabolism	Organic oxygen compounds	Organooxygen compounds	Carbohydrates and carbohydrate conjugates	4.0388	4.1593	4.0369	4.0837	3.9698	4.1559	4.5184	4.3286	4.4385	4.117	4.451	4.4302	4.0873	4.1135	4.0835	4.4036	4.1654	4.2263	3.7943	3.8505	3.8174	3.3858	3.7242	3.7802	4.1927	4.1445	4.1643	4.1657
neg_7364	Egonol glucoside	neg_7364	-	neg	-	-	-	-	-	Phenylpropanoids and polyketides	2-arylbenzofuran flavonoids	-	0.2647	0.462	1.4514	1.5567	0.251	1.273	1.0793	1.2376	0.9174	1.5286	0.3031	0.8343	1.3515	1.5701	1.6469	1.5586	0.8198	1.8878	1.2413	1.3507	1.2018	1.1352	1.5049	1.5058	1.453	1.4562	1.3837	1.2329
neg_5132	Elatoside E	neg_5132	-	neg	-	-	-	-	-	Lipids and lipid-like molecules	Prenol lipids	Triterpenoids	3.1609	3.1707	2.9915	3.0538	3.0761	3.0691	2.9989	3.0771	3.0446	3.233	3.0851	2.9974	2.9784	2.9194	3.017	3.0341	3.0662	2.9035	3.0171	3.1267	3.0234	2.9655	3.0578	3.0731	3.0362	3.0584	3.047	3.015
neg_6546	Ellagic acid	neg_6546	C10788	neg	-	-	-	-	-	Phenylpropanoids and polyketides	Tannins	Hydrolyzable tannins	3.4826	4.2536	3.6827	2.9165	4.5198	2.7916	2.6173	3.3768	2.8929	2.7003	3.5279	0.1176	4.319	4.2272	3.9927	3.9784	2.9945	3.177	2.7341	2.9064	2.0963	2.0005	0.99	2.9862	3.8318	3.8828	3.8565	3.9021
neg_6593	Ent-Epicatechin-(4alpha->8)-ent-epicatechin 3-gallate	neg_6593	-	neg	-	-	-	-	-	Phenylpropanoids and polyketides	Flavonoids	Biflavonoids and polyflavonoids	2.7448	3.1377	3.0994	2.5408	3.341	2.7184	2.4759	3.1156	2.832	2.4421	3.2324	1.2576	3.162	3.0205	3.5104	3.2552	3.3237	2.5809	2.102	2.0794	0.7782	0.7972	0.798	2.3139	3.0557	2.9958	2.9678	3.0014
pos_2058	Epicatechin	pos_2058	C09727;C06562	pos	-	-	map00941;map01110	Metabolism;Metabolism	Biosynthesis of other secondary metabolites;Global and overview maps	Phenylpropanoids and polyketides	Flavonoids	Flavans	5.2648	5.1251	5.0334	5.1521	4.7199	5.0103	5.1826	5.1343	5.1573	5.091	5.1045	5.1585	4.8501	4.8927	5.3001	5.064	5.3217	4.9626	5.0279	4.6307	5.0353	5.2856	5.0289	4.9781	5.0617	5.1018	5.0932	5.0815
neg_6868	Epicatechin-(2beta->7,4beta->6)-catechin	neg_6868	-	neg	-	-	-	-	-	Phenylpropanoids and polyketides	Flavonoids	Biflavonoids and polyflavonoids	2.4406	1.9251	2.4585	2.7943	1.6179	3.0877	2.8081	2.9791	2.9408	3.0133	2.5771	3.1563	2.0656	1.9022	2.4346	2.8306	2.2658	3.0901	2.7574	2.5367	2.4774	2.7852	2.7348	2.2617	2.6408	2.6315	2.5712	2.5777
pos_1924	Epigallocatechin-(4beta->8)-catechin	pos_1924	-	pos	-	-	-	-	-	Phenylpropanoids and polyketides	Flavonoids	Biflavonoids and polyflavonoids	2.5543	1.9416	2.2466	2.2797	1.0657	1.7632	2.1444	1.7422	2.0931	1.7257	2.0566	1.6713	1.3324	1.8627	0.6703	0.2631	1.7215	1.0806	1.9989	0.933	2.1335	2.5215	2.2734	2.3891	2.125	1.9903	2.0537	2.0555
pos_5671	Epinepetalactone	pos_5671	-	pos	-	-	-	-	-	Lipids and lipid-like molecules	Prenol lipids	Terpene lactones	1.7247	1.5352	1.871	1.9142	1.4498	1.8095	2.1156	1.6771	2.0525	1.8734	2.1169	2.1498	1.9325	2.3497	2.3215	1.767	2.4033	2.5478	3.0614	2.9752	3.0862	3.2811	2.9575	3.0157	2.5567	2.546	2.5288	2.4817
neg_2388	Eremopetasidione	neg_2388	-	neg	-	-	-	-	-	Lipids and lipid-like molecules	Prenol lipids	Sesquiterpenoids	2.7445	2.1679	2.7523	2.5456	2.6579	2.716	2.4956	2.3701	2.5137	2.1951	2.6403	2.1076	1.0804	2.0712	1.7936	1.4492	1.95	2.4769	2.3302	2.8653	2.6092	2.4908	2.627	2.5554	2.4805	2.4802	2.5251	2.5144
pos_5550	Erinacine P	pos_5550	-	pos	-	-	-	-	-	Lipids and lipid-like molecules	Prenol lipids	Diterpenoids	2.0814	2.7349	2.6602	2.7741	2.7572	3.0494	2.6993	3.2824	3.0571	3.4064	2.8365	3.1057	3.1567	2.7002	2.9062	2.972	2.0626	3.0736	1.9907	2.7841	2.0838	2.4944	2.4681	2.3321	2.9785	2.9823	2.9394	2.972
pos_6421	Erinapyrone A	pos_6421	-	pos	-	-	-	-	-	Organoheterocyclic compounds	Pyrans	Pyranones and derivatives	2.3085	1.9879	2.1929	1.9993	2.7234	1.6307	1.5735	1.6608	1.7019	1.6841	1.8047	1.6888	1.7613	1.8355	1.7523	1.8901	1.7185	1.9649	1.8222	1.3867	1.7026	2.3111	1.5333	1.6307	1.8113	1.8601	1.843	1.8975
neg_6207	Eriodictin	neg_6207	-	neg	-	-	-	-	-	Phenylpropanoids and polyketides	Flavonoids	Flavonoid glycosides	2.8256	2.7076	2.9216	2.8549	2.8149	2.8494	2.7904	2.6795	2.4917	2.4653	2.7913	2.6194	2.6892	2.7885	2.725	2.7713	2.6287	2.5927	2.4138	2.2273	2.4817	2.242	2.4504	2.6044	2.6569	2.5694	2.6788	2.7457
neg_3547	Ethisterone	neg_3547	C14487	neg	-	-	-	-	-	Lipids and lipid-like molecules	Steroids and steroid derivatives	Androstane steroids	1.7775	1.9824	1.9191	1.8229	1.8208	1.9948	2.2745	2.0859	1.9524	2.061	2.0522	2.1607	1.9479	1.9866	2.142	2.0896	2.0001	2.0958	1.9511	2	1.9634	1.9954	2.1636	1.9208	1.9983	1.9794	2.0319	2.0246
neg_412	Ethyl (S)-3-hydroxybutyrate glucoside	neg_412	-	neg	-	-	-	-	-	Lipids and lipid-like molecules	Fatty Acyls	Fatty acyl glycosides	2.0708	2.0123	2.2418	2.0131	1.8542	2.2877	1.1456	1.9495	1.4497	1.7592	2.1565	1.6154	1.7966	1.9325	2.0025	2.1883	2.0628	2.1805	2.3069	2.1423	2.3318	2.3842	2.0234	2.4211	2.22	2.1887	2.133	2.2147
neg_6608	Ethyl 3-hydroxyoctanoate O-[glucosyl-(1->6)-glucoside]	neg_6608	-	neg	-	-	-	-	-	-	-	-	3.3781	3.162	3.4172	3.109	3.2386	3.2597	3.0205	3.0878	3.2149	3.2212	3.0892	3.2258	2.4817	2.7492	3.1675	2.7627	3.0304	2.9562	3.9814	3.9957	4.0049	4.0501	3.8752	4.0053	3.4988	3.4852	3.5089	3.5502
neg_554	Ethyl 7-epi-12-hydroxyjasmonate glucoside	neg_554	-	neg	-	-	-	-	-	Lipids and lipid-like molecules	Fatty Acyls	Fatty acyl glycosides	2.3815	2.1251	1.8021	1.7877	1.9932	1.2256	1.9884	2.1294	2.325	1.9166	2.1696	1.7656	2.5245	2.8898	2.3925	2.2436	2.0956	1.932	2.2169	1.4005	2.4911	2.2145	2.3935	2.1545	2.2798	2.2375	2.2565	2.3238
pos_4979	Ethylparaben	pos_4979	-	pos	-	-	-	-	-	Benzenoids	Benzene and substituted derivatives	Benzoic acids and derivatives	2.7816	2.9789	2.7038	2.9102	2.8866	2.9547	2.8058	2.9699	3.1246	3.0104	3.0585	3.0326	2.934	2.8041	2.8409	2.7207	2.9706	2.8362	2.7407	2.7214	2.8362	3.0787	2.728	2.6995	2.8313	2.7733	2.9296	2.9863
pos_1103	Farnesyl acetone	pos_1103	-	pos	-	-	-	-	-	-	-	-	4.6575	4.6272	4.6068	4.5918	4.6625	4.7314	4.734	4.7391	4.6913	4.6602	4.6816	4.7377	4.6914	4.6952	4.6757	4.7047	4.6449	4.7517	4.7081	4.7251	4.6757	4.3527	4.6421	4.65	4.6704	4.6818	4.6804	4.6867
pos_5325	Fistuloside B	pos_5325	-	pos	-	-	-	-	-	Lipids and lipid-like molecules	Steroids and steroid derivatives	Steroidal glycosides	2.8227	2.8731	3.1237	2.7948	2.5929	2.6768	2.6054	2.1515	2.1569	2.919	2.5391	2.5982	1.1321	1.1594	2.75	3.1544	3.3458	2.7723	2.7668	2.4818	2.4173	2.1254	2.3391	1.8809	2.4661	2.4251	2.4633	2.4788
pos_6143	Flemingin E	pos_6143	-	pos	-	-	-	-	-	-	-	-	3.0723	2.8905	2.9652	3.0167	2.8451	2.952	2.8369	2.854	2.8696	2.7717	2.7256	2.9748	3.0243	3.0418	3.0365	2.8658	2.8129	3.2145	2.9066	3.0039	2.8627	3.3059	3.0143	2.8559	2.9939	2.9331	3.0025	2.9902
neg_7401	Flurbiprofen glucuronide	neg_7401	-	neg	-	-	-	-	-	Organic oxygen compounds	Organooxygen compounds	Carbohydrates and carbohydrate conjugates	2.6493	2.5741	2.7325	2.6747	2.665	2.8363	2.4567	2.3488	2.3768	2.312	2.3662	2.5366	2.6654	2.7412	2.4885	2.6204	2.2512	2.7006	2.4054	2.403	2.5186	2.7213	2.5777	2.497	2.5685	2.61	2.5975	2.5782
pos_6230	Foeniculoside V	pos_6230	-	pos	-	-	-	-	-	Lipids and lipid-like molecules	Prenol lipids	Terpene glycosides	2.6253	2.5294	2.8748	2.748	2.1755	2.6134	2.8004	2.7778	2.8345	2.8135	2.8386	2.7476	2.2885	2.5915	2.9499	2.7329	3.2195	3.1347	2.9335	3.0152	2.9896	3.2478	2.7635	2.8152	2.7167	2.6636	2.6473	2.691
neg_5676	Foetidissimoside B	neg_5676	-	neg	-	-	-	-	-	Lipids and lipid-like molecules	Prenol lipids	Terpene glycosides	3.5298	3.3532	3.6235	3.3217	3.2887	3.567	2.5082	2.1795	2.3982	1.9586	2.3861	2.3276	2.3519	3.3233	2.5306	1.6629	0.9248	3.0282	3.6192	3.4934	3.5752	3.6005	3.5403	3.6865	3.3115	3.3103	3.363	3.3542
neg_5863	Fumitremorgin B	neg_5863	C20630	neg	-	-	-	-	-	Organoheterocyclic compounds	Indoles and derivatives	Pyridoindoles	2.7524	2.9706	2.7685	3.0386	2.8348	2.8973	2.7305	2.6275	2.8826	2.6479	2.7782	2.7927	2.0911	2.2385	3.6522	3.2162	3.7494	3.1907	4.0095	4.0257	3.9815	4.1097	4.0363	4.0561	3.9454	3.9698	3.9707	3.9599
neg_3333	Furanofukinin	neg_3333	-	neg	-	-	-	-	-	Lipids and lipid-like molecules	Prenol lipids	Sesquiterpenoids	0.4133	0.8288	0.4379	0.5	0.8757	1.0888	1.3714	1.4884	1.5327	1.3525	1.2489	1.6057	1.6456	1.354	1.5757	1.6581	1.1016	1.4596	0.4324	0.8591	0.7665	0.5367	1.1056	0.5221	1.0743	1.1771	1.1387	1.1172
neg_7705	Galactopinitol A	neg_7705	-	neg	-	-	-	-	-	Organooxygen compounds	Carbohydrates and carbohydrate conjugates	Glycosyl compounds	3.5113	3.5038	3.5404	3.601	3.3623	3.4981	3.6399	3.738	3.6999	3.6322	3.6963	3.6824	3.6128	3.6927	3.6243	3.4932	3.4384	3.717	3.5781	3.6061	3.6095	3.7211	3.6364	3.6708	3.6243	3.5963	3.6157	3.6279
neg_7437	Gallic acid	neg_7437	C01424	neg	-	-	-	-	-	Benzenoids	Benzene and substituted derivatives	Benzoic acids and derivatives	3.4605	3.8396	3.4416	3.0564	4.0787	3.1023	2.8655	3.5693	3.2163	2.748	3.6294	2.4365	4.2893	4.1759	3.8868	3.9913	3.2906	3.1967	2.8792	2.7804	2.5503	2.4994	2.3205	3.0863	3.5809	3.633	3.6465	3.6595
neg_7105	Gallic acid 3-O-(6-galloylglucoside)	neg_7105	-	neg	-	-	-	-	-	Phenylpropanoids and polyketides	Tannins	Hydrolyzable tannins	4.03	4.7559	4.0667	3.542	4.8831	3.4363	3.3146	4.1415	3.7104	3.0866	4.0982	2.3005	4.9794	4.9375	4.4315	4.6975	3.8487	3.6925	3.5457	3.7507	2.8594	2.8047	2.2705	3.8331	4.5346	4.5018	4.4986	4.5043
pos_2001	Gamma-Glu-Leu	pos_2001	-	pos	-	-	-	-	-	Organic acids and derivatives	Carboxylic acids and derivatives	Amino acids, peptides, and analogues	3.4194	3.3241	3.3702	3.283	3.3143	3.1373	2.7618	2.2412	2.5428	2.5944	2.5452	2.7369	2.1184	2.5263	2.5074	2.2856	2.7448	2.8075	2.5657	2.8482	2.6662	2.7733	2.7041	2.8872	2.928	2.9166	2.9642	2.8968
pos_6786	Gamma-Glutamyl-beta-aminopropiononitrile	pos_6786	C06114	pos	-	-	map00460	Metabolism	Metabolism of other amino acids	Organic acids and derivatives	Carboxylic acids and derivatives	Amino acids, peptides, and analogues	2.0142	2.2893	2.3833	2.5144	1.8026	2.0126	1.954	1.7037	1.759	1.9475	1.8062	1.6281	1.0278	1.1201	1.3753	1.0294	1.6754	1.4481	2.2284	2.3733	2.3632	2.3737	2.2223	2.2197	1.8758	1.9796	2.1192	1.8905
neg_7601	Gamma-Glutamylthreonine	neg_7601	-	neg	-	-	-	-	-	Organic acids and derivatives	Carboxylic acids and derivatives	Amino acids, peptides, and analogues	3.7769	3.926	3.6575	4.0352	3.4252	3.3314	3.0613	2.8087	2.7685	3.0817	3.0164	2.8517	0.6896	2.912	2.7026	1.9205	3.2658	3.6913	2.7544	3.3168	2.6857	2.8016	3.1556	3.0591	3.147	3.2239	3.1937	3.2939
neg_7385	Gamma-Glutamylvaline	neg_7385	-	neg	-	-	-	-	-	Organic acids and derivatives	Carboxylic acids and derivatives	Amino acids, peptides, and analogues	3.4184	3.4114	3.2967	3.4059	3.172	3.2175	2.7948	2.4979	2.5451	2.6883	2.7273	2.9951	2.2074	2.5928	2.4113	2.3209	2.5449	3.0895	2.3753	2.6707	2.4414	2.5755	2.527	2.5467	2.9213	2.9331	2.9573	2.9535
pos_2906	Ganoderic acid Mi	pos_2906	-	pos	-	-	-	-	-	Lipids and lipid-like molecules	Prenol lipids	Triterpenoids	3.1818	3.1161	3.0386	3.1476	2.9821	3.0779	2.7123	3.0824	2.9923	2.5514	2.9502	2.9052	3.5707	3.5288	3.3677	3.2725	2.6934	3.1748	2.6335	2.5688	2.6438	2.7158	2.589	2.7486	3.0653	3.1579	3.1542	3.145
neg_2911	Ganoderic acid Mk	neg_2911	-	neg	-	-	-	-	-	Lipids and lipid-like molecules	Prenol lipids	Triterpenoids	2.9102	2.8926	2.9419	3.1274	2.5521	3.1555	2.9593	3.0378	2.993	3.1139	2.9634	3.2049	2.2789	2.4037	2.6005	3.1978	3.1852	2.9316	2.8896	3.2364	2.9264	3.3487	3.1018	2.9903	2.9511	2.9958	3.0022	3.0254
pos_5206	Ganoderic acid V	pos_5206	-	pos	-	-	-	-	-	Lipids and lipid-like molecules	Prenol lipids	Triterpenoids	2.5052	2.3256	2.4773	2.4623	2.147	2.3525	2.7293	2.4417	2.4432	2.8022	2.3347	2.6916	0.6582	0.3444	1.2832	1.7617	2.2663	1.2138	0.3904	1.178	1.2141	0.4922	1.8209	1.6291	2.2552	2.2225	2.2881	2.3069
pos_6200	Garciduol B	pos_6200	-	pos	-	-	-	-	-	Organoheterocyclic compounds	Benzopyrans	1-benzopyrans	1.9594	1.6738	2.0544	2.195	1.5649	2.2495	2.4018	2.3877	2.3262	2.1918	2.1963	2.3507	1.1424	1.1422	1.3192	1.2963	1.6324	1.5949	1.9561	1.2351	1.5814	1.7778	2.4497	2.2001	2.0835	2.0128	1.748	2.0086
pos_2063	Genipin	pos_2063	C09780	pos	-	-	-	-	-	Lipids and lipid-like molecules	Prenol lipids	Monoterpenoids	2.8907	3.2574	3.2033	2.286	3.3465	2.8146	1.5036	0.829	1.1701	1.2146	1.5758	1.5225	1.4276	0.7431	0.9863	0.8831	0.7894	0.7974	1.9998	1.9189	1.6109	1.6715	0.9684	1.6443	2.5228	2.5272	2.5101	2.5824
neg_6796	Geniposidic acid	neg_6796	C11673	neg	-	-	map01110;map00902	Metabolism;Metabolism	Global and overview maps;Metabolism of terpenoids and polyketides	Lipids and lipid-like molecules	Prenol lipids	Terpene glycosides	2.2496	2.3599	2.2596	2.6468	2.267	2.6676	2.4312	2.5978	2.576	2.5612	2.4827	2.8095	2.5011	2.4118	2.4978	2.932	2.7313	2.7655	1.5815	2.1375	1.7097	2.2445	1.7506	1.4168	2.3948	2.3657	2.4026	2.3832
pos_5945	Genistin	pos_5945	C09126	pos	-	-	map00943	Metabolism	Biosynthesis of other secondary metabolites	Phenylpropanoids and polyketides	Isoflavonoids	Isoflavonoid O-glycosides	4.307	3.9232	4.1461	3.7176	4.177	3.7927	3.1461	2.9933	3.1319	3.2614	3.1112	3.0698	3.1854	3.2182	3.1596	2.9557	3.2292	3.0796	3.8281	3.3226	3.6803	4.0443	3.7851	3.6206	3.6733	3.6995	3.6968	3.6951
pos_1178	Geranylgeraniol	pos_1178	C09094	pos	-	-	map00904;map01110	Metabolism;Metabolism	Metabolism of terpenoids and polyketides;Global and overview maps	-	-	-	3.4769	3.2661	3.285	3.075	2.9923	2.8911	2.4244	1.7829	2.6053	1.5519	2.5436	1.5922	1.0586	1.0584	2.4373	1.114	1.9137	1.1185	3.7426	3.4337	3.8102	4.2863	3.6287	3.6713	3.2579	3.2718	3.2571	3.2656
neg_6438	Gibberellin A1 glucosyl ester	neg_6438	-	neg	-	-	-	-	-	Lipids and lipid-like molecules	Prenol lipids	Terpene glycosides	3.5272	3.4797	3.7157	3.6336	3.2417	3.5614	3.835	3.7336	3.7601	3.7266	3.7572	3.7965	2.8428	3.6995	3.1691	3.2548	3.5816	4.0343	3.6812	3.7598	3.6791	3.7016	3.7512	3.6888	3.618	3.6463	3.647	3.6428
neg_2508	Gibberellin A52	neg_2508	-	neg	-	-	-	-	-	Lipids and lipid-like molecules	Prenol lipids	Diterpenoids	3.6097	3.6644	3.5945	3.9155	3.4174	3.7111	3.7112	3.5487	3.7038	3.5873	3.5426	3.544	3.3082	3.4539	3.2607	3.1977	3.2591	3.66	3.3804	3.4582	3.438	3.465	3.4914	3.4668	3.5001	3.5649	3.5508	3.59
neg_3397	Gibberellin A63	neg_3397	-	neg	-	-	-	-	-	Lipids and lipid-like molecules	Prenol lipids	Diterpenoids	2.9969	1.7151	1.1116	3.4796	3.2109	2.6983	1.9116	1.6361	3.4203	1.8809	1.6242	2.7529	1.1151	1.3775	1.1429	1.9184	1.2646	1.1324	0.6975	1.0798	0.6287	0.9473	1.1754	0.5164	3.0613	3.0773	3.0552	3.0791
neg_3431	Gingerglycolipid A	neg_3431	-	neg	-	-	-	-	-	Lipids and lipid-like molecules	Glycerolipids	Glycosylglycerols	4.5793	4.8398	4.6039	4.3248	5.0849	4.3687	4.6349	4.6017	4.561	4.3428	4.7427	4.5773	4.9013	4.6506	4.3386	4.6419	4.2366	4.2414	4.2139	4.2073	4.204	4.1548	4.3184	4.3001	4.6137	4.6077	4.6359	4.5957
neg_3601	Gingerglycolipid C	neg_3601	-	neg	-	-	-	-	-	Lipids and lipid-like molecules	Glycerolipids	Glycosylglycerols	3.2202	3.4762	3.429	2.9515	3.735	2.9928	3.2266	3.1246	3.1318	2.9499	3.2452	3.2316	3.5457	3.2852	3.1525	3.4921	3.0613	3.1044	3.0867	3.0756	3.0828	2.9366	3.1667	3.1267	3.3228	3.3195	3.2971	3.3129
pos_2003	Ginkgetin	pos_2003	C10048	pos	-	-	-	-	-	Phenylpropanoids and polyketides	Flavonoids	Biflavonoids and polyflavonoids	2.4152	2.1605	1.9379	2.3122	2.0026	2.026	2.8233	2.6915	2.2997	2.2832	2.8799	1.8844	2.936	2.7895	2.8387	2.5126	2.0038	2.5136	2.5452	0.8215	2.0084	2.1484	1.7723	2.1057	2.4654	2.3845	2.4802	2.4669
pos_4424	Ginsenoside A1	pos_4424	-	pos	-	-	-	-	-	Lipids and lipid-like molecules	Prenol lipids	Terpene glycosides	1.9905	1.852	2.2515	2.2727	1.0297	1.0967	2.4817	1.2303	1.8362	2.0287	1.8675	1.2456	1.5311	1.0154	2.2599	1.7434	2.4433	1.8852	2.5837	2.6776	2.7918	1.2379	3.112	3.0624	2.4476	2.2819	2.3364	2.2828
neg_5352	Glabrin C	neg_5352	-	neg	-	-	-	-	-	Organic acids and derivatives	Carboxylic acids and derivatives	Amino acids, peptides, and analogues	2.8357	2.842	2.826	2.9651	3.1092	3.1757	2.7592	3.3051	3.1177	3.3995	3.0333	3.134	3.5733	3.2562	3.2341	3.3695	2.7826	3.1279	2.4709	2.8336	2.559	2.5673	2.6587	2.6235	3.1101	3.1422	3.1123	3.1101
neg_2507	Glaucarubolone 15-O-beta-D-glucopyranoside	neg_2507	-	neg	-	-	-	-	-	Lipids and lipid-like molecules	Prenol lipids	Terpene lactones	4.6285	4.5126	4.6779	4.7799	4.2906	4.8426	4.7097	4.6809	4.7331	4.7215	4.6093	4.8045	4.1646	4.5967	4.4418	4.5914	4.6623	5.0642	4.7433	4.8636	4.7739	4.7977	4.8293	4.7544	4.6896	4.6882	4.7148	4.6985
pos_916	Glucocerebrosides	pos_916	-	pos	-	-	-	-	-	-	-	-	5.2762	5.4475	5.4159	5.2229	5.4908	5.2855	5.3529	5.3367	5.3321	5.3355	5.3925	5.308	5.4245	5.4035	5.4023	5.4256	5.39	5.3408	5.4422	5.4367	5.4313	4.8579	5.4296	5.4519	5.4034	5.3949	5.3752	5.4003
pos_4731	Glucosylsphingosine	pos_4731	C03108	pos	-	-	-	-	-	Lipids and lipid-like molecules	Sphingolipids	Glycosphingolipids	4.0131	2.5545	2.6038	4.3969	4.0708	3.6382	2.8879	2.5383	4.1938	2.7639	2.5641	3.5663	2.5654	2.6748	3.5597	3.0468	2.7299	2.69	2.5941	2.7017	2.7166	2.9508	2.5614	2.5942	3.6736	3.6545	3.6594	3.6438
neg_2063	Glutaric acid	neg_2063	C00489	neg	Organic acids	Carboxylic acids	map00310;map00071	Metabolism;Metabolism	Amino acid metabolism;Lipid metabolism	Organic acids and derivatives	Carboxylic acids and derivatives	Dicarboxylic acids and derivatives	2.4593	2.5875	2.5949	2.5201	2.4999	2.527	2.1323	2.4276	2.2503	2.2762	2.4061	2.2452	2.4673	2.4498	2.5884	2.6627	2.6985	2.5334	1.86	2.1486	2.2567	2.5659	2.1748	2.2979	2.411	2.456	2.3797	2.5824
pos_210	Glypallidifloric acid	pos_210	-	pos	-	-	-	-	-	-	-	-	4.8946	4.8874	4.9699	4.8635	4.8033	4.8323	4.9217	4.8793	4.8804	4.7444	4.9418	4.6872	4.7092	4.8335	4.7672	4.5593	4.6197	4.7843	4.7786	4.6775	4.7801	4.801	5.0866	5.119	5.0143	4.9555	4.9694	4.9772
neg_3176	Goshonoside F1	neg_3176	-	neg	-	-	-	-	-	Lipids and lipid-like molecules	Prenol lipids	Terpene glycosides	0.8597	0.8416	1.1172	0.494	1.3016	1.3236	2.9276	2.5303	3.0936	2.6189	2.8881	2.9476	1.3564	1.8321	2.3957	2.0621	2.9561	2.3506	2.9412	2.514	2.7982	2.6	2.5508	2.8433	2.4959	2.5573	2.557	2.5422
pos_5222	Goshonoside F5	pos_5222	-	pos	-	-	-	-	-	Lipids and lipid-like molecules	Prenol lipids	Terpene glycosides	3.598	3.5619	3.6527	3.7337	3.4377	3.7119	3.8581	3.8753	3.8495	4.1333	3.7964	3.78	3.3701	3.2921	3.6102	3.5567	3.7904	3.5725	3.7116	3.8617	3.7603	3.8153	3.788	3.7898	3.6696	3.6836	3.6722	3.6409
pos_6319	Guaiacol	pos_6319	C15572;C01502	pos	-	-	-	-	-	Benzenoids	Phenols	Methoxyphenols	0.3379	0.3399	0.3634	0.3438	0.3119	0.4474	2.1017	1.9621	2.0016	2.0727	1.9471	2.0201	0.7698	1.7032	1.3124	0.4035	1.8034	1.8574	1.8767	1.9519	1.8705	2.5674	2.0991	2.0852	1.771	1.7614	1.7289	1.7347
pos_1830	Guanine	pos_1830	C00242	pos	Nucleic acids	Bases	map01100;map00230	Metabolism;Metabolism	Global and overview maps;Nucleotide metabolism	Organoheterocyclic compounds	Imidazopyrimidines	Purines and purine derivatives	2.2478	2.9032	2.5225	2.1037	3.0079	2.1281	2.1128	2.2602	2.1099	2.0609	2.3162	1.8373	2.6929	2.276	2.2228	2.2177	1.9279	1.6562	2.1822	2.0371	2.1069	2.5966	2.1216	2.2047	2.2478	2.3482	2.3545	2.2977
pos_1826	Guanosine	pos_1826	C00387	pos	Nucleic acids	Nucleosides	map01100;map00230	Metabolism;Metabolism	Global and overview maps;Nucleotide metabolism	Nucleosides, nucleotides, and analogues	Purine nucleosides	-	3.13	3.4964	3.236	2.9488	3.6656	2.9899	2.9811	3.2123	3.0247	2.9235	3.2417	2.6985	3.5387	3.3481	3.3183	3.2996	2.9474	2.6242	2.9915	2.9026	2.9118	3.3986	2.989	3.0943	3.2308	3.2337	3.2289	3.2162
pos_5619	Gymnodimine	pos_5619	C20025	pos	-	-	-	-	-	-	-	-	1.9678	1.8071	2.0021	1.9078	0.9473	2.1833	2.4036	2.3804	2.5463	2.3961	2.4239	2.3934	0.2319	1.657	2.1358	2.0913	2.6347	2.4313	2.45	2.837	2.4757	3.0448	2.5877	2.461	2.3025	2.3541	2.3398	2.3083
neg_906	HC Toxin	neg_906	-	neg	-	-	-	-	-	-	-	-	2.2165	1.9817	2.1206	1.9335	2.1657	1.8596	2.1771	1.9833	2.2446	1.7024	2.1912	1.9848	0.8352	1.3854	1.9386	1.7111	2.04	1.4021	2.0161	1.9334	1.8573	2.0782	1.9392	1.9572	1.9324	2.0119	2.0746	1.9569
pos_4941	Hebevinoside VII	pos_4941	-	pos	-	-	-	-	-	Lipids and lipid-like molecules	Steroids and steroid derivatives	Steroidal glycosides	1.8678	1.8994	1.9029	2.093	2.1483	2.2402	1.3664	2.0158	1.6861	2.6873	1.3576	2.1353	2.6943	2.048	2.3155	2.4681	1.9053	1.8265	0.44	2.0634	0.9452	2.202	0.4473	0.4371	1.6555	1.86	1.9169	1.7947
pos_2776	HEDERAGENIN	pos_2776	-	pos	-	-	-	-	-	-	-	-	1.9867	0.5779	1.8942	1.6526	0.5394	0.5928	2.1044	1.5276	2.29	1.3794	2.106	1.5374	1.8911	2.0365	2.6158	2.3094	2.788	1.9698	2.8976	2.6229	2.9633	2.7144	2.6306	2.7804	2.2651	2.1444	2.1798	2.2753
neg_6161	Hemin	neg_6161	C06767	neg	-	-	map02010	Environmental Information Processing	Membrane transport	Organoheterocyclic compounds	Tetrapyrroles and derivatives	Metallotetrapyrroles	3.421	3.1305	3.1323	3.1303	3.0068	3.5139	2.4697	3.0747	2.1944	2.5899	2.8369	1.6395	2.7757	2.8208	2.6729	2.0736	2.4027	2.8123	2.7361	2.6526	2.8196	2.3687	2.9347	2.7852	2.9853	3.0033	2.9653	2.9886
pos_2203	Herbacetin 7-beta-L-arabinopyranoside	pos_2203	-	pos	-	-	-	-	-	-	-	-	4.8675	4.7453	4.8756	4.7477	4.7477	4.802	4.9734	5.0488	4.9218	5.0459	5.0236	4.9107	5.1509	5.0982	5.1707	4.8394	5.0346	4.9943	5.0109	4.8872	4.9952	5.2187	5.0033	5.0135	4.9594	4.9746	4.9801	4.9915
pos_3196	Heterobetulin	pos_3196	-	pos	-	-	-	-	-	-	-	-	3.2452	3.0077	3.2299	3.0434	2.7755	2.8356	3.4632	3.0262	3.2821	3.0214	3.343	3.1651	2.1923	2.5619	2.2534	1.802	1.7974	2.1184	3.6924	3.7283	3.6771	3.1711	3.714	3.7318	3.3165	3.3051	3.281	3.2776
neg_6095	Hexyl glucoside	neg_6095	-	neg	-	-	-	-	-	Lipids and lipid-like molecules	Fatty Acyls	Fatty acyl glycosides	3.2353	2.9675	3.2269	3.0812	3.0051	2.8739	2.269	1.9247	2.1809	1.5798	2.3027	1.844	3.2233	3.33	2.9574	2.5444	1.5334	2.9872	2.4641	2.1314	2.5689	2.8655	2.3814	2.4678	2.8703	2.8618	2.857	2.8602
pos_4950	Hoduloside IV	pos_4950	-	pos	-	-	-	-	-	Lipids and lipid-like molecules	Prenol lipids	Triterpenoids	4.2337	4.2108	4.2672	4.2196	4.1647	4.2171	4.301	4.3245	4.3331	4.2476	4.3752	4.182	4.397	4.5549	4.4863	4.3242	4.2795	4.5123	4.4434	4.359	4.4682	4.5264	4.4505	4.4314	4.3487	4.3868	4.3762	4.3656
pos_5260	Hoduloside VI	pos_5260	-	pos	-	-	-	-	-	Lipids and lipid-like molecules	Prenol lipids	Triterpenoids	2.6736	2.5516	2.7676	2.6517	2.6644	2.942	2.7898	2.9297	2.8135	3.1492	2.7608	2.8074	3.2755	3.0659	3.1825	3.118	2.8314	3.1038	2.8778	2.9586	2.8582	3.119	2.699	2.6791	2.7648	2.7969	2.8015	2.7671
neg_5579	Hovenidulcioside A1	neg_5579	-	neg	-	-	-	-	-	Lipids and lipid-like molecules	Prenol lipids	Terpene glycosides	2.1743	2.3905	2.3304	2.2136	2.0637	2.5816	3.1028	3.0746	3.2401	3.1021	3.1103	3.0108	2.9477	2.6076	2.907	2.6805	2.6281	3.0732	3.8358	3.7454	3.7457	3.8364	3.6964	3.7563	3.3274	3.3881	3.3693	3.4098
neg_5402	Hovenine A	neg_5402	-	neg	-	-	-	-	-	Organic acids and derivatives	Carboxylic acids and derivatives	Amino acids, peptides, and analogues	2.0243	1.7355	1.2436	0.6205	2.1568	0.655	2.9623	2.7354	3.1436	2.3934	3.0595	2.8315	0.9535	0.8758	2.6357	2.0601	2.5189	2.0072	2.7997	2.2513	2.6926	2.6861	2.718	2.7289	2.6555	2.6854	2.6681	2.7105
pos_2509	Hovenoside I	pos_2509	-	pos	-	-	-	-	-	Lipids and lipid-like molecules	Prenol lipids	Triterpenoids	1.7667	1.598	1.7215	1.9516	1.269	2.0291	1.5404	0.9388	0.7039	1.5546	1.3248	1.2686	2.5457	2.5994	2.6229	2.2661	2.5297	2.7628	2.3947	2.1926	2.2315	2.4951	1.8736	1.9649	1.6744	1.9486	1.9139	1.9572
pos_1476	Hyacinthin	pos_1476	C00601	pos	-	-	map01100;map00360	Metabolism;Metabolism	Global and overview maps;Amino acid metabolism	Benzenoids	Benzene and substituted derivatives	Phenylacetaldehydes	4.8814	4.9466	4.8014	4.8081	4.7669	4.3679	4.8596	5.0162	4.4482	4.4385	5.0286	3.9939	4.8942	5.0546	4.6691	4.2389	3.4589	4.4197	4.2106	4.0416	4.2896	4.1982	4.5014	4.4483	4.7698	4.7151	4.7572	4.7437
pos_6878	Hydroxybutyrylglycine	pos_6878	-	pos	-	-	-	-	-	Organic acids and derivatives	Carboxylic acids and derivatives	Amino acids, peptides, and analogues	2.4254	2.4786	2.4884	2.4664	2.4869	2.4767	2.4743	2.5321	2.5032	2.5134	2.5014	2.574	2.6114	2.5978	2.5845	2.689	2.7401	2.616	2.6358	2.6136	2.5947	2.8223	2.516	2.4708	2.4711	2.4819	2.4618	2.4797
neg_7433	Hydroxyhydroquinone	neg_7433	C02814	neg	-	-	map01100	Metabolism	Global and overview maps	Benzenoids	Benzene and substituted derivatives	Phenols and derivatives	2.0083	2.4722	2.1401	1.8534	2.7409	1.9672	1.4051	2.1994	1.8484	1.1797	2.3502	0.9072	2.8178	2.8558	2.6518	2.5886	1.9554	1.7496	1.3057	1.0864	0.5473	0.8433	0.2433	1.9477	2.2458	2.1864	2.2783	2.3289
pos_5900	Hydroxyisonobilin	pos_5900	-	pos	-	-	-	-	-	Lipids and lipid-like molecules	Prenol lipids	Terpene lactones	4.3223	4.2375	4.3437	4.3641	4.0953	4.2668	4.3621	4.1513	4.3338	4.2552	4.3053	4.2771	3.9415	4.2458	4.1619	4.0641	4.4076	4.4402	4.5796	4.6364	4.6126	4.7649	4.5223	4.5441	4.3317	4.3452	4.3516	4.3451
neg_6860	Hydroxyphenyllactic acid	neg_6860	C03672	neg	-	-	map00130;map01110;map00350	Metabolism;Metabolism;Metabolism	Metabolism of cofactors and vitamins;Global and overview maps;Amino acid metabolism	Phenylpropanoids and polyketides	Phenylpropanoic acids	-	1.1766	1.4686	0.9059	0.9038	1.6332	0.9433	2.0004	2.1283	1.926	0.9303	2.0276	1.5036	2.7169	2.5686	2.4929	2.3792	0.8885	2.4127	1.9783	1.4545	2.0078	2.5518	1.6283	1.9973	1.927	2.0197	2.154	1.9965
pos_2135	Hydroxystrobilurin D	pos_2135	-	pos	-	-	-	-	-	Lipids and lipid-like molecules	Fatty Acyls	Fatty alcohols	2.2465	2.4463	2.3287	2.0933	2.4208	2.5358	1.5058	1.6734	1.4105	1.89	1.5507	1.6239	2.7574	2.5729	2.1286	2.4178	1.8644	2.4217	1.8749	2.2164	2.0197	2.5402	2.067	1.9891	2.4307	2.3308	2.3448	2.3482
neg_7158	Hydroxytyrosol 1-O-glucoside	neg_7158	-	neg	-	-	-	-	-	Organic oxygen compounds	Organooxygen compounds	Carbohydrates and carbohydrate conjugates	2.6276	2.3745	2.862	2.6406	2.1026	2.8066	2.2652	2.2438	2.2589	2.3634	2.3355	2.2378	1.873	2.2212	2.1076	2.244	2.2158	2.7924	2.81	3.1627	2.8625	3.0552	2.8536	2.934	2.6097	2.5754	2.5608	2.5576
pos_6069	Hygromycin B	pos_6069	C01925	pos	-	-	-	-	-	Organic oxygen compounds	Organooxygen compounds	Carbohydrates and carbohydrate conjugates	4.0471	3.8724	4.0125	4.0739	3.7046	4.0854	4.124	3.9981	4.0757	4.1972	4.0547	4.0934	3.5617	3.9691	3.8491	3.7588	4.0134	4.2634	4.3789	4.4251	4.4519	4.609	4.3693	4.339	4.0887	4.0885	4.0585	4.0864
neg_807	Icariside B8	neg_807	-	neg	-	-	-	-	-	Lipids and lipid-like molecules	Prenol lipids	Terpene glycosides	4.1642	4.2512	4.0179	4.1675	3.8066	3.9155	4.5804	4.5139	4.6271	4.1526	4.55	4.2483	3.3794	3.8058	4.0027	3.7416	4.0994	4.1369	3.6708	3.5155	3.6861	4.0316	3.699	3.7163	4.1054	4.1043	4.1181	4.1176
neg_6512	Ichangic acid 17-beta-D-glucopyranoside	neg_6512	-	neg	-	-	-	-	-	Lipids and lipid-like molecules	Prenol lipids	Terpene glycosides	4.0244	3.9612	4.0076	4.1911	3.6488	4.0939	3.9555	3.8741	3.9696	4.0314	3.8487	3.9468	3.3416	3.6801	3.5861	3.5152	3.8418	4.0256	4.014	4.2066	4.0654	4.0348	4.0949	4.0601	3.9236	3.9369	3.9504	3.9536
neg_1838	ID11614	neg_1838	-	neg	-	-	-	-	-	Organoheterocyclic compounds	Diazinanes	Piperazines	2.1205	1.4568	1.3106	2.7008	1.1528	1.7256	2.0564	1.9694	2.5636	2.2755	1.86	2.038	1.1352	1.5224	1.7466	1.2462	1.7338	1.788	1.5959	1.5954	1.4714	1.2262	1.2271	1.6614	2.4094	2.4346	2.508	2.5752
neg_3288	ID14326	neg_3288	-	neg	-	-	-	-	-	Organoheterocyclic compounds	Diazinanes	Piperazines	0.0951	0.0976	0.1031	0.711	0.9677	0.1124	2.1171	1.9115	2.0802	1.2838	2.0976	0.8606	1.2246	1.7295	1.6491	1.1676	1.0374	1.9646	0.1013	1.7319	0.1001	1.187	1.4587	1.3991	1.3398	1.4121	1.4282	1.2847
pos_5061	Idoxanthin	pos_5061	-	pos	-	-	-	-	-	Lipids and lipid-like molecules	Prenol lipids	Tetraterpenoids	3.8787	4.0838	3.8098	3.8797	3.8882	3.6903	3.5933	4.0306	3.745	3.7289	3.9095	3.6087	4.3257	4.2542	4.238	3.9785	3.8089	3.7065	3.5066	3.6973	3.3947	3.4964	3.6438	3.6883	3.967	3.9426	3.9625	3.9627
neg_6990	Ilicifolinoside A	neg_6990	-	neg	-	-	-	-	-	Lipids and lipid-like molecules	Fatty Acyls	Fatty acyl glycosides	2.8035	2.8028	2.8066	3.0544	2.4187	3.1862	2.6523	2.723	2.8296	2.9168	2.8729	2.9654	1.9408	2.3759	2.4883	2.5935	2.8529	2.6839	3.5401	3.7149	3.5622	3.5926	3.4984	3.5487	3.1394	3.1112	3.112	3.1161
neg_1869	Inosinic acid	neg_1869	C00130	neg	-	-	map01100;map01110;map00230	Metabolism;Metabolism;Metabolism	Global and overview maps;Global and overview maps;Nucleotide metabolism	Nucleosides, nucleotides, and analogues	Purine nucleotides	Purine ribonucleotides	2.3232	2.6128	2.3886	2.822	1.7961	2.3282	2.5855	2.162	2.4698	1.9415	2.4957	2.6935	0.735	0.7619	0.8442	0.8448	2.1262	2.4657	1.4208	0.9253	0.918	1.34	1.3015	1.177	2.2422	2.2524	2.1912	2.038
pos_6356	Isobutyryl carnitine	pos_6356	-	pos	-	-	-	-	-	-	-	-	1.8241	1.5115	1.3312	2.3165	2.1547	2.1022	2.147	0.7425	2.2529	1.6622	1.6598	2.0683	0.9938	0.8922	0.7216	2.2329	1.5654	1.4287	2.3373	1.4303	1.2278	2.2519	2.058	1.6632	2.0831	2.0723	2.0883	2.0373
pos_5324	Isocolumbin	pos_5324	C17508	pos	-	-	-	-	-	Organoheterocyclic compounds	Naphthopyrans	-	1.8412	1.4285	1.647	1.9104	0.0217	1.0977	1.9736	1.0536	1.6138	1.3219	1.6468	1.5645	0.0009	0.4018	0.7788	3.438	1.3013	1.3866	0.4585	0.729	0.1545	0.5845	0.5296	0.9896	1.9458	1.7782	1.8641	1.8539
neg_7363	Isoglobotriaose	neg_7363	-	neg	-	-	-	-	-	Lipids and lipid-like molecules	Fatty Acyls	Fatty acyl glycosides	1.8676	1.8365	2.158	2.1704	1.2398	2.1389	1.5107	1.7667	0.9546	1.5723	1.5332	0.2543	2.8577	2.9834	2.5139	2.3568	0.2895	2.4448	0.069	0.7686	0.1822	1.7228	0.9961	1.1723	2.1199	2.0954	2.0843	2.135
pos_4927	Isonuatigenin 3-[rhamnosyl-(1->2)-glucoside]	pos_4927	-	pos	-	-	-	-	-	Lipids and lipid-like molecules	Steroids and steroid derivatives	Steroidal glycosides	2.98	3.002	2.9868	3.0505	3.0811	3.2081	2.9618	3.3746	3.202	3.5863	3.1254	3.21	3.3571	2.8835	3.2187	3.3466	3.1518	3.1258	2.8435	3.1974	2.9414	2.9405	2.7612	2.7163	3.0303	3.0909	3.0678	3.0741
neg_2632	Isorhamnetin 3-glucoside	neg_2632	-	neg	-	-	-	-	-	-	-	-	3.2413	3.0753	3.3128	3.2056	3.063	3.2336	3.3829	3.5802	3.4478	3.5477	3.4853	3.7671	3.0549	2.9471	3.0583	3.1438	3.02	2.9788	2.8953	2.7817	2.7916	3.0322	2.8798	2.8012	3.2392	3.2547	3.2104	3.2236
neg_2664	Isorhamnetin 3-O-a-L-arabinopyranoside 7-O-a-L-rhamnopyranoside	neg_2664	-	neg	-	-	-	-	-	Phenylpropanoids and polyketides	Flavonoids	Flavonoid glycosides	1.8986	2.3644	2.1509	2.4304	2.0305	2.5128	2.1237	2.2199	2.1049	1.9714	2.2447	1.7347	2.2896	2.3293	2.2088	2.166	2.4137	2.5881	2.6435	2.7909	2.7136	3.0398	2.7709	2.7092	2.4911	2.4101	2.3612	2.4266
neg_7666	Isoscoparin 2''-(6-(E)-p-coumaroylglucoside)	neg_7666	-	neg	-	-	-	-	-	Phenylpropanoids and polyketides	Flavonoids	Flavonoid glycosides	3.595	3.0571	3.255	3.5285	1.9272	3.1577	3.7391	3.6573	3.646	3.5728	3.5953	3.6257	2.9248	3.3982	3.6697	2.8179	3.4443	3.2646	3.5295	2.9223	3.5636	1.3004	3.4665	3.3732	3.4064	3.419	3.4338	3.425
pos_6402	Isoscutellarein	pos_6402	C10097	pos	-	-	-	-	-	-	-	-	2.5951	2.3597	2.2438	2.0447	2.2291	1.8923	2.4447	2.1842	2.4081	2.0101	2.6005	2.1575	2.4597	2.3273	2.5132	2.163	2.2516	1.7567	2.2424	2.0031	2.3426	2.9736	2.3281	2.3472	2.3616	2.3426	2.376	2.333
neg_2901	Isosyringinoside	neg_2901	-	neg	-	-	-	-	-	Organic oxygen compounds	Organooxygen compounds	Carbohydrates and carbohydrate conjugates	2.933	2.7984	2.8039	3.107	2.5052	3.0376	3.2784	3.0817	3.1925	3.1451	3.1183	3.2412	2.5209	2.834	2.9075	2.8983	2.9826	3.2629	3.0331	3.1831	3.0043	2.7792	3.0635	3.0455	3.0164	3.0383	3.0412	3.0431
neg_2268	Isovitexin 2''-O-glucoside	neg_2268	-	neg	-	-	-	-	-	Phenylpropanoids and polyketides	Flavonoids	Flavonoid glycosides	3.0356	2.8719	2.9218	2.9961	2.3266	3.2016	3.1216	3.194	3.3068	3.5927	2.9277	3.6903	0.8711	1.0977	2.1652	2.2237	2.5684	2.7299	3.0713	3.0222	3.0328	3.0212	3.1953	3.0102	2.9367	2.8806	2.8773	2.8293
neg_6016	Isowertin 2''-rhamnoside	neg_6016	C12629	neg	-	-	map00944	Metabolism	Biosynthesis of other secondary metabolites	Phenylpropanoids and polyketides	Flavonoids	Flavonoid glycosides	2.1533	1.6718	1.9573	2.2362	1.5814	2.6879	2.246	2.6899	2.6339	2.5704	2.6213	2.6641	2.107	2.0104	2.3933	2.4368	2.8537	2.5102	2.0696	1.8005	2.0437	2.4051	1.913	2.204	2.3915	2.3689	2.3001	2.2763
pos_5936	Kaempferol	pos_5936	C05903	pos	-	-	map01100;map00941;map01110;map00944	Metabolism;Metabolism;Metabolism;Metabolism	Global and overview maps;Biosynthesis of other secondary metabolites;Global and overview maps;Biosynthesis of other secondary metabolites	Phenylpropanoids and polyketides	Flavonoids	Flavones	3.965	4.0856	4.0284	3.877	4.3277	3.8201	3.74	3.7259	3.6339	3.5868	3.7635	3.3706	4.2446	4.0745	3.9307	3.965	3.7854	3.6213	3.7843	3.5818	3.7128	3.889	3.9323	3.892	4.014	3.9643	3.9649	3.977
neg_1965	Kaempferol 2G-coumaroylrutinoside	neg_1965	-	neg	-	-	-	-	-	Phenylpropanoids and polyketides	Flavonoids	Flavonoid glycosides	2.6898	1.8837	2.4023	2.1591	1.5664	1.5608	2.2639	1.8893	2.1688	0.9456	2.245	1.863	1.757	2.1882	2.6333	1.388	2.11	1.5413	2.2901	0.6939	2.4727	1.1101	2.1337	2.2157	2.1153	2.0885	2.1418	2.1783
pos_630	Kaempferol 3-(2',6'-di-(E)-p-coumarylglucoside)	pos_630	-	pos	-	-	-	-	-	Phenylpropanoids and polyketides	Flavonoids	Flavonoid glycosides	5.4895	5.4959	5.3375	5.2949	5.5433	4.866	5.3865	5.25	5.3608	5.1187	5.4575	5.1877	5.6657	5.6181	5.6551	5.5133	5.5264	5.2267	5.6471	5.4652	5.6542	5.6901	5.546	5.4639	5.484	5.5306	5.497	5.5309
pos_5847	Kaempferol 3-alpha-L-arabinopyranoside	pos_5847	-	pos	-	-	-	-	-	-	-	-	3.7572	3.8404	3.6904	3.434	4.0571	3.4748	3.5645	3.6276	3.6104	3.593	3.7077	3.4503	4.2561	4.139	4.0162	3.8604	3.8313	3.6043	4.0043	3.7841	4.0069	4.2443	3.9427	3.9662	3.8535	3.8686	3.8825	3.8789
pos_5763	Kaempferol 4'-rhamnoside	pos_5763	-	pos	-	-	-	-	-	-	-	-	3.9291	4.4587	3.7463	3.9057	4.6035	3.9899	3.9801	4.3357	4.2456	4.4385	4.2496	4.2367	4.7559	4.6843	4.2021	4.3508	4.0498	3.8625	4.0889	4.2099	4.0524	4.5337	4.0761	3.9175	4.2894	4.3076	4.3318	4.3242
pos_2206	Kanokoside C	pos_2206	C17430	pos	-	-	-	-	-	Organooxygen compounds	Carbohydrates and carbohydrate conjugates	Glycosyl compounds	2.7303	2.2197	2.5218	2.852	1.2665	2.5524	2.6105	2.1002	2.5248	2.5765	2.3441	2.505	1.2518	1.4749	1.3034	1.3089	1.9143	2.536	2.3873	2.6593	2.7132	2.8318	2.6607	2.6384	2.1676	2.4132	2.4921	2.3991
pos_2055	Kanzonol O	pos_2055	-	pos	-	-	-	-	-	Phenylpropanoids and polyketides	Isoflavonoids	Pyranoisoflavonoids	2.269	2.0897	2.0808	2.3597	1.4451	2.3238	1.9633	2.1386	2.1289	2.1695	2.027	2.2409	2.0984	2.3593	2.3477	2.1688	1.9624	2.5027	2.1062	2.1367	2.1201	2.7676	2.2071	2.2052	2.1211	2.1276	2.1699	2.1455
pos_5721	Kenusanone D	pos_5721	-	pos	-	-	-	-	-	-	-	-	4.6311	4.5469	4.5752	4.7117	4.2764	4.6582	4.627	4.5651	4.5689	4.6423	4.5586	4.5654	4.2434	4.3741	4.4139	4.4445	4.4315	4.5775	4.4726	4.4777	4.4538	4.6874	4.5098	4.4845	4.5373	4.5328	4.548	4.5397
pos_1327	Kudzusaponin SA1	pos_1327	-	pos	-	-	-	-	-	Lipids and lipid-like molecules	Prenol lipids	Terpene glycosides	2.0322	2.0728	2.4567	2.0183	1.5409	2.5965	0.6621	1.2619	1.2655	1.7907	1.2861	1.2791	2.3308	2.531	2.2444	2.1962	0.6595	2.5622	2.7046	2.4478	2.6365	2.864	2.4426	2.5036	2.023	2.1868	2.0867	2.0986
pos_4994	Kudzusaponin SA2	pos_4994	-	pos	-	-	-	-	-	Lipids and lipid-like molecules	Prenol lipids	Terpene glycosides	4.4548	4.4267	4.4969	4.4246	4.3862	4.4564	4.3377	4.2926	4.3779	4.3649	4.405	4.2877	4.414	4.4922	4.4753	4.4244	4.405	4.4606	4.649	4.5235	4.6271	4.6496	4.5791	4.5991	4.4404	4.4889	4.4805	4.4566
neg_7070	Kuwanon Q	neg_7070	-	neg	-	-	-	-	-	Phenylpropanoids and polyketides	Diarylheptanoids	Linear diarylheptanoids	1.8576	2.0992	2.8281	2.5553	1.7139	2.7897	1.2522	1.2651	0.646	0.7737	2.0129	0.0592	1.9875	2.1111	1.7179	1.4742	1.3361	2.6337	2.2467	2.5386	1.5431	2.1624	2.0264	2.3671	2.1277	1.9728	2.1422	1.8887
neg_7739	L-2-Amino-5-(methylthio)pentanoic acid	neg_7739	C17213	neg	-	-	map01210;map01110;map00966	Metabolism;Metabolism;Metabolism	Global and overview maps;Global and overview maps;Biosynthesis of other secondary metabolites	Organic acids and derivatives	Carboxylic acids and derivatives	Amino acids, peptides, and analogues	2.5729	3.1575	2.7021	2.6618	3.0662	2.9518	3.1267	3.2433	3.0536	3.1164	3.0518	3.4833	2.8551	3.0278	2.8589	2.956	2.7211	3.2071	2.558	2.4617	2.5064	2.3895	2.7394	2.4347	3.0843	3.1254	3.1112	3.0781
neg_2985	Lablaboside C	neg_2985	-	neg	-	-	-	-	-	Lipids and lipid-like molecules	Prenol lipids	Terpene glycosides	3.9599	3.8386	4.1108	3.8078	3.9819	4.0315	3.6427	3.5077	3.4985	3.0284	3.6214	3.0516	2.9864	3.6337	3.059	2.2651	0.9196	3.2937	3.6264	3.5602	3.602	3.4965	3.4942	3.6981	3.6115	3.6032	3.5924	3.6195
neg_2916	Lablaboside D	neg_2916	-	neg	-	-	-	-	-	Lipids and lipid-like molecules	Prenol lipids	Terpene glycosides	3.2522	3.2845	3.4758	3.0841	3.2438	3.3077	3.67	3.4039	3.4919	3.359	3.5269	3.4866	3.3548	3.6727	3.2083	2.9041	2.0108	3.3668	3.5966	3.4078	3.4714	3.2511	3.431	3.4852	3.4078	3.398	3.4138	3.4159
pos_6329	Lactyl-CoA	pos_6329	C00827	pos	-	-	map01100;map00640	Metabolism;Metabolism	Global and overview maps;Carbohydrate metabolism	Lipids and lipid-like molecules	Fatty Acyls	Fatty acyl thioesters	2.9082	4.0598	3.2485	0.2993	4.3022	0.3058	2.0393	4.0007	3.3012	1.9781	3.9261	1.3159	4.7341	4.4737	3.8534	4.2909	1.656	1.8884	2.5291	3.3186	1.4729	2.166	1.7172	3.4854	3.8831	3.8729	3.8712	3.8589
pos_1831	L-Agaridoxin	pos_1831	-	pos	-	-	-	-	-	Organic acids and derivatives	Carboxylic acids and derivatives	Amino acids, peptides, and analogues	2.1688	2.1887	2.1305	1.3775	2.0622	0.6979	1.668	1.8943	1.8804	1.6779	1.6785	1.9727	1.8893	2.1845	2.4532	1.9764	2.0929	1.6282	1.9547	1.8529	1.8796	2.401	1.9744	1.9079	1.7255	1.9079	1.7516	1.7738
neg_4958	Lansioside C	neg_4958	-	neg	-	-	-	-	-	Organic oxygen compounds	Organooxygen compounds	Carbohydrates and carbohydrate conjugates	1.5079	1.7488	1.5688	0.5635	2.3959	1.303	1.6115	1.5627	1.5835	1.2416	1.7865	1.0685	1.5105	1.3207	1.4278	1.7951	1.4244	1.0845	1.0714	1.5765	1.452	1.4179	1.9252	1.5183	1.8227	1.8831	1.8621	1.791
pos_2000	L-Arginine	pos_2000	C00062	pos	Peptides	Amino acids	map01100;map00220;map01110;map00472;map02010;map00330;map01230;map00970;map00261	Metabolism;Metabolism;Metabolism;Metabolism;Environmental Information Processing;Metabolism;Metabolism;Genetic Information Processing;Metabolism	Global and overview maps;Amino acid metabolism;Global and overview maps;Metabolism of other amino acids;Membrane transport;Amino acid metabolism;Global and overview maps;Translation;Biosynthesis of other secondary metabolites	Organic acids and derivatives	Carboxylic acids and derivatives	Amino acids, peptides, and analogues	2.5149	1.4254	1.9603	2.4191	1.2702	2.841	2.6914	3.0108	2.7219	2.1578	2.6434	2.0923	0.5087	0.3907	1.4987	2.63	2.3108	1.4701	2.2536	0.4523	0.4517	2.7063	1.3928	1.178	2.3947	2.432	2.4136	2.4754
pos_4886	LASALOCID	pos_4886	-	pos	-	-	-	-	-	-	-	-	2.5052	2.7313	2.6577	2.5726	2.7865	2.6871	2.2119	2.7168	2.4801	2.9206	2.4316	2.3787	2.6721	2.2216	2.3375	2.5344	2.2181	2.3156	1.6243	2.2309	1.9142	2.0161	2.2206	2.2659	2.6291	2.6642	2.6547	2.6486
pos_1733	L-Asparagine	pos_1733	C00152	pos	Peptides	Amino acids	map01100;map01110;map00460;map01230;map00250;map00970	Metabolism;Metabolism;Metabolism;Metabolism;Metabolism;Genetic Information Processing	Global and overview maps;Global and overview maps;Metabolism of other amino acids;Global and overview maps;Amino acid metabolism;Translation	Organic acids and derivatives	Carboxylic acids and derivatives	Amino acids, peptides, and analogues	3.8369	3.7461	3.8999	3.3386	4.0279	3.5659	3.2677	3.0941	2.9249	2.7759	3.4141	3.1504	4.1719	4.1763	3.938	3.8822	3.2297	3.7899	3.253	3.1017	3.4487	3.1726	3.0543	3.2482	3.7283	3.736	3.7363	3.7235
pos_2625	Lc3Cer	pos_2625	-	pos	-	-	-	-	-	Lipids and lipid-like molecules	Sphingolipids	Glycosphingolipids	2.5276	2.5693	2.6611	2.605	2.4787	2.5435	2.4792	2.383	2.1735	2.7347	2.3564	2.4528	2.4765	2.6937	2.7546	2.8306	3.104	2.7823	3.0935	3.2535	3.1561	3.2355	2.8019	2.957	2.5892	2.6303	2.6193	2.707
pos_1893	Lentialexin	pos_1893	-	pos	-	-	-	-	-	Lipids and lipid-like molecules	Fatty Acyls	Fatty alcohols	2.7429	2.4459	2.6185	2.4371	3.0609	1.9914	1.9719	1.8676	2.1004	1.9802	2.2926	2.1838	2.3239	2.1908	2.1047	2.0066	1.6451	2.3685	1.692	1.5136	1.382	2.4637	1.37	0.2817	2.2907	2.3158	2.2941	2.3005
neg_7292	Leonuriside A	neg_7292	-	neg	-	-	-	-	-	Organic oxygen compounds	Organooxygen compounds	Carbohydrates and carbohydrate conjugates	3.4146	3.4393	3.4535	3.4669	3.3267	3.6673	3.644	3.6845	3.729	3.6122	3.63	3.8692	3.5228	3.4568	3.6617	3.8163	3.7105	3.6666	3.5221	3.3385	3.4057	3.5807	3.47	3.3879	3.6112	3.5949	3.6042	3.6094
pos_4965	Lepadin D	pos_4965	-	pos	-	-	-	-	-	-	-	-	2.6465	2.5511	2.3666	2.4974	2.7714	2.7025	2.2004	2.1463	2.1589	2.2916	2.0859	2.4801	2.7836	2.6608	2.6288	2.6345	2.2153	2.7027	1.4068	2.0356	1.6142	1.9682	1.4951	1.4272	2.5054	2.307	2.4733	2.3316
neg_5187	Leucyl-phenylalanine	neg_5187	C11221	neg	-	-	-	-	-	Organic acids and derivatives	Carboxylic acids and derivatives	Amino acids, peptides, and analogues	0.6905	0.1836	1.0237	0.8441	0.1691	0.5298	1.9357	1.3643	2.1624	0.2031	1.9792	1.6259	0.2592	0.6508	1.9099	0.8656	2.1214	1.6493	2.3424	1.4665	2.1775	1.9541	1.9163	2.137	1.6523	1.7053	1.7661	1.6957
pos_6501	Levan	pos_6501	C06215;C01355	pos	-	-	map00500;map00051	Metabolism;Metabolism	Carbohydrate metabolism;Carbohydrate metabolism	Organic oxygen compounds	Organooxygen compounds	Carbohydrates and carbohydrate conjugates	0.7975	0.3897	0.9474	1.7636	1.4313	1.6118	2.3481	2.2279	2.312	2.5787	2.1128	2.3675	0.3503	0.7439	0.4259	0.4698	2.1899	1.2901	2.7688	2.8426	2.7561	2.7371	2.6792	2.6702	1.753	2.0016	1.9764	1.9781
neg_7697	L-Galacto-2-heptulose	neg_7697	-	neg	-	-	-	-	-	Organic oxygen compounds	Organooxygen compounds	Carbohydrates and carbohydrate conjugates	2.5529	2.6174	2.5983	2.6825	2.5932	2.6622	2.8415	2.8511	2.7965	2.6204	2.8624	2.8199	2.8284	2.8113	2.7219	2.83	2.7203	2.8566	2.7627	2.7744	2.7728	3.0092	2.7691	2.7983	2.8177	2.7309	2.8205	2.8047
pos_39	L-Glutamate	pos_39	C00025;C00217;C00302	pos	Peptides;Hormones and transmitters;Peptides;-	Amino acids;Neurotransmitters;Amino acids;-	map01100;map00630;map00220;map01110;map00430;map01210;map00910;map02010;map00860;map00480;map00332;map00460;map00250;map01230;map00970;map00340;map01200;map00650;map00330;map00660	Metabolism;Metabolism;Metabolism;Metabolism;Metabolism;Metabolism;Metabolism;Environmental Information Processing;Metabolism;Metabolism;Metabolism;Metabolism;Metabolism;Metabolism;Genetic Information Processing;Metabolism;Metabolism;Metabolism;Metabolism;Metabolism	Global and overview maps;Carbohydrate metabolism;Amino acid metabolism;Global and overview maps;Metabolism of other amino acids;Global and overview maps;Energy metabolism;Membrane transport;Metabolism of cofactors and vitamins;Metabolism of other amino acids;Biosynthesis of other secondary metabolites;Metabolism of other amino acids;Amino acid metabolism;Global and overview maps;Translation;Amino…	Organic acids and derivatives	Carboxylic acids and derivatives	Amino acids, peptides, and analogues	3.8963	4.1451	4.0509	3.9502	4.0477	4.1132	4.2062	4.3496	4.1912	4.4026	4.1955	4.448	4.1209	4.1719	4.1051	4.0885	4.0932	4.2245	3.9762	4.0805	4.0015	4.1052	4.0327	4.0073	4.1651	4.161	4.1675	4.1587
pos_1596	L-Glutamine	pos_1596	C00064	pos	Peptides	Amino acids	map01100;map00630;map00220;map00230;map02010;map00910;map01230;map00240;map00250;map00970	Metabolism;Metabolism;Metabolism;Metabolism;Environmental Information Processing;Metabolism;Metabolism;Metabolism;Metabolism;Genetic Information Processing	Global and overview maps;Carbohydrate metabolism;Amino acid metabolism;Nucleotide metabolism;Membrane transport;Energy metabolism;Global and overview maps;Nucleotide metabolism;Amino acid metabolism;Translation	Organic acids and derivatives	Carboxylic acids and derivatives	Amino acids, peptides, and analogues	3.5837	3.9798	3.6354	3.7655	3.823	3.9569	4.0449	4.3199	4.0637	4.3893	4.0704	4.4611	3.4711	3.73	3.5556	3.7583	3.7326	4.0328	3.6329	3.5731	3.5929	3.9698	3.8003	3.3535	4.0085	4.0099	4.0181	4.0064
neg_6188	Licoricesaponin E2	neg_6188	-	neg	-	-	-	-	-	-	-	-	4.0037	3.9643	3.9849	4.1292	3.615	4.0783	3.945	3.8254	3.8872	3.9406	3.8253	3.9636	3.3118	3.6523	3.6898	3.5375	3.8208	4.0058	3.8857	4.0046	3.9092	3.8614	3.9594	3.8732	3.836	3.8868	3.8829	3.9012
neg_6395	Licoricesaponin G2	neg_6395	-	neg	-	-	-	-	-	Lipids and lipid-like molecules	Prenol lipids	Terpene glycosides	3.0966	2.8928	3.1406	3.214	2.2172	3.1295	2.6953	2.2986	2.6477	2.6778	2.3345	2.5972	1.5167	2.3624	2.1315	1.6321	2.7924	2.8481	3.0448	3.3153	3.1375	2.9533	3.1393	3.1327	2.6607	2.8033	2.776	2.8307
neg_5293	Limonexic acid	neg_5293	-	neg	-	-	-	-	-	Lipids and lipid-like molecules	Steroids and steroid derivatives	Steroid lactones	2.3084	2.6514	2.5926	2.744	1.9339	2.5008	1.4596	1.4043	1.6373	1.8833	1.7885	1.7028	0.7017	0.7281	0.7632	0.7991	0.7577	0.8092	1.1767	2.5265	1.384	2.4195	1.2027	1.7218	2.2775	2.1332	2.1838	2.0854
pos_195	Linoleamide	pos_195	-	pos	-	-	-	-	-	Lipids and lipid-like molecules	Fatty Acyls	Fatty amides	6.1292	6.0947	6.0768	6.0627	6.1197	6.2073	6.214	6.2151	6.1666	6.1197	6.1598	6.2218	6.2202	6.2233	6.1883	6.2243	6.1489	6.2964	6.2353	6.2667	6.199	5.7753	6.1149	6.1248	6.1239	6.1566	6.1531	6.1567
pos_4528	Linoleoyl Ethanolamide	pos_4528	C13828	pos	-	-	-	-	-	Organic nitrogen compounds	Organonitrogen compounds	Amines	3.1657	2.8639	3.0623	3.0712	3.1067	3.077	3.021	2.9691	3.0246	3.1027	2.981	3.1056	2.649	2.7818	2.9246	3.0247	3.0637	3.1273	3.2815	3.1906	3.2514	3.2558	3.2225	3.1078	3.0755	3.093	3.06	3.0953
neg_468	Lippioside II	neg_468	-	neg	-	-	-	-	-	Lipids and lipid-like molecules	Prenol lipids	Terpene glycosides	2.8971	2.4525	2.7869	3.0402	1.8505	3.1329	2.8464	2.6705	2.9036	2.9797	2.5424	3.0713	0.5515	1.6171	2.2131	2.1558	2.9575	2.7717	2.952	2.9927	2.9814	3.0849	3.0266	2.85	2.6839	2.5307	2.486	2.5265
pos_6613	Liquiritigenin 4'-[3-acetylapiosyl-(1->2)-glucoside]	pos_6613	-	pos	-	-	-	-	-	Phenylpropanoids and polyketides	Flavonoids	Flavonoid glycosides	2.0412	1.0355	2.0132	1.398	2.0295	3.1217	1.2884	2.8761	1.8859	3.5509	1.7996	1.976	2.8475	2.5405	3.0528	2.8625	3.2079	2.9769	2.963	3.1894	3.1881	3.5474	3.1529	3.2402	2.689	2.6373	2.7154	2.6527
pos_6665	L-Isoleucine	pos_6665	C00407	pos	Peptides	Amino acids	map01100;map01110;map00280;map00290;map01210;map00960;map02010;map01230;map00966;map00460;map00970	Metabolism;Metabolism;Metabolism;Metabolism;Metabolism;Metabolism;Environmental Information Processing;Metabolism;Metabolism;Metabolism;Genetic Information Processing	Global and overview maps;Global and overview maps;Amino acid metabolism;Amino acid metabolism;Global and overview maps;Biosynthesis of other secondary metabolites;Membrane transport;Global and overview maps;Biosynthesis of other secondary metabolites;Metabolism of other amino acids;Translation	Organic acids and derivatives	Carboxylic acids and derivatives	Amino acids, peptides, and analogues	3.1083	3.2615	3.1662	2.8078	3.6616	2.867	2.5282	2.4004	2.4897	2.3437	2.6932	2.5224	3.374	3.3444	3.1876	3.2009	2.1304	2.976	2.1273	2.0916	2.2612	2.5875	2.0498	2.1765	3.0645	3.0898	3.0874	3.0609
pos_1651	L-Lysine	pos_1651	C00047	pos	Peptides	Amino acids	map01100;map00310;map01110;map00300;map01210;map00780;map02010;map01230;map00970;map00960	Metabolism;Metabolism;Metabolism;Metabolism;Metabolism;Metabolism;Environmental Information Processing;Metabolism;Genetic Information Processing;Metabolism	Global and overview maps;Amino acid metabolism;Global and overview maps;Amino acid metabolism;Global and overview maps;Metabolism of cofactors and vitamins;Membrane transport;Global and overview maps;Translation;Biosynthesis of other secondary metabolites	Organic acids and derivatives	Carboxylic acids and derivatives	Amino acids, peptides, and analogues	2.5596	2.8438	2.6495	2.1864	3.1447	2.4761	1.8576	2.2761	2.1296	1.8407	2.0794	2.3665	2.8795	2.7031	2.5495	2.677	1.9216	2.26	1.1601	0.9979	1.7421	1.8748	1.565	1.6095	2.4053	2.3804	2.4191	2.3979
neg_7359	L-Phenylalanine	neg_7359	C00079	neg	Peptides	Amino acids	map01100;map01110;map00970;map01210;map00960;map02010;map01230;map00966;map00460;map00940;map00360;map00400	Metabolism;Metabolism;Genetic Information Processing;Metabolism;Metabolism;Environmental Information Processing;Metabolism;Metabolism;Metabolism;Metabolism;Metabolism;Metabolism	Global and overview maps;Global and overview maps;Translation;Global and overview maps;Biosynthesis of other secondary metabolites;Membrane transport;Global and overview maps;Biosynthesis of other secondary metabolites;Metabolism of other amino acids;Biosynthesis of other secondary metabolites;Amino acid metabolism;Amino acid metabolism	Organic acids and derivatives	Carboxylic acids and derivatives	Amino acids, peptides, and analogues	3.7191	3.48	3.5821	3.5215	4.0454	3.1603	3.1049	3.0414	3.2334	3.0711	3.3318	3.3369	3.4095	3.316	3.1905	3.1408	2.7982	3.3988	2.8219	2.6884	2.7235	3.2552	2.7478	2.5352	3.3289	3.3329	3.3448	3.3542
pos_6704	L-Proline	pos_6704	C00148	pos	Peptides	Amino acids	map01100;map01110;map02010;map00330;map01230;map00332;map00970	Metabolism;Metabolism;Environmental Information Processing;Metabolism;Metabolism;Metabolism;Genetic Information Processing	Global and overview maps;Global and overview maps;Membrane transport;Amino acid metabolism;Global and overview maps;Biosynthesis of other secondary metabolites;Translation	Organic acids and derivatives	Carboxylic acids and derivatives	Amino acids, peptides, and analogues	3.5792	3.7999	3.6665	3.4172	3.9375	3.5635	3.2712	3.2431	3.1984	3.1928	3.4007	3.3727	3.9072	3.9024	3.7052	3.7339	3.0216	3.554	2.9816	2.8853	3.1395	3.1264	2.8729	2.9866	3.5722	3.5698	3.5764	3.5297
neg_438	L-Tryptophan	neg_438	C00078	neg	Peptides	Amino acids	map01100;map01110;map00260;map01210;map01230;map00966;map00901;map00970;map00400;map00380	Metabolism;Metabolism;Metabolism;Metabolism;Metabolism;Metabolism;Metabolism;Genetic Information Processing;Metabolism;Metabolism	Global and overview maps;Global and overview maps;Amino acid metabolism;Global and overview maps;Global and overview maps;Biosynthesis of other secondary metabolites;Biosynthesis of other secondary metabolites;Translation;Amino acid metabolism;Amino acid metabolism	Organoheterocyclic compounds	Indoles and derivatives	Indolyl carboxylic acids and derivatives	2.4872	2.4781	2.7108	2.5246	2.761	2.7029	2.4512	2.4334	2.6213	2.337	2.4498	2.8834	2.4216	2.424	2.5151	2.6398	1.8803	2.7848	2.2722	2.1856	2.038	2.103	2.1231	1.9251	2.6809	2.5652	2.499	2.6525
neg_7538	L-Tyrosine	neg_7538	C00082	neg	Peptides	Amino acids	map01100;map01110;map00350;map00730;map00130;map01210;map00965;map01230;map00966;map00950;map00460;map00940;map00360;map00970;map00261;map00400	Metabolism;Metabolism;Metabolism;Metabolism;Metabolism;Metabolism;Metabolism;Metabolism;Metabolism;Metabolism;Metabolism;Metabolism;Metabolism;Genetic Information Processing;Metabolism;Metabolism	Global and overview maps;Global and overview maps;Amino acid metabolism;Metabolism of cofactors and vitamins;Metabolism of cofactors and vitamins;Global and overview maps;Biosynthesis of other secondary metabolites;Global and overview maps;Biosynthesis of other secondary metabolites;Biosynthesis of other secondary metabolites;Metabolism of other amino acids;Biosynthesis of other secondary metabol…	Organic acids and derivatives	Carboxylic acids and derivatives	Amino acids, peptides, and analogues	2.8573	2.6871	2.8477	2.8052	3.2481	2.7543	2.3157	2.3286	2.5042	2.3156	2.5611	2.7871	2.374	2.2595	2.3191	2.0418	1.6387	2.6687	2.0097	2.004	2.0025	2.778	1.9189	1.3621	2.6139	2.5954	2.5794	2.5954
neg_4749	Lucidenic acid F	neg_4749	-	neg	-	-	-	-	-	Lipids and lipid-like molecules	Prenol lipids	Triterpenoids	2.4245	2.7554	2.4842	1.5718	2.9328	2.1743	2.092	1.9272	1.7792	0.9049	2.1951	1.9995	2.3436	2.1665	2.1433	2.5857	2.2101	1.9514	1.0337	1.5824	1.49	0.8139	1.9705	1.8736	2.363	2.4133	2.4687	2.501
pos_2726	Lucidenic acid N	pos_2726	-	pos	-	-	-	-	-	Lipids and lipid-like molecules	Prenol lipids	Triterpenoids	2.5705	2.6637	2.6342	2.5122	2.8653	2.4891	2.0066	2.4517	2.1338	2.7098	2.4536	1.724	2.7042	2.377	2.2061	2.4378	1.7572	1.5576	0.8611	1.9491	1.6321	1.3532	1.9411	2.0023	2.5906	2.5819	2.6048	2.5785
neg_4512	Lucyobroside	neg_4512	-	neg	-	-	-	-	-	Lipids and lipid-like molecules	Sphingolipids	Glycosphingolipids	2.4219	2.5049	2.5477	2.445	2.532	2.5262	2.6066	2.5024	2.5544	2.5335	2.524	2.5326	2.5283	2.5422	2.6592	2.6558	2.628	2.6886	2.6583	2.6445	2.64	1.8872	2.6341	2.6361	2.6237	2.6215	2.6273	2.6142
pos_2732	Lucyoside K	pos_2732	-	pos	-	-	-	-	-	Lipids and lipid-like molecules	Prenol lipids	Terpene glycosides	2.2618	2.3426	2.1844	2.2815	1.334	1.6687	2.0083	1.8305	1.7946	2.5302	1.7126	1.3669	1.2571	1.4596	1.7	1.3143	1.6285	2.615	1.8406	2.1324	1.8802	1.7581	2.1618	2.1709	2.0748	2.0253	2.0426	2.0386
neg_7802	Luteolin 3'-(3''-acetylglucuronide)	neg_7802	-	neg	-	-	-	-	-	-	-	-	2.4083	2.3382	2.4488	2.869	1.9255	2.5888	1.907	1.9216	1.8958	2.6997	2.0502	1.6355	0.0505	1.2373	1.5412	0.0652	1.8907	1.8372	2.5842	2.8743	2.7648	2.956	2.7023	2.7437	2.4376	2.3372	2.3568	2.4866
neg_3411	Lyciumoside IX	neg_3411	-	neg	-	-	-	-	-	Lipids and lipid-like molecules	Prenol lipids	Terpene glycosides	2.0797	2.0294	2.0864	2.2939	2.4524	2.3608	2.1949	2.4179	2.2905	2.6019	2.3654	2.2312	2.4876	2.1087	2.2555	2.7024	2.2812	2.0772	1.9247	2.1464	1.889	1.8432	1.9989	1.9458	2.3952	2.4838	2.3747	2.4686
pos_6031	Lymecycline	pos_6031	-	pos	-	-	-	-	-	Phenylpropanoids and polyketides	Tetracyclines	-	2.4525	2.5573	2.3685	2.9441	1.7651	3.0565	2.6836	2.9809	2.8512	3.0595	2.5843	3.2733	2.4671	2.206	2.675	2.6886	2.3153	3.2688	2.7837	2.9024	2.7679	3.1515	2.8891	2.4864	2.6915	2.6941	2.6157	2.6106
pos_4468	LysoPA(0:0/18:1(9Z))	pos_4468	-	pos	-	-	-	-	-	Lipids and lipid-like molecules	Glycerophospholipids	Glycerophosphates	3.3341	3.1383	3.2045	3.3448	3.4481	2.9985	3.0684	2.8441	2.9666	2.5054	3.0309	2.8647	2.9799	3.1177	3.1395	3.1614	3.1246	3.3364	2.8513	2.8552	2.9755	3.4571	2.9049	2.8395	2.9854	3.1198	3.0586	3.0799
pos_4430	LysoPA(P-16:0e/0:0)	pos_4430	C15646	pos	-	-	map00565	Metabolism	Lipid metabolism	Lipids and lipid-like molecules	Glycerophospholipids	Glycerophosphates	3.3426	3.7294	3.5814	3.0442	4.0378	3.1854	3.1467	3.1177	3.2434	2.1654	3.3631	2.6421	3.2188	2.7483	2.7416	3.1968	2.5295	2.0977	1.1506	1.351	1.876	2.6083	2.5979	2.8473	3.3735	3.4019	3.3743	3.3737
neg_5095	LysoPC(15:0)	neg_5095	C04230	neg	Lipids	Phospholipids	map00564	Metabolism	Lipid metabolism	Lipids and lipid-like molecules	Glycerophospholipids	Glycerophosphocholines	1.7851	1.5384	1.491	1.8024	0.9324	2.0636	1.6192	1.3946	1.3577	1.586	1.4123	1.9639	1.6722	1.5314	1.5474	1.9113	1.6796	2.0434	1.2615	1.7207	1.7272	1.46	1.5936	1.707	1.6791	1.6694	1.6682	1.6084
neg_1334	LysoPC(16:0)	neg_1334	C04230	neg	Lipids	Phospholipids	map00564	Metabolism	Lipid metabolism	Lipids and lipid-like molecules	Glycerophospholipids	Glycerophosphocholines	4.5917	4.546	4.4235	4.6144	4.5587	4.6424	4.5029	4.3474	4.4022	4.3934	4.3479	4.4403	4.3481	4.2686	4.2031	4.49	4.4094	4.4979	4.2602	4.4694	4.4666	4.3022	4.5283	4.4293	4.4851	4.4584	4.4867	4.4645
neg_3498	LysoPC(16:1(9Z)/0:0)	neg_3498	C04230	neg	Lipids	Phospholipids	map00564	Metabolism	Lipid metabolism	Lipids and lipid-like molecules	Glycerophospholipids	Glycerophosphocholines	2.1506	2.035	1.8129	2.0982	1.8245	2.1613	1.9209	1.774	1.9145	2.0968	1.9953	1.9268	2.0512	2.0059	2.0003	2.2424	2.1591	2.344	2.0385	2.0857	2.1544	1.9908	2.1901	2.1088	2.201	2.126	2.0339	2.0945
neg_4860	LysoPC(18:0)	neg_4860	C04230	neg	Lipids	Phospholipids	map00564	Metabolism	Lipid metabolism	Lipids and lipid-like molecules	Glycerophospholipids	Glycerophosphocholines	2.8185	2.9675	2.6444	2.9238	3.138	3.0573	2.8052	2.7386	2.7134	2.6688	2.4881	3.3342	2.8342	2.6686	2.3941	3.5169	2.5673	2.9895	2.2471	2.3981	2.3766	3.0366	2.7785	2.1615	2.8647	2.7911	2.7496	2.7612
neg_3606	LysoPC(18:1(9Z))	neg_3606	C04230	neg	Lipids	Phospholipids	map00564	Metabolism	Lipid metabolism	Lipids and lipid-like molecules	Glycerophospholipids	Glycerophosphocholines	3.4985	3.3482	3.2012	3.6925	3.2797	3.326	3.4128	3.2864	3.6422	3.3073	3.2581	3.5986	3.1867	3.1454	3.3245	3.5745	3.4817	3.4589	3.3898	3.3878	3.5005	3.3923	3.6125	3.3631	3.5368	3.4901	3.493	3.4908
neg_3522	LysoPC(18:2(9Z,12Z))	neg_3522	-	neg	-	-	-	-	-	Lipids and lipid-like molecules	Glycerophospholipids	Glycerophosphocholines	4.551	4.4354	4.3202	4.5324	4.4825	4.4825	4.342	4.2679	4.331	4.2776	4.2737	4.233	4.2723	4.2396	4.2006	4.2508	4.2474	4.3437	4.1327	4.2466	4.2785	4.0659	4.3166	4.2525	4.3498	4.3654	4.3866	4.3512
neg_5196	LysoPC(18:3(6Z,9Z,12Z))	neg_5196	C04230	neg	Lipids	Phospholipids	map00564	Metabolism	Lipid metabolism	Lipids and lipid-like molecules	Glycerophospholipids	Glycerophosphocholines	1.9729	1.9776	1.7257	1.9472	1.9148	1.9739	1.8108	1.8016	1.7947	1.7938	1.7085	1.7244	1.7829	1.6208	1.5602	1.8273	1.4444	1.9671	0.8295	1.7688	1.4491	1.5203	1.6994	1.6149	1.8269	1.9683	1.8228	1.8863
neg_5218	LysoPC(18:3(9Z,12Z,15Z))	neg_5218	-	neg	-	-	-	-	-	Lipids and lipid-like molecules	Glycerophospholipids	Glycerophosphocholines	3.825	3.8384	3.6522	3.8099	3.9723	3.7854	3.656	3.6429	3.5858	3.4487	3.6503	3.4399	3.7414	3.5369	3.4068	3.6204	3.3928	3.5769	3.2582	3.4333	3.3636	3.2695	3.3813	3.3621	3.6842	3.6271	3.6928	3.6286
pos_2641	LysoPC(O-18:0)	pos_2641	C04317	pos	-	-	map00565;map01100	Metabolism;Metabolism	Lipid metabolism;Global and overview maps	Lipids and lipid-like molecules	Glycerophospholipids	Glycerophosphocholines	1.9454	1.7551	1.9011	1.7991	2.0266	1.7902	1.7337	1.6174	1.8008	1.7472	1.9424	1.9852	2.2517	2.2952	2.1876	2.0028	1.7899	1.9871	2.0253	1.6337	1.9442	2.3151	1.8405	2.1142	1.9429	2.0323	1.9943	2.0441
neg_5184	LysoPE(0:0/18:1(11Z))	neg_5184	-	neg	-	-	-	-	-	Lipids and lipid-like molecules	Glycerophospholipids	Glycerophosphoethanolamines	1.8193	1.2443	1.2276	2.0115	1.0809	1.8835	1.1439	1.5777	1.5918	1.9076	1.0449	1.6429	1.1899	0.9285	1.3291	1.7264	1.2776	1.924	0.3404	1.4664	1.1683	1.2728	1.4031	0.3362	1.4476	1.6758	1.5985	1.5366
neg_5363	LysoPE(0:0/18:2(9Z,12Z))	neg_5363	-	neg	-	-	-	-	-	Lipids and lipid-like molecules	Glycerophospholipids	Glycerophosphoethanolamines	2.0965	1.8623	1.3058	1.8127	0.6481	1.6512	1.9125	1.8317	1.8372	1.8466	2.0798	1.0697	1.357	1.3589	1.84	1.3501	1.9863	1.7648	1.8484	2.2929	1.9039	1.7752	2.1857	2.1094	1.8894	1.9734	1.8161	1.8838
neg_5335	LysoPE(0:0/18:3(6Z,9Z,12Z))	neg_5335	-	neg	-	-	-	-	-	Lipids and lipid-like molecules	Glycerophospholipids	Glycerophosphoethanolamines	2.4116	2.5918	1.1524	2.4984	1.9655	2.1233	3.0195	2.8531	2.8304	2.9411	2.8648	2.407	2.8522	2.5449	3.0598	2.6337	2.98	2.584	2.5545	3.0184	2.6865	2.1548	2.8127	2.7468	2.7411	2.7704	2.6935	2.6914
neg_3639	LysoPE(0:0/20:0)	neg_3639	-	neg	-	-	-	-	-	Lipids and lipid-like molecules	Glycerophospholipids	Glycerophosphoethanolamines	2.5725	2.3957	2.4208	2.5787	2.5225	2.5394	2.4487	2.2389	2.3789	2.2644	2.2209	2.6144	2.2965	2.1779	2.2427	2.6545	2.3952	2.5368	2.2473	2.2675	2.3959	2.25	2.4371	2.2262	2.4903	2.4661	2.5111	2.4175
neg_5067	LysoPE(0:0/20:1(11Z))	neg_5067	-	neg	-	-	-	-	-	Lipids and lipid-like molecules	Glycerophospholipids	Glycerophosphoethanolamines	1.9812	1.6621	1.596	1.9089	1.5499	2.0644	1.7686	1.6004	1.4104	1.8928	1.6046	1.9559	1.5847	1.6263	1.5958	2.0358	1.9635	2.1228	1.7303	1.9197	1.9163	1.8676	2.0484	1.7866	1.8233	1.8438	1.8579	1.8758
neg_3398	LysoPE(0:0/20:3(11Z,14Z,17Z))	neg_3398	-	neg	-	-	-	-	-	Lipids and lipid-like molecules	Glycerophospholipids	Glycerophosphoethanolamines	2.3143	2.2318	1.1903	2.4006	1.6185	1.8574	2.5971	2.5134	2.4659	2.5827	2.5336	1.8831	1.9949	1.716	2.3329	1.5809	2.0589	1.742	1.9664	2.4339	2.3291	1.1765	2.2801	2.4161	2.3026	2.3236	2.3335	2.3607
neg_3580	LysoPE(16:0/0:0)	neg_3580	-	neg	-	-	-	-	-	Lipids and lipid-like molecules	Glycerophospholipids	Glycerophosphoethanolamines	1.9811	2.1206	1.7739	1.9142	2.1363	2.1319	1.4389	1.4751	1.5666	1.151	1.7033	1.6464	1.1844	1.3716	1.3179	1.9513	1.4114	1.6008	1.4143	1.7339	1.552	1.3568	1.6901	1.5556	1.7213	1.7459	1.6909	1.7868
pos_2743	Lysyl-Arginine	pos_2743	-	pos	-	-	-	-	-	Organic acids and derivatives	Carboxylic acids and derivatives	Amino acids, peptides, and analogues	2.7948	3.0986	3.1088	2.7376	3.3394	2.6733	2.1712	2.5747	2.0972	2.5056	2.7432	1.3895	3.5886	3.423	2.9372	3.2168	2.2037	2.5379	1.9473	2.2249	2.0903	2.2999	1.8246	2.2552	2.8805	2.9232	2.922	2.8911
pos_6489	Lysyl-Glutamate	pos_6489	-	pos	-	-	-	-	-	Organic acids and derivatives	Carboxylic acids and derivatives	Amino acids, peptides, and analogues	2.5941	2.4807	2.5954	2.6072	2.4205	2.5211	2.3807	2.4624	2.3956	2.592	2.3558	2.4873	2.1847	2.2351	2.3043	2.1597	2.1678	2.6389	2.0273	2.1927	2.0242	2.6363	2.313	2.224	2.4286	2.449	2.4127	2.4084
neg_6604	Lysyl-Tryptophan	neg_6604	-	neg	-	-	-	-	-	Organic acids and derivatives	Carboxylic acids and derivatives	Amino acids, peptides, and analogues	4.0043	3.9588	3.9158	3.9551	4.1177	3.7631	3.9206	3.8664	3.9557	3.8287	3.9866	3.866	3.7138	3.6888	4.1052	3.8619	4.0201	3.7643	4.1828	4.2136	4.1218	4.2571	4.1321	4.1492	4.0003	3.993	4.0098	3.9995
pos_4752	Lysyl-Valine	pos_4752	-	pos	-	-	-	-	-	Organic acids and derivatives	Carboxylic acids and derivatives	Amino acids, peptides, and analogues	4.5406	3.3426	3.3478	4.8917	4.5879	4.2875	3.5222	3.2573	4.7081	3.4139	3.3422	4.146	3.5126	3.0655	4.2419	3.723	3.465	3.5357	3.3206	3.3963	3.4035	3.5986	3.2711	3.2923	4.2663	4.2409	4.2334	4.2203
neg_4569	Mabiogenin 3-[rhamnosyl-(1->6)-glucoside]	neg_4569	-	neg	-	-	-	-	-	Lipids and lipid-like molecules	Steroids and steroid derivatives	Steroidal glycosides	2.3979	2.8362	2.7212	2.5483	3.2163	2.7378	2.5257	2.6848	2.5009	2.6207	2.5401	2.0549	2.9799	2.8083	2.8718	2.9849	2.6307	2.6822	2.7042	2.9839	2.4213	1.5192	3.0187	2.8695	2.8301	2.6447	2.6647	2.6105
pos_2559	Macrocarpal I	pos_2559	-	pos	-	-	-	-	-	Lipids and lipid-like molecules	Prenol lipids	Sesquiterpenoids	3.5863	3.656	3.6155	3.7989	3.5949	3.7756	3.7219	3.8915	3.7952	4.1592	3.8021	3.6219	3.6745	3.492	3.592	3.6776	3.4699	3.4611	3.3566	3.6174	3.4451	3.5326	3.7315	3.7815	3.7833	3.7532	3.7914	3.7439
pos_2590	Madlongiside D	pos_2590	-	pos	-	-	-	-	-	Lipids and lipid-like molecules	Prenol lipids	Triterpenoids	2.8236	2.8814	3.0282	2.747	2.7522	2.802	3.7853	3.6134	3.4077	4.0186	3.5956	3.8312	3.3339	3.3486	3.5631	3.9334	3.778	3.7425	2.8977	2.8761	2.8989	3.0256	2.8879	2.6789	3.3287	3.3285	3.3891	3.3787
pos_2581	Majonoside R2	pos_2581	-	pos	-	-	-	-	-	Lipids and lipid-like molecules	Prenol lipids	Terpene glycosides	3.8767	3.8891	3.9566	3.7943	3.8637	3.7713	2.364	2.2789	2.0867	2.7843	2.4013	2.4424	3.0885	3.5643	3.7032	3.6315	3.864	3.5835	3.5449	3.3944	3.5197	3.6529	3.6319	3.6869	3.6765	3.6358	3.5793	3.6346
neg_7504	Maleic acid	neg_7504	C00122;C01384	neg	-	-	map01100;map00220;map01110;map00350;map00650;map01200;map00620;map00760;map00250;map00360;map00020;map00190	Metabolism;Metabolism;Metabolism;Metabolism;Metabolism;Metabolism;Metabolism;Metabolism;Metabolism;Metabolism;Metabolism;Metabolism	Global and overview maps;Amino acid metabolism;Global and overview maps;Amino acid metabolism;Carbohydrate metabolism;Global and overview maps;Carbohydrate metabolism;Metabolism of cofactors and vitamins;Amino acid metabolism;Amino acid metabolism;Carbohydrate metabolism;Energy metabolism	Organic acids and derivatives	Carboxylic acids and derivatives	Dicarboxylic acids and derivatives	3.1685	3.1795	3.0899	3.1698	3.2051	3.1911	3.0972	3.2493	3.2417	3.1332	3.2158	3.2572	3.3719	3.271	3.2141	3.2555	3.0492	3.1266	3.2534	3.1245	3.2073	3.4249	3.2031	3.1948	3.2215	3.2382	3.2376	3.2437
neg_7761	Maltotetraose	neg_7761	C02052	neg	-	-	-	-	-	Organic oxygen compounds	Organooxygen compounds	Carbohydrates and carbohydrate conjugates	2.4462	2.3148	2.3018	2.7031	2.2323	3.1444	2.466	2.8682	2.8155	3.1401	2.4746	2.9286	2.7983	2.5285	3.023	3.1627	2.9418	3.1105	2.8073	2.755	2.6891	2.7289	2.7517	2.6908	2.7945	2.8349	2.8484	2.7889
pos_6240	Malvidin 6-(6-p-coumaroylglucoside)-4-vinylphenol	pos_6240	-	pos	-	-	-	-	-	Phenylpropanoids and polyketides	Flavonoids	Flavonoid glycosides	3.2172	2.81	3.1627	3.3572	1.3933	3.2948	3.4064	3.2991	3.4827	3.5775	3.1682	3.493	2.4404	2.9478	3.6365	3.4582	4.0726	3.7059	3.6187	3.4527	3.7897	3.7617	3.2249	2.9047	3.0628	3.0591	3.0479	2.9759
neg_2619	Marmesin galactoside	neg_2619	-	neg	-	-	-	-	-	Phenylpropanoids and polyketides	Coumarins and derivatives	Furanocoumarins	2.9677	2.3001	2.9693	2.6087	2.7127	2.9035	2.374	2.3686	2.4594	2.272	2.2772	2.2142	2.6513	2.7788	2.8449	1.9146	2.4838	3.0453	2.1908	2.0089	2.1485	2.3577	2.1554	2.4748	2.4656	2.4527	2.5694	2.5093
neg_6581	M-Coumaric acid	neg_6581	C12621	neg	-	-	map00360	Metabolism	Amino acid metabolism	Phenylpropanoids and polyketides	Cinnamic acids and derivatives	Hydroxycinnamic acids and derivatives	2.642	2.2356	2.391	2.692	2.3898	2.7372	3.2686	3.3691	3.4722	3.3562	3.3671	3.4952	2.7674	2.8169	2.6471	2.9627	2.5964	2.8939	2.483	2.4099	2.243	1.9857	2.2867	2.372	3.1235	3.0298	3.0989	3.1099
neg_7521	Melatonin glucuronide	neg_7521	-	neg	-	-	-	-	-	Nucleosides, nucleotides, and analogues	Nucleoside and nucleotide analogues	1-pyranosylindoles	2.9515	2.8584	3.0758	2.895	3.2253	3.0009	2.5699	2.7939	2.7658	2.7551	2.7102	2.573	3.0729	3.0627	2.8995	2.8342	2.587	2.8399	2.8698	2.765	2.8919	3.3748	2.8903	2.8864	2.8439	2.8666	2.909	2.923
neg_1888	Melibiitol	neg_1888	C05399	neg	-	-	map00052	Metabolism	Carbohydrate metabolism	Lipids and lipid-like molecules	Fatty Acyls	Fatty acyl glycosides	1.6482	1.5612	1.9834	1.3638	1.5906	1.5543	1.7188	1.5359	1.4945	1.6359	1.5406	1.7204	1.2814	1.4125	1.5237	1.5328	2.0425	1.5699	2.1823	2.0475	2.1512	2.5518	2.1749	2.2796	1.7943	1.7092	1.6261	1.7354
neg_1958	Melibiose	neg_1958	C05400;C05402	neg	-;Carbohydrates	-;Oligosaccharides	map02010;map00052	Environmental Information Processing;Metabolism	Membrane transport;Carbohydrate metabolism	Organic oxygen compounds	Organooxygen compounds	Carbohydrates and carbohydrate conjugates	2.1676	2.0326	2.3957	1.9591	2.299	1.9627	1.8858	1.8234	1.9448	1.7692	2.1225	1.8741	1.7887	1.8373	2.1347	2.1642	1.9673	1.6316	2.3078	2.2912	2.4024	2.8909	2.3239	2.3721	2.1864	2.1275	2.1497	2.1986
pos_4080	Melilotoside A	pos_4080	-	pos	-	-	-	-	-	Lipids and lipid-like molecules	Prenol lipids	Triterpenoids	2.2533	2.7741	2.6137	1.5461	3.1702	1.8336	1.9052	2.0078	1.3614	0.8204	2.4236	1.1606	3.0316	2.697	2.4124	2.7908	1.8432	0.7796	1.0666	0.8081	0.9269	0.9303	0.8239	0.8637	2.3247	2.3177	2.3897	2.3331
neg_3689	Melilotoside C	neg_3689	-	neg	-	-	-	-	-	Lipids and lipid-like molecules	Prenol lipids	Triterpenoids	3.2604	3.2483	3.3035	3.5576	3.1303	3.7903	3.4809	3.6424	3.4054	3.8492	3.4308	3.5327	3.6203	3.471	3.4483	3.5698	3.2017	3.7284	3.5822	3.9275	3.6466	3.4948	3.7781	3.703	3.5337	3.5255	3.5208	3.4936
pos_96	Melledonal A	pos_96	-	pos	-	-	-	-	-	Lipids and lipid-like molecules	Prenol lipids	Sesquiterpenoids	3.9508	3.8416	3.9038	4.0673	3.4945	3.9468	3.915	3.7617	3.8536	3.8467	3.7983	3.8613	3.2906	3.6487	3.6646	4.036	4.063	4.0611	3.9304	4.0332	3.9808	4.3192	3.9212	3.8051	3.8368	3.8285	3.8344	3.8149
pos_1430	Methionyl-Glutamate	pos_1430	-	pos	-	-	-	-	-	Organic acids and derivatives	Carboxylic acids and derivatives	Amino acids, peptides, and analogues	3.9398	3.848	3.869	4.0324	3.4117	3.7838	3.8712	3.6653	3.7742	3.7658	3.7576	3.6337	3.2717	3.6962	3.7063	3.4463	3.8111	3.8767	3.7774	3.8193	3.824	4.0552	3.8	3.8217	3.7813	3.802	3.8023	3.8109
pos_432	Methionyl-Methionine	pos_432	-	pos	-	-	-	-	-	Organic acids and derivatives	Carboxylic acids and derivatives	Amino acids, peptides, and analogues	2.6953	2.8921	2.8684	2.6857	2.7004	2.9332	3.0182	3.0904	2.853	3.0727	3.071	2.9276	3.0358	2.8868	3.0177	2.941	2.7877	2.7098	2.8093	2.7499	2.8719	3.2241	2.83	2.7867	2.8459	2.8476	2.8041	2.8283
pos_2307	Methoxyeugenol	pos_2307	-	pos	-	-	-	-	-	Benzenoids	Benzene and substituted derivatives	Phenols and derivatives	2.6529	2.8798	2.6652	2.4126	3.1297	2.0775	1.32	1.5859	1.6375	1.6977	1.1407	1.1944	2.4224	2.2167	1.4242	1.9602	0.8727	0.881	1.7515	1.4683	1.5266	2.0743	1.6427	1.8494	2.263	2.2341	2.384	2.253
pos_6115	Methoxyhydroxymethylhydrocinnamic acid	pos_6115	-	pos	-	-	-	-	-	-	-	-	3.2173	3.1293	3.2693	3.2916	2.8771	3.3003	3.2258	3.1005	3.1975	3.0647	3.1605	3.0683	2.441	2.6097	2.7127	2.5901	2.7839	2.8783	2.9086	2.9046	2.9088	3.1683	2.987	3.011	3.0725	3.0598	3.092	3.0559
neg_2047	Methyl (R)-3-methyl-2-oxopentanoate	neg_2047	-	neg	-	-	-	-	-	Lipids and lipid-like molecules	Fatty Acyls	Fatty acid esters	1.4734	1.4878	1.592	1.592	0.811	1.6276	1.3438	1.4881	1.4825	1.4943	1.4837	1.4114	1.1342	1.1011	1.4736	1.3524	0.9751	1.5736	1.2318	1.3831	1.0403	2.183	1.2443	1.4724	1.4597	1.4789	1.4958	1.4904
neg_2360	Methyl 7-epi-12-hydroxyjasmonate glucoside	neg_2360	-	neg	-	-	-	-	-	Lipids and lipid-like molecules	Fatty Acyls	Fatty acyl glycosides	2.8049	2.6483	2.7653	2.8912	2.3206	2.8539	2.4461	2.5196	2.4822	2.6317	2.3316	2.5183	1.8831	2.1944	2.2196	2.1114	2.2952	2.715	2.565	2.8258	2.5775	2.5617	2.6207	2.573	2.5433	2.4823	2.5423	2.4944
neg_6447	Methyl nomilinate 17-glucoside	neg_6447	-	neg	-	-	-	-	-	Lipids and lipid-like molecules	Prenol lipids	Terpene glycosides	3.9822	3.848	3.9428	4.1278	3.5998	4.0536	4.1653	3.9245	4.0879	4.0098	4.0471	4.1486	3.0727	3.5568	3.6277	3.6687	4.0265	4.011	4.1912	4.3067	4.204	4.1816	4.2538	4.1295	3.9884	4.0093	4.0061	4.0251
neg_2282	Methyl salicylate O-[rhamnosyl-(1->6)-glucoside]	neg_2282	-	neg	-	-	-	-	-	Organic oxygen compounds	Organooxygen compounds	Carbohydrates and carbohydrate conjugates	2.2203	2.071	2.5214	2.4303	1.837	2.6091	2.7271	2.4336	2.6709	2.823	2.6783	2.5462	1.177	1.9805	1.9438	2.0128	2.0183	2.769	2.8221	3.1318	2.9394	2.9503	3.0415	2.9047	2.6222	2.5976	2.5568	2.5149
pos_2967	MG(18:2(9Z,12Z)/0:0/0:0)[rac]	pos_2967	-	pos	-	-	-	-	-	-	-	-	3.076	3.5685	3.1347	3.1518	3.8706	3.0247	3.2343	3.3485	3.384	3.1989	3.4411	3.3363	3.1897	3.085	3.096	3.0931	2.8503	2.9251	2.6342	2.3892	2.7937	2.5917	2.9503	2.5733	3.3008	3.3027	3.3178	3.35
pos_2820	MG(18:3(6Z,9Z,12Z)/0:0/0:0)	pos_2820	-	pos	-	-	-	-	-	Lipids and lipid-like molecules	Fatty Acyls	Lineolic acids and derivatives	4.0225	4.1643	4.108	3.9119	4.2075	3.8298	4.1187	3.969	3.9822	3.8785	4.1222	4.0311	3.8001	3.8006	3.7113	3.7621	3.7117	3.6761	3.5966	3.5412	3.6282	3.696	3.7867	3.8235	3.9666	3.957	3.9696	3.9591
pos_5423	Momorcharaside A	pos_5423	-	pos	-	-	-	-	-	Lipids and lipid-like molecules	Steroids and steroid derivatives	Steroidal glycosides	3.3558	3.3327	3.5264	3.4492	3.1487	3.4151	2.8511	3.0795	2.9852	3.3569	2.9394	3.008	3.1559	3.2412	3.0755	3.0899	2.9462	3.3716	1.4112	2.4958	1.4248	2.3983	1.4438	1.7834	2.9589	3.0603	3.0347	2.9877
neg_3335	Momordicoside E	neg_3335	-	neg	-	-	-	-	-	Lipids and lipid-like molecules	Steroids and steroid derivatives	Steroidal glycosides	0.7674	0.4758	0.5601	0.7879	1.175	0.6923	1.7933	1.9162	1.9739	1.7883	1.8009	1.9843	1.815	1.102	1.0518	1.5279	1.0096	0.5844	0.8141	1.3278	0.8511	1.3333	0.6312	0.3413	1.5904	1.3958	1.4134	1.4487
pos_2966	Momordicoside K	pos_2966	-	pos	-	-	-	-	-	Lipids and lipid-like molecules	Prenol lipids	Terpene glycosides	1.872	1.813	2.1593	2.1419	1.7447	2.0907	1.1134	1.8297	1.6659	1.8125	1.3067	1.5179	2.1503	1.8768	2.1482	1.7567	1.1103	1.7897	1.1333	1.8309	1.1496	1.7003	2.2072	1.8643	2.0866	2.119	2.2139	2.1895
pos_1965	Mono-trans-p-coumaroylmesotartaric acid	pos_1965	-	pos	-	-	-	-	-	Phenylpropanoids and polyketides	Cinnamic acids and derivatives	Hydroxycinnamic acids and derivatives	2.7365	2.8237	2.884	3.0081	2.7653	2.8966	2.6805	2.8051	2.7905	2.751	2.8152	2.8729	3.0682	3.1027	2.7589	3.1295	2.8714	3.1706	1.8837	2.2934	1.9729	2.5493	1.8663	2.1577	2.7649	2.7592	2.7932	2.7892
pos_6415	Monotropein	pos_6415	C09788	pos	-	-	-	-	-	Lipids and lipid-like molecules	Prenol lipids	Terpene glycosides	0.0036	0.0036	0.0728	0.0937	0.1118	0.4203	2.6418	2.4945	2.6998	2.6605	2.6119	2.5754	1.5941	2.5088	2.2089	2.1406	2.3961	2.6528	2.5012	2.4525	2.5161	3.1826	2.2719	2.3047	2.2955	2.3126	2.2784	2.3292
neg_3789	Mucronine D	neg_3789	C10009	neg	-	-	-	-	-	Organic acids and derivatives	Carboxylic acids and derivatives	Amino acids, peptides, and analogues	0.6504	0.6604	0.6812	0.6793	0.9132	1.514	1.6928	2.0322	1.7937	1.332	2.2394	1.4537	2.0762	1.8236	2.0468	2.0669	1.7835	1.6269	1.478	2.0704	1.49	0.688	1.5818	1.4482	1.7336	1.9439	1.6808	1.8033
neg_6089	Muzanzagenin	neg_6089	-	neg	-	-	-	-	-	Lipids and lipid-like molecules	Steroids and steroid derivatives	Oxosteroids	1.6178	1.4341	1.5706	1.9078	1.1477	2.1036	2.384	2.3359	2.3726	2.3437	2.3238	2.3336	1.5936	1.6259	2.4916	2.476	2.9481	2.4731	2.8711	2.9929	2.8295	3.0482	2.8652	2.8674	2.5456	2.558	2.5392	2.5819
neg_6303	Myricanene A 5-[arabinosyl-(1->6)-glucoside]	neg_6303	-	neg	-	-	-	-	-	Phenylpropanoids and polyketides	Diarylheptanoids	Cyclic diarylheptanoids	2.7997	2.8218	2.9028	2.9387	2.4926	2.8421	2.5967	2.2912	2.6778	2.5539	2.4878	2.4697	0.9792	1.9615	1.9588	1.5941	2.3836	2.4957	2.6696	2.7144	2.7144	2.4483	2.7805	2.7951	2.4177	2.5174	2.6358	2.5332
neg_2723	Myricanene B 5-[arabinosyl-(1->6)-glucoside]	neg_2723	-	neg	-	-	-	-	-	Phenylpropanoids and polyketides	Diarylheptanoids	Cyclic diarylheptanoids	3.6306	3.677	3.7468	3.8329	3.5561	3.9053	3.7297	3.7548	3.6922	3.9094	3.6806	3.8594	3.2721	3.3218	3.3485	3.4271	3.5019	3.6592	3.6367	3.8498	3.6352	3.6692	3.7756	3.6123	3.6251	3.6395	3.6525	3.6614
neg_6964	Myricanol 5-[arabinosyl-(1->6)-glucoside]	neg_6964	-	neg	-	-	-	-	-	Phenylpropanoids and polyketides	Diarylheptanoids	Cyclic diarylheptanoids	2.7333	2.3051	2.9077	3.1915	2.0587	2.3565	2.1602	1.3271	1.864	1.4435	2.0388	2.7028	1.4878	1.7375	1.1974	2.0826	1.1912	2.6009	1.2091	2.8732	1.5817	2.8445	1.3418	1.8413	2.5753	2.4832	2.3595	2.4936
neg_7528	Myricatomentoside I	neg_7528	-	neg	-	-	-	-	-	Lignans, neolignans and related compounds	Lignan glycosides	-	2.1039	2.3465	2.3086	1.8211	2.5899	1.6474	1.8001	1.8478	1.5584	0.3659	2.0547	1.0553	2.4803	2.3046	2.1388	1.4736	0.3394	2.1132	1.8296	1.7295	1.8914	2.5779	2.0657	1.9786	1.9674	2.083	2.1249	2.0352
neg_7073	Myricetin 3-[glucosyl-(1->2)-rhamnoside] 7-[rhamnosyl-(1->2)-glucoside]	neg_7073	-	neg	-	-	-	-	-	-	-	-	3.8316	3.6498	4.0285	4.2064	2.8922	4.2429	3.6091	3.5418	3.6198	3.6055	3.4835	3.3001	2.2238	2.8503	3.7205	3.6928	2.8834	3.8583	3.3621	3.5212	3.1898	3.1915	3.4008	3.4667	3.8038	3.677	3.6627	3.6859
pos_6068	Myricetin 3-glucoside	pos_6068	-	pos	-	-	-	-	-	-	-	-	2.9867	4.4497	2.4187	2.2481	4.5084	0.8468	2.1215	3.7998	2.5604	1.5799	3.7613	0.8113	4.5267	4.479	3.7145	3.8041	3.2884	1.8853	1.8533	1.9355	1.9313	2.1328	2.0849	2.5655	3.8602	3.8475	3.87	3.8676
pos_1092	Myristoleic acid	pos_1092	C08322	pos	-	-	-	-	-	Lipids and lipid-like molecules	Fatty Acyls	Fatty acids and conjugates	3.11	2.5723	3.2307	3.041	2.5207	2.4196	3.2054	2.3778	3.0091	2.6126	3.0935	2.2785	2.4365	2.9452	3.0386	2.4268	3.2456	2.1518	3.3392	2.985	3.2095	2.2087	3.2664	3.2892	3.1113	3.0777	3.1086	3.083
pos_6474	N-(1-Deoxy-1-fructosyl)alanine	pos_6474	-	pos	-	-	-	-	-	-	-	-	1.8211	1.8197	2.0272	1.7354	1.3168	2.0294	1.9307	2.1766	2.051	1.8151	2.2164	1.9807	1.9239	1.9586	1.8166	1.5967	1.4867	1.8547	2.0831	1.8938	2.2339	2.5799	2.036	2.2401	1.9906	1.945	2.0386	1.9909
pos_6502	N-(1-Deoxy-1-fructosyl)leucine	pos_6502	-	pos	-	-	-	-	-	Organic acids and derivatives	Carboxylic acids and derivatives	Amino acids, peptides, and analogues	2.5437	1.7856	2.0948	2.9436	2.6735	2.115	1.0879	0.5667	2.8205	0.9642	1.3428	2.0407	2.2621	1.9542	2.1072	1.0037	0.2431	1.2457	1.0871	0.6903	1.4773	1.88	0.2708	1.4784	2.6115	2.5817	2.5953	2.6253
pos_6447	N-(1-Deoxy-1-fructosyl)threonine	pos_6447	-	pos	-	-	-	-	-	Organic oxygen compounds	Organooxygen compounds	Carbohydrates and carbohydrate conjugates	2.7196	2.7368	2.97	2.6479	2.7918	2.7423	2.6615	2.6237	2.6125	2.592	2.7379	2.5239	2.9345	3.2005	3.133	2.9236	3.1245	3.1035	3.3319	3.16	3.3506	3.6889	3.2919	3.2749	2.9383	2.9024	2.9022	2.8926
pos_6164	N-(1-Deoxy-1-fructosyl)tyrosine	pos_6164	-	pos	-	-	-	-	-	Organic acids and derivatives	Carboxylic acids and derivatives	Amino acids, peptides, and analogues	3.3549	3.3333	3.4538	3.5274	3.006	3.6351	3.4492	3.4947	3.3775	3.7756	3.2816	3.4225	2.8134	3.0683	3.0777	3.2109	3.3569	3.6361	3.3189	3.558	3.2883	3.4265	3.5436	3.5104	3.3927	3.37	3.3402	3.3639
pos_3859	N-(2R-Hydroxydocosanoyl)-2S-amino-1,3S,4R-octadecanetriol	pos_3859	-	pos	-	-	-	-	-	Lipids and lipid-like molecules	Sphingolipids	Ceramides	3.7129	3.7769	3.8636	3.7324	3.7974	3.8769	3.7946	3.6802	3.6512	3.609	3.7271	3.6874	3.4802	3.5936	3.5673	3.5986	3.7091	3.6669	3.6773	3.6986	3.6896	2.2926	3.9374	4.0564	3.7604	3.7586	3.7061	3.741
pos_6484	N-(3S-hydroxy-butanoyl)-homoserine lactone	pos_6484	C11842	pos	-	-	-	-	-	-	-	-	2.9354	3.0544	3.0312	2.9709	2.8273	3.0383	2.9824	3.0176	2.8749	2.9841	3.0352	2.8596	3.1535	3.1528	3.1273	3.0055	2.9555	3.0695	2.9409	2.9358	2.9389	3.304	2.9165	3.0389	2.9147	2.9285	2.9262	2.9224
neg_4406	N-[(4E,8E)-1,3-dihydroxyoctadeca-4,8-dien-2-yl]hexadecanamide	neg_4406	-	neg	-	-	-	-	-	Lipids and lipid-like molecules	Sphingolipids	Ceramides	2.1983	2.2669	2.3871	1.9702	2.6292	2.0973	2.0746	1.8776	1.7276	1.594	2.0706	1.8811	2.4214	2.6075	2.4094	2.2982	1.9723	2.4783	1.9445	1.8471	1.8482	1.5752	1.5784	1.7225	2.1478	2.11	2.2004	2.1565
neg_6920	N1-(2-Hydroxyethyl)flurazepam	neg_6920	-	neg	-	-	-	-	-	Organoheterocyclic compounds	Benzodiazepines	1,4-benzodiazepines	2.4124	2.3119	2.3398	2.5601	1.7312	2.7909	3.1219	3.4605	3.4536	3.2897	3.1726	3.6166	2.2481	2.0337	2.3971	3.0422	2.6499	2.8917	2.3953	2.1854	2.1221	2.6898	2.2554	2.106	2.9975	2.9818	2.9304	2.9551
neg_2516	N-Acetyl-D-phenylalanine	neg_2516	C05620	neg	-	-	map00360	Metabolism	Amino acid metabolism	-	-	-	2.9863	2.9112	2.9784	2.9825	2.6523	2.8567	3.1962	3.2093	3.1372	3.2669	3.1087	3.2522	3.4558	3.3876	3.2973	3.3638	2.844	3.4415	3.1774	3.3449	3.3776	3.5052	3.2716	3.2763	3.1661	3.1446	3.2308	3.2473
neg_1836	N-Acetylgalactosamine	neg_1836	C01074	neg	-	-	-	-	-	Organic oxygen compounds	Organooxygen compounds	Carbohydrates and carbohydrate conjugates	2.5617	2.6225	2.4875	2.74	2.2667	2.2063	1.4366	0.6521	0.7295	1.2203	1.5638	1.1163	0.4293	1.6611	1.0634	0.5074	2.2598	2.4937	1.3916	2.186	1.6696	1.3475	1.9389	1.9901	1.9236	2.0082	2.0717	1.9951
neg_320	N-acetyl-L-2-aminoadipate(2-)	neg_320	-	neg	-	-	-	-	-	Organic acids and derivatives	Carboxylic acids and derivatives	Amino acids, peptides, and analogues	3.3175	3.424	3.3275	3.3722	3.1249	3.2542	3.0011	2.7749	2.9317	2.9116	3.0392	3.0126	2.7776	3.084	3.1709	3.0702	3.2666	3.4484	3.4354	3.3051	3.3314	3.5926	3.4163	3.3429	3.2014	3.2257	3.2235	3.2344
neg_7516	N-Acetyl-L-alanine	neg_7516	-	neg	-	-	-	-	-	Organic acids and derivatives	Carboxylic acids and derivatives	Amino acids, peptides, and analogues	2.111	1.5757	2.1705	2.1869	1.2547	2.0049	2.4394	2.3102	2.3598	2.3466	2.383	2.2579	0.7525	2.0337	1.9191	1.8487	2.1163	2.4527	1.9001	1.997	1.9209	2.165	2.0018	2.0086	2.1007	2.098	2.1046	2.127
neg_6660	N-Acetylleucine	neg_6660	C02710	neg	-	-	-	-	-	Organic acids and derivatives	Carboxylic acids and derivatives	Amino acids, peptides, and analogues	2.8442	2.4979	2.7332	2.6709	2.6962	2.6821	3.1211	2.9744	2.9095	3.0962	2.8661	3.104	3.5698	3.5195	3.2411	3.3256	2.7054	3.1474	2.6848	2.7623	2.7131	2.9399	2.872	2.6658	2.9449	3.0345	2.9872	2.9944
neg_7485	N-Acetylmuramate	neg_7485	C02713	neg	Carbohydrates	Monosaccharides	map01100;map00520	Metabolism;Metabolism	Global and overview maps;Carbohydrate metabolism	Organic oxygen compounds	Organooxygen compounds	Carbohydrates and carbohydrate conjugates	1.9512	1.9975	2.0243	2.05	1.9115	2.1185	2.3463	2.1374	2.31	1.8727	2.2712	2.359	1.7522	1.9809	1.9316	2.0041	1.4866	1.9618	2.4554	2.317	2.4173	2.9939	2.4139	2.5095	2.2115	2.2336	2.236	2.2225
neg_2667	N-Acetylneuraminic acid 9-phosphate	neg_2667	C06241	neg	-	-	map01100;map00520	Metabolism;Metabolism	Global and overview maps;Carbohydrate metabolism	Organic oxygen compounds	Organooxygen compounds	Carbohydrates and carbohydrate conjugates	1.6941	2.188	1.567	2.3855	1.9697	2.9116	2.5701	2.6334	2.8612	2.9629	2.8513	3.1329	2.028	0.9278	2.2903	2.8995	1.5531	2.2218	1.7747	1.5847	1.774	2.7677	1.6671	1.0694	2.5618	2.6458	2.6379	2.5724
pos_6268	N-Acetylserotonin glucuronide	pos_6268	-	pos	-	-	-	-	-	Organic oxygen compounds	Organooxygen compounds	Carbohydrates and carbohydrate conjugates	2.7878	2.7432	2.7824	2.7669	2.4088	2.605	2.9854	2.9893	3.014	2.8609	3.0519	2.7086	2.8117	2.9818	3.418	3.1862	3.3549	3.2854	3.3084	3.5347	3.306	3.7873	3.0575	2.9892	2.9532	2.9711	2.9377	2.9527
neg_7496	N-Acetylthreonine	neg_7496	-	neg	-	-	-	-	-	Organic acids and derivatives	Carboxylic acids and derivatives	Amino acids, peptides, and analogues	2.3049	2.4171	2.2819	2.3795	2.3411	2.4258	2.6139	2.6173	2.6931	2.4269	2.5373	2.6065	2.4779	2.3937	2.4274	2.4322	2.1725	2.4717	2.7319	2.6769	2.575	3.0444	2.7477	2.6903	2.5545	2.4244	2.4428	2.4913
pos_1984	Naematolone	pos_1984	-	pos	-	-	-	-	-	Lipids and lipid-like molecules	Prenol lipids	Sesquiterpenoids	3.032	3.0182	3.1238	3.1148	3.0197	3.169	4.0436	3.5966	3.4469	4.041	3.8307	4.2993	2.8622	2.9466	3.032	3.2526	3.0045	3.1313	4.1364	3.9632	3.9361	3.6862	3.8291	3.799	3.6564	3.6268	3.6291	3.6238
pos_2297	Natamycin	pos_2297	C08073	pos	-	-	-	-	-	Organic oxygen compounds	Organooxygen compounds	Carbohydrates and carbohydrate conjugates	3.0792	3.089	3.0263	3.2577	2.2459	3.1234	3.284	3.3358	3.2721	3.3054	3.2026	3.4394	2.4525	2.8984	2.9272	3.0034	3.0706	3.3211	3.0616	3.0258	3.1275	3.3283	3.1429	3.0082	3.1717	3.1351	3.1604	3.1956
neg_4050	N-desmethylclarithromycin	neg_4050	-	neg	-	-	-	-	-	Organic oxygen compounds	Organooxygen compounds	Carbohydrates and carbohydrate conjugates	2.8642	3.371	3.2782	2.5307	3.6867	3.3328	2.9431	3.1909	3.1466	3.6016	2.9594	3.2592	3.6638	3.4982	3.086	3.6253	3.154	3.0238	2.8339	3.0153	2.9715	2.1439	3.0883	2.8124	3.3574	3.3866	3.308	3.3164
neg_5428	N-di-Demethyl roxithromycin	neg_5428	-	neg	-	-	-	-	-	Organic oxygen compounds	Organooxygen compounds	Carbohydrates and carbohydrate conjugates	2.4133	2.2501	2.4744	2.3126	2.1545	2.4274	2.7848	2.7351	2.8411	2.4375	2.8644	2.4226	2.3418	2.574	2.3651	2.4355	2.601	2.4633	2.7107	2.6989	2.6516	2.6158	2.6089	2.837	2.6034	2.5838	2.5933	2.7013
neg_3325	Neocnidilide	neg_3325	C17002	neg	-	-	-	-	-	Organoheterocyclic compounds	Lactones	Gamma butyrolactones	1.5683	1.6245	1.3833	1.595	1.6489	1.6632	1.8632	1.7384	1.7158	1.5992	1.6416	1.7474	1.7282	1.5553	1.7309	1.699	1.5887	1.6375	1.4251	1.4281	1.4759	1.2754	1.729	1.4743	1.6526	1.607	1.7064	1.5975
pos_1979	Neohesperidose	pos_1979	C08244	pos	-	-	-	-	-	Organic oxygen compounds	Organooxygen compounds	Carbohydrates and carbohydrate conjugates	2.2268	2.1284	2.2798	2.3748	1.5206	2.3939	2.4132	2.3959	2.3045	2.5015	2.2259	2.4697	1.0805	0.9315	0.8892	2.0987	1.7476	1.8829	2.6286	2.4952	2.5263	2.8178	2.4823	2.361	2.2582	2.3131	2.2669	2.3118
neg_819	Neryl rhamnosyl-glucoside	neg_819	-	neg	-	-	-	-	-	Lipids and lipid-like molecules	Prenol lipids	Terpene glycosides	5.0339	4.9573	4.7861	4.65	4.8474	4.5721	4.0642	3.9194	4.1524	3.8819	4.121	3.9303	3.5136	3.7916	4.7473	4.2725	4.6479	4.3102	5.0738	5.044	5.0753	5.1525	5.0832	5.1304	4.888	4.8965	4.8999	4.912
pos_2712	Neuroprotectin D1	pos_2712	-	pos	-	-	-	-	-	Lipids and lipid-like molecules	Fatty Acyls	Fatty acids and conjugates	2.6655	2.5573	2.6445	2.5995	2.7226	2.6889	2.5396	2.6664	2.6875	2.7328	2.5823	2.6664	2.8073	2.6311	2.588	2.7928	2.615	2.5844	2.5742	2.5623	2.5039	2.8657	2.5944	2.3945	2.6784	2.6931	2.6821	2.6997
neg_6943	N-Feruloylglycyl-L-phenylalanine	neg_6943	-	neg	-	-	-	-	-	Organic acids and derivatives	Carboxylic acids and derivatives	Amino acids, peptides, and analogues	1.3937	1.2373	1.01	1.5457	0.8339	1.6267	2.564	2.6734	2.6712	2.7942	2.7056	2.7594	1.355	1.6925	1.3873	1.656	1.2405	1.9097	2.0466	2.1082	1.9798	1.9313	2.0484	2.1396	2.2668	2.2283	2.2438	2.1998
neg_2102	N-gamma-Glutamyl-S-allylcysteine	neg_2102	-	neg	-	-	-	-	-	Organic acids and derivatives	Carboxylic acids and derivatives	Amino acids, peptides, and analogues	1.761	1.9423	1.9179	2.013	1.1041	2.1745	2.321	2.1654	2.2647	2.1435	2.2528	2.4764	1.113	1.6545	1.5166	2.1384	1.8382	2.0697	2.151	2.279	2.1148	2.4199	2.148	2.086	2.1733	2.1281	2.1137	2.09
neg_1627	N-Gluconyl ethanolamine	neg_1627	-	neg	-	-	-	-	-	Organonitrogen compounds	Amines	Alkanolamines	2.5265	2.6624	2.6373	1.8555	2.9807	2.2121	2.4015	2.4006	2.1607	1.9877	2.5227	2.1655	3.1711	3.125	2.9542	2.8055	2.0584	2.803	1.9182	1.9706	2.0665	1.8588	2.181	2.2828	2.5794	2.6305	2.5752	2.5024
pos_6804	Niazidin	pos_6804	-	pos	-	-	-	-	-	Organic oxygen compounds	Organooxygen compounds	Carbohydrates and carbohydrate conjugates	1.4831	1.1706	1.5003	2.0202	1.3959	1.5824	1.4163	1.3252	1.3003	2.1316	1.5465	1.1942	0.9292	0.929	1.1006	0.9828	1.2854	1.1235	1.4024	2.2069	2.0395	2.4973	2.1103	2.0065	1.7819	1.6007	1.6481	1.6032
neg_7330	Niaziminin A	neg_7330	-	neg	-	-	-	-	-	Organic oxygen compounds	Organooxygen compounds	Carbohydrates and carbohydrate conjugates	2.786	2.9263	3.0595	2.8863	3.0269	2.9892	2.8041	2.804	2.7677	2.8191	2.8885	2.8734	2.7488	2.8734	2.848	3.0199	2.9646	2.9707	2.892	2.8878	2.8447	3.1482	2.8618	2.8949	2.8929	2.9478	2.9078	2.9506
pos_6283	Nicotyrine	pos_6283	C10161	pos	-	-	-	-	-	-	-	-	2.7811	2.7806	2.7809	2.5389	3.0876	2.6333	2.4131	2.3195	2.5717	2.0776	2.4041	2.608	2.881	2.7931	2.7864	2.7936	2.103	2.6957	2.0029	1.8346	2.1027	2.5913	1.9597	1.9441	2.6042	2.5739	2.6198	2.5996
neg_5878	N-lactoyl-Tryptophan	neg_5878	-	neg	-	-	-	-	-	Organic acids and derivatives	Carboxylic acids and derivatives	Amino acids, peptides, and analogues	4.2217	3.2215	3.9692	3.2069	3.8123	3.4814	2.8398	2.9581	3.1532	3.0004	2.9766	3.3587	4.1617	4.2597	4.1264	3.2607	3.3566	3.9789	2.4734	2.4339	2.2768	2.5261	2.1578	1.9969	3.5538	3.6021	3.5948	3.5931
pos_6682	N-Methyl-a-aminoisobutyric acid	pos_6682	-	pos	-	-	-	-	-	Organic acids and derivatives	Carboxylic acids and derivatives	Amino acids, peptides, and analogues	3.8022	3.8707	3.8261	3.6483	4.135	3.7335	3.4716	3.4991	3.4839	3.4404	3.5103	3.6112	4.0217	3.9984	3.83	3.8974	3.3283	3.777	3.516	3.4492	3.5687	3.7069	3.4942	3.6347	3.7773	3.7719	3.7511	3.7639
pos_2472	N-Monodemethyl roxithromycin	pos_2472	-	pos	-	-	-	-	-	Organic oxygen compounds	Organooxygen compounds	Carbohydrates and carbohydrate conjugates	1.6432	1.0662	1.9427	2.0415	1.3679	2.157	1.9278	2.2912	2.0205	2.4248	2.0634	1.9703	2.9583	2.9205	2.9209	2.5911	2.3889	2.807	1.4934	2.3981	0.8664	2.095	0.4954	1.4421	1.8443	1.8644	1.8537	1.5559
neg_6453	NPC	neg_6453	C16543	neg	-	-	-	-	-	Alkaloids and derivatives	Camptothecins	-	2.9882	2.8504	2.8752	3.1612	2.6536	3.0448	2.7553	2.0891	2.1102	2.2003	2.5132	2.2769	1.5714	1.187	1.2271	1.8425	2.1298	2.5173	2.4424	3.011	2.8157	2.6823	2.8691	2.8042	2.5236	2.554	2.5677	2.571
pos_6088	N-Phenylacetylaspartic acid	pos_6088	-	pos	-	-	-	-	-	Organic acids and derivatives	Carboxylic acids and derivatives	Amino acids, peptides, and analogues	2.4532	2.2927	2.5369	2.6509	1.9064	2.6756	2.3074	1.1966	2.0502	1.2281	2.7684	2.9162	2.3512	2.0898	2.0875	1.9131	1.7975	2.4684	1.8238	2.024	1.4216	2.3902	1.232	1.7299	2.3645	2.3888	2.3946	2.5229
pos_4517	N-Stearoyl GABA	pos_4517	-	pos	-	-	-	-	-	Organic acids and derivatives	Carboxylic acids and derivatives	Amino acids, peptides, and analogues	2.819	2.9103	2.8965	2.8083	2.8552	2.7823	2.8771	2.9164	2.9129	2.8657	2.9457	2.9687	2.9689	2.8962	2.8239	2.9758	2.9387	3.0363	2.9853	2.9641	3.0237	3.2258	2.8582	2.9326	2.9628	2.9949	2.8824	2.9127
pos_4981	Octanol	pos_4981	C00756	pos	-	-	-	-	-	Lipids and lipid-like molecules	Fatty Acyls	Fatty alcohols	3.4321	3.4038	3.3139	3.418	3.433	3.6037	3.6127	3.642	3.5445	3.4844	3.5385	3.6657	3.5864	3.4993	3.524	3.6155	3.4851	3.6307	3.4621	3.5303	3.4249	3.8186	3.4015	3.3674	3.4659	3.4647	3.5257	3.5289
pos_2335	O-Cymene	pos_2335	-	pos	-	-	-	-	-	Benzenoids	Benzene and substituted derivatives	Cumenes	2.9604	2.9273	3.0332	2.9178	3.0475	2.8625	2.9497	2.9393	2.9468	2.9075	3.0302	2.856	2.3677	2.427	2.8746	2.622	3.0066	2.7315	3.2836	3.2549	3.3223	3.5621	3.2961	3.2848	3.066	3.0241	3.1031	3.0363
pos_1085	Oleamide	pos_1085	C19670	pos	-	-	-	-	-	Lipids and lipid-like molecules	Fatty Acyls	Fatty amides	6.21	6.2336	6.2367	6.2276	6.2147	6.3024	6.2943	6.3077	6.2797	6.2891	6.2765	6.3201	6.3254	6.3158	6.3213	6.3501	6.3046	6.3169	6.3268	6.3439	6.3042	5.9907	6.2654	6.2527	6.2698	6.2579	6.2752	6.258
pos_6134	Omega-Salicoyisalicin	pos_6134	-	pos	-	-	-	-	-	Organic oxygen compounds	Organooxygen compounds	Carbohydrates and carbohydrate conjugates	1.5311	1.6882	1.4805	2.0798	1.3885	2.2051	2.2083	2.3011	2.2439	2.4332	2.0312	2.4664	1.4365	1.3733	1.6424	2.2361	1.9665	2.1816	2.1048	2.3717	2.0265	2.523	2.4414	2.0395	2.2278	2.005	2.1195	2.2583
pos_6553	Ornaline	pos_6553	C01683	pos	-	-	-	-	-	Organic acids and derivatives	Carboxylic acids and derivatives	Amino acids, peptides, and analogues	3.752	3.6579	3.501	3.9165	2.9412	3.5136	2.6563	2.4526	2.2798	2.8025	2.5244	2.373	1.8182	2.5043	2.4669	2.5443	3.4186	3.2057	2.8185	3.3001	2.9332	3.0465	3.07	3.2194	3.1766	3.148	3.1816	3.1472
pos_6197	ORSELLINIC ACID, ETHYL ESTER	pos_6197	-	pos	-	-	-	-	-	-	-	-	1.7916	1.7077	1.8282	2.2458	1.1508	2.2151	2.8076	2.7799	2.8686	3.0263	2.7115	2.9433	1.7474	2.213	2.3219	2.1875	2.7874	2.8473	2.8236	3.2202	2.8344	3.0763	2.9124	2.8892	2.5561	2.7002	2.5963	2.6026
pos_6340	Osmundalin	pos_6340	-	pos	-	-	-	-	-	Organooxygen compounds	Carbohydrates and carbohydrate conjugates	Glycosyl compounds	3.1852	2.9684	3.2574	3.1079	3.0722	3.2615	2.9031	3.0473	3.0525	3.0495	2.9451	3.1973	3.0713	3.054	2.9229	3.2233	3.0977	3.1248	3.1699	3.1147	3.1893	3.575	3.1955	3.1405	3.1339	3.118	3.1337	3.1269
pos_1917	OXYQUINOLINE	pos_1917	C19434	pos	-	-	-	-	-	-	-	-	1.9476	1.0324	1.2175	2.1374	2.0064	1.5512	1.2947	1.4916	2.1182	1.2904	1.6077	1.9596	1.2112	1.112	1.1107	1.4842	1.5301	1.1861	1.3408	1.1829	0.8674	1.6986	1.5826	1.427	1.7359	1.6279	1.7827	1.7906
pos_692	PA(14:0/22:6(4Z,7Z,10Z,13Z,16Z,19Z))	pos_692	-	pos	-	-	-	-	-	Lipids and lipid-like molecules	Glycerophospholipids	Glycerophosphates	3.3445	3.3817	3.3461	3.3509	3.3641	3.3499	3.2126	3.23	3.1835	3.3855	3.3023	3.253	3.0693	3.2478	3.3435	3.3171	3.494	3.2908	3.465	3.6077	3.505	3.7066	3.432	3.5248	3.3479	3.3388	3.3678	3.377
pos_2955	Palmitic amide	pos_2955	-	pos	-	-	-	-	-	Lipids and lipid-like molecules	Fatty Acyls	Fatty amides	3.7253	3.6546	3.6028	3.6275	3.7593	3.8874	3.8797	3.8868	3.7935	3.7873	3.807	3.9183	4.0363	4.0766	4.0208	4.0581	3.9611	4.1853	4.0462	4.1175	4.0034	3.4638	3.6749	3.7884	3.7546	3.8057	3.7665	3.7578
pos_785	Palmitoleamide	pos_785	-	pos	-	-	-	-	-	-	-	-	5.036	4.9882	4.9511	4.9427	4.9843	5.1162	5.1284	5.1006	5.0416	4.9922	5.041	5.1269	5.0681	5.0786	5.0424	5.036	4.9698	5.1368	5.1096	5.1077	5.0587	4.7257	4.9896	5.0404	5.0267	5.053	5.0357	5.0379
pos_4719	Palmitoyl glucuronide	pos_4719	C03033	pos	-	-	map01100;map00040	Metabolism;Metabolism	Global and overview maps;Carbohydrate metabolism	Lipids and lipid-like molecules	Fatty Acyls	Fatty acyl glycosides	3.1644	1.9584	2.1516	3.6244	3.2175	2.8799	2.3052	2.3921	3.4492	2.4755	2.2429	2.9326	1.9704	1.6917	2.4794	2.2811	2.1155	2.2958	2.0941	2.1641	2.1989	2.1421	2.2936	2.1086	2.8543	2.8748	2.8561	2.8609
pos_4899	Palmitoylglycine	pos_4899	-	pos	-	-	-	-	-	Organic acids and derivatives	Carboxylic acids and derivatives	Amino acids, peptides, and analogues	2.2836	2.3503	2.0719	2.1825	2.2109	2.2831	2.3929	2.4273	2.2777	2.1386	2.2486	2.2516	2.2752	2.2755	2.276	2.1794	2.2129	2.455	2.2856	2.238	2.2885	2.7042	2.3422	2.2556	2.2712	2.3034	2.2998	2.2613
neg_3688	Panaquinquecol 6	neg_3688	-	neg	-	-	-	-	-	Lipids and lipid-like molecules	Fatty Acyls	Fatty alcohol esters	0.4006	0.7861	1.3676	0.5835	1.1501	1.7044	0.4371	1.3462	0.9788	1.0943	1.26	1.1467	2.5476	2.2502	1.7569	2.4909	0.4124	1.9015	0.869	0.4352	0.4159	1.3406	0.5759	0.9215	1.6217	1.667	1.5282	1.7203
neg_5443	Panaxydol	neg_5443	-	neg	-	-	-	-	-	Lipids and lipid-like molecules	Fatty Acyls	Fatty alcohols	1.5768	1.6834	1.6284	1.439	1.9511	1.3482	1.5624	1.5516	1.4596	1.4699	1.6641	1.7165	1.6206	1.3646	1.2408	1.8029	1.5132	1.6584	1.2468	1.5104	1.2428	1.4362	1.5975	1.2457	1.5252	1.5698	1.5327	1.4945
pos_6381	Pantothenic Acid	pos_6381	C00864	pos	Vitamins and Cofactors	Vitamins	map01100;map01110;map00770;map00410	Metabolism;Metabolism;Metabolism;Metabolism	Global and overview maps;Global and overview maps;Metabolism of cofactors and vitamins;Metabolism of other amino acids	Organooxygen compounds	Alcohols and polyols	Polyols	3.7572	3.6998	3.7846	3.6383	3.7964	3.7757	3.676	3.7641	3.7063	3.7039	3.7323	3.7742	3.7832	3.6929	3.7895	3.9489	3.7305	3.7966	3.6489	3.6568	3.6435	3.9114	3.64	3.6835	3.7015	3.6917	3.7127	3.716
pos_6379	Pantoyllactone glucoside	pos_6379	-	pos	-	-	-	-	-	Lipids and lipid-like molecules	Fatty Acyls	Fatty acyl glycosides	2.6044	2.4932	2.7778	2.7042	2.7925	2.6206	2.1854	2.0512	2.0782	2.233	2.146	2.0131	0.4429	1.5444	2.6459	1.7775	2.4939	2.595	2.8083	2.8288	2.7917	2.9934	2.8355	2.9802	2.5952	2.5443	2.5658	2.5902
neg_2502	para-hydroxyatorvastatin	neg_2502	-	neg	-	-	-	-	-	Organoheterocyclic compounds	Pyrroles	Substituted pyrroles	3.8783	3.7921	3.8178	4.0717	3.5399	3.9493	3.9406	3.833	3.9705	3.9927	3.8193	3.9949	3.2411	3.5955	3.5397	3.4069	3.689	3.9548	3.8861	4.0642	3.9792	3.9766	3.9749	3.9191	3.8692	3.8771	3.8877	3.8823
neg_5532	Patuletin 3-(2''-apiosylgentiobioside)	neg_5532	-	neg	-	-	-	-	-	Phenylpropanoids and polyketides	Flavonoids	Flavonoid glycosides	2.2009	1.7345	1.646	1.0807	2.1532	1.1221	2.6249	2.5751	2.5914	2.2118	2.652	1.9051	2.5562	2.5962	2.566	2.227	2.4889	1.2329	1.8959	1.2756	2.1893	1.0907	2.1584	1.559	2.6161	2.624	2.6401	2.6512
neg_2446	Patuletin 3-gentiobioside	neg_2446	-	neg	-	-	-	-	-	Phenylpropanoids and polyketides	Flavonoids	Flavonoid glycosides	1.2502	3.0529	1.6016	0.889	3.2314	1.6788	1.0743	2.4309	1.293	1.3318	2.3071	1.5055	2.7946	2.814	1.8855	2.3336	1.1519	1.5003	0.4434	0.9828	1.2054	0.0004	0.867	0.7796	2.4462	2.3892	2.4179	2.2831
pos_188	PC(16:0/0:0)[U]	pos_188	-	pos	-	-	-	-	-	-	-	-	4.9701	4.9619	4.8571	4.9979	4.9757	4.9747	4.7082	4.6323	4.6927	4.7626	4.646	4.6639	4.5878	4.5851	4.5237	4.7952	4.7423	4.7813	4.6012	4.8171	4.7958	4.5972	4.8983	4.8284	4.7931	4.8079	4.8214	4.8334
pos_4263	PC(16:0/20:4(6E,8Z,11Z,14Z)(5OH[S]))	pos_4263	-	pos	-	-	-	-	-	-	-	-	3.4566	3.3695	3.2663	3.5395	3.1966	3.4822	3.2797	3.2664	3.1338	3.4526	3.0801	2.9749	3.4176	3.5076	3.4753	3.5344	3.5461	3.4698	3.3906	3.5588	3.5231	3.1461	3.384	3.3472	3.2685	3.3176	3.2974	3.3243
pos_6160	P-Coumaric acid	pos_6160	C00811	pos	-	-	map01100;map01110;map00130;map00940;map00360;map00350	Metabolism;Metabolism;Metabolism;Metabolism;Metabolism;Metabolism	Global and overview maps;Global and overview maps;Metabolism of cofactors and vitamins;Biosynthesis of other secondary metabolites;Amino acid metabolism;Amino acid metabolism	Phenylpropanoids and polyketides	Cinnamic acids and derivatives	Hydroxycinnamic acids and derivatives	2.6364	2.8301	2.3916	2.6126	2.4964	2.6591	2.5763	2.6701	2.5389	2.6341	2.6132	2.6577	2.7922	2.7718	2.6193	2.6384	2.6497	2.8563	2.5664	2.2245	2.3622	2.3767	2.3062	2.5839	2.5447	2.4215	2.3925	2.2887
neg_6811	P-Cresol glucuronide	neg_6811	-	neg	-	-	-	-	-	Organic oxygen compounds	Organooxygen compounds	Carbohydrates and carbohydrate conjugates	2.1112	1.994	2.172	2.296	1.9743	2.6131	2.5854	2.8033	2.7598	2.8316	2.5305	2.9331	2.3865	2.2927	2.5186	3.1006	2.7528	2.8801	3.0001	3.0269	2.9588	3.1831	3.0236	2.9101	2.7193	2.7375	2.7458	2.764
pos_2940	PE(18:1(9Z)/0:0)	pos_2940	-	pos	-	-	-	-	-	-	-	-	3.0172	3.0144	2.7321	3.208	2.8716	2.7118	2.7647	2.6849	2.9835	2.3783	2.6925	2.722	2.6367	2.4388	2.6853	3.1425	2.8729	2.7437	2.7343	2.8239	2.8679	2.5139	3.0021	2.7498	2.9013	2.854	2.886	2.8526
neg_4340	PE(18:3(9Z,12Z,15Z)/18:2(9Z,12Z))	neg_4340	-	neg	-	-	-	-	-	Lipids and lipid-like molecules	Glycerophospholipids	Glycerophosphoethanolamines	3.0826	3.4325	3.2666	2.6315	3.7393	3.1244	2.8847	3.0979	2.9652	2.7363	3.1437	3.0707	3.715	3.59	3.3244	3.6338	3.1139	2.8494	2.5377	2.2481	2.2795	1.8473	2.5032	2.3871	3.2744	3.3433	3.2433	3.2705
pos_4949	Pectenotoxin 1	pos_4949	C16871	pos	-	-	-	-	-	Phenylpropanoids and polyketides	Macrolides and analogues	Pectenotoxins and derivatives	4.006	3.9897	4.0439	4.0122	3.9209	3.9801	4.1193	4.0964	4.1192	4.0301	4.1504	3.9472	3.9693	4.0952	4.0538	3.902	3.9345	4.0889	4.0019	3.9667	4.0476	4.1525	4.2171	4.2063	4.1447	4.1317	4.1336	4.1371
pos_5067	Pectenotoxin 2	pos_5067	C20012	pos	-	-	-	-	-	Phenylpropanoids and polyketides	Macrolides and analogues	Pectenotoxins and derivatives	2.0305	1.2134	1.8558	1.8536	1.7193	1.9645	1.7064	1.7307	1.324	2.3753	1.6232	1.7001	1.7917	1.7452	2.0609	2.3578	2.3556	2.0808	1.4242	1.6827	1.4738	1.3254	0.9346	0.8177	1.6165	1.4149	1.4462	1.6424
neg_5348	Pectenotoxin 3	neg_5348	-	neg	-	-	-	-	-	Phenylpropanoids and polyketides	Macrolides and analogues	Pectenotoxins and derivatives	1.9816	1.7272	2.2834	2.2819	2.2349	2.6292	2.161	2.6316	2.4519	2.7769	2.4025	2.5522	3.1083	2.8839	2.6117	2.7831	2.2251	2.7036	2.4986	2.4534	2.4713	2.5267	2.3958	2.5335	2.4637	2.4592	2.3329	2.3806
pos_3257	PE-NMe2(11M5/9D3)	pos_3257	-	pos	-	-	-	-	-	Lipids and lipid-like molecules	Glycerophospholipids	Glycerophosphoethanolamines	4.1851	3.9001	3.9957	4.3205	3.8088	4.2967	4.0871	3.8326	3.934	3.9591	3.6765	3.6834	3.9169	4.1015	3.9839	3.8143	4.1954	4.2273	3.7018	3.8217	3.9956	3.1674	4.0802	4.0423	3.8897	3.9033	3.8443	3.9071
pos_5328	Pentadecanoylglycine	pos_5328	-	pos	-	-	-	-	-	Organic acids and derivatives	Carboxylic acids and derivatives	Amino acids, peptides, and analogues	2.2147	2.1196	2.4719	2.0382	2.432	1.9219	1.8046	1.5152	1.3263	1.2347	1.7553	0.7732	1.9186	2.0932	2.0769	1.7804	1.9965	2.1423	1.7556	1.6733	1.5699	0.8492	1.5518	1.7917	1.889	1.8348	1.9128	1.9243
pos_2268	Pentigetide	pos_2268	-	pos	-	-	-	-	-	Organic acids and derivatives	Carboxylic acids and derivatives	Amino acids, peptides, and analogues	3.6309	3.3987	3.5058	3.6077	3.1134	3.4548	3.5057	3.3708	3.4202	3.4738	3.3731	3.3698	2.8194	3.1835	3.3342	3.1421	3.4349	3.438	3.537	3.573	3.5667	3.757	3.6115	3.5621	3.3994	3.4387	3.4483	3.4141
pos_5901	Peonidin 3-O-glucoside	pos_5901	C12141	pos	-	-	map00942	Metabolism	Biosynthesis of other secondary metabolites	Phenylpropanoids and polyketides	Flavonoids	Flavonoid glycosides	3.5342	3.2299	3.5947	3.4215	3.2031	3.408	3.3608	3.1326	3.2261	3.2842	3.2638	3.0851	2.8032	3.1785	3.1794	2.9375	3.3685	3.4966	3.4485	3.435	3.5317	3.7547	3.5613	3.6151	3.3544	3.3859	3.3849	3.403
pos_6025	Perillanin	pos_6025	-	pos	-	-	-	-	-	Phenylpropanoids and polyketides	Flavonoids	Flavonoid glycosides	2.7417	2.826	2.9609	2.7517	2.6935	2.822	2.9371	2.8172	2.6893	2.783	2.8026	2.4912	1.2571	1.2568	2.9429	3.0978	3.42	2.5928	4.0418	3.5751	3.8418	3.9383	3.8156	3.7404	3.1294	3.1715	3.1743	3.1698
pos_5898	Petunidin 3-glucoside	pos_5898	C12139	pos	-	-	map00942	Metabolism	Biosynthesis of other secondary metabolites	Phenylpropanoids and polyketides	Flavonoids	Flavonoid glycosides	3.5784	3.3392	3.6544	3.2336	3.4766	3.5742	3.766	3.9225	3.8012	3.9782	3.834	4.0336	3.6577	3.4357	3.5889	3.5732	3.5422	3.3858	3.3654	3.195	3.3123	3.7557	3.3573	3.29	3.6914	3.7076	3.6863	3.6814
neg_3782	PG(16:0/0:0)[U]	neg_3782	-	neg	-	-	-	-	-	-	-	-	3.659	3.7434	3.5617	3.6061	3.79	3.3551	3.6438	3.525	3.5534	3.2609	3.7025	3.2895	3.681	3.6496	3.4457	3.4865	3.2753	3.3463	3.1812	3.2712	3.2449	3.1397	3.3277	3.3543	3.4785	3.5074	3.543	3.524
pos_3494	PG(i-12:0/a-17:0)	pos_3494	-	pos	-	-	-	-	-	Lipids and lipid-like molecules	Glycerophospholipids	Glycerophosphoglycerols	2.3346	2.3898	2.3941	2.4292	2.3941	2.5464	2.4624	2.4681	2.4967	2.4837	2.3394	2.3293	2.4621	2.3633	2.4307	1.9174	1.9207	2.4431	2.2314	2.1208	2.4789	2.6269	2.4069	2.3839	2.4583	2.4218	2.4683	2.3759
pos_4778	PGE3 1,15-lactone	pos_4778	-	pos	-	-	-	-	-	-	-	-	1.3915	1.8396	1.6946	1.1523	2.0552	1.5637	1.9824	1.841	1.7979	1.7708	1.9934	1.6681	1.9383	1.0819	1.7938	1.8323	1.6473	1.6516	1.2775	1.8542	1.6504	1.5528	1.6902	1.7971	1.8067	1.6084	1.7245	1.7503
neg_3894	PGP(a-13:0/a-25:0)	neg_3894	-	neg	-	-	-	-	-	Lipids and lipid-like molecules	Glycerophospholipids	Glycerophosphoglycerophosphates	2.256	2.1956	2.2743	2.3113	1.9034	2.2636	2.4718	2.3553	2.4346	2.2931	2.3506	2.435	2.1876	2.2771	2.5203	2.3927	2.5927	2.3218	2.4362	2.3395	2.4534	1.5452	2.5857	2.4323	2.5931	2.4236	2.4425	2.3961
pos_1800	PHENACYLAMINE	pos_1800	-	pos	-	-	-	-	-	Benzenoids	Benzene and substituted derivatives	Acetophenones	3.4332	3.3577	3.4314	3.3338	3.6531	3.3101	2.9465	2.9571	3.056	2.9841	3.1713	3.2309	3.0737	2.9662	3.0087	2.8772	2.5361	3.1778	2.9169	2.8157	2.8749	3.5161	2.8795	2.6581	3.201	3.194	3.1971	3.1819
pos_2061	Phenethyl 6-galloylglucoside	pos_2061	-	pos	-	-	-	-	-	Benzenoids	Benzene and substituted derivatives	Benzoic acids and derivatives	2.1085	1.93	2.123	2.3453	1.8995	2.4678	2.2554	2.4949	2.3884	2.5183	2.3102	2.4739	1.5829	1.0637	1.9531	2.2952	2.3716	2.2592	2.1698	2.2849	1.9694	2.5788	2.2995	2.3902	2.2058	2.3433	2.1669	2.1956
neg_6637	Phenethyl rutinoside	neg_6637	-	neg	-	-	-	-	-	Organooxygen compounds	Carbohydrates and carbohydrate conjugates	Glycosyl compounds	2.614	2.4893	2.4501	2.5801	2.152	2.5262	1.6392	1.6895	1.6003	2.066	1.5961	1.8071	2.7471	2.9663	3.0518	2.5779	2.7722	3.3685	3.5214	3.6496	3.4689	3.5393	3.5278	3.4045	3.0944	3.0729	3.0593	3.0566
neg_6880	Phenylethyl primeveroside	neg_6880	-	neg	-	-	-	-	-	Organooxygen compounds	Carbohydrates and carbohydrate conjugates	Glycosyl compounds	2.4585	2.319	2.1987	2.46	2.0777	2.4676	2.4917	2.5286	2.7736	2.6186	2.4584	2.422	3.3252	3.5275	3.3377	3.4508	3.5815	3.9613	3.6338	3.8926	3.5822	3.7425	3.7115	3.6372	3.5597	3.5476	3.5645	3.5602
neg_13	Phloridzin	neg_13	C01604	neg	-	-	-	-	-	Phenylpropanoids and polyketides	Flavonoids	Flavonoid glycosides	5.211	5.0928	4.9751	4.9732	5.0957	4.7702	4.8997	4.8855	4.9738	4.7336	4.9739	4.6047	5.1894	5.3122	5.2584	4.9852	5.1341	5.0779	4.9274	4.7894	4.9608	4.8894	4.9463	4.9343	5.0544	5.0832	5.0864	5.0897
neg_7161	Phlorisobutyrophenone 2-glucoside	neg_7161	-	neg	-	-	-	-	-	Organic oxygen compounds	Organooxygen compounds	Carbohydrates and carbohydrate conjugates	2.5885	2.1365	2.5427	2.7317	2.01	2.9223	3.3508	3.3746	3.508	3.5653	3.3202	3.5159	2.389	2.747	2.8921	3.1408	3.1933	3.5061	3.1261	3.3786	3.1626	3.2758	3.2306	3.1674	3.2128	3.1134	3.1231	3.1055
neg_2336	Phthalic acid	neg_2336	C01606	neg	-	-	map01100;map02010	Metabolism;Environmental Information Processing	Global and overview maps;Membrane transport	Benzenoids	Benzene and substituted derivatives	Benzoic acids and derivatives	2.2184	2.2269	2.3846	2.4318	2.1667	2.5411	2.3706	2.3297	2.32	2.3118	2.4054	2.397	2.0088	1.8722	2.1503	2.4108	1.9057	2.3701	2.4696	2.3346	2.5877	2.5606	2.5321	2.516	2.3269	2.3913	2.4099	2.4498
pos_1384	Physalin M	pos_1384	-	pos	-	-	-	-	-	Lipids and lipid-like molecules	Steroids and steroid derivatives	Physalins and derivatives	3.7907	3.5729	3.7255	3.8215	3.142	3.6467	3.8712	3.6796	3.7556	3.79	3.7342	3.7715	2.9373	3.3929	3.3777	3.3545	3.5852	3.7466	3.6453	3.7103	3.587	3.7451	3.7257	3.6969	3.6679	3.6418	3.6657	3.6686
neg_3846	Physapubescin	neg_3846	-	neg	-	-	-	-	-	Lipids and lipid-like molecules	Steroids and steroid derivatives	Steroid esters	2.8976	2.6024	2.6121	2.8908	2.7043	2.5673	2.4672	2.1619	2.0973	1.9624	2.3368	2.098	1.8105	1.8694	2.1238	2.2444	2.2784	2.329	2.1253	2.3292	2.325	2.3228	2.519	2.2452	2.5392	2.5039	2.5816	2.5303
pos_4937	Phytosphingosine	pos_4937	C12144	pos	-	-	map00600;map01100	Metabolism;Metabolism	Lipid metabolism;Global and overview maps	Organic nitrogen compounds	Organonitrogen compounds	Amines	3.2597	3.3824	3.3128	3.308	3.5637	3.3812	3.2298	3.2766	3.2632	3.3052	3.2799	3.1508	3.5796	3.3123	3.4788	3.4756	3.2639	3.3609	3.0932	3.1382	3.1532	2.2528	3.1917	3.2369	3.3451	3.306	3.3016	3.3146
neg_3690	PI(22:3(10Z,13Z,16Z)/18:3(9Z,12Z,15Z))	neg_3690	C00626	neg	-	-	-	-	-	Lipids and lipid-like molecules	Glycerophospholipids	Glycerophosphoinositols	3.0812	2.8512	3.0728	3.0851	2.998	3.3032	2.8723	3.2795	2.9658	3.3427	3.0016	3.1184	3.5648	3.4391	3.2607	3.365	2.7461	3.2895	2.8333	3.1055	2.8353	2.8783	2.9684	2.95	3.2228	3.2078	3.2285	3.197
pos_5483	Pinostilbenoside	pos_5483	-	pos	-	-	-	-	-	Phenylpropanoids and polyketides	Stilbenes	Stilbene glycosides	1.8814	1.8056	1.53	2.0686	0.8613	1.5587	1.5145	1.5858	0.8306	1.0705	1.4806	0.812	1.0615	0.8811	1.8999	1.4115	1.5048	0.8272	1.8072	1.2348	1.6884	2.131	1.3294	1.0754	1.5782	1.4518	1.5421	1.5882
pos_2374	Pisumionoside	pos_2374	-	pos	-	-	-	-	-	Lipids and lipid-like molecules	Prenol lipids	Terpene glycosides	3.1172	3.0763	2.9339	3.2168	2.58	2.9777	2.9747	2.8412	2.9181	2.8664	2.9528	2.7693	2.0291	2.4241	2.9832	2.9913	2.7063	2.7791	2.8631	2.7973	2.8464	3.0761	2.8658	2.8809	2.9866	2.9436	2.9735	2.9694
neg_990	Pitheduloside I	neg_990	-	neg	-	-	-	-	-	Lipids and lipid-like molecules	Prenol lipids	Triterpenoids	3.0141	1.4709	3.0723	2.3285	2.2988	1.9109	2.7352	2.3943	2.6934	2.0208	2.8177	1.9331	1.7579	2.8678	2.8715	2.5073	3.1645	2.7022	3.0975	2.7783	3.0235	2.4571	2.9638	3.182	2.7381	2.822	2.8038	2.7125
pos_2397	P-Mentha-1,3,5,8-tetraene	pos_2397	-	pos	-	-	-	-	-	Benzenoids	Benzene and substituted derivatives	Phenylpropenes	1.9966	2.0643	2.0893	2.1343	1.882	2.2804	2.5884	2.4658	2.5203	2.6615	2.5115	2.5535	2.0957	2.1626	2.3398	2.3515	2.578	2.4798	2.4926	2.6301	2.5509	2.938	2.4917	2.4442	2.455	2.3731	2.3911	2.3781
pos_4897	P-Menthan-1-ol	pos_4897	-	pos	-	-	-	-	-	Lipids and lipid-like molecules	Prenol lipids	Monoterpenoids	1.8576	1.8217	1.8195	1.9592	1.8514	2.1497	2.1674	1.8853	1.8247	1.9001	2.0125	1.9584	1.9999	1.8462	2.021	1.7162	1.7627	2.0763	1.826	1.9086	2.1182	2.3178	1.9989	1.7921	1.9668	1.9602	1.9576	1.9995
pos_6072	P-Methoxycinnamic acid ethyl ester	pos_6072	C10476	pos	-	-	-	-	-	-	-	-	2.8706	2.8852	2.9259	2.95	2.8359	3.0239	2.7914	2.838	2.7792	2.9324	2.75	2.8955	2.7296	2.7323	2.658	2.9027	2.7743	3.0608	2.979	3.0735	3.0037	3.2013	3.0002	2.9623	2.8804	2.9174	2.9127	2.9298
pos_268	Pomonic acid	pos_268	-	pos	-	-	-	-	-	Lipids and lipid-like molecules	Prenol lipids	Triterpenoids	5.3116	5.3403	5.3757	5.3205	5.2782	5.3173	5.1932	5.1761	5.1494	5.1765	5.1883	5.159	4.8163	4.8345	4.8705	4.8116	4.8781	4.8255	4.8783	4.8165	4.8733	4.9651	5.267	5.2903	5.2854	5.2233	5.2183	5.2463
pos_1502	Procyanidin B2	pos_1502	C17639	pos	-	-	-	-	-	Phenylpropanoids and polyketides	Flavonoids	Biflavonoids and polyflavonoids	5.523	5.236	5.3529	5.4933	4.8608	5.4377	5.5134	5.4151	5.4888	5.4584	5.3817	5.5491	4.6984	4.9488	5.3624	5.1469	5.569	5.2476	5.3331	5.0904	5.3259	5.527	5.4076	5.3582	5.3306	5.3381	5.3311	5.3302
neg_450	Procyanidin C1	neg_450	C17624	neg	-	-	-	-	-	Phenylpropanoids and polyketides	Flavonoids	Biflavonoids and polyflavonoids	5.2593	4.8312	5.1661	5.2926	4.387	5.2335	5.3232	5.1573	5.3424	5.2622	5.2045	5.3356	4.4605	4.7803	5.0934	4.8499	5.2713	5.295	5.267	5.152	5.3114	5.1794	5.262	5.2444	5.1289	5.1103	5.1028	5.0911
neg_3487	Prolyl-Threonine	neg_3487	-	neg	-	-	-	-	-	Organic acids and derivatives	Carboxylic acids and derivatives	Amino acids, peptides, and analogues	2.0701	2.8951	2.0623	0.5963	3.4327	1.7085	1.1588	1.516	0.8684	0.6052	1.8079	0.9512	2.3264	1.8074	1.6278	2.0885	1.3383	1.4137	0.8657	0.9045	1.0518	0.5996	1.3142	1.6599	2.3098	2.2826	2.3758	2.2865
pos_2688	Propylene glycol alginate	pos_2688	-	pos	-	-	-	-	-	Organic oxygen compounds	Organooxygen compounds	Carbohydrates and carbohydrate conjugates	1.7612	1.7859	1.8969	2.6868	1.8368	1.7595	1.2819	1.7678	2.4325	1.0862	1.6341	1.0899	1.5696	1.5827	1.2802	1.2505	0.88	1.2072	2.1412	1.983	2.0342	2.0611	2.3373	2.6057	1.8404	1.556	1.754	1.6238
pos_2097	Prunus inhibitor b	pos_2097	-	pos	-	-	-	-	-	Phenylpropanoids and polyketides	Flavonoids	Biflavonoids and polyflavonoids	3.2964	3.1036	3.2784	3.4164	2.885	2.9873	3.0036	2.6291	2.8213	2.5095	2.7866	2.4489	2.8997	2.7841	2.7529	2.6346	3.0294	2.4381	2.9953	2.6689	2.933	3.1546	3.3084	3.4667	3.1078	3.0788	3.1869	3.1104
neg_4028	PS(15:0/16:0)	neg_4028	-	neg	-	-	-	-	-	Lipids and lipid-like molecules	Glycerophospholipids	Glycerophosphoserines	3.1091	3.4975	3.4075	2.7573	3.8113	3.2351	2.9439	3.1614	3.0426	2.7319	3.1566	3.1154	3.7217	3.6872	3.3382	3.7189	3.1729	3.062	2.6139	2.5209	2.4873	1.9359	2.5748	2.493	3.2683	3.399	3.294	3.2859
pos_4506	PS(15:0/16:1(9Z))	pos_4506	-	pos	-	-	-	-	-	Lipids and lipid-like molecules	Glycerophospholipids	Glycerophosphoserines	1.8777	2.1054	2.3739	2.4458	1.9045	2.5458	1.7374	1.9691	1.6111	2.2472	1.6317	1.6924	2.6547	2.5818	2.3131	2.2032	1.8902	2.21	1.4112	2.036	1.9164	1.5992	1.8772	2.2103	2.306	2.2874	2.429	2.3353
pos_2943	PS(16:0/22:4(7Z,10Z,13Z,16Z))	pos_2943	-	pos	-	-	-	-	-	Lipids and lipid-like molecules	Glycerophospholipids	Glycerophosphoserines	2.6571	2.5079	2.7916	2.884	2.6049	2.8937	2.6912	2.892	2.6444	3.366	2.7244	2.2571	2.6359	2.7937	2.6995	2.4726	2.7827	2.5961	2.444	2.5162	2.5557	2.6738	2.4822	2.6394	2.7838	2.7512	2.6635	2.7403
pos_4417	PS(16:1(9Z)/20:4(8Z,11Z,14Z,17Z))	pos_4417	-	pos	-	-	-	-	-	Lipids and lipid-like molecules	Glycerophospholipids	Glycerophosphoserines	3.7714	3.7509	3.7925	3.3	3.2555	2.9888	3.494	3.4499	3.5236	3.5444	3.6341	2.9171	2.8526	3.0024	3.8372	3.0041	3.6985	2.9086	3.2435	3.1276	3.2318	1.1617	3.367	3.5505	3.5927	3.6448	3.6169	3.6281
pos_4582	PS(18:0/20:4(8Z,11Z,14Z,17Z))	pos_4582	C02737	pos	Lipids	Phospholipids	map01100;map00564;map01110;map00260	Metabolism;Metabolism;Metabolism;Metabolism	Global and overview maps;Lipid metabolism;Global and overview maps;Amino acid metabolism	Lipids and lipid-like molecules	Glycerophospholipids	Glycerophosphoserines	1.8126	1.3951	1.8811	1.9733	1.4869	2.1043	1.6522	2.1468	1.8148	2.6081	1.7436	1.2534	2.1989	2.0464	2.049	2.3721	1.9469	1.6843	1.925	1.5877	1.8436	1.9426	1.148	1.3944	2.0963	2.0468	2.0291	1.8868
neg_3562	PS(18:2(9Z,12Z)/14:1(9Z))	neg_3562	-	neg	-	-	-	-	-	Lipids and lipid-like molecules	Glycerophospholipids	Glycerophosphoserines	3.5072	3.3249	3.7145	3.4628	3.7351	3.5799	3.4397	3.5525	3.5067	3.5823	3.6072	3.4191	3.6888	3.5805	3.3997	3.7131	3.4259	3.4165	3.2312	3.3116	3.2345	3.0213	3.2317	3.3219	3.5056	3.5166	3.5017	3.5082
pos_4527	PS(18:2(9Z,12Z)/20:1(11Z))	pos_4527	-	pos	-	-	-	-	-	Lipids and lipid-like molecules	Glycerophospholipids	Glycerophosphoserines	2.2791	2.0985	2.3876	2.4018	2.2663	2.4216	2.1454	2.5965	2.1718	2.8936	2.3844	1.7896	2.4123	2.5629	2.3057	2.351	2.4579	2.2023	2.018	2.2814	1.9856	2.1664	2.0464	2.2726	2.3543	2.4584	2.3595	2.3678
neg_3430	PS(18:3(6Z,9Z,12Z)/20:1(11Z))	neg_3430	-	neg	-	-	-	-	-	Lipids and lipid-like molecules	Glycerophospholipids	Glycerophosphoserines	1.576	2.294	0.9569	1.3899	2.7889	1.1069	0.566	1.3463	1.0836	1.0457	1.1382	0.0003	1.2922	0.0002	0.535	1.5864	0.0002	1.1177	0.0002	0.5858	0.0022	0.0002	0.0289	0.1807	1.3273	1.4987	1.3867	1.4447
pos_4568	PS(18:3(6Z,9Z,12Z)/20:5(5Z,8Z,11Z,14Z,17Z))	pos_4568	-	pos	-	-	-	-	-	Lipids and lipid-like molecules	Glycerophospholipids	Glycerophosphoserines	1.2973	2.7275	2.3571	1.0722	2.2514	1.9532	1.4809	2.7816	2.405	3.1106	2.2304	1.8786	1.906	0.9245	2.2174	2.3757	1.3017	2.0513	1.7389	1.908	1.8458	1.2739	1.4715	1.5789	2.1521	2.2938	2.2965	2.2789
neg_5453	PS(DiMe(9,3)/DiMe(9,5))	neg_5453	-	neg	-	-	-	-	-	Lipids and lipid-like molecules	Glycerophospholipids	Glycerophosphoserines	2.0312	1.8487	2.3831	1.7712	0.3298	2.1335	2.6038	2.4316	2.4591	2.5475	2.5931	2.629	2.4413	1.8123	2.6498	2.0406	2.6117	3.0298	2.4429	2.4536	2.2894	2.3561	2.3911	2.4663	2.2187	2.313	2.2976	2.3229
neg_4875	PS(MonoMe(11,3)/MonoMe(11,5))	neg_4875	-	neg	-	-	-	-	-	Lipids and lipid-like molecules	Glycerophospholipids	Glycerophosphoserines	3.1269	2.9725	3.1174	3.2231	2.858	3.3555	2.8322	3.0551	2.8125	3.1847	2.8724	2.8329	3.4863	3.3642	3.2225	3.2856	2.8025	3.2947	2.9761	3.3091	3.0705	2.7971	3.1436	3.1942	3.2459	3.2458	3.2236	3.2225
neg_7373	P-Salicylic acid	neg_7373	C00156	neg	-	-	map01100;map00130;map01110;map00360	Metabolism;Metabolism;Metabolism;Metabolism	Global and overview maps;Metabolism of cofactors and vitamins;Global and overview maps;Amino acid metabolism	Benzenoids	Benzene and substituted derivatives	Benzoic acids and derivatives	0.9639	1.0814	1.384	1.1813	0.7373	1.4701	1.6449	1.7173	1.6265	1.7508	1.6964	1.7513	0.6527	1.5171	1.3299	1.5612	1.2456	1.5382	1.5651	1.6139	1.6529	2.0545	1.5939	1.6185	1.5553	1.5782	1.5924	1.6398
pos_6032	Ptelatoside B	pos_6032	-	pos	-	-	-	-	-	Organic oxygen compounds	Organooxygen compounds	Carbohydrates and carbohydrate conjugates	3.4499	3.1007	2.8034	2.7845	3.1554	2.3106	2.5709	2.5477	3.0014	2.5134	2.7935	2.3356	3.798	4.0523	3.6345	3.2716	3.2702	2.6899	2.94	2.3733	2.9572	3.1513	2.7784	2.7203	3.1451	3.1276	3.1443	3.1349
neg_6682	Pyridinoline	neg_6682	-	neg	-	-	-	-	-	Organic acids and derivatives	Carboxylic acids and derivatives	Amino acids, peptides, and analogues	2.4212	2.0653	2.62	1.8716	2.0192	2.3268	1.0883	0.9681	1.29	1.9381	0.7551	2.0541	0.6512	1.6307	1.9927	2.4963	2.6907	2.3576	2.8481	2.7713	2.7742	2.7303	2.4662	2.72	2.2446	2.1221	2.2313	2.2674
neg_1904	Pyroglutamic acid	neg_1904	C01879;C02237	neg	Peptides;-	Amino acids;-	map00480	Metabolism	Metabolism of other amino acids	Organic acids and derivatives	Carboxylic acids and derivatives	Amino acids, peptides, and analogues	2.4656	2.611	2.3643	2.7816	2.6378	2.7889	2.6337	2.8888	2.9184	2.858	2.5577	3.1432	2.0324	2.0353	2.1526	2.5045	2.3618	2.605	1.9819	2.1471	2.0243	2.2522	2.3278	1.3533	2.5886	2.6586	2.708	2.6658
neg_6379	Quassinol	neg_6379	-	neg	-	-	-	-	-	Lipids and lipid-like molecules	Prenol lipids	Terpene lactones	2.8758	2.7074	2.8152	2.9803	2.6118	2.8811	2.8899	2.7337	2.8836	2.9015	2.7962	2.8558	2.1238	2.5557	2.5099	2.4292	2.9072	2.8938	3.0965	3.1746	3.1626	3.085	3.1821	3.1724	2.9071	2.8601	2.9272	2.9187
pos_5533	Quercetin 3-(3'',6''-di-p-coumarylglucoside)	pos_5533	-	pos	-	-	-	-	-	Phenylpropanoids and polyketides	Flavonoids	Flavonoid glycosides	3.2877	2.8526	2.8492	2.6829	3.0088	0.8859	2.957	2.3473	2.692	1.9925	2.9815	2.3738	2.9955	2.9734	3.2583	2.8044	3.2644	2.1388	3.4014	2.8999	3.4369	3.3135	3.2625	3.2094	2.9905	3.0193	3.0647	3.0369
neg_6488	Quercetin 3-(6''-acetylglucoside)	neg_6488	-	neg	-	-	-	-	-	Phenylpropanoids and polyketides	Flavonoids	Flavonoid glycosides	3.243	3.515	3.3076	3.2407	3.5661	3.2762	3.1728	3.3052	3.0995	3.2181	3.1518	3.1484	3.5519	3.703	3.3952	3.3861	3.5411	3.3042	2.8956	2.7648	2.905	3.1988	3.0932	2.8459	3.4232	3.3856	3.404	3.3255
neg_6489	Quercetin 3-(6''-malonylgalactoside)	neg_6489	-	neg	-	-	-	-	-	-	-	-	3.8021	4.009	3.8192	3.8202	4.0627	3.8525	3.7053	3.8013	3.639	3.7459	3.6747	3.7334	4.0445	4.1084	3.8716	3.913	3.9996	3.7702	3.453	3.3219	3.3834	3.6434	3.56	3.3439	3.8928	3.8857	3.9254	3.8864
neg_6448	Quercetin 3-arabinoside	neg_6448	-	neg	-	-	-	-	-	Phenylpropanoids and polyketides	Flavonoids	Flavonoid glycosides	4.7586	4.6092	4.7577	4.7428	4.592	4.7902	4.7847	4.8897	4.8076	4.8604	4.807	4.8346	4.8763	4.9	4.9493	4.7054	4.9001	4.9382	4.8814	4.8394	4.8808	4.8774	4.9318	4.8998	4.8178	4.8382	4.8384	4.8282
neg_78	Quercetin 3-O-glucoside	neg_78	C05623	neg	-	-	map01100;map01110;map00944	Metabolism;Metabolism;Metabolism	Global and overview maps;Global and overview maps;Biosynthesis of other secondary metabolites	Phenylpropanoids and polyketides	Flavonoids	Flavonoid glycosides	5.1527	5.148	5.1541	5.1814	5.0741	5.296	5.212	5.2462	5.2183	5.2541	5.1962	5.3015	5.2234	5.2428	5.2164	5.1934	5.2012	5.2737	5.1842	5.1872	5.1718	5.1869	5.2262	5.1718	5.2016	5.2254	5.2168	5.2146
neg_2561	Quercetin 3-O-glucosyl-rutinoside	neg_2561	-	neg	-	-	-	-	-	Phenylpropanoids and polyketides	Flavonoids	Flavonoid glycosides	1.6981	1.3388	1.1376	1.5786	1.8352	1.0921	3.0738	2.9753	2.9931	2.6733	3.0976	3.0142	3.8312	3.8147	3.4325	3.4228	1.035	2.9684	1.0453	1.3763	1.0403	1.0609	1.2776	1.2336	2.8915	2.9241	2.9194	2.9861
neg_9	Quercitrin	neg_9	C01750	neg	-	-	map00944	Metabolism	Biosynthesis of other secondary metabolites	Phenylpropanoids and polyketides	Flavonoids	Flavonoid glycosides	5.1675	5.3449	5.1433	5.3018	5.3057	5.3631	5.4087	5.4994	5.4744	5.5173	5.4513	5.5157	5.4311	5.399	5.3139	5.3613	5.251	5.3853	5.2477	5.3158	5.2396	5.3022	5.2878	5.2233	5.3675	5.4007	5.3931	5.3943
pos_6378	Queuine	pos_6378	C01449	pos	-	-	-	-	-	Organoheterocyclic compounds	Pyrrolopyrimidines	Pyrrolo[2,3-d]pyrimidines	3.0974	3.1347	3.3958	3.0295	3.4365	3.1171	2.868	2.7817	2.8053	2.8154	2.8427	2.8815	2.7741	2.8739	2.8653	2.8651	2.8282	2.9905	3.7653	3.7547	3.7891	3.9497	3.6876	3.819	3.2895	3.2598	3.27	3.2788
pos_4829	Quillaic acid 3-[galactosyl-(1->2)-glucuronide]	pos_4829	-	pos	-	-	-	-	-	Lipids and lipid-like molecules	Prenol lipids	Terpene glycosides	3.8539	3.9907	4.0633	3.7435	3.5276	3.8317	3.4635	3.1129	2.814	3.1128	3.3489	3.1848	2.3012	2.301	3.6512	3.9234	4.2772	3.0692	4.2527	3.9903	4.17	4.4389	3.7882	3.8814	3.6001	3.6977	3.6718	3.6768
neg_7653	Raffinose	neg_7653	C00492	neg	-	-	map02010;map00052	Environmental Information Processing;Metabolism	Membrane transport;Carbohydrate metabolism	Organic oxygen compounds	Organooxygen compounds	Carbohydrates and carbohydrate conjugates	3.2312	3.5519	3.4003	3.3813	3.4953	3.1074	2.862	2.8792	2.7053	2.5652	3.006	2.6224	3.2306	3.2044	2.9446	2.8193	2.5168	2.9845	3.0211	3.0951	3.0824	2.7726	3.0196	3.1822	3.1004	3.1203	3.1461	3.1468
pos_542	Retrocalamin	pos_542	-	pos	-	-	-	-	-	Organoheterocyclic compounds	Naphthopyrans	-	2.9828	2.9004	2.9047	3.1582	2.489	2.9765	2.8026	2.6017	2.7477	2.9248	2.7449	2.8102	2.3203	2.7157	2.49	2.3917	2.9813	3.1024	3.2942	3.4119	3.3578	3.5434	3.1692	3.168	2.8135	2.8812	2.864	2.8296
pos_541	Riesling acetal	pos_541	-	pos	-	-	-	-	-	Organoheterocyclic compounds	Tetrahydrofurans	-	2.7478	2.3733	2.7485	2.6474	2.4982	2.7161	1.9858	1.2789	1.8806	1.2496	1.8725	1.8888	2.109	2.3009	2.1702	2.5435	2.8011	2.7199	2.6373	2.6381	2.5191	3.0139	2.5087	2.6028	2.367	2.4394	2.2191	2.3886
neg_5885	Rifabutin	neg_5885	C07235	neg	-	-	-	-	-	-	-	-	1.6072	2.1417	2.2729	2.8463	2.1527	3.1943	3.2079	3.5736	3.5145	3.7923	3.3093	3.3403	3.1316	2.9834	3.1378	2.9632	2.8107	3.2838	3.2883	3.4362	3.1268	2.5641	3.2644	3.1256	2.8752	2.892	2.9158	2.9222
neg_6003	Rigin	neg_6003	-	neg	-	-	-	-	-	Organic acids and derivatives	Carboxylic acids and derivatives	Amino acids, peptides, and analogues	3.9141	4.007	3.9029	3.9077	4.2455	3.878	4.2027	4.1124	4.1852	4.1002	4.2155	4.1115	3.2971	3.2213	4.1334	3.8989	4.3376	3.6816	4.5012	4.4293	4.5307	4.5696	4.503	4.5292	4.2401	4.2603	4.267	4.2858
pos_5254	Rishitin	pos_5254	C09715	pos	-	-	-	-	-	Organooxygen compounds	Alcohols and polyols	Polyols	2.0687	1.9913	2.206	2.125	2.1702	2.0493	1.9124	1.6622	1.8168	1.7117	1.8836	1.6132	1.5746	1.3895	1.4884	1.2574	0.83	1.3765	1.3733	1.0575	0.944	1.6117	2.0955	2.0832	1.9418	1.9166	1.986	1.886
pos_6438	Rubroskyrin	pos_6438	-	pos	-	-	-	-	-	Benzenoids	Anthracenes	Anthraquinones	3.0247	2.7913	2.9176	3.1825	2.034	3.2261	3.064	3.1228	3.2051	3.1843	2.998	3.0978	2.4804	2.2288	2.7036	3.2618	3.3193	2.9199	2.9066	2.8963	2.9892	3.3998	2.922	2.8416	2.9912	2.9814	2.9905	2.9827
pos_6026	Rutin	pos_6026	C05625	pos	-	-	map01100;map01110;map00944	Metabolism;Metabolism;Metabolism	Global and overview maps;Global and overview maps;Biosynthesis of other secondary metabolites	Phenylpropanoids and polyketides	Flavonoids	Flavonoid glycosides	5.1754	5.2682	5.2955	5.0127	5.1797	5.0965	5.2454	5.3263	5.0862	5.3243	5.3342	5.2292	5.2147	5.1669	5.0905	5.1177	5.3306	5.0477	5.0043	4.7614	4.8787	4.9743	4.9486	4.9028	5.1155	5.1571	5.1489	5.1975
neg_5505	S-(11-OH-9-deoxy-delta9,12-PGD2)-glutathione	neg_5505	-	neg	-	-	-	-	-	Organic acids and derivatives	Carboxylic acids and derivatives	Amino acids, peptides, and analogues	0.3267	1.8234	0.8249	0.3466	2.2213	0.9956	1.7052	2.0392	1.7876	1.9462	2.0231	1.8207	2.3958	2.1773	2.0707	2.2322	2.1349	1.7216	1.3569	1.7545	1.5579	1.5919	1.3436	1.3853	1.8402	1.9357	1.7378	1.9219
pos_3066	S-(PGA2)-glutathione	pos_3066	-	pos	-	-	-	-	-	Organic acids and derivatives	Carboxylic acids and derivatives	Amino acids, peptides, and analogues	3.6312	3.8122	3.6046	3.4234	3.8856	3.5269	3.4736	3.5858	3.5233	3.4489	3.5909	3.6768	3.5424	3.3582	3.0897	3.4132	3.1853	3.2311	2.8961	3.089	2.9777	2.8406	3.2619	3.228	3.5606	3.5375	3.5527	3.5263
pos_5375	S-Adenosylhomocysteine	pos_5375	C00021	pos	-	-	map01100;map00270;map01230	Metabolism;Metabolism;Metabolism	Global and overview maps;Amino acid metabolism;Global and overview maps	Nucleosides, nucleotides, and analogues	5'-deoxyribonucleosides	5'-deoxy-5'-thionucleosides	2.9517	2.8034	2.836	3.0204	2.2442	2.7938	3.0615	2.7686	2.8867	2.8366	2.9063	2.7504	1.1408	2.0144	2.04	1.2592	2.4904	2.2149	2.2464	2.3673	2.2137	1.3677	2.29	2.4872	2.6271	2.6309	2.6377	2.6333
neg_7214	Salicylic acid beta-D-glucoside	neg_7214	-	neg	-	-	-	-	-	Organic oxygen compounds	Organooxygen compounds	Carbohydrates and carbohydrate conjugates	1.146	1.1804	1.5707	0.8133	1.494	1.6459	1.0732	1.9161	1.8206	1.8872	1.7399	2.1436	2.3342	2.1077	2.2366	2.5668	2.0323	1.9395	1.7834	1.9503	1.7474	2.0147	1.6894	1.3611	1.9195	1.9955	2.0449	1.9511
pos_4727	Sandosapogenol	pos_4727	-	pos	-	-	-	-	-	Lipids and lipid-like molecules	Prenol lipids	Triterpenoids	2.3721	1.9342	2.6864	2.1672	1.1822	1.9011	2.8472	2.8002	2.768	2.1904	2.8767	2.0826	2.0994	2.4357	2.6929	2.3636	2.8563	2.5278	3.2204	2.9893	3.2317	3.0766	3.1477	3.271	2.672	2.6724	2.6739	2.6861
neg_2135	Sanguiin H4	neg_2135	-	neg	-	-	-	-	-	Phenylpropanoids and polyketides	Tannins	Hydrolyzable tannins	0.7862	2.7411	1.3229	0.0119	3.0901	0.08	0.1128	0.8563	0.784	0.104	1.05	0.7415	3.1643	2.9622	2.3032	2.8966	0.0755	0.0132	0.0117	0.7137	0.0245	0.4985	0.0122	0.0115	2.4332	2.3813	2.3102	2.4478
neg_3626	Saponin D	neg_3626	-	neg	-	-	-	-	-	Lipids and lipid-like molecules	Prenol lipids	Triterpenoids	4.143	4.1515	4.2124	4.2521	4.0736	4.4276	4.2868	4.5606	4.4255	4.7067	4.3448	4.3492	4.3472	4.2138	4.4172	4.4135	4.231	4.4746	4.3902	4.6342	4.4232	3.9375	4.4839	4.4717	4.4058	4.4051	4.3838	4.3743
neg_5597	Sarcodon scabrosus Depsipeptide	neg_5597	-	neg	-	-	-	-	-	Organic acids and derivatives	Peptidomimetics	Depsipeptides	2.167	1.8689	2.0364	2.2278	1.7783	2.0992	1.899	1.5203	2.0002	1.7515	1.9281	1.9645	0.924	1.6831	1.9384	1.478	1.9344	1.8202	2.9623	2.7867	3.0335	3.0885	2.9485	2.878	2.3625	2.4412	2.4454	2.3948
pos_6168	Scorzoside	pos_6168	-	pos	-	-	-	-	-	Lipids and lipid-like molecules	Prenol lipids	Terpene lactones	2.5699	2.4334	2.6148	2.9557	1.6262	2.7999	3.0088	2.8536	2.955	3.1541	2.707	3.0742	0.853	1.541	2.3802	2.5057	3.0622	2.7224	2.5942	2.6594	2.5418	2.833	2.6448	2.4725	2.6041	2.623	2.5992	2.6929
neg_7651	Sedoheptulose 1-phosphate	neg_7651	C06222	neg	-	-	-	-	-	Organic oxygen compounds	Organooxygen compounds	Carbohydrates and carbohydrate conjugates	2.5799	3.005	2.7783	2.3774	3.1691	2.3911	2.6832	2.2309	2.3042	1.4967	2.5863	1.9494	2.9686	2.793	2.6166	3.0297	1.9486	2.5612	0.992	0.9466	1.0392	0.9394	0.9403	1.4718	2.4141	2.4981	2.3898	2.3229
neg_7527	Sepiapterin	neg_7527	C00835	neg	-	-	-	-	-	Organoheterocyclic compounds	Pteridines and derivatives	Pterins and derivatives	1.3617	1.6483	0.7098	1.0987	1.8323	0.9371	2.2409	2.1066	2.0487	2.0541	2.1344	2.1743	2.0137	1.8845	1.6003	0.7406	0.6938	1.7866	1.5084	1.4681	1.7059	2.254	1.3421	1.3042	1.984	1.8762	1.9016	1.9095
neg_7526	S-Glutaryldihydrolipoamide	neg_7526	C06157	neg	-	-	map01100;map00310	Metabolism;Metabolism	Global and overview maps;Amino acid metabolism	Lipids and lipid-like molecules	Fatty Acyls	Fatty acids and conjugates	2.4555	1.4778	2.3878	2.3421	0.9955	2.0238	2.4587	2.6554	2.5996	2.7792	2.4353	2.2748	1.4038	2.2291	2.0449	1.4924	2.0044	2.6607	1.5026	1.9074	2.017	2.4988	2.007	2.1866	2.2182	2.1906	2.2109	2.2438
neg_1879	Shikimic acid	neg_1879	C00493	neg	-	-	map01100;map00400;map01110;map01230	Metabolism;Metabolism;Metabolism;Metabolism	Global and overview maps;Amino acid metabolism;Global and overview maps;Global and overview maps	Organic oxygen compounds	Organooxygen compounds	Alcohols and polyols	4.0784	4.2871	4.1646	4.1699	4.3188	4.03	4.0039	4.0935	3.9561	3.9453	4.0908	3.7952	4.4146	4.3496	4.2108	4.1297	3.7578	4.1817	3.8345	3.9235	3.8853	3.8396	3.8735	3.9898	4.0768	4.1016	4.0963	4.1067
pos_5909	Sinapyl alcohol	pos_5909	C02325	pos	-	-	map01100;map00940;map01110	Metabolism;Metabolism;Metabolism	Global and overview maps;Biosynthesis of other secondary metabolites;Global and overview maps	Benzenoids	Phenols	Methoxyphenols	3.04	2.969	2.9945	3.1669	2.54	3.0383	2.9056	2.7766	2.8518	2.8149	2.8197	2.8294	2.2425	2.597	2.6937	2.5973	2.6632	2.8261	2.7732	2.8615	2.875	3.0945	2.9885	2.8987	2.9339	2.8415	2.8506	2.9274
neg_5054	Smilanippin A	neg_5054	-	neg	-	-	-	-	-	Lipids and lipid-like molecules	Steroids and steroid derivatives	Steroidal glycosides	4.0169	3.8905	3.9319	4.1081	3.7678	4.2112	4.2584	4.4478	4.4348	4.0838	4.3104	4.3074	4.2894	4.245	4.3478	4.1844	4.0795	4.3023	4.2603	4.2133	4.2119	3.6842	4.1943	4.2137	4.1633	4.1462	4.1475	4.1428
pos_2101	Sonchuionoside C	pos_2101	-	pos	-	-	-	-	-	Lipids and lipid-like molecules	Prenol lipids	Terpene glycosides	2.0694	2.0934	1.8519	2.0949	2.1005	2.8801	2.5004	2.6117	2.677	2.8825	2.4662	2.8272	2.2789	1.8147	2.5689	2.9798	2.9285	2.7851	2.8765	2.9677	2.8237	3.339	2.8472	2.5005	2.5926	2.6434	2.6301	2.6291
pos_4952	Soraphen O	pos_4952	C15818	pos	-	-	-	-	-	-	-	-	2.9286	3.3425	2.9171	2.8095	3.6624	2.8886	2.7687	2.8477	2.6862	2.9124	2.7967	2.8687	3.0001	2.5685	2.7973	3.1017	2.8939	2.7507	2.439	2.8478	2.5717	3.0366	2.8009	2.5795	2.9829	2.9938	2.9873	2.9954
pos_657	Soyasapogenol C	pos_657	C17422	pos	-	-	-	-	-	Lipids and lipid-like molecules	Prenol lipids	Triterpenoids	2.7024	2.6317	2.5025	2.9167	2.0287	3.2733	3.1192	3.3446	3.3021	3.2258	3.1264	3.4201	3.2092	2.2916	3.3028	3.1743	2.9403	3.3889	3.0557	3.1008	2.8544	3.2054	3.1824	3.2173	3.1436	3.1235	3.134	3.1227
neg_5442	Soyasaponin I	neg_5442	C08983	neg	-	-	-	-	-	Lipids and lipid-like molecules	Prenol lipids	Terpene glycosides	1.6272	1.2138	1.3402	2.2268	1.9954	2.6443	2.6735	2.9828	2.9364	3.1567	2.802	3.0152	3.0333	2.5738	2.5132	2.5462	1.8357	2.6338	2.2025	2.4489	2.0381	1.7997	2.2475	2.0892	2.4195	2.4295	2.4079	2.4749
pos_5243	Soyasaponin II	pos_5243	C12081	pos	-	-	-	-	-	Lipids and lipid-like molecules	Prenol lipids	Terpene glycosides	2.5596	2.4777	2.7372	2.556	2.5025	2.5592	2.482	2.446	2.3848	2.6907	2.4826	2.4249	2.2463	2.2398	2.4629	2.3221	2.187	2.4339	2.7887	2.7744	2.817	3.0798	2.8402	2.7733	2.612	2.5765	2.6184	2.6305
pos_5156	Soyasaponin III	pos_5156	C19865	pos	-	-	-	-	-	Lipids and lipid-like molecules	Prenol lipids	Terpene glycosides	2.7803	2.7128	2.9357	2.8149	2.6946	2.6717	3.0714	2.9352	2.9118	2.9023	3.051	2.9101	2.0409	1.6215	2.5275	2.4966	2.8764	2.1694	2.2111	2.2376	2.2481	2.6253	2.3583	2.4604	2.6472	2.7011	2.792	2.7115
pos_5246	Soyasaponin IV	pos_5246	-	pos	-	-	-	-	-	Lipids and lipid-like molecules	Prenol lipids	Terpene glycosides	4.0493	4.0531	4.2157	4.1113	3.9865	4.0587	3.9812	4.0003	3.9771	4.1219	4.0093	3.9391	3.8977	3.871	3.8696	3.8907	3.8377	3.9068	4.1104	4.0284	4.0948	4.3656	4.1468	4.1737	4.0676	4.0923	4.0931	4.0749
pos_4644	Spathulenol	pos_4644	-	pos	-	-	-	-	-	Lipids and lipid-like molecules	Prenol lipids	Sesquiterpenoids	1.6651	1.461	1.8924	1.5513	0.8489	0.8082	1.64	1.1345	1.3157	1.4328	1.486	1.1471	0.6844	1.268	1.1619	0.7335	1.3858	1.3191	0.7494	1.6645	1.1265	1.9293	1.4151	1.5018	1.3619	1.4846	1.4964	1.4874
pos_4876	Sphinganine	pos_4876	C00836	pos	-	-	map00600;map01100	Metabolism;Metabolism	Lipid metabolism;Global and overview maps	Organic nitrogen compounds	Organonitrogen compounds	Amines	2.1686	2.3197	2.2465	2.2081	2.3742	2.2343	2.0183	2.1666	2.183	2.1257	2.1098	1.9873	2.4548	2.1925	2.1544	2.3604	2.2056	2.3095	2.2232	2.0818	1.9384	2.0992	2.1936	1.9899	2.1999	2.1962	2.172	2.1744
pos_1432	Spinacetin 3-rutinoside	pos_1432	-	pos	-	-	-	-	-	Phenylpropanoids and polyketides	Flavonoids	Flavonoid glycosides	4.1333	4.0989	4.27	3.9956	4.1381	4.0115	4.1911	4.2643	4.0186	4.0455	4.2544	3.6689	2.9757	2.846	4.1902	4.069	4.4287	3.4965	4.258	3.775	4.0464	4.0049	4.1076	4.0896	4.0436	4.0568	4.0631	4.0461
neg_3224	Spinorphin	neg_3224	-	neg	-	-	-	-	-	Organic acids and derivatives	Carboxylic acids and derivatives	Amino acids, peptides, and analogues	2.8678	2.6848	2.6446	3.1002	2.1415	3.4156	3.1256	3.404	3.3204	3.3216	3.2308	3.5123	3.651	3.1809	3.7015	2.9306	2.645	3.8567	3.3433	3.466	3.1803	3.3197	3.3178	3.467	3.2542	3.2996	3.3605	3.3046
neg_2584	Spinosin A	neg_2584	-	neg	-	-	-	-	-	Phenylpropanoids and polyketides	Flavonoids	Flavonoid glycosides	1.9002	2.3284	2.5744	2.0759	2.5066	2.5983	3.1908	2.982	2.9938	2.8351	2.9901	2.666	1.8514	1.8837	1.9259	1.9685	1.9194	1.9803	3.1458	2.674	3.0032	2.8823	3.0555	3.0751	2.7638	2.6293	2.6469	2.6545
neg_4962	Spirolide C	neg_4962	-	neg	-	-	-	-	-	Organoheterocyclic compounds	Azepines	-	2.9691	2.8288	3.0623	3.3065	2.7336	3.5765	3.6018	3.4851	3.546	3.7476	3.3238	3.4881	3.2794	3.2753	3.3025	3.2692	3.5007	3.5782	3.5229	3.6968	3.6255	2.8513	3.6712	3.614	3.1574	3.15	3.14	3.1767
pos_4791	Spirolide E	pos_4791	-	pos	-	-	-	-	-	Lipids and lipid-like molecules	Prenol lipids	Terpene lactones	4.5746	3.0856	3.1614	4.8875	4.6183	4.2559	3.5557	3.3305	4.718	3.4922	3.328	4.2261	3.2433	1.274	4.2587	3.7672	3.4037	3.403	3.2982	3.3432	3.3743	3.5611	3.251	3.2288	4.3007	4.2884	4.2984	4.286
neg_1892	Starch acetate	neg_1892	-	neg	-	-	-	-	-	Organic acids and derivatives	Carboxylic acids and derivatives	Tricarboxylic acids and derivatives	1.8062	1.9468	1.9045	2.4316	2.161	2.0307	1.4497	1.7062	1.7107	1.6655	1.3603	0.6187	1.4794	1.2176	1.6818	0.5931	0.9649	1.9033	1.6168	1.4233	1.5259	2.1571	1.7883	1.7769	1.8239	1.8397	1.9015	1.9373
neg_6726	Succinylacetoacetate	neg_6726	-	neg	-	-	-	-	-	Organic compounds	Organic acids and derivatives	Keto acids and derivatives	2.4586	2.6351	2.7102	2.5545	2.7268	2.4344	2.4258	2.5726	2.3789	1.7108	2.5768	1.4928	2.2569	2.4669	2.4069	1.8038	1.8736	2.5201	2.2475	1.4473	2.296	1.9218	2.1856	2.4924	2.3948	2.3824	2.3365	2.3861
neg_6690	Succinylacetone	neg_6690	-	neg	-	-	-	-	-	Organic acids and derivatives	Keto acids and derivatives	Medium-chain keto acids and derivatives	3.0058	3.1993	3.1108	2.8909	3.3302	2.8715	3.2637	3.1565	3.0235	3.106	3.1684	2.7326	3.0824	3.0456	2.9533	3.0365	2.8801	2.9046	2.859	2.9021	2.8655	2.8955	2.8239	2.7753	3.0025	2.9742	3.0297	3.082
pos_5	Sucrose	pos_5	C00089	pos	Carbohydrates	Oligosaccharides	map01100;map00500;map02010;map00052	Metabolism;Metabolism;Environmental Information Processing;Metabolism	Global and overview maps;Carbohydrate metabolism;Membrane transport;Carbohydrate metabolism	Organic oxygen compounds	Organooxygen compounds	Carbohydrates and carbohydrate conjugates	5.3131	5.1902	5.3127	5.2789	5.3679	5.4742	5.2141	5.461	5.3618	5.4837	5.2705	5.3609	5.3852	5.2872	5.3548	5.3919	5.3622	5.3883	5.2974	5.3273	5.3309	5.6145	5.4409	5.501	5.4454	5.3953	5.4306	5.4072
pos_1888	Suspensolide F	pos_1888	C17429	pos	-	-	-	-	-	Lipids and lipid-like molecules	Prenol lipids	Terpene glycosides	4.0361	3.559	4.0023	3.6137	3.9138	3.3826	3.2683	2.9534	3.1849	3.1811	3.3826	3.2654	3.083	3.4758	3.2048	2.6967	2.9711	3.713	3.2618	3.0511	3.1808	3.5608	3.0909	2.9237	3.48	3.4874	3.4834	3.477
pos_1990	Syringic acid	pos_1990	C10833	pos	-	-	-	-	-	Benzenoids	Benzene and substituted derivatives	Benzoic acids and derivatives	2.1611	1.8922	2.0981	2.3216	1.8031	2.4471	2.2128	2.2891	2.3321	2.4101	2.2498	2.4727	1.8363	1.9478	2.0132	2.4907	2.3463	2.4032	2.1626	2.2356	2.0919	2.5665	2.2678	2.0296	2.2554	2.1887	2.2254	2.2076
pos_2500	Tanacetol A	pos_2500	-	pos	-	-	-	-	-	Lipids and lipid-like molecules	Prenol lipids	Sesquiterpenoids	1.498	1.6364	1.3616	1.7335	1.3211	1.3153	1.8168	1.7499	2.043	1.5346	1.9791	1.5732	0.9686	1.7954	2.0611	1.9035	2.2521	2.009	1.8226	2.1904	1.684	2.3875	1.9746	1.5881	1.7264	1.7719	1.7656	1.7732
pos_571	Taraxinic acid glucosyl ester	pos_571	-	pos	-	-	-	-	-	Lipids and lipid-like molecules	Prenol lipids	Terpene lactones	3.6258	2.8249	3.4316	2.5304	3.3097	2.4297	2.6108	2.5145	2.7682	2.5247	2.6591	2.4664	3.9279	4.3108	3.5947	2.9269	3.3947	2.817	2.7826	2.6392	2.6432	2.9191	2.6619	2.7459	3.222	3.2372	3.2254	3.2286
neg_2133	Tetrahydro-2,5-furan-diacetic acid	neg_2133	-	neg	-	-	-	-	-	Organic acids and derivatives	Carboxylic acids and derivatives	Dicarboxylic acids and derivatives	1.6952	1.8006	1.9134	1.9772	1.4328	2.0825	1.971	2.0296	2.191	1.9534	2.1701	2.1332	1.118	1.5719	1.679	1.8782	1.5283	1.7113	2.1127	2.1033	1.9992	2.1684	1.9853	2.0524	2.016	2.0284	2.0381	2.0033
neg_5455	Tetrahydrocortisone	neg_5455	C05470	neg	Hormones and transmitters	Steroid hormones	-	-	-	Lipids and lipid-like molecules	Steroids and steroid derivatives	Hydroxysteroids	2.0576	2.1139	1.2095	2.2556	1.1693	2.588	1.7251	1.8837	1.9589	2.1465	1.7484	2.4165	1.6476	0.9494	1.8363	2.206	2.3004	2.3082	2.2027	2.2167	2.2903	2.4422	2.2197	2.0993	2.0612	2.1295	2.1419	2.1177
pos_5148	Thalicpureine	pos_5148	-	pos	-	-	-	-	-	Alkaloids and derivatives	6,6a-secoaporphines	-	2.6123	2.6134	2.6228	2.7207	2.6726	2.7149	2.7565	2.8111	2.7596	2.7108	2.7559	2.6522	2.9069	2.8917	2.8015	2.949	2.8133	2.9221	2.8819	2.7897	2.8521	3.1427	2.7654	2.674	2.697	2.7065	2.7632	2.7024
neg_7432	Theogallin	neg_7432	C10834	neg	-	-	-	-	-	Organic oxygen compounds	Organooxygen compounds	Alcohols and polyols	3.9744	4.6604	4.0547	3.2227	4.8242	3.321	2.0731	2.5915	2.399	2.1447	2.6082	1.9872	3.4293	3.3159	4.8818	3.5447	4.5582	3.2926	1.4236	1.5439	0.7961	2.4331	1.1294	2.1482	4.0141	4.029	4.0331	4.0381
pos_5154	Thyrotropin releasing hormone	pos_5154	C03958	pos	Hormones and transmitters	Peptide hormones	-	-	-	Organic acids and derivatives	Carboxylic acids and derivatives	Amino acids, peptides, and analogues	4.5349	4.5808	4.5446	4.6145	4.588	4.5744	4.6221	4.6527	4.6397	4.5938	4.6342	4.5718	4.6547	4.6754	4.6183	4.7189	4.6191	4.7108	4.6433	4.6135	4.6541	4.9714	4.6741	4.584	4.6075	4.5997	4.5838	4.565
pos_1986	Todatriol glucoside	pos_1986	-	pos	-	-	-	-	-	Lipids and lipid-like molecules	Fatty Acyls	Fatty acyl glycosides	1.4803	1.4313	1.9357	1.8944	1.2438	1.91	1.7067	1.9872	1.5785	2.0906	1.7446	2.0716	0.4072	1.1473	0.0021	1.7318	1.5899	1.5996	2.2283	2.2101	2.1483	2.6728	2.2393	2.2479	1.8071	1.9837	2.0399	1.9268
pos_148	Tragopogonsaponin A	pos_148	-	pos	-	-	-	-	-	Lipids and lipid-like molecules	Prenol lipids	Terpene glycosides	4.7766	4.8109	4.8432	4.7904	4.6976	4.8258	4.916	4.8803	4.9029	4.922	4.8935	4.8969	4.4036	4.4694	4.5546	4.6104	4.6262	4.5325	4.7708	4.6948	4.7026	4.8767	4.9743	4.9716	4.8892	4.8785	4.8779	4.8873
neg_5309	Tragopogonsaponin L	neg_5309	-	neg	-	-	-	-	-	Lipids and lipid-like molecules	Prenol lipids	Triterpenoids	2.4267	2.5359	2.4041	2.602	2.8175	2.7272	2.7284	3.0379	2.9757	3.3659	2.8636	3.0507	2.9532	2.4623	2.7688	3.0002	2.763	2.5291	2.0783	2.5318	2.2043	2.3215	2.4698	2.1704	2.7044	2.7068	2.7453	2.7288
neg_7377	Trans-delta-Viniferin 3'''-glucoside	neg_7377	-	neg	-	-	-	-	-	Phenylpropanoids and polyketides	2-arylbenzofuran flavonoids	-	2.2709	1.9141	2.1023	2.4876	0.8931	2.5407	2.2427	2.3055	2.1594	2.3089	2.1616	2.2907	1.5301	2.0929	1.9068	1.8245	2.022	2.5429	1.895	1.8183	1.7587	2.5785	1.8856	1.5244	2.1443	2.0985	2.161	2.1836
pos_4891	Trans-EKODE-(E)-Ib	pos_4891	-	pos	-	-	-	-	-	-	-	-	3.3302	3.3812	3.3662	3.1943	3.6507	3.223	3.3474	3.2134	3.227	3.102	3.3598	3.2914	3.2454	3.3179	3.2344	3.3042	3.228	3.2425	3.1963	3.1819	3.236	3.4147	3.3669	3.2558	3.3201	3.3086	3.3144	3.3136
neg_5584	Traumatic Acid	neg_5584	C16308	neg	-	-	map00592;map01110	Metabolism;Metabolism	Lipid metabolism;Global and overview maps	Lipids and lipid-like molecules	Fatty Acyls	Fatty acids and conjugates	2.4576	2.6373	2.1802	2.8269	2.0878	2.7731	1.5299	1.9511	1.7673	1.733	1.5575	1.9246	1.9529	1.6977	2.0157	2.0767	2.1894	2.3738	1.7851	2.3178	2.1384	2.2911	2.2216	2.1752	2.2272	2.2398	2.2672	2.2405
neg_2518	Travoprost	neg_2518	-	neg	-	-	-	-	-	Lipids and lipid-like molecules	Fatty Acyls	Eicosanoids	3.1318	3.0547	3.0865	3.2494	2.753	3.1487	3.5389	3.1906	3.3438	3.3882	3.4354	3.3513	2.4034	2.8711	2.8048	3.1543	3.3617	3.3418	3.4871	3.643	3.5175	3.5576	3.6122	3.4825	3.3245	3.3452	3.3424	3.3799
pos_6395	Tricin 7-diglucuronoside	pos_6395	-	pos	-	-	-	-	-	Phenylpropanoids and polyketides	Flavonoids	Flavonoid glycosides	3.8316	3.3723	3.5439	3.6095	2.8647	3.272	3.6845	3.3018	3.5602	3.2454	3.5859	3.3176	2.7054	3.2055	3.543	2.6861	3.473	3.1477	3.5157	2.8028	3.5623	3.7827	3.5976	3.6468	3.4904	3.4773	3.503	3.4756
neg_2645	Tricrocin	neg_2645	-	neg	-	-	-	-	-	Lipids and lipid-like molecules	Prenol lipids	Diterpenoids	2.9666	2.4965	3.0066	2.6856	2.5675	3.004	1.4196	2.0656	2.0331	2.0032	1.9664	2.1338	1.6583	1.2801	2.1809	2.3499	2.3862	1.5718	2.9379	2.617	2.756	3.1237	2.7804	2.8701	2.5717	2.5763	2.5596	2.4594
pos_1867	Tryptophyl-Hydroxyproline	pos_1867	-	pos	-	-	-	-	-	Organic acids and derivatives	Carboxylic acids and derivatives	Amino acids, peptides, and analogues	2.3809	3.2793	2.5146	0.6817	3.3254	0.7115	0.6329	1.9258	1.6615	1.5478	1.8404	1.4581	2.3853	2.2902	3.7396	2.8127	3.4518	1.7666	0.6774	1.0934	0.7603	1.9748	0.5053	1.0706	2.5996	2.6425	2.6415	2.6422
pos_6552	Tryptophyl-Tyrosine	pos_6552	-	pos	-	-	-	-	-	Organic acids and derivatives	Carboxylic acids and derivatives	Amino acids, peptides, and analogues	1.8168	1.3347	2.0247	1.5488	1.8908	2.1004	1.8672	2.0373	1.8822	1.8765	2.2291	2.1006	2.0231	1.6408	1.9205	1.7567	1.2669	2.0218	1.952	1.5789	2.0012	2.792	1.5626	1.3107	1.7209	1.8937	1.7929	1.9094
pos_1821	Tyramine	pos_1821	C00483	pos	Peptides	Amines	map00950;map01110;map00350	Metabolism;Metabolism;Metabolism	Biosynthesis of other secondary metabolites;Global and overview maps;Amino acid metabolism	Benzenoids	Benzene and substituted derivatives	Phenethylamines	3.1035	3.3523	3.1684	1.9087	3.4968	2.1753	1.5681	1.7811	1.5817	0.0018	2.1332	0.0016	3.2192	2.9904	2.5218	2.8319	0.0016	0.6304	2.2318	1.9912	2.3115	2.7426	2.2054	2.4286	2.795	2.7922	2.8227	2.7937
pos_6204	Tyrosyl-Glutamate	pos_6204	-	pos	-	-	-	-	-	Organic acids and derivatives	Carboxylic acids and derivatives	Amino acids, peptides, and analogues	2.8731	2.5936	2.9339	3.1296	2.2379	3.0359	2.0257	2.1334	2.0738	1.815	1.8555	2.1037	2.1996	2.3992	2.4119	2.0523	2.2039	2.5756	2.0047	1.5926	2.0824	2.0372	2.1447	2.0812	2.3763	2.402	2.3918	2.2765
neg_7611	UDP-D-galactose	neg_7611	C02199;C00052	neg	-	-	map01100;map00520;map00052	Metabolism;Metabolism;Metabolism	Global and overview maps;Carbohydrate metabolism;Carbohydrate metabolism	Nucleosides, nucleotides, and analogues	Pyrimidine nucleotides	Pyrimidine nucleotide sugars	3.9358	4.0619	4.0116	4.0369	3.8907	4.1989	4.214	4.3445	4.2331	4.2235	4.2032	4.2234	4.3307	4.2982	4.3092	4.2872	4.1776	4.2973	3.9769	4.076	4.0007	3.8316	4.0672	4.0503	4.3491	4.192	4.1536	4.1588
pos_6555	Uracil	pos_6555	C00106	pos	Nucleic acids	Bases	map00240;map01100;map00770;map00410	Metabolism;Metabolism;Metabolism;Metabolism	Nucleotide metabolism;Global and overview maps;Metabolism of cofactors and vitamins;Metabolism of other amino acids	Organoheterocyclic compounds	Diazines	Pyrimidines and pyrimidine derivatives	1.4168	2.0855	1.8887	1.0606	1.9421	1.9212	2.0683	2.2534	1.8944	1.9359	2.2724	1.8909	2.2311	1.9599	2.1034	2.1017	1.5531	1.7677	2.1644	2.1097	2.0658	2.4728	2.1001	1.9838	1.9896	2.0046	1.9698	1.9638
neg_7545	Uridine	neg_7545	C00299	neg	Nucleic acids	Nucleosides	map00240;map01100	Metabolism;Metabolism	Nucleotide metabolism;Global and overview maps	Nucleosides, nucleotides, and analogues	Pyrimidine nucleosides	-	2.0648	2.3685	2.3939	2.1267	2.5418	2.1552	2.2992	2.4014	2.2526	2.0762	2.4517	2.2844	2.4683	2.2724	2.2927	2.273	2.1421	2.2294	2.1391	2.1422	2.1022	2.6265	2.3138	2.1075	2.2931	2.3972	2.2872	2.3536
pos_1094	Ursolic acid	pos_1094	C08988	pos	-	-	-	-	-	Lipids and lipid-like molecules	Prenol lipids	Triterpenoids	4.8446	4.2974	4.7982	4.7061	4.3132	4.2313	4.7444	4.3833	4.7318	4.4392	4.7414	4.3616	4.3259	4.628	4.886	4.3926	5.0452	4.4239	4.9726	4.7287	4.9764	4.3825	4.9371	4.9511	4.7518	4.7611	4.7621	4.7663
neg_7723	Ustiloxin C	neg_7723	-	neg	-	-	-	-	-	Organic acids and derivatives	Carboxylic acids and derivatives	Amino acids, peptides, and analogues	3.1814	3.2816	3.3551	3.0242	3.3353	3.194	3.3102	3.309	3.1826	2.9827	3.3058	3.2115	3.665	3.6278	3.5541	3.4069	3.2974	3.3587	3.3958	3.3354	3.3933	3.1065	3.3416	3.4113	3.3555	3.3275	3.3617	3.3094
pos_1810	Validamycin B	pos_1810	C21293	pos	-	-	-	-	-	Organic oxygen compounds	Organooxygen compounds	Carbohydrates and carbohydrate conjugates	3.7652	3.8133	3.9399	3.7117	3.9703	3.7072	3.3653	3.1942	3.2236	3.2732	3.5445	3.3258	3.7087	3.6863	3.5677	3.4715	3.4809	3.7887	3.42	3.4312	3.386	3.8677	3.3947	3.344	3.6423	3.6362	3.6414	3.6233
pos_1939	Vanillic acid	pos_1939	C06672	pos	-	-	-	-	-	Benzenoids	Benzene and substituted derivatives	Benzoic acids and derivatives	2.7873	2.64	2.7264	2.8426	2.2658	2.9967	3.0988	2.9927	2.9698	3.1001	2.9285	3.212	2.5626	2.7998	2.4738	3.132	2.8098	3.403	2.7996	2.5689	2.6833	3.2115	2.6662	2.4574	2.8967	2.9274	2.9269	2.9226
pos_5948	Vanillin	pos_5948	C00755	pos	-	-	map01100;map01110;map00360	Metabolism;Metabolism;Metabolism	Global and overview maps;Global and overview maps;Amino acid metabolism	Benzenoids	Phenols	Methoxyphenols	1.7704	2.1121	2.0168	2.3685	1.7458	1.8747	2.3549	1.9462	2.1459	1.9229	2.2149	1.9687	1.9774	1.9241	2.0085	2.2279	1.5995	1.8839	1.7659	1.8613	2.0454	2.2495	2.1491	1.9534	2.0668	2.1105	2.0064	2.0267
pos_1855	Vanillylmandelic acid	pos_1855	C05584	pos	-	-	map01100;map00350	Metabolism;Metabolism	Global and overview maps;Amino acid metabolism	Benzenoids	Phenols	Methoxyphenols	2.161	1.694	2.2837	2.1261	0.8601	2.2512	2.3877	2.3648	2.3935	2.4267	2.3804	2.1416	2.4733	2.6173	2.5359	2.1403	2.1006	2.3718	2.5207	2.5459	2.5524	2.744	2.4601	2.486	2.2971	2.2857	2.3093	2.309
pos_5486	Vestitone 7-glucoside	pos_5486	-	pos	-	-	-	-	-	Phenylpropanoids and polyketides	Isoflavonoids	Isoflavonoid O-glycosides	2.0657	1.919	2.0005	2.2877	1.1284	2.0019	2.0449	1.8595	1.9184	1.9605	1.8893	1.9954	1.2697	1.535	1.7814	2.2944	1.9644	2.0328	1.9345	2.0883	1.7295	2.1258	1.8388	1.7768	1.8951	1.7878	1.9084	1.8884
pos_1904	Vicine	pos_1904	C08437	pos	-	-	-	-	-	Organic oxygen compounds	Organooxygen compounds	Carbohydrates and carbohydrate conjugates	0.3731	1.3926	1.2206	2.2433	1.1397	1.6254	0.8254	0.7293	1.567	1.0879	0.5626	0.938	0.7588	1.1753	0.0872	2.1752	1.9279	1.2351	0.5932	1.0426	0.4707	1.5199	0.4332	1.1025	1.7129	1.7101	1.7419	1.7073
pos_5042	Vignatic acid B	pos_5042	-	pos	-	-	-	-	-	Organic acids and derivatives	Carboxylic acids and derivatives	Amino acids, peptides, and analogues	1.7926	2.1379	1.8925	2.2509	1.8179	2.5411	1.2148	2.2213	2.1583	2.473	1.4972	1.8559	0.667	0.6668	1.13	1.3326	0.7112	2.1469	1.8092	2.2694	1.9974	2.1996	1.8451	1.6513	2.0537	1.9364	1.9389	1.998
pos_1305	VULPINIC ACID	pos_1305	-	pos	-	-	-	-	-	-	-	-	3.213	3.5619	3.1529	3.2769	3.4781	3.2076	2.7777	2.5399	2.5518	2.5565	2.7095	2.5425	2.5561	2.5413	2.3379	2.2673	2.4624	2.5598	2.3838	2.5714	2.3921	2.2795	2.5898	2.706	2.8845	2.9092	2.9555	2.8854
pos_1373	Xanthorrhizol	pos_1373	-	pos	-	-	-	-	-	Lipids and lipid-like molecules	Prenol lipids	Sesquiterpenoids	2.2403	2.3308	2.3762	2.1285	2.5407	2.0879	2.2499	2.3134	2.2775	2.2684	2.2799	2.2308	2.3498	2.3176	2.3423	2.4609	2.5381	2.4333	2.1822	2.4788	2.0939	2.7323	2.1762	2.3817	2.3155	2.2832	2.319	2.4215
neg_788	Xi-Linalool 3-[rhamnosyl-(1->6)-glucoside]	neg_788	-	neg	-	-	-	-	-	Lipids and lipid-like molecules	Fatty Acyls	Fatty acyl glycosides	2.7783	3.0335	2.7239	3.1607	2.8393	3.0449	3.1667	3.2124	3.4245	3.1477	3.2624	3.2405	2.9396	2.8538	4.3749	4.0011	4.3949	3.7685	4.578	4.6351	4.5628	4.6755	4.6578	4.6376	4.5617	4.5776	4.5963	4.5908
pos_198	Yucalexin P21	pos_198	-	pos	-	-	-	-	-	Lipids and lipid-like molecules	Prenol lipids	Diterpenoids	3.8578	4.1794	4.0341	3.8542	4.4074	3.8797	3.9187	3.7981	3.8806	3.5375	3.901	3.618	3.6376	3.3674	3.403	3.5944	3.2223	3.1444	3.163	3.0362	3.2016	3.5142	3.6381	3.5712	3.8241	3.8175	3.8648	3.9108
neg_2050	Zapoterin	neg_2050	C08788	neg	-	-	-	-	-	Lipids and lipid-like molecules	Prenol lipids	Triterpenoids	2.0448	2.0087	2.1974	2.3533	0.5623	2.5622	2.3009	2.2535	2.2167	2.3258	2.1537	2.291	1.2867	1.4097	1.661	1.8408	1.6475	1.9495	2.3415	2.2607	2.2974	3.019	2.2981	2.287	2.3263	2.3025	2.2789	2.2975
pos_1314	Zedoarondiol	pos_1314	-	pos	-	-	-	-	-	Lipids and lipid-like molecules	Prenol lipids	Sesquiterpenoids	1.9678	2.0385	2.6806	2.455	2.0439	2.1968	2.3366	2.3732	2.3485	2.4075	2.4839	2.2903	2.0805	2.7248	2.5755	2.4031	2.5716	2.7096	2.0776	2.6801	2.3012	2.943	2.3186	2.4347	2.3834	2.4309	2.4066	2.4019
neg_880	Zeranol	neg_880	C14752	neg	-	-	-	-	-	Phenylpropanoids and polyketides	Macrolides and analogues	-	1.9551	0.0011	0.0011	2.7529	2.247	1.2118	1.3682	0.6598	2.5734	0.7367	1.0028	1.7532	0.464	0.001	0.6059	0.2876	0.5895	0.2746	0.0011	0.5747	0.0778	0.2214	0.1345	0.087	2.1398	2.0686	2.0022	2.1463
neg_3252	Zingerone	neg_3252	C17497	neg	-	-	-	-	-	Benzenoids	Benzene and substituted derivatives	Phenols and derivatives	1.1296	1.4308	1.3574	1.1654	1.2246	1.2917	1.7064	1.471	1.4566	1.401	1.3692	1.4745	1.2025	1.184	1.3973	1.4323	1.3763	1.4499	1.0744	1.1477	1.0489	0.9811	1.3557	1.1005	1.2767	1.2034	1.2995	1.2901
