# Supplementary material for: Untargeted metabolism approach reveals difference of varieties of bud and relation among characteristics of grafting seedlings in Camellia oleifera
Source: Front Plant Sci. 2022 Nov 21;13:1024353. doi: 10.3389/fpls.2022.1024353 (PMC9720148; doi:10.3389/fpls.2022.1024353)
Supplement: Supplementary Table 4 — Parameters of OPLS-DA analysis. [file Table_4.xlsx]

## Sheet: Sheet1
Table S4 Parameters of OPLS-DA analysis
	Varieties	R2X(cum)	R2Y(cum)	Q2(cum)
NEG	B3 vs B4	0.658	0.994	0.968
	B3 vs B40	0.663	0.996	0.928
	B3 vs B53	0.654	0.998	0.979
	B4 vs B53	0.632	0.996	0.977
	B4 vs B40	0.595	0.989	0.893
	B40 vs B53	0.627	0.989	0.934
POS	B3 vs B4	0.594	0.995	0.958
	B3 vs B40	0.584	0.992	0.936
	B3 vs B53	0.599	0.989	0.962
	B4 vs B53	0.579	0.991	0.955
	B4 vs B40	0.585	0.997	0.933
	B40 vs B53	0.546	0.991	0.912
