# Supplementary material for: Untargeted metabolism approach reveals difference of varieties of bud and relation among characteristics of grafting seedlings in Camellia oleifera
Source: Front Plant Sci. 2022 Nov 21;13:1024353. doi: 10.3389/fpls.2022.1024353 (PMC9720148; doi:10.3389/fpls.2022.1024353)
Supplement: Supplementary Table 5 — The correlation of 834 metabolites in different varieties. [file Table_5.xlsx]

## Sheet: CL3
Table S5 The correlation of 834 metabolites in different varieties
	(-)-11-Hydroxy-9,15,16-trioxooctadecanoic acid	(-)-Dihydrocarveol	(-)-Epigallocatechin 3'-glucuronide	(-)-Matairesinol 4'-[apiosyl-(1->2)-glucoside]	(-)-Wikstromol	(+)-(S)-Carvone	(+)-3-Carene	(+)-Abscisic Acid	(+)-delta-Cadinene	(±)-1,5-Hexanediol	(±)-Catechin	(±)-Naringenin	(±)12,13-DiHOME	(±)7-epi Jasmonic Acid	(±)9-HpODE	(±)Abscisic Acid	(12S,15S)-15-O-Demethyl-10,29-dideoxy-11,12-dihydro-striatin C	(1alpha,2alpha,4betaH,6alpha,8R)-p-Menthane-2,6,8,9-tetrol	(1R,2R,4S)-p-Menthane-1,2,8-triol 8-glucoside	(1S,2R,3S)-2,3-Dihydro-4-(4-hydroxyphenyl)-1H-phenalene-1,2,3-triol	(1S,2R,4R,8S)-p-Menthane-2,8,9-triol 2-glucoside	(24R)-5b,8b-Epidioxyergosta-6,22E-dien-3b-ol 3-glucoside	(2E,4E)-2,7-Dimethyl-2,4-octadienedioic acid	(2R,6x)-7-Methyl-3-methylene-1,2,6,7-octanetetrol 2-glucoside	(2S,2'S)-Pyrosaccharopine	(3,4,5,6-tetrahydroxyoxan-2-yl)methyl 3-(4-hydroxy-3-methoxyphenyl)prop-2-enoate	(3,4,5,6-tetrahydroxyoxan-2-yl)methyl acetate	(3b,16a,20R)-25-Acetoxy-3,16,20,22-tetrahydroxy-5-cucurbiten-11-one 3-glucoside	(3b,20R,22R)-3,20,27-Trihydroxy-1-oxowitha-5,24-dienolide 3-glucoside	(3b,9R)-5-Megastigmene-3,9-diol 9-[apiosyl-(1->6)-glucoside]	(3beta,5alpha,24R)-Stigmast-8(14)-en-3-ol	(3R, 6'Z)-3,4-Dihydro-8-hydroxy-3-(6-pentadecenyl)-1H-2-benzopyran-1-one	(3S,5R,6R,7E)-3,5,6-Trihydroxy-7-megastigmen-9-one	(3S,5R,6S,7E,9x)-7-Megastigmene-3,6,9-triol 9-glucoside	(4R,6S)-p-Menth-1-ene-4,6-diol 4-glucoside	(4Z,9a)-9-(3-Methyl-2-butenoyloxy)-4,10(14)-oplopadien-3-one	(6beta,22E)-6-Hydroxystigmasta-4,22-dien-3-one	(7'R,8'R)-4,7'-Epoxy-3'-methoxy-4',5,9,9'-lignanetetrol 9'-glucoside	(7'R,8'R)-4,7'-Epoxy-3',5-dimethoxy-4',9,9'-lignanetriol 9'-glucoside	(7'R)-(+)-Lyoniresinol 9'-glucoside	(7R*,8R*)-3-Methoxy-3',4,7,9,9'-pentahydroxy-8,4'-oxyneolignan 4-xyloside	(9S,10S)-9,10-dihydroxyoctadecanoate	(9Z,12Z,14E)-16-Hydroxy-9,12,14-octadecatrienoic acid	(E)-8-Hydroxy-2-octene-4,6-diynoic acid	(R)-(+)-Pulegone	(R)-3-Hydroxy-5-phenylpentanoic acid	(S,S)-Nt-Histidinylalanine	(S)-(-)-Perillyl alcohol	(S)-2,3-Dihydro-3,5-dihydroxy-2-oxo-3-indoleacetic acid 5-glucoside
(-)-11-Hydroxy-9,15,16-trioxooctadecanoic acid	0	0.824273	0.564923	0.099453	0.127911	0.687991	0.824225	0.934647	0.0435864	0.469259	0.0089174	0.373115	0.637705	0.00453621	0.0620978	0.76431	0.458235	0.971728	0.00775006	0.0316209	0.0413264	0.134252	0.0367846	0.0183897	0.111789	0.497971	0.0371338	0.885353	0.0858001	0.0169964	0.995619	0.00755299	0.484306	0.553401	0.614867	0.0188661	0.191788	0.0566965	0.00323533	0.0135758	0.0342664	0.00221107	0.292537	0.252578	0.973749	0.0575612	0.908149	0.233642	0.00473941
(-)-Dihydrocarveol	0.824273	0	0.109826	0.676236	0.623079	0.789783	0.625344	0.208618	0.675845	0.30765	0.883374	0.131438	0.497717	0.991694	0.828725	0.296018	0.780621	0.0222759	0.788476	0.667468	0.725806	0.218438	0.512433	0.943323	0.357695	0.355742	0.837834	0.721559	0.989463	0.383236	0.619999	0.871139	0.282399	0.0688397	0.273089	0.422924	0.127652	0.816348	0.692521	0.708924	0.261465	0.602142	0.222424	0.632415	0.764007	0.994406	0.957994	0.965828	0.827604
(-)-Epigallocatechin 3'-glucuronide	0.564923	0.109826	0	0.606101	0.884118	0.213019	0.674544	0.0690994	0.505081	0.197754	0.766838	0.266364	0.297874	0.581639	0.984075	0.0960913	0.994984	0.0224212	0.709184	0.84867	0.105316	0.471603	0.945172	0.742671	0.057696	0.431819	0.822334	0.404808	0.561935	0.938961	0.730737	0.64852	0.657677	0.063338	0.910093	0.797542	0.0886958	0.83667	0.751564	0.488659	0.747639	0.919643	0.991145	0.572475	0.948388	0.239421	0.953144	0.824355	0.52414
(-)-Matairesinol 4'-[apiosyl-(1->2)-glucoside]	0.099453	0.676236	0.606101	0	0.0328607	0.72966	0.138299	0.959632	0.580814	0.776552	0.0117786	0.908971	0.660506	0.0135082	0.0054595	0.608955	0.989029	0.802602	0.0324793	0.0356794	0.304473	0.631968	0.0997037	0.122203	0.241395	0.9089	0.0736937	0.925223	0.0617745	0.401263	0.327415	0.0217845	0.298755	0.705053	0.225586	0.26601	0.0852748	0.0661604	0.0454249	0.0914495	0.372663	0.0734582	0.743579	0.360371	0.53167	0.143175	0.599756	0.759449	0.0546965
(-)-Wikstromol	0.127911	0.623079	0.884118	0.0328607	0	0.571957	0.221144	0.776492	0.4595	0.448964	0.0178313	0.691791	0.322653	0.0562798	0.00652318	0.474274	0.722188	0.700988	0.0147433	0.00248548	0.440397	0.456519	0.0104425	0.198862	0.695134	0.555509	0.0286261	0.781061	0.1861	0.291245	0.594903	0.0532381	0.0604352	0.690906	0.656497	0.181448	0.444569	0.250562	0.0471681	0.281985	0.243068	0.0475622	0.997094	0.178786	0.208081	0.195697	0.803865	0.803725	0.14949
(+)-(S)-Carvone	0.687991	0.789783	0.213019	0.72966	0.571957	0	0.717686	0.0556052	0.404572	0.471526	0.732224	0.213123	0.928399	0.764248	0.915359	0.101115	0.221784	0.248114	0.497642	0.448741	0.21928	0.428516	0.546503	0.98573	0.641168	0.540969	0.492976	0.793134	0.927715	0.920905	0.972675	0.782768	0.559673	0.716399	0.376578	0.803605	0.511671	0.568715	0.767115	0.991627	0.758401	0.852191	0.978702	0.980899	0.146642	0.258145	0.755985	0.956574	0.811555
(+)-3-Carene	0.824225	0.625344	0.674544	0.138299	0.221144	0.717686	7.39557e-32	0.710925	0.556154	0.534694	0.347355	0.847139	0.301272	0.47531	0.177466	0.395673	0.521353	0.986723	0.480762	0.420711	0.716709	0.964769	0.462402	0.487192	0.867146	0.832213	0.378659	0.550564	0.680517	0.90379	0.48203	0.547226	0.618588	0.928796	0.0803703	0.764792	0.4536	0.33083	0.635048	0.567955	0.967393	0.586489	0.127645	0.310527	0.509847	0.901593	0.819586	0.996241	0.510035
(+)-Abscisic Acid	0.934647	0.208618	0.0690994	0.959632	0.776492	0.0556052	0.710925	0	0.644279	0.350549	0.823131	0.0437488	0.516478	0.840264	0.590766	0.00199904	0.267633	0.0128449	0.995505	0.95113	0.334749	0.182592	0.881862	0.931938	0.579257	0.838772	0.860832	0.962117	0.631355	0.550779	0.731793	0.730024	0.569712	0.192713	0.766262	0.451943	0.334592	0.526183	0.690242	0.980501	0.308331	0.658327	0.688793	0.806198	0.592175	0.702939	0.46394	0.802202	0.96167
(+)-delta-Cadinene	0.0435864	0.675845	0.505081	0.580814	0.4595	0.404572	0.556154	0.644279	7.39557e-32	0.466831	0.20431	0.527501	0.303511	0.204022	0.47716	0.664084	0.64874	0.864391	0.118641	0.195499	0.0238235	0.220372	0.131412	0.104996	0.268282	0.459203	0.120121	0.617739	0.534083	0.0389178	0.345063	0.233631	0.8524	0.457496	0.834612	0.0925281	0.426075	0.416018	0.158731	0.140477	0.128535	0.104837	0.0970553	0.297076	0.897626	0.188402	0.344326	0.0941384	0.104118
(±)-1,5-Hexanediol	0.469259	0.30765	0.197754	0.776552	0.448964	0.471526	0.534694	0.350549	0.466831	7.39557e-32	0.413994	0.174285	0.976325	0.606682	0.441556	0.300394	0.837654	0.26965	0.433408	0.458356	0.970113	0.0862654	0.222506	0.193374	0.606263	0.724725	0.249199	0.0346042	0.863167	0.179016	0.233325	0.667282	0.928234	0.770581	0.540671	0.102907	0.856919	0.370906	0.535693	0.430082	0.223337	0.280111	0.599653	0.0175953	0.803582	0.692917	0.250216	0.138898	0.39249
(±)-Catechin	0.0089174	0.883374	0.766838	0.0117786	0.0178313	0.732224	0.347355	0.823131	0.20431	0.413994	7.39557e-32	0.501888	0.888637	0.00092558	0.0026146	0.547127	0.765348	0.907331	0.000723701	0.00368996	0.160979	0.234999	0.0107621	0.0254372	0.247857	0.787459	0.0109157	0.802085	0.0731544	0.0870044	0.725423	0.00305017	0.279702	0.767416	0.396668	0.0439353	0.171068	0.0393124	0.00278381	0.0311637	0.0912895	0.00210554	0.70076	0.159405	0.675393	0.10101	0.924993	0.403116	0.00840469
(±)-Naringenin	0.373115	0.131438	0.266364	0.908971	0.691791	0.213123	0.847139	0.0437488	0.527501	0.174285	0.501888	0	0.873637	0.49342	0.500309	0.0813368	0.0941759	0.0500215	0.585934	0.634575	0.992943	0.00563667	0.49656	0.429862	0.961095	0.704142	0.705801	0.756343	0.497772	0.0851859	0.751328	0.423786	0.690882	0.523848	0.917259	0.0879058	0.580826	0.312228	0.332822	0.48758	0.0336995	0.260142	0.138147	0.504694	0.379759	0.874367	0.920874	0.538724	0.53458
(±)12,13-DiHOME	0.637705	0.497717	0.297874	0.660506	0.322653	0.928399	0.301272	0.516478	0.303511	0.976325	0.888637	0.873637	0	0.954958	0.541686	0.370882	0.316929	0.401794	0.898643	0.636488	0.317436	0.689752	0.746013	0.51646	0.279229	0.0168654	0.954016	0.816719	0.855631	0.54429	0.283859	0.939811	0.0816261	0.0568402	0.809655	0.718897	0.504231	0.698429	0.960453	0.407533	0.804161	0.951642	0.350406	0.983758	0.080146	0.94606	0.329805	0.147429	0.569209
(±)7-epi Jasmonic Acid	0.00453621	0.991694	0.581639	0.0135082	0.0562798	0.764248	0.47531	0.840264	0.204022	0.606682	0.00092558	0.49342	0.954958	1.84889e-32	0.00942521	0.592938	0.555567	0.998694	0.00551817	0.0176	0.111038	0.249768	0.0458868	0.03734	0.113329	0.653326	0.0448054	0.933343	0.0238497	0.0888356	0.589298	0.000182793	0.337114	0.643526	0.405295	0.0598381	0.127499	0.0267174	0.000971755	0.0193624	0.0860717	0.00503659	0.617642	0.316144	0.846433	0.050907	0.748619	0.464323	0.00758332
(±)9-HpODE	0.0620978	0.828725	0.984075	0.0054595	0.00652318	0.915359	0.177466	0.590766	0.47716	0.441556	0.0026146	0.500309	0.541686	0.00942521	0	0.319432	0.847238	0.716786	0.0132185	0.0104253	0.396292	0.30385	0.0296536	0.0918372	0.419551	0.95427	0.0430849	0.890158	0.0648545	0.197013	0.474207	0.0100732	0.164604	0.940259	0.338822	0.0996413	0.279378	0.053908	0.0138006	0.103402	0.147256	0.0178334	0.959917	0.20934	0.546613	0.178423	0.658882	0.681738	0.0548338
(±)Abscisic Acid	0.76431	0.296018	0.0960913	0.608955	0.474274	0.101115	0.395673	0.00199904	0.664084	0.300394	0.547127	0.0813368	0.370882	0.592938	0.319432	0	0.39669	0.0361594	0.732924	0.667155	0.42022	0.19591	0.633609	0.724789	0.668499	0.784391	0.852026	0.895181	0.469193	0.513593	0.579779	0.51114	0.412502	0.225844	0.539432	0.361725	0.561332	0.347244	0.496004	0.784747	0.279708	0.470066	0.897847	0.604187	0.808959	0.853308	0.428326	0.833086	0.804269
(12S,15S)-15-O-Demethyl-10,29-dideoxy-11,12-dihydro-striatin C	0.458235	0.780621	0.994984	0.989029	0.722188	0.221784	0.521353	0.267633	0.64874	0.837654	0.765348	0.0941759	0.316929	0.555567	0.847238	0.39669	1.84889e-32	0.506876	0.92062	0.906936	0.734935	0.158976	0.906603	0.589251	0.338312	0.223945	0.818921	0.590394	0.343596	0.268962	0.909395	0.500593	0.741933	0.774851	0.758364	0.349416	0.980552	0.294641	0.497753	0.40275	0.202196	0.543755	0.186843	0.790187	0.0573479	0.708435	0.609045	0.670299	0.577256
(1alpha,2alpha,4betaH,6alpha,8R)-p-Menthane-2,6,8,9-tetrol	0.971728	0.0222759	0.0224212	0.802602	0.700988	0.248114	0.986723	0.0128449	0.864391	0.26965	0.907331	0.0500215	0.401794	0.998694	0.716786	0.0361594	0.506876	0	0.9651	0.854226	0.371945	0.177977	0.72158	0.935689	0.332752	0.500284	0.950489	0.796274	0.871947	0.496117	0.9519	0.862197	0.38134	0.0530283	0.718069	0.449217	0.131714	0.880525	0.745557	0.768419	0.28571	0.671267	0.467415	0.702954	0.918094	0.725241	0.705318	0.813679	0.800986
(1R,2R,4S)-p-Menthane-1,2,8-triol 8-glucoside	0.00775006	0.788476	0.709184	0.0324793	0.0147433	0.497642	0.480762	0.995505	0.118641	0.433408	0.000723701	0.585934	0.898643	0.00551817	0.0132185	0.732924	0.92062	0.9651	0	0.000494548	0.102871	0.273507	0.00265613	0.0375997	0.280844	0.900515	0.00366604	0.760293	0.120374	0.0814224	0.869565	0.0093798	0.240562	0.791319	0.606008	0.0528975	0.202906	0.108832	0.00516367	0.0573237	0.102248	0.00320614	0.601582	0.149128	0.531719	0.0717811	0.931887	0.378572	0.0156391
(1S,2R,3S)-2,3-Dihydro-4-(4-hydroxyphenyl)-1H-phenalene-1,2,3-triol	0.0316209	0.667468	0.84867	0.0356794	0.00248548	0.448741	0.420711	0.95113	0.195499	0.458356	0.00368996	0.634575	0.636488	0.0176	0.0104253	0.667155	0.906936	0.854226	0.000494548	0	0.183166	0.342833	0.00169008	0.0950295	0.428515	0.818711	0.00730785	0.793793	0.13927	0.138586	0.770868	0.0188092	0.122805	0.968114	0.719924	0.0923915	0.306653	0.186939	0.0119882	0.140459	0.139676	0.0111879	0.700524	0.166433	0.339776	0.0855136	0.966658	0.551217	0.0556813
(1S,2R,4R,8S)-p-Menthane-2,8,9-triol 2-glucoside	0.0413264	0.725806	0.105316	0.304473	0.440397	0.21928	0.716709	0.334749	0.0238235	0.970113	0.160979	0.992943	0.317436	0.111038	0.396292	0.42022	0.734935	0.371945	0.102871	0.183166	0	0.589621	0.223671	0.143866	0.0409049	0.422346	0.156286	0.89339	0.275515	0.185164	0.846257	0.140301	0.843364	0.203117	0.955527	0.271984	0.102687	0.351879	0.131676	0.0946849	0.325432	0.152995	0.342014	0.606188	0.972786	0.0421863	0.704064	0.274709	0.0724488
(24R)-5b,8b-Epidioxyergosta-6,22E-dien-3b-ol 3-glucoside	0.134252	0.218438	0.471603	0.631968	0.456519	0.428516	0.964769	0.182592	0.220372	0.0862654	0.234999	0.00563667	0.689752	0.249768	0.30385	0.19591	0.158976	0.177977	0.273507	0.342833	0.589621	0	0.216915	0.141015	0.708773	0.519368	0.320994	0.525546	0.420414	0.00914319	0.571863	0.231814	0.706681	0.836268	0.753346	0.00868085	0.969148	0.15489	0.155209	0.20191	0.00460934	0.0820919	0.112822	0.226703	0.459659	0.640292	0.771229	0.229381	0.213657
(2E,4E)-2,7-Dimethyl-2,4-octadienedioic acid	0.0367846	0.512433	0.945172	0.0997037	0.0104425	0.546503	0.462402	0.881862	0.131412	0.222506	0.0107621	0.49656	0.746013	0.0458868	0.0296536	0.633609	0.906603	0.72158	0.00265613	0.00169008	0.223671	0.216915	0	0.058222	0.593661	0.91327	0.00179289	0.477024	0.290739	0.0788037	0.874099	0.0549617	0.207609	0.948667	0.727752	0.0435949	0.419399	0.200194	0.0297256	0.138828	0.100589	0.00938188	0.5814	0.0564372	0.43427	0.199511	0.71323	0.33532	0.0553346
(2R,6x)-7-Methyl-3-methylene-1,2,6,7-octanetetrol 2-glucoside	0.0183897	0.943323	0.742671	0.122203	0.198862	0.98573	0.487192	0.931938	0.104996	0.193374	0.0254372	0.429862	0.51646	0.03734	0.0918372	0.724789	0.589251	0.935689	0.0375997	0.0950295	0.143866	0.141015	0.058222	0	0.247388	0.26284	0.0232297	0.379988	0.313268	0.0442471	0.67957	0.0759723	0.889832	0.365187	0.231041	0.020258	0.141437	0.0216103	0.0629374	0.00251968	0.107233	0.0199434	0.563938	0.0612218	0.77237	0.346121	0.507369	0.0546682	0.00121393
(2S,2'S)-Pyrosaccharopine	0.111789	0.357695	0.057696	0.241395	0.695134	0.641168	0.867146	0.579257	0.268282	0.606263	0.247857	0.961095	0.279229	0.113329	0.419551	0.668499	0.338312	0.332752	0.280844	0.428515	0.0409049	0.708773	0.593661	0.247388	0	0.225043	0.471677	0.429461	0.100876	0.368867	0.597461	0.132519	0.948076	0.124725	0.561037	0.448064	0.052402	0.188188	0.182179	0.0818634	0.444535	0.285446	0.574662	0.931001	0.606723	0.0718118	0.71346	0.554315	0.117088
(3,4,5,6-tetrahydroxyoxan-2-yl)methyl 3-(4-hydroxy-3-methoxyphenyl)prop-2-enoate	0.497971	0.355742	0.431819	0.9089	0.555509	0.540969	0.832213	0.838772	0.459203	0.724725	0.787459	0.704142	0.0168654	0.653326	0.95427	0.784391	0.223945	0.500284	0.900515	0.818711	0.422346	0.519368	0.91327	0.26284	0.225043	0	0.840229	0.69212	0.874452	0.462867	0.501518	0.781705	0.104098	0.0435082	0.261324	0.507031	0.29538	0.266461	0.810124	0.17208	0.663789	0.708777	0.619354	0.744403	0.0437875	0.998569	0.472772	0.109666	0.318904
(3,4,5,6-tetrahydroxyoxan-2-yl)methyl acetate	0.0371338	0.837834	0.822334	0.0736937	0.0286261	0.492976	0.378659	0.860832	0.120121	0.249199	0.0109157	0.705801	0.954016	0.0448054	0.0430849	0.852026	0.818921	0.950489	0.00366604	0.00730785	0.156286	0.320994	0.00179289	0.0232297	0.471677	0.840229	0	0.381768	0.358343	0.117549	0.792816	0.0743692	0.406305	0.708315	0.513356	0.0680149	0.215397	0.157414	0.0536971	0.0751374	0.189864	0.0197067	0.745231	0.0370531	0.510374	0.233747	0.545252	0.209064	0.0231316
(3b,16a,20R)-25-Acetoxy-3,16,20,22-tetrahydroxy-5-cucurbiten-11-one 3-glucoside	0.885353	0.721559	0.404808	0.925223	0.781061	0.793134	0.550564	0.962117	0.617739	0.0346042	0.802085	0.756343	0.816719	0.933343	0.890158	0.895181	0.590394	0.796274	0.760293	0.793793	0.89339	0.525546	0.477024	0.379988	0.429461	0.69212	0.381768	1.84889e-32	0.315733	0.598234	0.0734991	0.79231	0.615081	0.883356	0.567281	0.476242	0.960348	0.788495	0.914346	0.702746	0.808478	0.727383	0.973641	0.0394778	0.946354	0.3746	0.0318712	0.114186	0.653917
(3b,20R,22R)-3,20,27-Trihydroxy-1-oxowitha-5,24-dienolide 3-glucoside	0.0858001	0.989463	0.561935	0.0617745	0.1861	0.927715	0.680517	0.631355	0.534083	0.863167	0.0731544	0.497772	0.855631	0.0238497	0.0648545	0.469193	0.343596	0.871947	0.120374	0.13927	0.275515	0.420414	0.290739	0.313268	0.100876	0.874452	0.358343	0.315733	0	0.276544	0.174542	0.00998529	0.242231	0.902742	0.616488	0.260458	0.295314	0.109309	0.0248427	0.165543	0.17218	0.0980168	0.650781	0.927657	0.91974	0.0373106	0.200284	0.930023	0.15489
(3b,9R)-5-Megastigmene-3,9-diol 9-[apiosyl-(1->6)-glucoside]	0.0169964	0.383236	0.938961	0.401263	0.291245	0.920905	0.90379	0.550779	0.0389178	0.179016	0.0870044	0.0851859	0.54429	0.0888356	0.197013	0.513593	0.268962	0.496117	0.0814224	0.138586	0.185164	0.00914319	0.0788037	0.0442471	0.368867	0.462867	0.117549	0.598234	0.276544	0	0.575512	0.0893948	0.628159	0.831707	0.808596	0.00101383	0.616215	0.117517	0.0450373	0.0705827	0.00191776	0.01548	0.0851693	0.185673	0.662796	0.275318	0.666809	0.136649	0.0595092
(3beta,5alpha,24R)-Stigmast-8(14)-en-3-ol	0.995619	0.619999	0.730737	0.327415	0.594903	0.972675	0.48203	0.731793	0.345063	0.233325	0.725423	0.751328	0.283859	0.589298	0.474207	0.579779	0.909395	0.9519	0.869565	0.770868	0.846257	0.571863	0.874099	0.67957	0.597461	0.501518	0.792816	0.0734991	0.174542	0.575512	0	0.497376	0.315501	0.696003	0.746767	0.661896	0.697459	0.750394	0.654201	0.948441	0.849612	0.964237	0.414052	0.347018	0.576887	0.451808	0.00526069	0.101435	0.953618
(3R, 6'Z)-3,4-Dihydro-8-hydroxy-3-(6-pentadecenyl)-1H-2-benzopyran-1-one	0.00755299	0.871139	0.64852	0.0217845	0.0532381	0.782768	0.547226	0.730024	0.233631	0.667282	0.00305017	0.423786	0.939811	0.000182793	0.0100732	0.51114	0.500593	0.862197	0.0093798	0.0188092	0.140301	0.231814	0.0549617	0.0759723	0.132519	0.781705	0.0743692	0.79231	0.00998529	0.0893948	0.497376	0	0.239098	0.804776	0.524091	0.0665155	0.205183	0.0443043	0.000194667	0.0452476	0.0661706	0.00625167	0.548541	0.40515	0.808013	0.0354115	0.600512	0.600262	0.0244072
(3S,5R,6R,7E)-3,5,6-Trihydroxy-7-megastigmen-9-one	0.484306	0.282399	0.657677	0.298755	0.0604352	0.559673	0.618588	0.569712	0.8524	0.928234	0.279702	0.690882	0.0816261	0.337114	0.164604	0.412502	0.741933	0.38134	0.240562	0.122805	0.843364	0.706681	0.207609	0.889832	0.948076	0.104098	0.406305	0.615081	0.242231	0.628159	0.315501	0.239098	0	0.166808	0.617516	0.564858	0.878665	0.816063	0.220841	0.956297	0.416578	0.314818	0.884392	0.775485	0.105358	0.243656	0.316073	0.439763	0.73629
(3S,5R,6S,7E,9x)-7-Megastigmene-3,6,9-triol 9-glucoside	0.553401	0.0688397	0.063338	0.705053	0.690906	0.716399	0.928796	0.192713	0.457496	0.770581	0.767416	0.523848	0.0568402	0.643526	0.940259	0.225844	0.774851	0.0530283	0.791319	0.968114	0.203117	0.836268	0.948667	0.365187	0.124725	0.0435082	0.708315	0.883356	0.902742	0.831707	0.696003	0.804776	0.166808	0	0.355745	0.890809	0.0642143	0.491905	0.88372	0.238218	0.866652	0.858476	0.971238	0.896743	0.3929	0.710228	0.470466	0.233117	0.334228
(4R,6S)-p-Menth-1-ene-4,6-diol 4-glucoside	0.614867	0.273089	0.910093	0.225586	0.656497	0.376578	0.0803703	0.766262	0.834612	0.540671	0.396668	0.917259	0.809655	0.405295	0.338822	0.539432	0.758364	0.718069	0.606008	0.719924	0.955527	0.753346	0.727752	0.231041	0.561037	0.261324	0.513356	0.567281	0.616488	0.808596	0.746767	0.524091	0.617516	0.355745	1.84889e-32	0.57303	0.193083	0.0891716	0.631452	0.195047	0.857551	0.558663	0.379253	0.398217	0.565691	0.876266	0.960762	0.469998	0.269177
(4Z,9a)-9-(3-Methyl-2-butenoyloxy)-4,10(14)-oplopadien-3-one	0.0188661	0.422924	0.797542	0.26601	0.181448	0.803605	0.764792	0.451943	0.0925281	0.102907	0.0439353	0.0879058	0.718897	0.0598381	0.0996413	0.361725	0.349416	0.449217	0.0528975	0.0923915	0.271984	0.00868085	0.0435949	0.020258	0.448064	0.507031	0.0680149	0.476242	0.260458	0.00101383	0.661896	0.0665155	0.564858	0.890809	0.57303	0	0.557702	0.0586305	0.0334396	0.04971	0.0035071	0.0059407	0.213856	0.0941564	0.751823	0.34279	0.691936	0.140353	0.0370509
(6beta,22E)-6-Hydroxystigmasta-4,22-dien-3-one	0.191788	0.127652	0.0886958	0.0852748	0.444569	0.511671	0.4536	0.334592	0.426075	0.856919	0.171068	0.580826	0.504231	0.127499	0.279378	0.561332	0.980552	0.131714	0.202906	0.306653	0.102687	0.969148	0.419399	0.141437	0.052402	0.29538	0.215397	0.960348	0.295314	0.616215	0.697459	0.205183	0.878665	0.0642143	0.193083	0.557702	0	0.166106	0.28276	0.0662676	0.791579	0.321748	0.740043	0.592473	0.994207	0.235478	0.917751	0.413096	0.0713522
(7'R,8'R)-4,7'-Epoxy-3'-methoxy-4',5,9,9'-lignanetetrol 9'-glucoside	0.0566965	0.816348	0.83667	0.0661604	0.250562	0.568715	0.33083	0.526183	0.416018	0.370906	0.0393124	0.312228	0.698429	0.0267174	0.053908	0.347244	0.294641	0.880525	0.108832	0.186939	0.351879	0.15489	0.200194	0.0216103	0.188188	0.266461	0.157414	0.788495	0.109309	0.117517	0.750394	0.0443043	0.816063	0.491905	0.0891716	0.0586305	0.166106	1.84889e-32	0.0586104	0.00772354	0.118664	0.0466381	0.75896	0.260919	0.575055	0.36949	0.884915	0.289103	0.0172337
(7'R,8'R)-4,7'-Epoxy-3',5-dimethoxy-4',9,9'-lignanetriol 9'-glucoside	0.00323533	0.692521	0.751564	0.0454249	0.0471681	0.767115	0.635048	0.690242	0.158731	0.535693	0.00278381	0.332822	0.960453	0.000971755	0.0138006	0.496004	0.497753	0.745557	0.00516367	0.0119882	0.131676	0.155209	0.0297256	0.0629374	0.182179	0.810124	0.0536971	0.914346	0.0248427	0.0450373	0.654201	0.000194667	0.220841	0.88372	0.631452	0.0334396	0.28276	0.0586104	0	0.0501568	0.0321327	0.00137252	0.415461	0.323575	0.803475	0.0421826	0.72651	0.511457	0.0240578
(7'R)-(+)-Lyoniresinol 9'-glucoside	0.0135758	0.708924	0.488659	0.0914495	0.281985	0.991627	0.567955	0.980501	0.140477	0.430082	0.0311637	0.48758	0.407533	0.0193624	0.103402	0.784747	0.40275	0.768419	0.0573237	0.140459	0.0946849	0.20191	0.138828	0.00251968	0.0818634	0.17208	0.0751374	0.702746	0.165543	0.0705827	0.948441	0.0452476	0.956297	0.238218	0.195047	0.04971	0.0662676	0.00772354	0.0501568	1.84889e-32	0.130198	0.032543	0.572272	0.219411	0.623603	0.227572	0.770663	0.118843	0.000562771
(7R*,8R*)-3-Methoxy-3',4,7,9,9'-pentahydroxy-8,4'-oxyneolignan 4-xyloside	0.0342664	0.261465	0.747639	0.372663	0.243068	0.758401	0.967393	0.308331	0.128535	0.223337	0.0912895	0.0336995	0.804161	0.0860717	0.147256	0.279708	0.202196	0.28571	0.102248	0.139676	0.325432	0.00460934	0.100589	0.107233	0.444535	0.663789	0.189864	0.808478	0.17218	0.00191776	0.849612	0.0661706	0.416578	0.866652	0.857551	0.0035071	0.791579	0.118664	0.0321327	0.130198	1.84889e-32	0.0176239	0.100355	0.286606	0.722194	0.263912	0.994343	0.33398	0.114195
(9S,10S)-9,10-dihydroxyoctadecanoate	0.00221107	0.602142	0.919643	0.0734582	0.0475622	0.852191	0.586489	0.658327	0.104837	0.280111	0.00210554	0.260142	0.951642	0.00503659	0.0178334	0.470066	0.543755	0.671267	0.00320614	0.0111879	0.152995	0.0820919	0.00938188	0.0199434	0.285446	0.708777	0.0197067	0.727383	0.0980168	0.01548	0.964237	0.00625167	0.314818	0.858476	0.558663	0.0059407	0.321748	0.0466381	0.00137252	0.032543	0.0176239	0	0.378781	0.140264	0.874551	0.120398	0.954218	0.291137	0.0116714
(9Z,12Z,14E)-16-Hydroxy-9,12,14-octadecatrienoic acid	0.292537	0.222424	0.991145	0.743579	0.997094	0.978702	0.127645	0.688793	0.0970553	0.599653	0.70076	0.138147	0.350406	0.617642	0.959917	0.897847	0.186843	0.467415	0.601582	0.700524	0.342014	0.112822	0.5814	0.563938	0.574662	0.619354	0.745231	0.973641	0.650781	0.0851693	0.414052	0.548541	0.884392	0.971238	0.379253	0.213856	0.740043	0.75896	0.415461	0.572272	0.100355	0.378781	0	0.843857	0.469658	0.455349	0.731526	0.413362	0.587131
(E)-8-Hydroxy-2-octene-4,6-diynoic acid	0.252578	0.632415	0.572475	0.360371	0.178786	0.980899	0.310527	0.806198	0.297076	0.0175953	0.159405	0.504694	0.983758	0.316144	0.20934	0.604187	0.790187	0.702954	0.149128	0.166433	0.606188	0.226703	0.0564372	0.0612218	0.931001	0.744403	0.0370531	0.0394778	0.927657	0.185673	0.347018	0.40515	0.775485	0.896743	0.398217	0.0941564	0.592473	0.260919	0.323575	0.219411	0.286606	0.140264	0.843857	1.84889e-32	0.799063	0.915018	0.212695	0.0951284	0.151279
(R)-(+)-Pulegone	0.973749	0.764007	0.948388	0.53167	0.208081	0.146642	0.509847	0.592175	0.897626	0.803582	0.675393	0.379759	0.080146	0.846433	0.546613	0.808959	0.0573479	0.918094	0.531719	0.339776	0.972786	0.459659	0.43427	0.77237	0.606723	0.0437875	0.510374	0.946354	0.91974	0.662796	0.576887	0.808013	0.105358	0.3929	0.565691	0.751823	0.994207	0.575055	0.803475	0.623603	0.722194	0.874551	0.469658	0.799063	0	0.59042	0.794389	0.425841	0.888822
(R)-3-Hydroxy-5-phenylpentanoic acid	0.0575612	0.994406	0.239421	0.143175	0.195697	0.258145	0.901593	0.702939	0.188402	0.692917	0.10101	0.874367	0.94606	0.050907	0.178423	0.853308	0.708435	0.725241	0.0717811	0.0855136	0.0421863	0.640292	0.199511	0.346121	0.0718118	0.998569	0.233747	0.3746	0.0373106	0.275318	0.451808	0.0354115	0.243656	0.710228	0.876266	0.34279	0.235478	0.36949	0.0421826	0.227572	0.263912	0.120398	0.455349	0.915018	0.59042	1.84889e-32	0.528104	0.9057	0.163445
(S,S)-Nt-Histidinylalanine	0.908149	0.957994	0.953144	0.599756	0.803865	0.755985	0.819586	0.46394	0.344326	0.250216	0.924993	0.920874	0.329805	0.748619	0.658882	0.428326	0.609045	0.705318	0.931887	0.966658	0.704064	0.771229	0.71323	0.507369	0.71346	0.472772	0.545252	0.0318712	0.200284	0.666809	0.00526069	0.600512	0.316073	0.470466	0.960762	0.691936	0.917751	0.884915	0.72651	0.770663	0.994343	0.954218	0.731526	0.212695	0.794389	0.528104	0	0.0642141	0.746265
(S)-(-)-Perillyl alcohol	0.233642	0.965828	0.824355	0.759449	0.803725	0.956574	0.996241	0.802202	0.0941384	0.138898	0.403116	0.538724	0.147429	0.464323	0.681738	0.833086	0.670299	0.813679	0.378572	0.551217	0.274709	0.229381	0.33532	0.0546682	0.554315	0.109666	0.209064	0.114186	0.930023	0.136649	0.101435	0.600262	0.439763	0.233117	0.469998	0.140353	0.413096	0.289103	0.511457	0.118843	0.33398	0.291137	0.413362	0.0951284	0.425841	0.9057	0.0642141	1.84889e-32	0.138368
(S)-2,3-Dihydro-3,5-dihydroxy-2-oxo-3-indoleacetic acid 5-glucoside	0.00473941	0.827604	0.52414	0.0546965	0.14949	0.811555	0.510035	0.96167	0.104118	0.39249	0.00840469	0.53458	0.569209	0.00758332	0.0548338	0.804269	0.577256	0.800986	0.0156391	0.0556813	0.0724488	0.213657	0.0553346	0.00121393	0.117088	0.318904	0.0231316	0.653917	0.15489	0.0595092	0.953618	0.0244072	0.73629	0.334228	0.269177	0.0370509	0.0713522	0.0172337	0.0240578	0.000562771	0.114195	0.0116714	0.587131	0.151279	0.888822	0.163445	0.746265	0.138368	1.84889e-32
(S)-4',5,7-Trihydroxy-6-prenylflavanone	0.0503528	0.563942	0.22037	0.20879	0.359766	0.383558	0.807123	0.360548	0.0476977	0.612745	0.105529	0.972145	0.314673	0.106235	0.295397	0.522255	0.929442	0.335122	0.077589	0.160934	0.0154537	0.540845	0.14564	0.0286431	0.11735	0.267105	0.0513086	0.566918	0.45863	0.188117	0.617816	0.179658	0.923591	0.114379	0.479145	0.195845	0.0392861	0.194673	0.172089	0.0294534	0.383951	0.125606	0.629663	0.226863	0.976241	0.210138	0.377632	0.0787994	0.0189421
(S)-5'-Deoxy-5'-(methylsulfinyl)adenosine	0.000100961	0.719304	0.660677	0.0785102	0.0751291	0.669266	0.756127	0.857085	0.0631137	0.45723	0.00419092	0.356764	0.815229	0.00278556	0.0363659	0.671864	0.520378	0.864447	0.00305217	0.0142464	0.0646685	0.134515	0.0204079	0.029271	0.158863	0.656703	0.0295292	0.91137	0.0688797	0.020457	0.917156	0.00341878	0.343677	0.70917	0.664092	0.0186589	0.240456	0.0674983	0.000653662	0.027788	0.0287395	0.000595025	0.320778	0.242786	0.881696	0.04893	0.998124	0.313697	0.00967262
(S)-Homostachydrine	0.595347	0.85407	0.10642	0.771868	0.678615	0.21268	0.0648405	0.259642	0.254166	0.298252	0.95019	0.763779	0.270632	0.850069	0.64017	0.158941	0.682099	0.397734	0.874661	0.978107	0.136649	0.879102	0.917448	0.949889	0.226356	0.711776	0.927927	0.338479	0.714692	0.731864	0.866073	0.813322	0.885285	0.440577	0.258075	0.960524	0.694716	0.725243	0.790141	0.855032	0.859584	0.938867	0.234287	0.41977	0.854971	0.231214	0.977629	0.890706	0.863015
(S)-Isosclerone	0.0252749	0.72424	0.50497	0.502345	0.587986	0.868966	0.508653	0.892673	0.0302375	0.658844	0.193092	0.237253	0.251584	0.116248	0.401492	0.920247	0.140648	0.909202	0.178772	0.296481	0.0553427	0.102535	0.284969	0.129241	0.0908683	0.287243	0.311269	0.882379	0.187099	0.018999	0.76493	0.111032	0.852722	0.484565	0.974361	0.0650707	0.435043	0.190792	0.0812346	0.0806269	0.0394807	0.0840361	0.0473126	0.618583	0.471844	0.123305	0.884488	0.235846	0.0953427
(S)-Isowillardiine	0.313978	0.123432	0.240203	0.37943	0.0495991	0.996984	0.429433	0.354085	0.488469	0.0873078	0.166436	0.268255	0.323848	0.316143	0.123182	0.226949	0.841831	0.176274	0.143319	0.0871389	0.882275	0.178093	0.0383539	0.322472	0.66181	0.477729	0.116744	0.352217	0.60418	0.203808	0.82247	0.290742	0.12645	0.290825	0.95069	0.120906	0.840985	0.470221	0.205249	0.5682	0.15314	0.121276	0.660524	0.0785535	0.392554	0.666689	0.816408	0.641301	0.398765
(S)-Multifidol 2-[apiosyl-(1->6)-glucoside]	0.324697	0.29897	0.280732	0.675084	0.787336	0.81288	0.924206	0.639022	0.304285	0.740165	0.564382	0.830263	0.0238896	0.454813	0.845978	0.649989	0.335688	0.357719	0.639216	0.910285	0.226572	0.546104	0.842227	0.152202	0.128069	0.00109649	0.581249	0.678577	0.737008	0.384014	0.534391	0.586847	0.186921	0.0153949	0.248072	0.42102	0.13992	0.205011	0.616634	0.0859992	0.608517	0.530601	0.638657	0.614546	0.139888	0.748483	0.432957	0.0740982	0.174618
(S)-Nerolidol 3-O-[a-L-rhamnopyranosyl-(1->2)-b-D-glucopyranoside]	0.56372	0.0998814	0.71997	0.622725	0.739028	0.445493	0.273983	0.925882	0.137542	0.438452	0.830264	0.504983	0.846329	0.944543	0.946459	0.794704	0.927626	0.520774	0.591327	0.564091	0.522422	0.389506	0.385601	0.781288	0.754026	0.703566	0.534581	0.531999	0.771091	0.288231	0.181701	0.897206	0.614	0.611703	0.145719	0.425015	0.507708	0.678236	0.691056	0.97502	0.366067	0.55775	0.0938555	0.513141	0.719756	0.694088	0.32725	0.490213	0.874145
(S)-Oleuropeic acid	0.340277	0.64512	0.0914548	0.425623	0.429361	0.00462664	0.80209	0.0790341	0.224515	0.525663	0.412583	0.349394	0.840644	0.393007	0.61857	0.154406	0.478786	0.197819	0.257692	0.264917	0.0541202	0.665952	0.373262	0.610853	0.272623	0.871571	0.300119	0.720089	0.554212	0.757886	0.915538	0.42176	0.57349	0.455066	0.639975	0.869702	0.224069	0.989621	0.427788	0.56429	0.932016	0.519532	0.832292	0.901529	0.290795	0.0865589	0.837213	0.811985	0.423699
(x)-2-Heptanol glucoside	0.0301173	0.80872	0.222378	0.414086	0.606285	0.564603	0.668156	0.58091	0.012752	0.721158	0.183527	0.638095	0.133601	0.125487	0.449123	0.623957	0.404835	0.550476	0.15123	0.286773	0.00596911	0.305416	0.269623	0.0656712	0.0470721	0.162932	0.190893	0.88016	0.334365	0.0752669	0.602031	0.165936	0.862036	0.151305	0.755545	0.13555	0.149496	0.205546	0.14429	0.0369865	0.188176	0.125729	0.202614	0.477903	0.575105	0.144497	0.542989	0.0984023	0.0436771
[Gallocatechin(4alpha->8)]2catechin	0.214984	0.439971	0.393059	0.287678	0.281378	0.224272	0.438958	0.0565526	0.687713	0.181349	0.158329	0.033633	0.833011	0.16442	0.106247	0.024186	0.204612	0.165968	0.275669	0.305057	0.9112	0.0327003	0.269626	0.191575	0.718214	0.696209	0.375033	0.770171	0.201236	0.115552	0.768553	0.143548	0.498035	0.690755	0.337135	0.0546097	0.868194	0.0506058	0.129204	0.20802	0.0463292	0.100153	0.555825	0.312868	0.613887	0.673525	0.674216	0.585847	0.228141
1-(1-Propenylthio)propyl propyl disulfide	0.436979	0.295658	0.242091	0.346074	0.244977	0.268312	0.408938	0.0194369	0.948516	0.360699	0.27557	0.0761807	0.373214	0.292346	0.133291	0.00294802	0.363391	0.069939	0.407153	0.356786	0.76575	0.140203	0.375266	0.522458	0.990189	0.766053	0.58065	0.936948	0.202398	0.320191	0.447554	0.221848	0.218083	0.286195	0.579974	0.210538	0.810264	0.213583	0.213145	0.543929	0.133999	0.22642	0.743577	0.554951	0.970665	0.706014	0.33741	0.873759	0.526954
1-(2-Thienyl)-1,2-propanedione	0.413028	0.251593	0.0617086	0.780911	0.605889	0.899576	0.487581	0.500324	0.40498	0.517801	0.765011	0.968454	0.0433138	0.516004	0.954143	0.446587	0.230693	0.25108	0.815668	0.936261	0.15828	0.86471	0.830929	0.49909	0.0216749	0.0571145	0.976691	0.505368	0.460907	0.602746	0.963885	0.570616	0.345892	0.0410207	0.656251	0.761154	0.185769	0.437753	0.642076	0.251208	0.753229	0.741997	0.522466	0.648314	0.202713	0.394604	0.984414	0.475156	0.384779
1-(3-Methylbutanoyl)-6-apiosylglucose	0.00460173	0.88723	0.565186	0.0174644	0.0661657	0.736529	0.407357	0.984869	0.154052	0.458139	0.000809389	0.57163	0.819756	0.000999311	0.0165431	0.713226	0.676258	0.867821	0.00390277	0.0196126	0.0925914	0.257444	0.0311413	0.00797163	0.137593	0.516787	0.0150839	0.778038	0.0899273	0.0832581	0.826581	0.00680147	0.498339	0.483128	0.302474	0.0483088	0.0801485	0.0212699	0.00825303	0.00575523	0.116578	0.00574774	0.683211	0.174198	0.882425	0.106853	0.946331	0.268952	0.000536841
1-(4-Hydroxy-3-methoxyphenyl)-7-phenyl-3,5-heptanedione	0.248755	0.14589	0.29063	0.806417	0.502311	0.413497	0.995175	0.184578	0.270257	0.024645	0.343	0.0119481	0.774432	0.416901	0.410038	0.205268	0.304679	0.130734	0.36546	0.418968	0.775689	0.00139306	0.232191	0.191678	0.973409	0.624899	0.338498	0.296511	0.703398	0.0296796	0.369205	0.407098	0.767615	0.710694	0.815741	0.0232511	0.774107	0.273421	0.287372	0.328371	0.0273673	0.148686	0.157085	0.141827	0.536056	0.90421	0.546522	0.195766	0.324707
1-Acetyl-3,14,20-trihydroxywitha-5,24-dienolide 3-glucoside	0.236096	0.144262	0.211705	0.0942978	0.584703	0.931632	0.401393	0.784302	0.680964	0.872554	0.21072	0.927905	0.500347	0.125935	0.262149	0.992467	0.519967	0.334753	0.330609	0.472016	0.271981	0.820959	0.621948	0.172311	0.0428701	0.182712	0.419737	0.761786	0.169884	0.594655	0.466131	0.182567	0.801183	0.114876	0.0716165	0.51219	0.0126705	0.0582587	0.279281	0.0555024	0.663098	0.344877	0.760648	0.768237	0.608925	0.341617	0.727734	0.539287	0.0977339
1-Heptadecanoylglycerophosphoethanolamine	0.825773	0.434057	0.595986	0.680082	0.29965	0.496713	0.65846	0.790261	0.582109	0.686118	0.834462	0.786112	0.0102395	0.934275	0.58108	0.661597	0.334374	0.541123	0.75703	0.508306	0.659208	0.64596	0.664576	0.475914	0.501932	0.0033126	0.90548	0.521487	0.685192	0.656263	0.266877	0.796466	0.0232572	0.0819245	0.416981	0.726371	0.562744	0.559168	0.79903	0.412839	0.902626	0.958211	0.64114	0.807892	0.0296262	0.633714	0.281114	0.116109	0.610074
1-Heptanol	0.506112	0.0396278	0.177842	0.783511	0.776505	0.373449	0.656667	0.122734	0.422514	0.0959281	0.683196	0.0066785	0.86978	0.748805	0.732058	0.207088	0.275962	0.0433612	0.682302	0.705497	0.959092	0.0164112	0.479851	0.534403	0.71798	0.867018	0.696149	0.473922	0.888004	0.107019	0.37506	0.681473	0.743746	0.427153	0.761915	0.127333	0.36668	0.610149	0.519438	0.709039	0.074575	0.369081	0.0916052	0.391412	0.522574	0.934585	0.686134	0.43449	0.710727
1-Hexanol	0.996548	0.00604832	0.155031	0.694293	0.6881	0.773169	0.605787	0.165888	0.991489	0.673281	0.987344	0.202406	0.314119	0.931995	0.869601	0.251198	0.728253	0.023762	0.951006	0.788525	0.585587	0.400045	0.741324	0.630057	0.40371	0.20027	0.871285	0.790836	0.816426	0.621484	0.914851	0.8791	0.171165	0.0198071	0.207242	0.675936	0.0951218	0.70012	0.750965	0.511939	0.387798	0.776974	0.335302	0.937781	0.681204	0.905296	0.55416	0.503145	0.610142
1-Hexanol arabinosylglucoside	0.145173	0.599349	0.104281	0.207373	0.263056	0.0424659	0.941978	0.15296	0.134192	0.794098	0.179547	0.527134	0.750768	0.171715	0.348502	0.292486	0.632619	0.229506	0.0987818	0.123866	0.0166346	0.946228	0.192091	0.285658	0.159475	0.876664	0.119582	0.906529	0.381325	0.49484	0.936619	0.212137	0.585499	0.331606	0.999237	0.547391	0.0876476	0.586554	0.220107	0.255999	0.671222	0.2642	0.808995	0.598502	0.400475	0.0549545	0.768376	0.541701	0.164014
1-Hydroxyepiacorone	0.841389	0.0179689	0.114713	0.977843	0.303634	0.880525	0.889814	0.418288	0.746223	0.241826	0.694931	0.407842	0.219675	0.927439	0.598298	0.398002	0.612003	0.103527	0.574295	0.411165	0.723869	0.429746	0.285825	0.955712	0.233304	0.162342	0.513095	0.461537	0.884712	0.540581	0.659175	0.83851	0.15315	0.0647621	0.412161	0.492305	0.269058	0.791101	0.675969	0.712516	0.439757	0.553168	0.607927	0.348597	0.29028	0.987699	0.795572	0.962597	0.924408
1-Hydroxyibuprofen	0.235944	0.850152	0.665168	0.0225142	0.0251178	0.762711	0.0483087	0.392482	0.870451	0.368193	0.0422134	0.517486	0.345509	0.078815	0.00444364	0.159905	0.952264	0.570028	0.0966864	0.0742191	0.807688	0.391319	0.104562	0.189931	0.729889	0.847335	0.127255	0.767252	0.165706	0.391451	0.413299	0.0825616	0.212526	0.749423	0.205241	0.203859	0.435198	0.0824269	0.10087	0.228166	0.287466	0.097393	0.709222	0.211049	0.56179	0.472918	0.600666	0.842695	0.168029
1-Linoleoylglycerophosphocholine	0.966213	0.968611	0.827425	0.294306	0.29132	0.915639	0.285741	0.601578	0.346254	0.529787	0.615846	0.816252	0.0386366	0.611472	0.326313	0.408831	0.689263	0.723673	0.703585	0.523505	0.662739	0.654067	0.792175	0.691369	0.95164	0.159362	0.945634	0.287232	0.288184	0.620895	0.0152388	0.510021	0.0863661	0.305604	0.886325	0.774174	0.956135	0.876739	0.614604	0.789437	0.920593	0.845578	0.349328	0.685042	0.208338	0.552059	0.0447805	0.0943534	0.90106
1-Methylinosine	0.753096	0.85859	0.607945	0.686822	0.661649	0.306631	0.937421	0.682825	0.511385	0.0961944	0.95925	0.336835	0.194165	0.968408	0.857408	0.781366	0.469157	0.751176	0.983889	0.802418	0.965162	0.235182	0.871566	0.325363	0.913139	0.117823	0.752275	0.0892585	0.524597	0.364443	0.0729936	0.847558	0.196864	0.510836	0.461789	0.349051	0.994939	0.506027	0.948316	0.457666	0.536605	0.744578	0.51819	0.252202	0.135261	0.407456	0.109197	0.0406568	0.574423
1-O-alpha-D-Glucopyranosyl-D-mannitol	0.0210335	0.99443	0.49448	0.04289	0.0317654	0.290953	0.511325	0.658308	0.104115	0.567215	0.00837127	0.888177	0.986054	0.0202716	0.0449458	0.940866	0.849552	0.726087	0.00111849	0.00369608	0.0579251	0.474299	0.00959142	0.0533055	0.251549	0.883403	0.00311199	0.737516	0.200866	0.161007	0.941214	0.0350657	0.329985	0.604678	0.642534	0.129542	0.122707	0.188857	0.0293932	0.0753906	0.231692	0.0246983	0.723107	0.17291	0.437327	0.0695496	0.787636	0.35537	0.0228439
1-O-Caffeoylglucose	0.00707141	0.698887	0.241478	0.0702989	0.251462	0.649044	0.818655	0.835311	0.126868	0.89282	0.0329102	0.651167	0.51039	0.00699646	0.108287	0.98173	0.412174	0.642189	0.043595	0.102731	0.0245487	0.358703	0.168815	0.0553194	0.0120567	0.357025	0.126932	0.756363	0.0410876	0.116642	0.693282	0.0126898	0.663428	0.295982	0.473734	0.127799	0.0562726	0.0538773	0.020384	0.0116169	0.155019	0.0419637	0.486526	0.545977	0.859159	0.0316592	0.839802	0.373991	0.0109545
1-O-Galloyl-beta-D-glucose	0.00788638	0.93042	0.444193	0.0466152	0.163575	0.825845	0.719864	0.83029	0.211104	0.831706	0.0182361	0.453613	0.769756	0.00163478	0.0480473	0.646726	0.333956	0.960284	0.0354311	0.0719521	0.0886521	0.259357	0.140664	0.0814348	0.0419294	0.534366	0.145562	0.654376	0.0069022	0.097605	0.503958	0.00118876	0.427392	0.565114	0.494322	0.0937095	0.141968	0.0365823	0.00409356	0.0266289	0.0854342	0.0218998	0.476421	0.567116	0.927152	0.0289628	0.587442	0.549438	0.0226837
1-Oleoylglycerophosphoserine	0.0710254	0.325586	0.862651	0.54725	0.446348	0.935958	0.490338	0.524269	0.130302	0.732897	0.22986	0.121369	0.701126	0.153349	0.341856	0.567255	0.148117	0.458766	0.212056	0.25991	0.212214	0.0867464	0.283223	0.34562	0.263348	0.774924	0.440831	0.60966	0.111975	0.0391235	0.914156	0.100363	0.385945	0.903864	0.690202	0.0950369	0.845985	0.328409	0.0660852	0.280307	0.0178868	0.0980599	0.034508	0.808452	0.744744	0.101946	0.682885	0.647408	0.266197
1-Palmitoyl Lysophosphatidic Acid	0.0332823	0.556553	0.0877718	0.14668	0.391952	0.401288	0.939665	0.521768	0.118424	0.800942	0.106604	0.934037	0.414506	0.0437405	0.251781	0.658273	0.528606	0.398412	0.0987698	0.17962	0.0056289	0.601227	0.284586	0.145612	0.00327518	0.385437	0.213583	0.596486	0.0842917	0.228541	0.709211	0.0563173	0.75935	0.206344	0.683679	0.287565	0.0474954	0.181786	0.0742609	0.0534953	0.308138	0.130263	0.492519	0.777454	0.928405	0.0179116	0.865567	0.458315	0.0506319
1-Palmitoyl-2-linoleoyl PE	0.919334	0.168979	0.0633545	0.505936	0.747286	0.0474869	0.83367	0.0307609	0.909096	0.184235	0.822712	0.0321021	0.940305	0.781039	0.907002	0.103038	0.237254	0.0350244	0.712239	0.692418	0.365906	0.130823	0.922603	0.929732	0.436744	0.792884	0.729497	0.537855	0.807922	0.48055	0.531693	0.843045	0.863036	0.384822	0.957143	0.459328	0.19987	0.763602	0.955823	0.937868	0.36571	0.876627	0.398821	0.693127	0.269411	0.374094	0.885793	0.719201	0.835549
1-palmitoyl-dihydroxyacetone-phosphate	0.0872844	0.992673	0.331389	0.120453	0.206269	0.456163	0.996664	0.963794	0.352382	0.631667	0.112945	0.754421	0.913685	0.0488838	0.146344	0.884074	0.552549	0.888444	0.110577	0.120139	0.122862	0.614174	0.276846	0.4233	0.0793062	0.956643	0.344114	0.23981	0.00695626	0.324641	0.251085	0.0261765	0.196649	0.851524	0.977976	0.373141	0.293889	0.308077	0.0401215	0.259752	0.251855	0.139341	0.527905	0.941486	0.669564	0.00128638	0.286051	0.885811	0.210422
1-Penten-3-ol	0.404823	0.427485	0.917236	0.279722	0.596714	0.517543	0.173637	0.90524	0.704693	0.254618	0.297334	0.776694	0.548303	0.34614	0.339431	0.692017	0.782752	0.725134	0.427142	0.565397	0.683349	0.499816	0.470743	0.0728092	0.558203	0.153247	0.273504	0.242356	0.769434	0.484293	0.741782	0.488773	0.526661	0.25471	0.00828517	0.316038	0.17838	0.0731398	0.529731	0.0927313	0.62991	0.373391	0.681997	0.141705	0.522844	0.911383	0.479289	0.131645	0.133009
1-Salicylate glucuronide	0.000879464	0.947198	0.530769	0.0541969	0.118927	0.740054	0.58858	0.988992	0.0787617	0.423022	0.00449807	0.488909	0.6242	0.00327076	0.0447539	0.78752	0.55831	0.873617	0.0072971	0.0345274	0.0553063	0.189207	0.0382862	0.00374083	0.111089	0.401207	0.0203059	0.741214	0.115266	0.0412958	0.996361	0.0118768	0.607329	0.414907	0.375488	0.0281882	0.097611	0.0257902	0.00988145	0.00230755	0.0793823	0.00468459	0.492629	0.176535	0.962281	0.105975	0.819295	0.177434	8.82712e-05
1-Undecanol	0.348571	0.0730751	0.0199422	0.320096	0.809351	0.358664	0.814332	0.116789	0.385667	0.656648	0.428544	0.375079	0.266985	0.345973	0.656365	0.219311	0.935919	0.0285305	0.420377	0.576451	0.0838107	0.736137	0.682474	0.285544	0.0647545	0.224132	0.398622	0.951068	0.575327	0.794432	0.965579	0.46847	0.562441	0.0110777	0.387691	0.816646	0.00535084	0.417638	0.556068	0.172964	0.942115	0.594434	0.826597	0.803771	0.890264	0.335697	0.682748	0.375741	0.194512
1,1,4,8-tetramethyl-cis,cis,4,7,10-cycloundecatriene	0.0456378	0.963382	0.407697	0.0594404	0.0392305	0.167047	0.587466	0.522679	0.127622	0.755473	0.0255544	0.936683	0.906428	0.0413271	0.0759634	0.790469	0.714889	0.631387	0.00605058	0.00725536	0.0536313	0.644902	0.0227899	0.123376	0.261648	0.960217	0.0135286	0.879562	0.216902	0.251784	0.857663	0.0561935	0.275702	0.643694	0.806661	0.229121	0.137434	0.311216	0.0514552	0.145645	0.330288	0.058639	0.772618	0.274435	0.31134	0.0468264	0.862497	0.493569	0.0604847
1,17-Heptadecanediol	0.390092	0.0957296	0.134702	0.414238	0.105405	0.593447	0.429317	0.0964602	0.740863	0.127102	0.224303	0.110502	0.276537	0.338142	0.127161	0.0448518	0.790451	0.0496277	0.255545	0.183041	0.866505	0.11514	0.132099	0.434349	0.669141	0.510522	0.292498	0.5836	0.447832	0.226553	0.896307	0.27988	0.12205	0.179379	0.857885	0.133914	0.677073	0.381764	0.213793	0.622697	0.112847	0.157958	0.642534	0.212274	0.627562	0.745372	0.802471	0.87043	0.503859
1,2-Anhydridoniveusin	0.0154607	0.899739	0.299522	0.056761	0.0762146	0.229983	0.726079	0.568997	0.0867326	0.836753	0.0191182	0.93593	0.878372	0.0170513	0.0791608	0.806499	0.992763	0.609684	0.00591893	0.0145092	0.0182686	0.539875	0.0410767	0.0917339	0.118505	0.821715	0.0276546	0.956224	0.122532	0.175619	0.804923	0.0252643	0.350218	0.510959	0.767717	0.178138	0.0959145	0.21617	0.0247932	0.0783487	0.240829	0.0387203	0.609207	0.366861	0.516715	0.0163329	0.961932	0.449291	0.0310021
1,2-Dihydronaphthalene-1,2-diol	0.00193643	0.892325	0.312504	0.109427	0.248957	0.655842	0.949671	0.910493	0.0717353	0.782782	0.0324067	0.513609	0.483708	0.00817744	0.118844	0.939694	0.359103	0.779784	0.0359625	0.0906556	0.0194312	0.250932	0.13404	0.0485915	0.0234115	0.37451	0.114324	0.816636	0.0503289	0.0595705	0.823342	0.0118762	0.624715	0.366185	0.595276	0.0781882	0.110161	0.0648516	0.0129459	0.0137445	0.0889397	0.0253242	0.328872	0.496216	0.831701	0.0296845	0.916209	0.319978	0.0113712
1,25-Dihydroxyvitamin D3 3-glycoside	0.00903646	0.770455	0.529341	0.0669714	0.197891	0.915474	0.503169	0.995022	0.124958	0.381819	0.0156889	0.51409	0.503582	0.0126713	0.0708347	0.782101	0.513991	0.791011	0.0304058	0.0876729	0.0900047	0.20595	0.0837658	0.000864403	0.111725	0.246248	0.0381065	0.636485	0.170917	0.0653116	0.935093	0.0350812	0.843011	0.289862	0.214542	0.0403583	0.067853	0.0106726	0.0366253	6.99182e-05	0.124176	0.0192648	0.603939	0.159919	0.771808	0.208603	0.733363	0.119816	2.60294e-05
1,N2-propanodeoxyguanosine	0.246539	0.172025	0.202731	0.39417	0.180427	0.384665	0.482502	0.0704987	0.568672	0.0624412	0.170533	0.0307713	0.62794	0.240907	0.120761	0.0349136	0.449747	0.0729312	0.229778	0.216363	0.969298	0.0221159	0.140305	0.224091	0.930813	0.978638	0.261776	0.496387	0.383522	0.0919539	0.943286	0.211244	0.329572	0.425481	0.600636	0.0390135	0.866722	0.168215	0.154888	0.344708	0.0376844	0.0901745	0.475256	0.155064	0.932233	0.751722	0.942925	0.539847	0.30315
10-Acetoxyoleuropein	0.859466	0.799289	0.73104	0.113958	0.124373	0.969949	0.011331	0.742707	0.485905	0.875843	0.349702	0.731245	0.0802637	0.457229	0.147263	0.419105	0.398998	0.913106	0.440795	0.318699	0.732915	0.776996	0.443202	0.761524	0.855592	0.382647	0.444844	0.975636	0.487369	0.774065	0.200942	0.46488	0.235132	0.598474	0.329253	0.933977	0.584313	0.536833	0.555515	0.810984	0.931281	0.612932	0.139194	0.569219	0.194827	0.795626	0.442348	0.544466	0.682435
10,20-Dihydroxyeicosanoic acid	0.216405	0.191368	0.0170956	0.383247	0.932339	0.551419	0.804921	0.323401	0.282372	0.560586	0.410552	0.768352	0.145587	0.249867	0.659296	0.383155	0.4916	0.141209	0.42802	0.620117	0.0432737	0.931161	0.761425	0.293712	0.00241581	0.13581	0.551014	0.581463	0.297207	0.529508	0.828725	0.310389	0.621199	0.0278319	0.539678	0.629327	0.0332828	0.307358	0.379901	0.121465	0.700564	0.472979	0.698606	0.923397	0.545914	0.177487	0.995828	0.434364	0.173102
11-Oxo-androsterone glucuronide	0.0228559	0.754002	0.779996	0.0175781	0.00393033	0.516904	0.400436	0.89962	0.226797	0.53479	0.00120744	0.610531	0.664391	0.00613413	0.00435985	0.614592	0.965709	0.877411	0.000484028	0.000122236	0.173348	0.338221	0.00645206	0.0890642	0.328943	0.892497	0.0145932	0.928284	0.0762329	0.139158	0.633278	0.00614027	0.128611	0.977047	0.634204	0.0919111	0.252032	0.131046	0.00470395	0.107234	0.12796	0.00827341	0.718003	0.222872	0.410187	0.0609415	0.821845	0.600053	0.042141
11,14,17-Eicosatrienoic acid	0.00629973	0.944042	0.429737	0.0702322	0.0854607	0.380768	0.640032	0.664002	0.0480129	0.506259	0.0104954	0.766065	0.719663	0.0164284	0.0724702	0.904747	0.924686	0.690865	0.00303601	0.016165	0.0259673	0.355571	0.0188894	0.0190853	0.164013	0.601919	0.00528044	0.683963	0.208276	0.0898975	0.897079	0.0345552	0.51908	0.428992	0.577386	0.0785019	0.0941117	0.127363	0.0268821	0.0274367	0.169565	0.0168986	0.559458	0.162026	0.701497	0.078878	0.664995	0.202517	0.00570333
12-Hydroxy-8,10-octadecadienoic acid	0.0842381	0.635169	0.913011	0.0302202	0.0260582	0.972283	0.347001	0.390133	0.561617	0.613635	0.0197577	0.343659	0.473007	0.0185581	0.00375526	0.20749	0.598194	0.502437	0.0448966	0.0341032	0.474706	0.25835	0.0839928	0.216555	0.405745	0.820626	0.154499	0.753867	0.0171657	0.197718	0.302339	0.00768574	0.0863739	0.706527	0.54559	0.125563	0.470969	0.090584	0.0110342	0.190597	0.0990568	0.0322491	0.763722	0.449895	0.620204	0.127248	0.358704	0.9627	0.1343
12-OPDA	0.0727176	0.625957	0.693173	0.0415721	0.0157686	0.87693	0.178926	0.442845	0.415078	0.168384	0.00796703	0.316521	0.619599	0.0323129	0.00278018	0.225048	0.809159	0.515092	0.0227174	0.0218123	0.505861	0.151561	0.016913	0.0510478	0.625445	0.946222	0.0291086	0.530723	0.183057	0.115984	0.806397	0.0389927	0.255888	0.872878	0.309265	0.0379456	0.422447	0.0480003	0.031519	0.0999111	0.0914997	0.0130115	0.840118	0.069867	0.688565	0.363899	0.963849	0.445113	0.0550104
13-epi-12-oxo Phytodienoic Acid	0.000420941	0.919521	0.608071	0.0388343	0.0690106	0.717679	0.57087	0.911683	0.096005	0.443078	0.0010157	0.443179	0.795534	0.000662803	0.0221449	0.682945	0.573982	0.997331	0.0022139	0.0150161	0.07171	0.176744	0.0227237	0.0117051	0.136804	0.55791	0.0185324	0.834995	0.0732126	0.0389926	0.879378	0.00312051	0.428333	0.575442	0.452932	0.0251377	0.141465	0.0324804	0.00190517	0.00957581	0.0574868	0.00110452	0.479782	0.197262	0.906648	0.0725771	0.964485	0.271994	0.00158159
13-Hydroxy-9-methoxy-10-oxo-11-octadecenoic acid	0.656285	0.953084	0.786116	0.0944761	0.036427	0.625771	0.0592707	0.876732	0.790459	0.828326	0.23411	0.758154	0.0615503	0.349169	0.0976731	0.534678	0.305546	0.876978	0.251751	0.142496	0.991162	0.872148	0.229853	0.684018	0.889731	0.244488	0.26412	0.954102	0.431285	0.978161	0.285057	0.341915	0.0880039	0.509449	0.594787	0.77838	0.603239	0.609632	0.387099	0.781122	0.88675	0.436406	0.30675	0.465488	0.0639054	0.538963	0.537466	0.607002	0.586772
13-L-Hydroperoxylinoleic acid	0.0109406	0.962536	0.615011	0.0505637	0.181416	0.899931	0.598953	0.634278	0.257293	0.625739	0.01731	0.3187	0.741033	0.00264407	0.0387485	0.464637	0.252444	0.897562	0.0480015	0.0960026	0.161706	0.163478	0.146296	0.047524	0.074715	0.424034	0.147205	0.823579	0.0158564	0.0718976	0.576898	0.00318129	0.523452	0.577436	0.33236	0.0537536	0.169315	0.00768014	0.00682241	0.012832	0.0589811	0.0168166	0.500279	0.447723	0.755605	0.0963605	0.65071	0.447031	0.0153668
13,14-Dihydro PGF-1a	0.0128439	0.430309	0.924606	0.267439	0.139286	0.8811	0.82313	0.698215	0.03661	0.119397	0.0372159	0.190456	0.722513	0.0632962	0.112042	0.578428	0.559229	0.59397	0.0266132	0.0521448	0.17219	0.0351035	0.0155092	0.0185639	0.456894	0.598987	0.0266009	0.410872	0.329367	0.0022081	0.548474	0.0756566	0.519218	0.840037	0.717161	0.0010374	0.502462	0.118773	0.0351639	0.0608678	0.0138322	0.00521307	0.21232	0.0648904	0.968067	0.275689	0.533236	0.111456	0.0322879
13,14-dihydro-15-keto-tetranor Prostaglandin D2	0.00334029	0.957755	0.411521	0.226108	0.370125	0.8173	0.864636	0.963084	0.0435262	0.645272	0.0668419	0.341325	0.340819	0.0279673	0.196083	0.881807	0.223536	0.927272	0.0714977	0.155829	0.0305512	0.139684	0.171987	0.0461412	0.041018	0.272077	0.160627	0.920415	0.0955381	0.023486	0.959094	0.0333266	0.766935	0.377212	0.659071	0.0458451	0.201565	0.0713568	0.0266102	0.0161108	0.0476229	0.0310562	0.179888	0.476318	0.607274	0.0730161	0.949967	0.220994	0.0196581
13'-Hydroxy-alpha-tocopherol	0.0385249	0.837125	0.499023	0.581581	0.708158	0.937472	0.528687	0.979808	0.0221865	0.539017	0.237925	0.266681	0.135167	0.164489	0.492594	0.984033	0.15626	0.984519	0.224748	0.379145	0.0595747	0.102531	0.322835	0.0891401	0.108781	0.15453	0.303757	0.884089	0.322086	0.020925	0.546798	0.182311	0.884097	0.334034	0.840519	0.0646706	0.390029	0.180743	0.141158	0.0596212	0.0652027	0.11332	0.0623076	0.505002	0.348719	0.231411	0.631923	0.107807	0.0828895
13Z-Docosenamide	0.69047	0.161109	0.122425	0.245973	0.749983	0.63915	0.685485	0.594184	0.788881	0.12237	0.599902	0.439744	0.940318	0.410327	0.550758	0.757872	0.856664	0.276669	0.698359	0.729991	0.50464	0.467441	0.90862	0.955832	0.126423	0.88327	0.988259	0.0924917	0.157516	0.712596	0.0471078	0.399256	0.748992	0.471512	0.579923	0.724431	0.168626	0.578314	0.568519	0.606948	0.794615	0.862081	0.522772	0.380809	0.828198	0.229003	0.144002	0.455515	0.64513
14-hydroxyclarithromycin	0.305247	0.978798	0.959607	0.0251901	0.00458103	0.468988	0.102756	0.977693	0.763916	0.715218	0.0684401	0.869746	0.216445	0.131924	0.0277771	0.652394	0.431612	0.990614	0.0679208	0.0293861	0.574519	0.8843	0.0729915	0.354187	0.756374	0.454206	0.0801554	0.883637	0.26886	0.655428	0.405716	0.139329	0.0944757	0.778245	0.548548	0.468485	0.346643	0.377675	0.160773	0.426677	0.596532	0.185493	0.549939	0.300293	0.104271	0.27832	0.703859	0.952517	0.26551
15-cyclohexyl pentanor PGF2alpha	0.0918633	0.870928	0.875876	0.276314	0.410335	0.759663	0.500526	0.884671	0.17659	0.120246	0.117047	0.4156	0.368831	0.147781	0.230666	0.726016	0.551853	0.940974	0.154965	0.271043	0.281348	0.147557	0.166838	0.00232308	0.37916	0.138166	0.0850725	0.216178	0.569716	0.085283	0.462229	0.232702	0.75765	0.296102	0.155277	0.0469275	0.211916	0.0394173	0.207158	0.014324	0.187339	0.0931144	0.626753	0.0516359	0.521017	0.669913	0.327114	0.016256	0.0212258
17-[(Benzylamino)methyl]estra-1,3,5(10)-triene-3,17beta-diol	0.595465	0.779382	0.38132	0.147325	0.0636535	0.808475	0.0129746	0.496935	0.874466	0.239653	0.202857	0.770562	0.187504	0.362396	0.083529	0.237538	0.53343	0.556997	0.264313	0.189078	0.800141	0.638514	0.172782	0.374067	0.688469	0.583811	0.185697	0.380297	0.635874	0.706528	0.700224	0.394902	0.298114	0.560487	0.270788	0.426886	0.710584	0.33691	0.402622	0.553134	0.622779	0.318862	0.414696	0.12072	0.347078	0.954851	0.957339	0.869354	0.428848
17-HDoHE	0.897629	0.775768	0.646103	0.577245	0.376337	0.0545549	0.560392	0.220835	0.935283	0.593802	0.799237	0.117415	0.26857	0.945287	0.744849	0.392321	0.0174424	0.434082	0.634412	0.477663	0.796004	0.224134	0.593428	0.783397	0.794084	0.173937	0.554565	0.970537	0.910899	0.486713	0.684394	0.965305	0.350585	0.821513	0.677186	0.547202	0.693948	0.511324	0.993574	0.678019	0.443545	0.937134	0.331146	0.887862	0.00640795	0.62452	0.990144	0.556498	0.91327
17-phenyl-18,19,20-trinor-prostaglandin D2	0.000709771	0.786055	0.465479	0.180934	0.17539	0.478399	0.948543	0.856175	0.0118147	0.54761	0.0305134	0.469351	0.556365	0.0223405	0.135089	0.991982	0.552183	0.92283	0.0144896	0.0432511	0.0142859	0.186217	0.0449405	0.0411499	0.118218	0.543686	0.0452625	0.891577	0.148459	0.0225858	0.846276	0.0280302	0.511033	0.523101	0.851832	0.0397778	0.224516	0.149899	0.0145577	0.0382884	0.0561277	0.0119326	0.212556	0.29756	0.952586	0.0430324	0.775613	0.219081	0.0176218
18-Carboxy-dinor-LTE4	0.0930901	0.513737	0.923916	0.0525764	0.0181893	0.829927	0.46125	0.4627	0.505571	0.684846	0.0293084	0.388677	0.400012	0.0306081	0.0104538	0.277216	0.708876	0.48597	0.041179	0.0232469	0.438828	0.301285	0.0694762	0.291737	0.45837	0.636153	0.155647	0.693885	0.0245837	0.210138	0.317986	0.0122157	0.0351602	0.591168	0.784661	0.154263	0.563935	0.183341	0.0126188	0.276268	0.106432	0.0394248	0.68377	0.500276	0.461964	0.0871018	0.357455	0.943976	0.185607
19-Methoxypomolic acid 3-arabinoside	0.0910739	0.123652	0.44564	0.340502	0.100479	0.834177	0.769054	0.241645	0.241012	0.137547	0.0872104	0.0580775	0.725196	0.1292	0.093809	0.179397	0.500373	0.153874	0.0865376	0.0785927	0.542863	0.020951	0.0437366	0.176203	0.81237	0.89291	0.137416	0.646152	0.259341	0.024793	0.894404	0.0984938	0.188059	0.497002	0.943185	0.0139818	0.997193	0.216928	0.0500423	0.276758	0.00617097	0.0248062	0.236434	0.176862	0.855471	0.361904	0.988274	0.493301	0.201343
2-[(6-carboxy-3,4,5-trihydroxyoxan-2-yl)oxy]-3-hydroxybutanedioic acid	0.640192	0.0780744	0.136766	0.703907	0.789898	0.655758	0.85773	0.147668	0.493298	0.978329	0.769202	0.416887	0.118344	0.728868	0.956208	0.206099	0.903515	0.0493365	0.770648	0.981388	0.280664	0.764373	0.94374	0.337423	0.284752	0.0877848	0.579949	0.563515	0.858069	0.910224	0.528155	0.925688	0.164937	0.0022044	0.303405	0.91503	0.0759462	0.561125	0.987867	0.283943	0.748652	0.891631	0.775375	0.644988	0.563863	0.89894	0.269446	0.170623	0.352503
2-[3-hydroxy-4-(methoxymethyl)phenyl]-3,4-dihydro-2H-1-benzopyran-3,5,7-triol	0.0231609	0.875985	0.377773	0.0611488	0.212497	0.796723	0.796207	0.857364	0.27783	0.967541	0.0420382	0.519453	0.799429	0.00721534	0.0757217	0.688785	0.315814	0.915092	0.0673259	0.109874	0.101758	0.348155	0.21841	0.154609	0.0301085	0.589093	0.232325	0.468159	0.00221851	0.15797	0.379653	0.00410447	0.409407	0.586057	0.568278	0.164782	0.157149	0.0666597	0.0115893	0.0573173	0.12783	0.0520296	0.501976	0.762	0.937841	0.0189342	0.441583	0.712673	0.0547534
2-Amino-4-oxo-6-(1',2',3'-trihydroxypropyl)-diquinoid-7,8-dihydroxypterin	0.0114452	0.943056	0.41554	0.0455693	0.0517314	0.306286	0.58746	0.644342	0.0808777	0.61578	0.00824813	0.857421	0.890471	0.0137079	0.0530576	0.908281	0.970704	0.682772	0.00149548	0.00726742	0.0335572	0.446923	0.0167751	0.0439121	0.175322	0.77094	0.00653089	0.807504	0.166414	0.13632	0.934926	0.0262892	0.384245	0.518175	0.632847	0.117984	0.0971754	0.160726	0.0226208	0.0517586	0.207092	0.0213898	0.648844	0.211263	0.538339	0.0499469	0.810045	0.32732	0.014303
2-Feruloyl-1,2'-disinapoylgentiobiose	0.0016813	0.999892	0.633141	0.0320393	0.0850782	0.850414	0.48991	0.8493	0.134052	0.414064	0.0013498	0.423829	0.765259	0.000713702	0.019793	0.616931	0.52167	0.999897	0.00615196	0.0268237	0.0995832	0.168689	0.035807	0.00679829	0.132818	0.473085	0.0252596	0.803226	0.0737456	0.0458937	0.856313	0.00430839	0.504566	0.527835	0.332291	0.0248358	0.121599	0.0136077	0.00413213	0.00398057	0.0645603	0.00224916	0.546305	0.187402	0.99149	0.108494	0.976287	0.252657	0.00058953
2-Hydroxycinnamic acid	0.0291518	0.839746	0.31421	0.0305729	0.051397	0.229853	0.588137	0.581083	0.156218	0.895914	0.016691	0.977645	0.969209	0.01631	0.0562505	0.853327	0.911796	0.595493	0.00645391	0.0111333	0.0398669	0.634099	0.0446489	0.117056	0.139782	0.925984	0.0303727	0.905397	0.106094	0.247181	0.661455	0.0237587	0.29	0.564112	0.70543	0.228437	0.085757	0.218858	0.0283071	0.0990071	0.301108	0.0496711	0.770456	0.389512	0.420373	0.0185377	0.925533	0.562429	0.0416653
2-Hydroxyphenethylamine	0.136525	0.370942	0.0738436	0.330386	0.572602	0.233542	0.986295	0.153548	0.0819355	0.967715	0.251012	0.661654	0.239165	0.222051	0.521365	0.250746	0.96246	0.140746	0.190566	0.308161	0.0100977	0.860137	0.323421	0.128046	0.0876004	0.275903	0.159056	0.774828	0.564	0.381735	0.667803	0.317994	0.774715	0.0532334	0.632824	0.436186	0.0319604	0.384592	0.326566	0.0997024	0.646679	0.302464	0.709883	0.4712	0.995207	0.20966	0.41164	0.160184	0.0861583
2-Ketohexanoic acid	0.0137719	0.872453	0.527108	0.404222	0.514363	0.907702	0.756535	0.980573	0.017207	0.425443	0.129152	0.283875	0.198411	0.0908367	0.328373	0.948853	0.229913	0.968885	0.123765	0.244014	0.0477418	0.0887082	0.195038	0.0318105	0.109154	0.169855	0.167586	0.750593	0.278311	0.0108359	0.572186	0.114143	0.977349	0.325554	0.676359	0.0307768	0.287152	0.105231	0.083449	0.0218538	0.049622	0.0540019	0.118454	0.335493	0.45493	0.20745	0.59103	0.0746317	0.0299489
2-Linoleoyl Glycerol	0.0186798	0.707318	0.337104	0.0110715	0.108766	0.636504	0.515521	0.936607	0.275115	0.932675	0.0115799	0.742216	0.894653	0.00128755	0.0313545	0.802404	0.596628	0.720023	0.0236503	0.0477995	0.0821947	0.463551	0.123443	0.0860662	0.0451519	0.622233	0.100384	0.687701	0.0142943	0.203189	0.422912	0.00273522	0.405762	0.484825	0.402639	0.172578	0.0590592	0.0508982	0.0108465	0.031799	0.203878	0.0375052	0.758598	0.531094	0.834394	0.0266718	0.609577	0.605471	0.0200986
2-Methoxy-3-(4-methoxyphenyl)propanoic acid	0.00582464	0.946229	0.537821	0.0277596	0.0291607	0.430397	0.522523	0.854158	0.10582	0.547926	0.00145054	0.692175	0.989374	0.00391464	0.0218074	0.871568	0.909948	0.862443	0.000101088	0.00239173	0.0602229	0.34182	0.00958861	0.0366374	0.189979	0.807522	0.00634021	0.843202	0.106621	0.100652	0.836557	0.00873525	0.302428	0.639069	0.584407	0.0760844	0.130052	0.10709	0.00671999	0.0427187	0.135924	0.00702403	0.622146	0.199323	0.568647	0.0479683	0.940552	0.370394	0.0104598
2-Methoxyhydroquinone	0.00527277	0.914252	0.521925	0.0270525	0.0297983	0.430238	0.573095	0.897795	0.117654	0.630533	0.00185211	0.6645	0.974402	0.00241286	0.0205163	0.838917	0.84563	0.900601	0.000317123	0.00260371	0.0597228	0.343119	0.0148141	0.0557974	0.165807	0.856639	0.0152869	0.981926	0.0691548	0.102984	0.734391	0.00413562	0.251384	0.692243	0.644991	0.0842181	0.147649	0.113641	0.00327267	0.0528085	0.122847	0.00721155	0.583715	0.270039	0.56419	0.0272222	0.928333	0.45539	0.0163131
2-Methyl-3-(2-pentenyl)-2-cyclopenten-1-one	0.0662675	0.640246	0.303705	0.183437	0.254869	0.310686	0.674483	0.345284	0.0612391	0.531929	0.0904332	0.900191	0.476962	0.117458	0.25076	0.538135	0.840895	0.370692	0.0562734	0.110513	0.0327939	0.590602	0.0909171	0.033483	0.216703	0.417633	0.0226544	0.453241	0.530049	0.220809	0.595892	0.195513	0.941137	0.19162	0.506169	0.207373	0.0570929	0.242845	0.180773	0.0539295	0.424963	0.121567	0.74094	0.14853	0.796392	0.240035	0.328989	0.0949787	0.0268186
2-O-Benzoyl-D-glucose	0.446787	0.845834	0.98104	0.867904	0.614312	0.223213	0.523406	0.417829	0.449152	0.505108	0.802046	0.109595	0.113443	0.65263	0.982098	0.573684	0.0101854	0.637094	0.926287	0.849213	0.662626	0.11231	0.978884	0.388734	0.421723	0.0642565	0.98354	0.88477	0.667516	0.196753	0.558793	0.66378	0.399663	0.512824	0.625507	0.2633	0.904365	0.283635	0.62232	0.302448	0.222368	0.545882	0.164663	0.844618	0.0132378	0.963952	0.804988	0.254342	0.471483
2-O-beta-D-Glucopyranuronosyl-D-mannose	0.00588434	0.978647	0.615557	0.122204	0.280987	0.86391	0.736657	0.71229	0.133817	0.443764	0.0312948	0.265231	0.463375	0.0124884	0.0928374	0.576489	0.213721	0.941551	0.0605448	0.137707	0.11644	0.0956075	0.144324	0.0131983	0.0809661	0.233208	0.123018	0.900154	0.0823963	0.0272147	0.944736	0.0206971	0.781588	0.416489	0.323893	0.0221462	0.171091	0.00700265	0.0202559	0.00194392	0.0416609	0.0162571	0.358405	0.315141	0.554497	0.167237	0.99421	0.19899	0.00532762
2-O-Protocatechuoylalphitolic acid	0.0661607	0.985118	0.744115	0.0389871	0.0160023	0.411146	0.271329	0.76608	0.210025	0.372219	0.0123629	0.908344	0.797954	0.0477584	0.0328135	0.904557	0.657987	0.826381	0.00529797	0.00591648	0.184393	0.495423	0.00574286	0.0507428	0.473928	0.968849	0.000423594	0.475192	0.332903	0.226588	0.98822	0.0783458	0.344641	0.718165	0.474264	0.14361	0.166695	0.18823	0.0689848	0.107364	0.304739	0.0407384	0.973001	0.0679402	0.366316	0.215526	0.670967	0.334864	0.0383675
2-Phenylethanol	0.0400197	0.533023	0.0845801	0.180661	0.47528	0.478363	0.882581	0.556442	0.127631	0.786588	0.134051	0.887724	0.342438	0.0552648	0.295333	0.671812	0.435725	0.403656	0.133142	0.234785	0.00839941	0.576424	0.34655	0.153212	0.00110716	0.312387	0.266191	0.571823	0.0882037	0.226588	0.723949	0.0691155	0.852073	0.178567	0.661163	0.293236	0.0531333	0.172035	0.0900873	0.0511807	0.30546	0.150832	0.458456	0.83165	0.798227	0.027923	0.856067	0.442481	0.057504
2-Phenylethyl beta-D-glucopyranoside	0.247223	0.418205	0.676995	0.546425	0.409189	0.508927	0.482876	0.793675	0.370364	0.658978	0.381679	0.499636	0.81964	0.274572	0.431149	0.806838	0.477789	0.646327	0.320303	0.293881	0.300262	0.508489	0.438306	0.821245	0.344096	0.628615	0.657654	0.20311	0.0969579	0.333279	0.446118	0.173047	0.135745	0.642551	0.362484	0.464197	0.933186	0.738917	0.154806	0.679616	0.217672	0.29717	0.20473	0.715562	0.685559	0.0388402	0.299896	0.681905	0.593039
2-Propenyl phenylacetate	0.824837	0.872816	0.863692	0.920065	0.973245	0.961635	0.712703	0.603598	0.467474	0.147337	0.845287	0.944562	0.451204	0.949296	0.956423	0.659188	0.589386	0.715943	0.780567	0.881418	0.789061	0.720873	0.58456	0.32831	0.742925	0.409157	0.391734	0.0061515	0.302345	0.657013	0.0469164	0.766115	0.346761	0.42989	0.525534	0.583017	0.702588	0.794408	0.859369	0.568618	0.972559	0.804136	0.971742	0.0910167	0.809516	0.487852	0.00451728	0.0473268	0.553554
2,3-dihydrobenzofuran	0.063708	0.606166	0.0903836	0.17759	0.439663	0.421036	0.839376	0.605523	0.198686	0.600154	0.15674	0.922062	0.516171	0.0630861	0.289194	0.719301	0.458399	0.467194	0.152559	0.230422	0.0213499	0.669997	0.388164	0.274969	0.00324183	0.510671	0.346992	0.354321	0.0460864	0.300878	0.505086	0.0614444	0.643437	0.314017	0.825335	0.384013	0.0977525	0.247009	0.0863709	0.118395	0.334962	0.183526	0.479586	0.967296	0.954946	0.00767513	0.599589	0.705542	0.117089
2,3-Dihydroxy-1-(4-hydroxy-3-methoxyphenyl)-1-propanone	0.0142316	0.701588	0.787427	0.0547509	0.0129334	0.455434	0.496478	0.97122	0.104596	0.365874	0.00306295	0.594855	0.863745	0.0163368	0.0218459	0.761982	0.975746	0.925948	6.75194e-05	0.000377272	0.119172	0.272752	0.000522397	0.0436184	0.373661	0.970664	0.00142659	0.646271	0.186363	0.0822029	0.990998	0.0232878	0.232718	0.85404	0.678593	0.0535643	0.257952	0.154335	0.0125547	0.0833073	0.110665	0.00544548	0.588158	0.109077	0.46964	0.100586	0.813785	0.3482	0.0257388
2,3-dinor Prostaglandin E1	0.00011033	0.846221	0.657991	0.0680085	0.0994374	0.80186	0.656505	0.841317	0.0742204	0.384924	0.00339876	0.348439	0.705859	0.00222567	0.0354514	0.646671	0.473502	0.920973	0.00561408	0.0261365	0.0745395	0.119	0.0284357	0.00870161	0.141966	0.488677	0.0263089	0.795753	0.0861705	0.0191331	0.97566	0.00561368	0.484898	0.575798	0.475165	0.012466	0.180142	0.0290021	0.00261825	0.00756653	0.0340548	0.00071275	0.379607	0.189937	0.969312	0.0911517	0.910982	0.221623	0.00175742
2,3-Dinor-6-keto-prostaglandin F1 a	0.00468201	0.989573	0.635501	0.0726874	0.196223	0.906679	0.652026	0.665776	0.175165	0.504035	0.0159331	0.280617	0.628646	0.00367882	0.0498922	0.506298	0.248695	0.894451	0.0401447	0.0929604	0.130945	0.115752	0.117982	0.0224584	0.0834672	0.349737	0.112119	0.983806	0.039288	0.0379432	0.764388	0.00611454	0.604484	0.521917	0.339248	0.0274533	0.172806	0.00639047	0.00742648	0.00506778	0.0401727	0.00981638	0.416857	0.347761	0.694756	0.118069	0.835912	0.30749	0.00674388
2,4-Dihydroxy-7,8-dimethoxy-2H-1,4-benzoxazin-3(4H)-one 2-glucoside	0.0205135	0.915924	0.450931	0.0546049	0.19631	0.890331	0.736309	0.765168	0.290425	0.939498	0.0336919	0.450798	0.819092	0.00504654	0.0593976	0.596263	0.289018	0.993049	0.0624686	0.104075	0.126244	0.293034	0.200881	0.131183	0.0412798	0.571136	0.217712	0.524036	0.00206399	0.135902	0.392904	0.00264886	0.409026	0.617437	0.509417	0.132855	0.17057	0.0454321	0.00856344	0.0471753	0.103685	0.0404812	0.504867	0.697759	0.901107	0.0306693	0.450873	0.679386	0.0463495
2,4-Dimethylpimelic acid	0.0584766	0.681116	0.181595	0.350435	0.468197	0.2862	0.877699	0.29885	0.0157515	0.708643	0.172651	0.98918	0.23885	0.16028	0.433717	0.396125	0.880378	0.342917	0.112529	0.208945	0.00390316	0.541897	0.186961	0.0683645	0.114151	0.294236	0.0926784	0.658338	0.51215	0.171958	0.518066	0.2307	0.913396	0.130798	0.751579	0.22459	0.0905636	0.321006	0.205674	0.0668542	0.371081	0.162857	0.428307	0.327984	0.952047	0.174044	0.348194	0.0889154	0.0494184
2,6-Dihydroxynaphthalene	0.0111007	0.513474	0.947004	0.0626599	0.0124921	0.638256	0.562676	0.725752	0.142001	0.373553	0.00286461	0.369447	0.769882	0.00988412	0.0119436	0.509461	0.774565	0.652567	0.00104235	0.00108295	0.178298	0.16421	0.00287673	0.0701857	0.380036	0.957297	0.0171584	0.828823	0.0958118	0.0500439	0.830626	0.00762803	0.143294	0.928164	0.749374	0.0308531	0.392947	0.12588	0.00192226	0.101592	0.0423315	0.00123736	0.456743	0.178199	0.554387	0.0810151	0.928956	0.478986	0.0420017
2,6-Dimethyl-7-octene-1,6-diol 8-O-glucoside	0.364714	0.374792	0.185483	0.366227	0.247018	0.228511	0.258217	0.0728794	0.794654	0.0442292	0.217267	0.0777071	0.656689	0.306058	0.139049	0.0261729	0.512047	0.137498	0.326894	0.326261	0.846276	0.0625676	0.226585	0.207196	0.865395	0.852355	0.306086	0.362456	0.502148	0.193636	0.953623	0.306309	0.543611	0.569336	0.29806	0.082879	0.987269	0.12043	0.265481	0.323571	0.12483	0.162246	0.786138	0.120259	0.810269	0.981975	0.986272	0.48954	0.313114
2,6,10,10-Tetramethyl-1-oxaspiro[4.5]decan-6-ol	0.249436	0.86589	0.962287	0.624516	0.936631	0.199943	0.924572	0.24863	0.522267	0.514276	0.423939	0.0706766	0.346572	0.297422	0.493589	0.287967	0.00544996	0.534162	0.588596	0.767513	0.615115	0.0715439	0.735948	0.249408	0.282472	0.143	0.766682	0.914269	0.258861	0.136522	0.965427	0.289086	0.792133	0.64318	0.393583	0.146378	0.682432	0.0779411	0.289413	0.152734	0.106987	0.279771	0.282182	0.758771	0.0872032	0.659353	0.780211	0.400775	0.265535
2,6,7,4'-Tetrahydroxyisoflavanone	0.0178193	0.559918	0.866839	0.0502223	0.0229065	0.99223	0.385006	0.488026	0.234858	0.232777	0.0021189	0.240741	0.801334	0.00906844	0.00426995	0.293511	0.610811	0.53184	0.00736455	0.011087	0.305511	0.0916037	0.0103327	0.0360916	0.423332	0.856232	0.0264344	0.69599	0.0992914	0.0415167	0.826721	0.00933274	0.236533	0.951061	0.458485	0.0121713	0.394401	0.0403585	0.00419903	0.0602839	0.0288538	0.000718007	0.546154	0.120039	0.784087	0.19296	0.921989	0.402658	0.0282499
2'-Methoxy-3-(2,4-dihydroxyphenyl)-1,2-propanediol 4'-glucoside	0.00491803	0.924871	0.545642	0.150366	0.309968	0.97682	0.782704	0.87783	0.0805011	0.403839	0.0373546	0.332956	0.362851	0.0205337	0.127234	0.738146	0.281793	0.931391	0.0573077	0.141459	0.076303	0.112615	0.130377	0.00511702	0.0817809	0.184854	0.0922657	0.758958	0.146736	0.0246055	0.871571	0.0379087	0.896377	0.315289	0.336668	0.0225736	0.138528	0.0149077	0.0334997	0.000549628	0.0586181	0.0199497	0.345954	0.251341	0.557742	0.186988	0.782844	0.113837	0.00220243
2'-O-Methyladenosine	0.939963	0.7439	0.58035	0.511482	0.692533	0.673689	0.855399	0.979216	0.467618	0.0981961	0.882234	0.61614	0.311011	0.723765	0.676912	0.882043	0.975024	0.866452	0.936657	0.815942	0.987457	0.442934	0.814201	0.478495	0.603706	0.342118	0.695444	0.0185006	0.232035	0.525669	0.00499707	0.59855	0.254648	0.63402	0.784804	0.523391	0.837938	0.911173	0.733727	0.734185	0.775857	0.916262	0.600975	0.194813	0.432381	0.332273	0.00946873	0.0519054	0.776393
2',4',5,7-Tetramethoxy-8-methylflavanone	0.0142299	0.863499	0.557852	0.0418064	0.0207604	0.319477	0.565058	0.789915	0.10676	0.587911	0.00521984	0.765148	0.901963	0.0125024	0.0313157	0.938246	0.948344	0.873174	0.000267705	0.000977009	0.0662628	0.405221	0.00683202	0.0704061	0.252031	0.977522	0.00675286	0.857049	0.136575	0.129772	0.845726	0.0177582	0.229025	0.743321	0.735701	0.10718	0.177741	0.186769	0.0126967	0.0891957	0.166501	0.0141943	0.626803	0.215219	0.424684	0.0422411	0.933481	0.44153	0.0296315
2''-(6''-p-Coumaroylglucosyl)quercitrin	0.144331	0.782063	0.177168	0.575479	0.593695	0.145221	0.64052	0.176642	0.0151835	0.828217	0.330388	0.830052	0.257448	0.327263	0.664552	0.2227	0.92082	0.310413	0.203572	0.29959	0.00916317	0.708774	0.262368	0.193264	0.215471	0.4478	0.163092	0.672239	0.733154	0.270406	0.39658	0.406415	0.911683	0.190004	0.906468	0.373172	0.200698	0.623668	0.354183	0.212104	0.516807	0.299858	0.38459	0.433302	0.901151	0.215818	0.267889	0.139932	0.163954
2'',3''-Di-O-p-coumaroylafzelin	0.138027	0.407975	0.0794468	0.526833	0.965162	0.645064	0.625886	0.420436	0.105129	0.92149	0.387065	0.919873	0.0498225	0.255427	0.703085	0.435581	0.367669	0.28024	0.378724	0.592908	0.0245197	0.590475	0.623104	0.171412	0.0155791	0.0637758	0.444442	0.897511	0.412137	0.273425	0.744523	0.323458	0.524474	0.0327885	0.623038	0.379658	0.0902409	0.2732	0.340754	0.0755236	0.457951	0.353473	0.382267	0.809019	0.382508	0.237701	0.652918	0.17562	0.119644
2(R)-hydroxydocosanoic acid	0.581757	0.165826	0.980718	0.967125	0.460221	0.17803	0.380834	0.834196	0.32632	0.958049	0.711743	0.81948	0.613528	0.762406	0.809899	0.790344	0.728487	0.631872	0.483024	0.377837	0.492164	0.762711	0.387717	0.905773	0.937411	0.239113	0.602613	0.761559	0.754177	0.543372	0.872265	0.646004	0.151688	0.380996	0.0584506	0.698956	0.614516	0.572059	0.522806	0.790013	0.506895	0.575854	0.267932	0.958014	0.250884	0.286193	0.97542	0.808378	0.994675
20-COOH-leukotriene E4	0.0301133	0.77511	0.171026	0.086627	0.202416	0.317544	0.95687	0.641479	0.160463	0.77753	0.0624276	0.903708	0.767818	0.0233365	0.142206	0.821162	0.66051	0.576374	0.0502077	0.0803199	0.0194557	0.609969	0.182938	0.204525	0.0265358	0.734067	0.17052	0.488483	0.0345643	0.239963	0.506754	0.0218365	0.393145	0.469794	0.840299	0.283425	0.102709	0.22434	0.0321353	0.106041	0.263252	0.0898257	0.530191	0.783157	0.737745	0.000852314	0.64488	0.697514	0.0742229
20-Hydroxy-leukotriene E4	0.503124	0.10028	0.0583699	0.741287	0.62071	0.831053	0.772241	0.291643	0.439471	0.697411	0.77687	0.685775	0.0318353	0.602613	0.927366	0.297061	0.524331	0.0978541	0.82067	0.921795	0.18744	0.957018	0.879721	0.387896	0.0704967	0.0247151	0.813754	0.921798	0.755225	0.742406	0.785814	0.733476	0.176451	0.000625676	0.406323	0.835699	0.0885702	0.442696	0.813438	0.220268	0.998419	0.825232	0.847514	0.950626	0.264977	0.625908	0.624036	0.275301	0.337131
22-Angeloylbarringtogenol C	0.209407	0.386113	0.101504	0.559001	0.833645	0.338529	0.803666	0.158496	0.0757277	0.882747	0.409018	0.7272	0.103728	0.371326	0.755372	0.208507	0.933038	0.15074	0.333292	0.503845	0.0269258	0.811624	0.464748	0.154856	0.131793	0.156933	0.257698	0.639374	0.788417	0.38597	0.428722	0.497252	0.505915	0.0277806	0.666344	0.466607	0.0785292	0.46168	0.488289	0.132894	0.690365	0.418979	0.60305	0.485269	0.741129	0.374149	0.252218	0.0842202	0.139115
25-hydroxy-1alpha-hydroxymethyl-26,27-dimethyl-16,17-didehydrovitamin D3	0.0401846	0.383054	0.108493	0.0929445	0.349199	0.463266	0.739837	0.449232	0.141638	0.971623	0.0777175	0.946344	0.386165	0.0426391	0.206824	0.641873	0.703887	0.290716	0.0811	0.166505	0.0142796	0.637946	0.233056	0.0589191	0.0154409	0.268444	0.119478	0.94707	0.172455	0.259367	0.863938	0.0793086	0.949042	0.104775	0.378417	0.26552	0.00627069	0.111033	0.104524	0.0175122	0.395024	0.125453	0.740414	0.499894	0.921048	0.0864297	0.863305	0.271937	0.0165455
28-Glucosylsiaresinolate 3-arabinoside	0.636219	0.719482	0.988274	0.458679	0.382871	0.447729	0.210748	0.710462	0.33028	0.532641	0.873398	0.217339	0.0469524	0.990922	0.609032	0.97403	0.086585	0.744677	0.858429	0.647675	0.643175	0.205648	0.848661	0.57971	0.627127	0.103429	0.858224	0.716547	0.890033	0.27204	0.212986	0.970764	0.264023	0.511048	0.944876	0.414298	0.854097	0.675235	0.928696	0.547993	0.369879	0.7937	0.0809298	0.893859	0.0307187	0.873539	0.442037	0.194333	0.716169
3-(2-Hydroxyphenyl)propionic acid	0.00788685	0.849293	0.813525	0.0600453	0.0536068	0.749608	0.429293	0.920682	0.0989615	0.222311	0.00274959	0.462107	0.850275	0.0130756	0.0274133	0.67056	0.789514	0.945508	0.0029768	0.0142043	0.132643	0.16392	0.00649526	0.00289551	0.310868	0.584015	0.00198656	0.467006	0.220806	0.0433027	0.848604	0.0291474	0.496924	0.616193	0.385318	0.0175072	0.185112	0.0472101	0.0186299	0.0167165	0.0818019	0.00283253	0.580856	0.0536183	0.830751	0.203873	0.655531	0.155512	0.00269462
3-(3,4-dihydroxy-5-methoxyphenyl)-1-(2,4,6-trihydroxyphenyl)propan-1-one	0.569685	0.0902015	0.421083	0.125715	0.648303	0.718723	0.151291	0.904659	0.806112	0.858615	0.37813	0.733591	0.832088	0.307398	0.329434	0.832669	0.785849	0.380606	0.568272	0.674547	0.691554	0.892118	0.841336	0.360397	0.242643	0.341662	0.60884	0.848588	0.337334	0.996135	0.33563	0.39207	0.771834	0.240839	0.0164916	0.817303	0.0596984	0.131339	0.546782	0.210889	0.975635	0.617165	0.316941	0.814966	0.742618	0.696727	0.629174	0.805175	0.281519
3-(3,4-Dihydroxyphenyl)lactate	0.0148914	0.894756	0.682806	0.0292302	0.0162038	0.468074	0.402781	0.892993	0.130289	0.406197	0.00147858	0.694856	0.916848	0.0106796	0.0170255	0.811536	0.955889	0.925755	9.71319e-05	0.00123783	0.108178	0.334181	0.00278335	0.0293425	0.307439	0.864037	0.000846735	0.646522	0.175956	0.111938	0.935114	0.021151	0.302408	0.706861	0.525286	0.0700435	0.160243	0.114187	0.0155836	0.0541923	0.154453	0.008214	0.717098	0.109524	0.504627	0.106587	0.816094	0.326249	0.0134309
3-[(3,3-dimethyloxiran-2-yl)methyl]-4-hydroxybenzoic acid	0.94482	0.379917	0.169052	0.474208	0.153919	0.899655	0.151554	0.363192	0.531361	0.514396	0.569643	0.812624	0.00714803	0.778149	0.297216	0.204161	0.396964	0.270227	0.597632	0.39352	0.411965	0.894377	0.408168	0.960304	0.290464	0.0945477	0.573465	0.737424	0.810187	0.929041	0.512579	0.714999	0.090493	0.0882546	0.892794	0.82909	0.622422	0.929036	0.699395	0.745327	0.845474	0.680311	0.459938	0.48345	0.137116	0.926417	0.596149	0.480686	0.934502
3-Epipapyriferic acid	0.303059	0.536181	0.268266	0.042446	0.110193	0.186987	0.405077	0.476877	0.689351	0.547895	0.1519	0.480538	0.530692	0.138014	0.141322	0.774737	0.565352	0.421233	0.136458	0.108809	0.251808	0.713649	0.275477	0.528843	0.265809	0.654525	0.239655	0.492839	0.144068	0.86261	0.20533	0.140681	0.216113	0.750219	0.739383	0.789446	0.129596	0.507152	0.201132	0.425695	0.840499	0.337384	0.619164	0.861234	0.181723	0.0653567	0.462843	0.754555	0.304375
3-Hydroxy-2-methylglutarate	0.315475	0.423644	0.0769966	0.57891	0.718666	0.0871315	0.793604	0.0433029	0.111482	0.896665	0.477411	0.423472	0.29642	0.472113	0.807069	0.0862236	0.640063	0.0947354	0.337438	0.442128	0.0328377	0.859182	0.441339	0.322509	0.235027	0.476461	0.257352	0.739081	0.886055	0.601476	0.519061	0.58882	0.7536	0.100488	0.97044	0.700618	0.118137	0.778219	0.577068	0.318708	0.924011	0.539046	0.762727	0.581044	0.78377	0.30888	0.291723	0.244276	0.266843
3-hydroxy-3-methyl-Glutaric acid	0.844244	0.110247	0.0431586	0.536387	0.828249	0.0642545	0.834754	0.00876946	0.746837	0.315429	0.798943	0.0371974	0.779542	0.772993	0.95348	0.0573086	0.261839	0.00828985	0.688432	0.720112	0.283901	0.186025	0.884832	0.865595	0.389894	0.911656	0.627397	0.797739	0.945432	0.584537	0.806921	0.882417	0.861787	0.196153	0.879755	0.562977	0.124128	0.871324	0.981494	0.765246	0.390061	0.921776	0.442605	0.891762	0.421856	0.460791	0.793536	0.943704	0.691046
3-Hydroxy-b,e-caroten-3'-one	0.100113	0.979229	0.312561	0.111402	0.185545	0.384717	0.961004	0.890263	0.367985	0.599263	0.114811	0.84624	0.855879	0.0544652	0.145563	0.941639	0.655574	0.835278	0.106334	0.109327	0.122522	0.691205	0.266946	0.447582	0.0918727	0.887244	0.328251	0.243621	0.0111893	0.370825	0.239778	0.0312804	0.175405	0.860507	0.956458	0.416445	0.280948	0.347515	0.0472592	0.286984	0.298478	0.153408	0.591142	0.944833	0.574976	0.000890266	0.293357	0.849703	0.224605
3-Hydroxychavicol 1-glucoside	0.0556435	0.979159	0.871581	0.0032534	0.028575	0.995282	0.212615	0.579243	0.514599	0.578219	0.0047079	0.492763	0.661644	0.00445838	0.000483426	0.322359	0.66045	0.796946	0.0254131	0.02918	0.361447	0.316851	0.0731155	0.0967435	0.275733	0.890719	0.0855022	0.91989	0.0253317	0.208779	0.362166	0.00446803	0.226755	0.92706	0.278196	0.116994	0.21431	0.0278889	0.0113729	0.0738963	0.149988	0.0242494	0.945812	0.328572	0.713332	0.144024	0.521474	0.724412	0.0470274
3-Hydroxynevirapine glucuronide	0.0134638	0.98219	0.658763	0.0838989	0.24446	0.786744	0.652552	0.581181	0.244522	0.557503	0.029427	0.254881	0.633831	0.00782447	0.0615065	0.440257	0.186024	0.855214	0.0705514	0.136832	0.178986	0.120498	0.176121	0.0401857	0.0808186	0.331637	0.173808	0.890036	0.0299935	0.0549392	0.674924	0.00960436	0.633794	0.541939	0.310557	0.0415008	0.195833	0.00488922	0.0136763	0.00966384	0.0474191	0.0210934	0.439564	0.431829	0.611485	0.14038	0.722476	0.372372	0.0164108
3-Isopropenylpentanedioic acid	0.162685	0.718792	0.981917	0.796885	0.742087	0.868842	0.838794	0.945236	0.0532755	0.100524	0.354615	0.287481	0.177764	0.399846	0.61916	0.957627	0.466895	0.884117	0.327347	0.482461	0.269362	0.0882348	0.273457	0.0555234	0.559973	0.156324	0.213812	0.171103	0.920884	0.0464283	0.112245	0.489319	0.612106	0.402763	0.637409	0.0604296	0.582454	0.264946	0.381776	0.120318	0.155115	0.197483	0.199307	0.108289	0.388357	0.792684	0.123287	0.00161509	0.136509
3-Isovalidene-3alpha,4-dihydrophthalide	0.422719	0.573728	0.662523	0.090289	0.0232573	0.854925	0.208751	0.454271	0.953011	0.805346	0.147582	0.699651	0.0767768	0.193293	0.0418248	0.237333	0.810862	0.466506	0.178966	0.0926522	0.922547	0.684067	0.183164	0.638276	0.91751	0.259896	0.307648	0.722073	0.145299	0.651183	0.176758	0.142464	0.0114661	0.314711	0.775956	0.486329	0.788079	0.43543	0.161131	0.668246	0.432112	0.235984	0.753696	0.602209	0.186802	0.310105	0.255831	0.531018	0.507241
3-Methyl-1-phenyl-1-butanone	0.673754	0.321735	0.143627	0.969227	0.914933	0.0455533	0.800842	0.0400444	0.859239	0.071556	0.713146	0.0177433	0.82905	0.762773	0.661619	0.0662248	0.191963	0.093543	0.868639	0.939352	0.635841	0.0433638	0.716207	0.447458	0.7468	0.515103	0.83125	0.387376	0.891216	0.251926	0.574728	0.751826	0.876992	0.665547	0.505365	0.19181	0.587522	0.314402	0.666486	0.556624	0.192997	0.488363	0.458693	0.363514	0.243681	0.573879	0.803452	0.413496	0.653454
3-Methylbutyl glucosinolate	0.0222927	0.895603	0.73474	0.0050548	0.0380457	0.881383	0.228699	0.821798	0.301763	0.418832	0.000598645	0.56592	0.949632	0.00231141	0.00342596	0.526079	0.745083	0.984226	0.00800577	0.0197794	0.211146	0.284839	0.0348638	0.0176751	0.226598	0.635742	0.020864	0.759663	0.0860982	0.136843	0.678527	0.00890128	0.417657	0.626142	0.210125	0.0665926	0.107295	0.0147152	0.0135359	0.0171407	0.148157	0.0106939	0.888828	0.157755	0.799029	0.16922	0.924014	0.375589	0.00559131
3-Methylindole	0.047303	0.632589	0.261227	0.0436477	0.0941687	0.227573	0.506961	0.413569	0.144827	0.794351	0.0303127	0.820275	0.847929	0.0381992	0.096996	0.681722	0.782558	0.406186	0.015688	0.031177	0.0358327	0.717373	0.0587232	0.0725409	0.154398	0.722571	0.0185526	0.828939	0.237044	0.294058	0.883434	0.0693787	0.525875	0.350168	0.533598	0.258656	0.0355699	0.213179	0.0778104	0.0709294	0.420947	0.0812897	0.909033	0.273875	0.496225	0.0768656	0.774681	0.362812	0.0280785
3-O-alpha-D-Glucopyranuronosyl-D-xylose	0.0695151	0.34016	0.147711	0.186357	0.613143	0.850357	0.847616	0.660664	0.205511	0.936172	0.157495	0.828135	0.199743	0.0815572	0.319573	0.796255	0.362015	0.370396	0.20397	0.364921	0.053276	0.50282	0.430905	0.0657243	0.00743006	0.0841963	0.273564	0.912399	0.189298	0.240017	0.908609	0.128791	0.744377	0.0610322	0.261215	0.255106	0.0212489	0.0629889	0.165532	0.0105425	0.359226	0.184573	0.643145	0.615943	0.476921	0.194758	0.904465	0.22171	0.0293591
3-O-beta-D-Galactopyranuronosyl-D-galactose	0.447003	0.581799	0.799713	0.262634	0.748505	0.271821	0.50424	0.350851	0.853057	0.930286	0.400844	0.449852	0.84326	0.255011	0.317486	0.274207	0.127986	0.867885	0.640184	0.748059	0.835453	0.506608	0.921194	0.468663	0.226078	0.38109	0.902193	0.452552	0.0979175	0.601229	0.217215	0.243087	0.94993	0.672199	0.15822	0.512714	0.399521	0.0781617	0.34014	0.250181	0.453878	0.456798	0.96255	0.885305	0.364366	0.566436	0.223741	0.974803	0.369595
3-O-cis-Coumaroylmaslinic acid	0.357901	0.43125	0.602499	0.875191	0.503097	0.900186	0.8989	0.9741	0.141152	0.0249788	0.427428	0.453042	0.643123	0.618287	0.614421	0.926857	0.889538	0.692521	0.338119	0.387644	0.544052	0.202506	0.163568	0.160102	0.824635	0.651097	0.144549	0.0240357	0.710247	0.157985	0.0590037	0.713358	0.943189	0.860818	0.863798	0.139164	0.9085	0.581885	0.552836	0.393813	0.306281	0.288085	0.425185	0.0182072	0.975094	0.954233	0.0457232	0.036905	0.320702
3-O-Methylniveusin A	0.642288	0.487314	0.148481	0.408803	0.35968	0.114766	0.189437	0.0237826	0.734107	0.196342	0.384953	0.13662	0.434799	0.454541	0.202116	0.00221761	0.500433	0.118089	0.572728	0.53648	0.521387	0.199647	0.488944	0.476103	0.764091	0.969725	0.613696	0.659611	0.469208	0.471688	0.64637	0.425651	0.510109	0.416375	0.269458	0.281768	0.853527	0.193886	0.425411	0.552301	0.292721	0.363564	0.914339	0.36945	0.821257	0.845276	0.600028	0.922776	0.569073
3-Oxo-12,18-ursadien-28-oic acid	0.718936	0.707201	0.457935	0.512753	0.235134	0.689993	0.189721	0.807806	0.395395	0.996986	0.764504	0.624608	0.00204892	0.954819	0.468728	0.576763	0.145793	0.667939	0.748469	0.508299	0.46465	0.562293	0.607603	0.670421	0.342223	0.0334014	0.729069	0.994695	0.913526	0.522214	0.353963	0.899178	0.111004	0.171975	0.950092	0.720113	0.765543	0.74475	0.929286	0.526535	0.700539	0.987861	0.227875	0.795042	0.0271305	0.996428	0.512087	0.257785	0.726271
3-Oxo-alpha-ionol 9-[apiosyl-(1->6)-glucoside]	0.079394	0.270641	0.125501	0.0397387	0.29791	0.536507	0.492655	0.500832	0.312946	0.936195	0.0739253	0.82828	0.568543	0.0407696	0.151832	0.750864	0.79727	0.270156	0.0973946	0.172516	0.0602696	0.785775	0.274596	0.0880566	0.0250704	0.343444	0.144686	0.861826	0.136506	0.403044	0.613185	0.0769979	0.87997	0.133318	0.242349	0.361967	0.00101887	0.0912683	0.12208	0.0287106	0.516682	0.16253	0.96274	0.550964	0.977383	0.111713	0.935744	0.423289	0.0278705
3-phenyl-3,4-dihydro-2H-1-benzopyran-7-ol	0.501761	0.668515	0.0677498	0.609593	0.659274	0.0153834	0.529523	0.121801	0.377154	0.227741	0.643495	0.353932	0.865493	0.542632	0.83451	0.159514	0.663094	0.238995	0.472353	0.469807	0.108847	0.540335	0.668068	0.959194	0.247829	0.765292	0.637002	0.321817	0.483339	0.941414	0.659778	0.521769	0.549982	0.578378	0.414953	0.881807	0.378033	0.806512	0.548269	0.807945	0.965057	0.74018	0.753077	0.623902	0.370432	0.0727056	0.792592	0.815386	0.687699
3-trans-Caffeoyltormentic acid	0.184387	0.274237	0.0279151	0.220125	0.674218	0.488034	0.923768	0.455612	0.391495	0.398966	0.297644	0.791639	0.42146	0.148783	0.444938	0.564257	0.510394	0.238924	0.323224	0.445007	0.0589132	0.97391	0.66767	0.383878	0.000752931	0.376785	0.539815	0.296375	0.100395	0.567971	0.421511	0.164347	0.943118	0.156111	0.631215	0.650565	0.0465527	0.293652	0.235741	0.162021	0.632562	0.389032	0.76913	0.769648	0.822451	0.0558628	0.568347	0.787692	0.192223
3,3'-Dithiobis[4,5-dihydro-2-methylfuran]	0.020465	0.562295	0.185412	0.161382	0.462482	0.741968	0.955261	0.737348	0.107624	0.873027	0.0913389	0.67442	0.260217	0.0373562	0.2357	0.868377	0.331826	0.516773	0.110878	0.228055	0.0213962	0.366068	0.283199	0.0494847	0.00621675	0.160253	0.192648	0.867579	0.117243	0.127091	0.913715	0.0601257	0.98915	0.140976	0.415957	0.153497	0.0460247	0.0617695	0.07402	0.00734625	0.205914	0.0918607	0.443272	0.566623	0.588586	0.0932905	0.948595	0.230855	0.0153021
3,3',4',5,7-Pentahydroxyflavan(4->8)-3,4',5,7-tetrahydroxyflavan	0.0163515	0.867126	0.934963	0.0255039	0.0357465	0.959668	0.279472	0.697883	0.22593	0.239746	0.000758137	0.397823	0.971799	0.00633426	0.0056728	0.442411	0.705391	0.816098	0.00605875	0.0163136	0.239044	0.158348	0.0145047	0.00805236	0.330605	0.640731	0.0107222	0.572996	0.138601	0.067519	0.897359	0.015085	0.415198	0.736507	0.266215	0.0221743	0.20067	0.017661	0.0124217	0.0193406	0.0796106	0.00291345	0.720216	0.0791119	0.847105	0.227958	0.906528	0.269511	0.00568307
3,4-Dihydroxybenzaldehyde	0.0120524	0.88292	0.706873	0.0441161	0.130547	0.976745	0.374789	0.828421	0.181587	0.299995	0.00705136	0.434654	0.679556	0.00864865	0.0334288	0.590541	0.537145	0.962326	0.0223158	0.0625516	0.159934	0.168137	0.0579113	0.00100018	0.180876	0.338331	0.0290994	0.595808	0.151938	0.0635147	0.988333	0.0252837	0.710007	0.430526	0.18167	0.0276291	0.105663	0.00476512	0.0261471	0.00110622	0.100339	0.0106586	0.669746	0.118844	0.849846	0.242879	0.811505	0.159854	0.000325037
3,4-Dihydroxybenzoic acid	0.110102	0.712928	0.864104	0.0966232	0.348591	0.450065	0.297132	0.506296	0.53257	0.381012	0.0807742	0.341128	0.655163	0.0607737	0.0927657	0.337964	0.280984	0.914355	0.186267	0.289083	0.452791	0.192825	0.298999	0.0363166	0.220216	0.209949	0.230172	0.759061	0.160398	0.178284	0.757674	0.0908893	0.97007	0.445846	0.047805	0.0980325	0.175302	0.000133049	0.117279	0.0153637	0.181598	0.0961524	0.866088	0.293972	0.472946	0.503172	0.897487	0.294534	0.0362215
3,4-Dihydroxyphenyl ethanol	0.00501956	0.919901	0.630008	0.0584024	0.0543179	0.538823	0.522819	0.878012	0.0662928	0.342576	0.00342656	0.600116	0.817368	0.0114985	0.0388978	0.866376	0.874284	0.892938	0.00102469	0.00915237	0.0676081	0.243975	0.00666593	0.00822768	0.240507	0.62586	0.00138596	0.568357	0.205767	0.0586911	0.87812	0.0262954	0.469292	0.548348	0.493672	0.0373944	0.140992	0.0828392	0.0172512	0.0218495	0.112181	0.00526066	0.563079	0.092267	0.728741	0.124536	0.664971	0.182708	0.00324815
3,4-Dimethylstyrene	0.551016	0.207185	0.0191911	0.59336	0.813278	0.566161	0.59687	0.404753	0.705703	0.123919	0.776462	0.608661	0.369194	0.503453	0.934378	0.409466	0.479226	0.192832	0.810196	0.951699	0.212317	0.686407	0.772075	0.86887	0.0238253	0.430208	0.896256	0.108744	0.2598	0.978846	0.366027	0.500692	0.80687	0.191775	0.894357	0.867252	0.195127	0.665037	0.622732	0.50021	0.983939	0.877849	0.837461	0.299624	0.664268	0.187892	0.425347	0.8637	0.595573
3,4,5-trihydroxy-6-(2-hydroxy-3-methoxyphenoxy)oxane-2-carboxylic acid	0.0039167	0.825096	0.486167	0.0432475	0.173777	0.922768	0.573844	0.885897	0.159997	0.561809	0.00997755	0.45172	0.603762	0.00187061	0.0458575	0.677354	0.381019	0.878347	0.026329	0.0737885	0.0841519	0.203511	0.102517	0.0132591	0.0590572	0.331354	0.0734115	0.969323	0.0524348	0.0656726	0.773827	0.00690452	0.651533	0.388523	0.288158	0.0481118	0.0831604	0.00816301	0.0105333	0.00135974	0.0878122	0.0129318	0.539607	0.314821	0.79766	0.100672	0.92604	0.27298	0.00132928
3,4,5-trihydroxy-6-(2-hydroxyethoxy)oxane-2-carboxylic acid	0.113241	0.420638	0.075388	0.260782	0.707084	0.686986	0.812512	0.661743	0.281541	0.586614	0.259003	0.882317	0.299855	0.1148	0.423014	0.736023	0.279027	0.404484	0.296136	0.44137	0.0510867	0.665579	0.615236	0.278791	2.23668e-05	0.249773	0.518036	0.36627	0.0797367	0.352207	0.553571	0.124574	0.999467	0.168516	0.614943	0.439189	0.0813297	0.193659	0.171395	0.0964244	0.403567	0.283427	0.516505	0.86915	0.583335	0.0639166	0.631527	0.61321	0.136223
3,4,5-trihydroxy-6-(2-methyl-3-phenylpropoxy)oxane-2-carboxylic acid	0.0705148	0.2976	0.0865852	0.069282	0.379411	0.536863	0.685957	0.515601	0.276532	0.810828	0.0986058	0.895664	0.476927	0.0436168	0.199623	0.72093	0.634559	0.282406	0.122568	0.213356	0.0388629	0.752763	0.338958	0.119825	0.00553278	0.311412	0.211435	0.685253	0.0986372	0.371322	0.578032	0.0714138	0.892425	0.128229	0.339322	0.370183	0.00492506	0.107266	0.114487	0.0340912	0.468471	0.174278	0.870103	0.710614	0.913188	0.0713602	0.836061	0.469844	0.0389826
3,4,5-trihydroxy-6-(3-methoxyphenoxy)oxane-2-carboxylic acid	0.0320203	0.496017	0.16019	0.0404015	0.172807	0.333828	0.598935	0.459215	0.154132	0.944555	0.0352311	0.894329	0.65406	0.0222666	0.112581	0.703988	0.921774	0.355467	0.0303645	0.0673686	0.0191217	0.67775	0.124567	0.0666098	0.0460762	0.5087	0.0574232	0.953306	0.138344	0.272101	0.754035	0.045473	0.65369	0.229759	0.447601	0.25646	0.0119819	0.135212	0.0629177	0.0334736	0.382763	0.084567	0.831103	0.422442	0.750607	0.0490807	0.939584	0.374211	0.0167849
3,4,5-trihydroxy-6-(3-phenylpropoxy)oxane-2-carboxylic acid	0.00333168	0.760337	0.282004	0.0690857	0.171176	0.481034	0.739322	0.675728	0.0592618	0.678809	0.0176559	0.740773	0.531406	0.00932925	0.0962158	0.88771	0.664074	0.59223	0.0142344	0.05043	0.0117894	0.359735	0.0723202	0.0207206	0.0509292	0.404694	0.0359914	0.910586	0.124297	0.0930195	0.963856	0.0230074	0.660496	0.283809	0.494123	0.0941166	0.0485535	0.0777653	0.0240263	0.00887181	0.167001	0.0253991	0.515136	0.304253	0.955114	0.0519372	0.825207	0.222117	0.00258367
3,4,5-trihydroxy-6-[(2-methylpropanoyl)oxy]oxane-2-carboxylic acid	0.279672	0.789535	0.771173	0.0327891	0.0019044	0.705249	0.0724543	0.754469	0.754332	0.452442	0.0523329	0.85838	0.211231	0.124475	0.0138102	0.422543	0.550032	0.750222	0.061905	0.0266154	0.690413	0.639587	0.0465793	0.27438	0.883899	0.506882	0.0626533	0.690557	0.293026	0.512331	0.516073	0.131404	0.101153	0.665803	0.463767	0.319163	0.454429	0.284333	0.138547	0.379485	0.442709	0.131639	0.635427	0.177255	0.178214	0.387377	0.783208	0.915892	0.234737
3,4,5-trihydroxy-6-[2-(4-phenylbut-1-en-2-yl)phenoxy]oxane-2-carboxylic acid	0.0284574	0.944596	0.653876	0.00873779	0.00620038	0.453785	0.337128	0.940794	0.240652	0.587724	0.00136358	0.771894	0.715943	0.00668466	0.00611001	0.740923	0.931413	0.931027	0.000653227	0.000598852	0.147567	0.443116	0.0102917	0.0767438	0.287649	0.963547	0.00996799	0.894222	0.0952082	0.190045	0.633082	0.0104973	0.185761	0.821166	0.53686	0.128354	0.159527	0.126927	0.0115194	0.0895073	0.199362	0.0162693	0.853921	0.214838	0.394088	0.0668536	0.88446	0.562095	0.0320261
3,4,5-trihydroxy-6-{[1-(4-methoxyphenyl)pentan-3-yl]oxy}oxane-2-carboxylic acid	0.0985967	0.419369	0.330466	0.216826	0.683108	0.74465	0.750896	0.984558	0.324903	0.768157	0.183078	0.570677	0.216903	0.0991849	0.307476	0.868174	0.194632	0.604607	0.280016	0.464075	0.169937	0.3461	0.509848	0.0642952	0.0305444	0.0495206	0.363955	0.965825	0.184155	0.212411	0.879384	0.14437	0.679226	0.11527	0.151689	0.202787	0.0692584	0.022041	0.184055	0.00986402	0.285641	0.190334	0.642499	0.594176	0.285665	0.337752	0.99594	0.225368	0.0415193
3,4,5-trihydroxy-6-{3-[(2E)-3-phenylprop-2-enoyl]phenoxy}oxane-2-carboxylic acid	0.00953193	0.847619	0.405704	0.0378521	0.0675344	0.390483	0.528044	0.664348	0.0875023	0.566326	0.00655691	0.836315	0.799324	0.0106402	0.0503777	0.935087	0.96392	0.646415	0.00250089	0.0133358	0.0358881	0.419388	0.0226245	0.0226119	0.150419	0.631132	0.00595273	0.744837	0.171403	0.128164	0.963936	0.0263992	0.487747	0.424347	0.494044	0.102681	0.0655653	0.108449	0.0250079	0.0262169	0.207075	0.0198993	0.687059	0.182216	0.653453	0.073319	0.765599	0.25985	0.00523006
3,5,6,7-tetrahydroxy-2-phenyl-3,4-dihydro-2H-1-benzopyran-4-one	0.24968	0.728571	0.750997	0.650301	0.862992	0.158897	0.969256	0.1965	0.484246	0.286008	0.396141	0.0381315	0.383112	0.319435	0.461923	0.224762	0.0222277	0.421123	0.549846	0.717392	0.692896	0.0306676	0.619501	0.186277	0.432205	0.153079	0.650278	0.787469	0.371826	0.09633	0.824022	0.324085	0.782537	0.719443	0.352851	0.0894423	0.764851	0.0705846	0.301506	0.146393	0.0808005	0.240706	0.283286	0.520508	0.101396	0.807511	0.997945	0.276327	0.2442
3'-(2''-Galloylglucosyl)-phloroacetophenone	0.0524908	0.786366	0.771213	0.121974	0.249944	0.879581	0.359409	0.918804	0.199326	0.189714	0.0457021	0.497872	0.518423	0.063269	0.109974	0.696031	0.623565	0.872681	0.0758487	0.153385	0.226651	0.194631	0.105541	0.000335161	0.286175	0.212312	0.0430616	0.330088	0.378734	0.0971774	0.707601	0.120954	0.970446	0.312782	0.119447	0.0468406	0.119946	0.0158283	0.115932	0.00409469	0.182978	0.0503654	0.752871	0.0603851	0.704709	0.484167	0.499107	0.0570642	0.0047481
3'-Glucosyl-2',4',6'-trihydroxyacetophenone	0.00764723	0.934582	0.579642	0.00714721	0.0448351	0.740251	0.397529	0.883494	0.229198	0.596704	0.000455705	0.560008	0.998475	1.51558e-05	0.00636967	0.611663	0.641587	0.951529	0.00443319	0.0144375	0.121845	0.291655	0.0409472	0.0344843	0.128872	0.672928	0.0346114	0.984342	0.0324114	0.113008	0.582335	0.000700945	0.34011	0.626938	0.357929	0.0719507	0.106343	0.0268855	0.00242755	0.0198271	0.114322	0.0068754	0.714286	0.283737	0.787594	0.0623007	0.776446	0.463143	0.00680717
3''-Chloro-3''-deoxytriphasiol	0.0389087	0.467941	0.165808	0.174865	0.543821	0.819322	0.936975	0.741847	0.159137	0.942316	0.123437	0.712016	0.234199	0.0528313	0.273463	0.867093	0.299654	0.472433	0.158642	0.298327	0.0362767	0.416036	0.369582	0.0664369	0.00372233	0.1249	0.255422	0.815583	0.123053	0.172961	0.8583	0.080839	0.896221	0.111537	0.356678	0.199677	0.0391597	0.0598491	0.104991	0.00994914	0.257535	0.13172	0.507198	0.643593	0.512169	0.12214	0.999545	0.258244	0.0246765
3a,6b,7b,12a-Tetrahydroxy-5b-cholanoic acid	0.169136	0.733271	0.0987501	0.778863	0.976405	0.423252	0.269633	0.388225	0.0507278	0.789365	0.51948	0.87053	0.0783807	0.366942	0.887123	0.335572	0.395702	0.403645	0.433475	0.614698	0.0156833	0.593659	0.643048	0.34754	0.0482917	0.223027	0.551496	0.726431	0.466083	0.256259	0.663725	0.395795	0.722138	0.151667	0.82484	0.437248	0.28486	0.558301	0.373971	0.225496	0.415254	0.412612	0.158643	0.996201	0.525575	0.161089	0.686861	0.293807	0.258784
3b-Allotetrahydrocortisol	0.0584507	0.650918	0.688179	0.113493	0.122188	0.549425	0.31939	0.310292	0.352971	0.113427	0.0276578	0.138112	0.991275	0.0443716	0.0300238	0.173886	0.411991	0.456008	0.0687273	0.101106	0.499165	0.0436398	0.0701615	0.023104	0.504001	0.542431	0.0835639	0.500968	0.196417	0.0471941	0.986176	0.0554849	0.538856	0.92835	0.224031	0.00919256	0.445092	0.00982733	0.0442848	0.0439767	0.0375529	0.0153975	0.602115	0.0898006	0.79852	0.470908	0.947648	0.264464	0.0382383
3b,17b-Dihydroxyetiocholane	0.0255116	0.412037	0.979073	0.0836953	0.0126759	0.640526	0.621525	0.639468	0.193539	0.449475	0.0104522	0.343357	0.636715	0.0195413	0.0167137	0.447299	0.762869	0.543719	0.00607467	0.00297477	0.234862	0.180207	0.00905088	0.140344	0.437469	0.789342	0.0445625	0.975742	0.0782788	0.07072	0.715001	0.0104083	0.077119	0.749193	0.893136	0.0518456	0.516645	0.182362	0.00333854	0.174913	0.0438537	0.00586084	0.435199	0.265048	0.488284	0.0710308	0.767252	0.651339	0.0902859
4-(2-amino-3-hydroxyphenyl)-4-oxobutanoic acid O-glucoside	0.352721	0.403729	0.306351	0.132759	0.0312719	0.679409	0.121	0.201004	0.918629	0.237362	0.110177	0.324873	0.190786	0.194004	0.0282202	0.0660461	0.985435	0.230359	0.163751	0.105076	0.933349	0.284057	0.107036	0.338663	0.877253	0.54726	0.195102	0.674013	0.291263	0.369308	0.552339	0.170422	0.108908	0.346583	0.470884	0.198459	0.889635	0.223849	0.159314	0.461177	0.229236	0.135786	0.896394	0.201133	0.473932	0.63194	0.631458	0.963598	0.352196
4-(2-Nitroethyl)phenyl primeveroside	0.0190711	0.746323	0.262071	0.255258	0.544327	0.860911	0.855765	0.894486	0.0820975	0.810151	0.122436	0.480262	0.212689	0.0531727	0.290152	0.967048	0.198287	0.692111	0.143151	0.276255	0.0303419	0.243543	0.314249	0.0629473	0.0118761	0.14552	0.251683	0.844031	0.120843	0.0746965	0.999266	0.0696833	0.979201	0.200898	0.530603	0.112754	0.12147	0.0717763	0.0737846	0.0136596	0.128147	0.0883668	0.267822	0.609629	0.458399	0.106404	0.955491	0.218404	0.028068
4-[5-(3-hydroxypropyl)-1-benzofuran-2-yl]benzene-1,2-diol	0.761194	0.694178	0.451979	0.231186	0.230532	0.143321	0.515062	0.478954	0.895558	0.325757	0.485438	0.292281	0.226574	0.488941	0.386406	0.721358	0.294973	0.532157	0.426072	0.306061	0.616294	0.369542	0.551972	0.893213	0.667144	0.228377	0.573643	0.353218	0.365795	0.669709	0.141353	0.45012	0.138857	0.815751	0.849246	0.727699	0.470213	0.940876	0.535694	0.980838	0.761941	0.754395	0.434972	0.790756	0.0438044	0.208856	0.325015	0.307325	0.829461
4-Acetoxy-2-hexyltetrahydrofuran	0.745129	0.019442	0.214267	0.450358	0.954876	0.541152	0.337777	0.235103	0.462443	0.238702	0.981814	0.0475823	0.841461	0.928577	0.902294	0.410231	0.368495	0.0657143	0.950195	0.951068	0.893093	0.0932859	0.709965	0.870892	0.579676	0.959781	0.97047	0.603021	0.869061	0.231011	0.298078	0.975941	0.800968	0.352101	0.384548	0.316147	0.187245	0.973448	0.782583	0.944444	0.190665	0.635667	0.0554638	0.649898	0.584321	0.858982	0.656607	0.598286	0.953299
4-Butyl-gamma-butyrolactone	6.8438e-05	0.944711	0.433875	0.118343	0.183601	0.629353	0.910396	0.935804	0.0339472	0.5631	0.018263	0.448329	0.519161	0.00794575	0.0975232	0.905708	0.444285	0.884022	0.0152528	0.0521488	0.0204608	0.177383	0.0626934	0.0219306	0.0691682	0.416793	0.0524632	0.939701	0.0947165	0.0259682	0.975952	0.0134619	0.584223	0.431358	0.624852	0.0348334	0.147512	0.067917	0.00871698	0.0112086	0.0558319	0.00858391	0.285831	0.311263	0.910885	0.0488171	0.879439	0.216289	0.00497714
4-Glutathionyl cyclophosphamide	0.0527501	0.911777	0.243096	0.153174	0.306512	0.515456	0.873853	0.906825	0.240428	0.680108	0.116564	0.687729	0.775311	0.041679	0.191715	0.974963	0.394618	0.792342	0.117741	0.159758	0.0626534	0.517593	0.307479	0.318276	0.0264635	0.744877	0.343288	0.288158	0.0106543	0.236801	0.380518	0.0265324	0.371555	0.617591	0.941743	0.302436	0.222372	0.236039	0.0389429	0.161376	0.206318	0.123468	0.401607	0.970528	0.930976	0.00203054	0.407978	0.88257	0.144349
4-Hydroxy duloxetine glucuronide	0.0936871	0.612372	0.569606	0.473714	0.545659	0.887946	0.491535	0.663452	0.216485	0.904414	0.266837	0.255536	0.640734	0.142196	0.3759	0.697194	0.118574	0.706411	0.270701	0.337343	0.175364	0.221128	0.440256	0.430173	0.116281	0.693002	0.578726	0.328359	0.0495704	0.118705	0.626286	0.0909162	0.452729	0.900542	0.779084	0.20965	0.649271	0.317019	0.0816893	0.273653	0.0744443	0.162018	0.0965101	0.894655	0.693558	0.0538835	0.451547	0.830426	0.285507
4-Hydroxy-6-methyl-3-(1-oxobutyl)-2H-pyran-2-one	0.0151937	0.286803	0.894585	0.268656	0.0935496	0.752067	0.929675	0.645103	0.0476673	0.213386	0.0386114	0.181925	0.939664	0.0599886	0.097492	0.537509	0.585194	0.480487	0.0212814	0.0302803	0.1812	0.0484427	0.0118479	0.0719543	0.486298	0.879945	0.0433215	0.629659	0.237583	0.0052954	0.729835	0.0531892	0.283942	0.90939	0.978599	0.00635552	0.636311	0.195832	0.0191074	0.130949	0.00815026	0.0049897	0.166983	0.145022	0.827162	0.169051	0.760874	0.275841	0.072692
4-Hydroxybenzaldehyde	0.743042	0.334658	0.073167	0.494983	0.326244	0.162535	0.206346	0.0210973	0.696853	0.171038	0.44727	0.150135	0.292436	0.558784	0.236194	0.00196013	0.662911	0.0659462	0.607253	0.52967	0.426131	0.229481	0.464416	0.59149	0.554628	0.731766	0.626134	0.600235	0.584294	0.52687	0.703772	0.513664	0.39609	0.250755	0.416952	0.328397	0.665553	0.32443	0.491571	0.7273	0.328915	0.414841	0.907854	0.350282	0.986957	0.779241	0.638579	0.981584	0.705023
4-Hydroxyphenytoin glucuronide	0.000679647	0.93452	0.429922	0.0410777	0.115102	0.662419	0.674537	0.9855	0.102799	0.643133	0.00524945	0.52377	0.699075	0.000576015	0.0406062	0.798373	0.502005	0.857079	0.00829525	0.0321549	0.0416894	0.2444	0.0593889	0.0260421	0.0608931	0.497462	0.0475476	0.953161	0.0430446	0.0618222	0.761578	0.00240486	0.477429	0.468856	0.479905	0.0553293	0.0979658	0.0386312	0.00310417	0.00939363	0.0835404	0.00726654	0.471677	0.337822	0.971951	0.0372741	0.912495	0.334612	0.00324778
4-methoxy-6-[3-(4-methoxyphenyl)oxiran-2-yl]-5,6-dihydro-2H-pyran-2-one	0.660278	0.150727	0.130569	0.801688	0.597082	0.133594	0.802947	0.000943544	0.909722	0.346846	0.603399	0.0170308	0.558674	0.602427	0.431606	0.0040956	0.205631	0.0119597	0.749732	0.70718	0.57345	0.0986804	0.660487	0.76421	0.78428	0.844196	0.938079	0.950502	0.423171	0.345624	0.706976	0.48861	0.412441	0.21255	0.857934	0.286108	0.432089	0.416794	0.441073	0.797481	0.151419	0.431845	0.481927	0.74646	0.653128	0.989506	0.434388	0.881423	0.828845
4-Methyl-5-hexanolide	0.00846956	0.841273	0.858021	0.0907626	0.176611	0.760202	0.57825	0.513599	0.193143	0.327901	0.0159495	0.186538	0.692404	0.00847798	0.0420196	0.369369	0.248557	0.713651	0.0433004	0.0926381	0.209749	0.0604797	0.0938942	0.0149771	0.171426	0.371097	0.097695	0.83429	0.0707074	0.0228108	0.873077	0.0122625	0.596733	0.637521	0.306659	0.009811	0.256107	0.00367104	0.0104303	0.00763049	0.0222263	0.00606105	0.408889	0.239148	0.672534	0.201633	0.92434	0.258996	0.00903307
4-O-alpha-D-Galactopyranosylcalystegine B2	0.00507899	0.905495	0.420767	0.0159482	0.0580037	0.525232	0.551085	0.911159	0.157855	0.739565	0.00256941	0.678806	0.923534	0.000388738	0.0214923	0.826048	0.70403	0.80889	0.00349443	0.0131091	0.0557328	0.368526	0.0443133	0.0518948	0.0877593	0.703633	0.0362806	0.888315	0.0356671	0.123058	0.612571	0.0015314	0.333947	0.561612	0.510719	0.101717	0.0893883	0.0672606	0.00329709	0.0293393	0.139619	0.011907	0.635104	0.357745	0.713766	0.0232847	0.809059	0.47777	0.010164
4-O-beta-D-Glucopyranuronosyl-L-fucose	0.162563	0.420474	0.259684	0.0511209	0.36141	0.907047	0.552476	0.982804	0.683549	0.629953	0.137471	0.890351	0.88071	0.0531409	0.141377	0.772117	0.427688	0.616899	0.222597	0.287257	0.248392	0.747866	0.507799	0.313603	0.0299481	0.559997	0.453432	0.310399	0.0108235	0.518001	0.151556	0.0521408	0.595902	0.446055	0.32736	0.479009	0.0830936	0.0965503	0.110415	0.124991	0.452001	0.235061	0.989757	0.950974	0.915806	0.0867146	0.261606	0.996583	0.147341
4-Oxo-2-nonenal	0.00433054	0.658258	0.897664	0.107006	0.0654217	0.772794	0.581982	0.825102	0.0619775	0.191179	0.00581682	0.333997	0.822166	0.0177307	0.0406568	0.622598	0.683236	0.793404	0.0040503	0.0159813	0.128767	0.0961243	0.00500881	0.00605643	0.338368	0.613936	0.00527161	0.484026	0.22077	0.0154593	0.76925	0.0294256	0.454972	0.719932	0.527518	0.00556138	0.285881	0.0646626	0.0134395	0.0261658	0.0372385	0.000820295	0.400782	0.061889	0.880438	0.189927	0.649252	0.150224	0.00694691
4-Propylphenol	0.0260262	0.809993	0.550295	0.208001	0.344174	0.882911	0.684656	0.851485	0.062403	0.271968	0.0664431	0.531034	0.304313	0.0718236	0.200504	0.982358	0.565223	0.733391	0.0737686	0.168005	0.0836944	0.193065	0.114495	0.000706243	0.179812	0.156106	0.0481311	0.396179	0.401784	0.0565598	0.544067	0.130105	0.886929	0.208799	0.286486	0.044461	0.110815	0.0495135	0.112452	0.00304577	0.157754	0.0515075	0.488694	0.105619	0.646047	0.351306	0.388526	0.0244447	0.00354113
4-Pyridoxic acid	0.044699	0.845231	0.66344	0.172672	0.0852557	0.318789	0.631388	0.619023	0.0468216	0.31012	0.0426884	0.815421	0.837146	0.0921616	0.135865	0.84656	0.765489	0.794476	0.0134224	0.0242581	0.0822274	0.380251	0.00874636	0.0392485	0.443424	0.784031	0.00132384	0.366431	0.491859	0.119467	0.580247	0.135967	0.525105	0.587086	0.725364	0.0989912	0.229451	0.280332	0.097029	0.104465	0.234445	0.0454576	0.593188	0.0595139	0.531751	0.219256	0.372753	0.148569	0.0399795
4,5-Dihydro-4-hydroxy-5-S-glutathionyl-benzo[a]pyrene	0.216335	0.224257	0.0862326	0.0443464	0.260911	0.266806	0.453805	0.31329	0.519236	0.590771	0.147214	0.452348	0.921243	0.108079	0.202777	0.566836	0.790321	0.173125	0.151742	0.187269	0.112418	0.774008	0.354162	0.300984	0.0787584	0.742749	0.221195	0.632007	0.174784	0.753987	0.380219	0.146565	0.645406	0.256118	0.430482	0.701017	0.00876922	0.306958	0.220792	0.183512	0.8464	0.325538	0.66898	0.787038	0.539287	0.0903669	0.728169	0.820209	0.145195
5-(2-Methylpropyl)tetrahydro-2-oxo-3-furancarboxylic acid	0.0013333	0.554117	0.742752	0.22868	0.160312	0.674222	0.98049	0.882052	0.0141216	0.330756	0.0306405	0.271503	0.617947	0.031495	0.12123	0.768442	0.477946	0.789689	0.0172711	0.0442342	0.0583374	0.0756375	0.0284221	0.0311269	0.230363	0.570923	0.041631	0.719783	0.18802	0.0033436	0.723607	0.0351574	0.481237	0.699943	0.845871	0.00841282	0.372677	0.129256	0.0136451	0.0458299	0.0159465	0.00437186	0.154594	0.19677	0.975786	0.102858	0.711043	0.176283	0.0230569
5-(3',4',5'-trihydroxyphenyl)-gamma-valerolactone-O-methyl-4'-O-glucuronide	0.00283715	0.83972	0.443227	0.0334791	0.143404	0.813078	0.595045	0.935355	0.156146	0.643381	0.00720489	0.500497	0.671273	0.000600267	0.038482	0.717109	0.426767	0.855608	0.0182393	0.0543094	0.067817	0.241137	0.0910025	0.0228595	0.0513958	0.41285	0.0692862	0.938401	0.0356235	0.0761003	0.69859	0.00303074	0.555228	0.425464	0.353037	0.0607045	0.0811374	0.0167116	0.00592442	0.00442587	0.0940935	0.0117849	0.542225	0.357704	0.908042	0.0615988	0.853622	0.338849	0.00258495
5-Butyl-3,4-dimethyl-2-furanundecanoic acid	0.23052	0.421419	0.0120077	0.445919	0.691603	0.087702	0.616221	0.108265	0.155312	0.461567	0.415402	0.513995	0.370066	0.308401	0.692295	0.155543	0.995947	0.126554	0.311001	0.405551	0.00904086	0.851432	0.537772	0.455133	0.050695	0.572436	0.407055	0.576532	0.403934	0.591903	0.927999	0.347762	0.953145	0.158868	0.874728	0.745208	0.10315	0.699662	0.375623	0.314656	0.785554	0.479959	0.619473	0.945745	0.814412	0.0660258	0.879871	0.596991	0.280685
5-Heneicosyl-1,3-benzenediol	0.341166	0.138489	0.0195405	0.566015	0.910786	0.454571	0.792611	0.14725	0.257398	0.689865	0.569627	0.562377	0.0778967	0.441105	0.889368	0.185467	0.763102	0.0568592	0.546363	0.759977	0.0598532	0.920103	0.819848	0.304452	0.0465999	0.0989953	0.53809	0.942306	0.660865	0.646494	0.782574	0.561758	0.372853	0.00240385	0.545404	0.74674	0.0400886	0.468593	0.620731	0.178402	0.929616	0.640167	0.806611	0.905478	0.563695	0.377694	0.56258	0.258338	0.231381
5-Hydroxy-6-methoxycoumarin 7-glucoside	0.845359	0.0844172	0.429511	0.306674	0.646118	0.665529	0.139378	0.292657	0.950123	0.944871	0.576218	0.227608	0.89886	0.658027	0.5983	0.538345	0.338027	0.133502	0.626364	0.683081	0.690506	0.488026	0.718783	0.440125	0.669983	0.584445	0.414179	0.49563	0.940151	0.715339	0.945842	0.8411	0.627687	0.202894	0.118206	0.908665	0.0893443	0.54896	0.953817	0.454587	0.518967	0.882011	0.142808	0.452961	0.7157	0.978756	0.56988	0.554047	0.44024
5-hydroxy-8-(2-hydroxypropan-2-yl)-4-propyl-2H,8H,9H-furo[2,3-h]chromen-2-one	0.0204866	0.768851	0.236236	0.050788	0.0981127	0.228479	0.70068	0.506139	0.103403	0.903617	0.0241717	0.980797	0.824044	0.0189067	0.090647	0.745092	0.998675	0.509457	0.0106097	0.024367	0.0152456	0.60837	0.0614049	0.0923038	0.0906022	0.752581	0.0356374	0.928997	0.124709	0.213483	0.773832	0.0305964	0.416854	0.421788	0.697416	0.214105	0.0611896	0.206511	0.0346252	0.069494	0.293085	0.0534909	0.678622	0.40052	0.551535	0.0186014	0.967583	0.447224	0.0290324
5-hydroxy-8,8-dimethyl-4-phenyl-2H,8H-pyrano[2,3-f]chromen-2-one	0.0741211	0.707026	0.918477	0.0252834	0.000202433	0.45724	0.297158	0.931052	0.325974	0.502884	0.0083903	0.737882	0.46161	0.0316664	0.00739674	0.619173	0.763357	0.849375	0.00408264	0.000227415	0.281899	0.454105	0.00549513	0.147461	0.53035	0.672204	0.0143882	0.816201	0.15575	0.237222	0.64469	0.0324069	0.0867968	0.864231	0.677757	0.155946	0.330994	0.224983	0.0276694	0.205861	0.219081	0.0299708	0.903534	0.185197	0.239069	0.120273	0.869885	0.698343	0.0951349
5-Hydroxy-L-tryptophan	0.924115	0.918896	0.900935	0.653783	0.755563	0.998736	0.976006	0.58181	0.437936	0.200816	0.93934	0.992505	0.287709	0.772897	0.699023	0.555481	0.730998	0.72071	0.977362	0.896097	0.798841	0.716947	0.776892	0.439996	0.742126	0.33028	0.576904	0.0191838	0.217013	0.673208	0.0119942	0.607832	0.21863	0.397684	0.700935	0.660513	0.848347	0.947182	0.712694	0.675204	0.996363	0.95528	0.835944	0.188506	0.614711	0.424436	0.000653728	0.0439332	0.692257
5-Hydroxytryptophol glucuronide	0.625761	0.078979	0.119247	0.12684	0.458924	0.317731	0.307672	0.231085	0.995035	0.402676	0.4158	0.166055	0.88364	0.375063	0.416666	0.470654	0.479871	0.08701	0.443017	0.459508	0.389055	0.350402	0.694307	0.624608	0.258922	0.903543	0.479594	0.6299	0.426631	0.704093	0.294404	0.450789	0.827605	0.292528	0.368705	0.807782	0.0361865	0.571972	0.59824	0.469718	0.625339	0.745883	0.245794	0.999985	0.447869	0.340474	0.682655	0.883777	0.425741
5-Methoxynoracronycine	0.073889	0.7827	0.445872	0.00406279	0.0495969	0.547619	0.377147	0.981496	0.483751	0.930015	0.0208362	0.890969	0.688784	0.00971925	0.0183051	0.718675	0.851441	0.805804	0.0339825	0.0349722	0.193636	0.657084	0.129675	0.216133	0.138669	0.974042	0.131868	0.560168	0.0126245	0.373831	0.224108	0.00798926	0.189902	0.775784	0.500935	0.30561	0.121807	0.130202	0.0233135	0.136064	0.317015	0.0759945	0.999334	0.628028	0.498169	0.0290744	0.398929	0.958691	0.0875558
5-O-p-Coumaroylnigrumin	0.101569	0.691977	0.985127	0.0177445	0.00855738	0.816525	0.29387	0.542897	0.575141	0.683834	0.0175328	0.515678	0.374982	0.0222512	0.00243103	0.305167	0.834154	0.618704	0.0322143	0.0171228	0.448227	0.387733	0.0630096	0.246997	0.443109	0.676599	0.118568	0.767256	0.0289565	0.272228	0.281292	0.011472	0.0529435	0.698792	0.595201	0.182248	0.423949	0.143314	0.0164156	0.233499	0.166775	0.0430583	0.898445	0.43448	0.416008	0.106731	0.384194	0.972662	0.149363
5,7-DIHYDROXY-4-METHYLCOUMARIN	0.0589225	0.607278	0.422308	0.0223282	0.0731109	0.428676	0.280913	0.578517	0.224431	0.569626	0.0181254	0.918183	0.908658	0.034492	0.0558103	0.901383	0.791497	0.499624	0.0163872	0.0332154	0.105323	0.626397	0.0477799	0.0331256	0.230503	0.641601	0.00875132	0.613545	0.274532	0.288318	0.913234	0.0739727	0.595597	0.363924	0.293026	0.204791	0.0329058	0.118408	0.0856674	0.0433021	0.408346	0.0678699	0.92611	0.147256	0.57437	0.183385	0.713748	0.287436	0.0148582
5,7-Dihydroxy-8-C-(4-hydroxy-3-methyl-2-butenyl)flavanone	0.00245838	0.763442	0.76001	0.110924	0.0899981	0.705374	0.637031	0.949536	0.0426439	0.236831	0.00764439	0.39642	0.705809	0.017064	0.0567267	0.746497	0.677996	0.928352	0.00471182	0.0216867	0.0836833	0.121516	0.00948566	0.00375862	0.266051	0.528346	0.00569337	0.505308	0.225953	0.0176329	0.739983	0.0317951	0.535366	0.589117	0.521368	0.00953271	0.221873	0.0658031	0.0163724	0.0166752	0.0503671	0.00204811	0.391707	0.0765515	0.925489	0.166904	0.605497	0.122168	0.00338561
5,7-Megastigmadien-9-ol glucoside	0.00944374	0.707619	0.997799	0.0455263	0.0551773	0.908009	0.416616	0.510179	0.218458	0.271054	0.00217016	0.231849	0.995287	0.00392107	0.00776182	0.321492	0.464446	0.630378	0.0117432	0.0259219	0.251521	0.0822387	0.0274554	0.0189456	0.290107	0.640207	0.0389216	0.75103	0.0738767	0.0330358	0.81476	0.00557161	0.359097	0.854795	0.356187	0.00947567	0.296382	0.0131429	0.00326756	0.0238932	0.0261674	0.000716027	0.521689	0.152227	0.986308	0.182031	0.911145	0.337614	0.011884
5'-O-beta-D-Glucosylpyridoxine	0.30973	0.753949	0.962753	0.559396	0.824365	0.343644	0.816622	0.209772	0.724218	0.975756	0.456203	0.11758	0.706237	0.28166	0.44714	0.246643	0.01008	0.454069	0.611414	0.712599	0.668609	0.188104	0.82406	0.548531	0.252307	0.49559	0.966715	0.351851	0.0817758	0.263527	0.44139	0.21409	0.738155	0.995873	0.711329	0.301619	0.825957	0.187637	0.236037	0.340538	0.14077	0.339321	0.308869	0.784323	0.289773	0.383849	0.255979	0.978742	0.450019
5′-Deoxy-5′-<WBR>(methylthio)adenosine	0.0576697	0.319431	0.120911	0.109536	0.467521	0.694221	0.735086	0.585636	0.217229	0.995897	0.108447	0.950508	0.314968	0.0517057	0.236751	0.765086	0.499729	0.324836	0.140915	0.262823	0.0396727	0.593581	0.349305	0.0676343	0.00635051	0.165525	0.207723	0.860182	0.144967	0.276062	0.780789	0.0897495	0.912952	0.0818024	0.271498	0.278207	0.0076089	0.0684457	0.127087	0.0121401	0.391487	0.157664	0.752639	0.600152	0.682952	0.129711	0.981927	0.291815	0.0223477
6-({[3,4-dihydroxy-4-(hydroxymethyl)oxolan-2-yl]oxy}methyl)oxane-2,3,4,5-tetrol	0.0734001	0.915921	0.353363	0.358756	0.247409	0.115202	0.874707	0.32914	0.0133285	0.659207	0.149766	0.978811	0.606036	0.181718	0.359564	0.446741	0.790184	0.555861	0.0612909	0.0895778	0.016758	0.5699	0.0737682	0.146726	0.309603	0.780363	0.0478076	0.644335	0.545688	0.181726	0.543184	0.223763	0.622933	0.463329	0.863441	0.233807	0.254981	0.540118	0.172279	0.201775	0.341825	0.135723	0.401186	0.273793	0.558365	0.123537	0.388774	0.218517	0.11398
6-(2-carboxy-2-methylethoxy)-3,4,5-trihydroxyoxane-2-carboxylic acid	0.052171	0.616601	0.181542	0.376386	0.747116	0.828013	0.720017	0.738378	0.0891473	0.91912	0.223731	0.59678	0.112886	0.118963	0.457451	0.772673	0.205791	0.540611	0.242174	0.419687	0.0287612	0.337295	0.455945	0.101107	0.00914959	0.0882622	0.35239	0.837005	0.208213	0.127356	0.896266	0.150579	0.763476	0.115195	0.567278	0.193116	0.117794	0.128234	0.158915	0.0295657	0.219225	0.176657	0.275147	0.717889	0.366296	0.155363	0.854504	0.196612	0.058324
6-(3-ethenylphenoxy)-3,4,5-trihydroxyoxane-2-carboxylic acid	0.0576931	0.395512	0.0736997	0.0748477	0.289138	0.300159	0.766824	0.379623	0.187372	0.797195	0.0849363	0.795901	0.563782	0.0446551	0.19701	0.577947	0.841081	0.262806	0.0773502	0.136665	0.0132995	0.811462	0.240987	0.137268	0.015901	0.476082	0.144295	0.716851	0.123817	0.359868	0.65235	0.0696146	0.730181	0.17914	0.534968	0.377436	0.0108099	0.19407	0.0997334	0.0603536	0.473813	0.15476	0.80935	0.661165	0.829371	0.0331242	0.927792	0.485649	0.0456985
6-(4-ethenyl-5-hydroxy-2-methoxyphenoxy)-3,4,5-trihydroxyoxane-2-carboxylic acid	0.00595847	0.705804	0.801167	0.0389895	0.0494291	0.868988	0.57718	0.607865	0.207054	0.528325	0.00307952	0.303425	0.926853	0.000891362	0.00992267	0.417977	0.455602	0.70061	0.00886911	0.0171516	0.171656	0.146903	0.0393921	0.0663765	0.190222	0.798744	0.0675272	0.894183	0.0183699	0.0519124	0.594743	0.000106544	0.223504	0.910209	0.564226	0.034553	0.291637	0.0431952	1.69403e-05	0.0496499	0.031973	0.00202854	0.455106	0.335937	0.846069	0.0559676	0.661747	0.545366	0.0267987
6-(4-ethyl-3-hydroxyphenoxy)-3,4,5-trihydroxyoxane-2-carboxylic acid	0.369486	0.480388	0.416296	0.102616	0.00916578	0.989726	0.0960311	0.406006	0.881528	0.306872	0.100085	0.558752	0.134651	0.200993	0.0265672	0.184682	0.702917	0.38193	0.124638	0.0629584	0.971416	0.455356	0.0715695	0.364806	0.85423	0.41147	0.132593	0.645147	0.345486	0.46731	0.557246	0.186045	0.0719325	0.376433	0.547596	0.276027	0.7907	0.321334	0.176009	0.513913	0.342547	0.154318	0.758108	0.180055	0.250082	0.56015	0.713505	0.998571	0.359986
6-(4-ethyl-5-hydroxy-2-methoxyphenoxy)-3,4,5-trihydroxyoxane-2-carboxylic acid	0.0962716	0.687025	0.370713	0.552758	0.871492	0.974829	0.789475	0.780026	0.0720212	0.517887	0.301868	0.513704	0.0484812	0.232767	0.584235	0.793048	0.263909	0.61643	0.319631	0.53387	0.0852858	0.239451	0.44971	0.05161	0.10076	0.0249922	0.310443	0.635612	0.520083	0.100727	0.447409	0.311547	0.477178	0.0881219	0.44319	0.141454	0.186084	0.136717	0.290227	0.0291425	0.237077	0.216138	0.282624	0.40958	0.240534	0.446125	0.407515	0.0304607	0.0630724
6-(acetyloxy)-3,4,5-trihydroxyoxane-2-carboxylic acid	0.0126378	0.980844	0.43336	0.0579651	0.053525	0.288925	0.613336	0.629553	0.069064	0.586474	0.0105517	0.854647	0.883662	0.0187081	0.0617599	0.886241	0.943005	0.693956	0.00168969	0.00738693	0.0330888	0.439231	0.0141583	0.0447583	0.197539	0.784652	0.0052107	0.763405	0.194026	0.130339	0.995633	0.0333383	0.388008	0.530673	0.670446	0.114847	0.111975	0.180652	0.0267219	0.0586005	0.205841	0.0225086	0.623895	0.193905	0.525402	0.0565324	0.755553	0.30664	0.0168046
6-(butanoyloxy)-3,4,5-trihydroxyoxane-2-carboxylic acid	0.113878	0.733916	0.408196	0.16805	0.510891	0.817468	0.897232	0.67267	0.516104	0.808724	0.17595	0.452861	0.649984	0.0645025	0.209509	0.58199	0.120928	0.95514	0.272309	0.371318	0.251079	0.387677	0.547283	0.289409	0.0294669	0.408878	0.558923	0.314164	0.00827096	0.273701	0.294693	0.0508633	0.674567	0.537535	0.470332	0.290731	0.235596	0.0750503	0.0854991	0.108409	0.206489	0.182676	0.544045	0.924341	0.554635	0.104088	0.29218	0.84707	0.154481
6-[3-(carboxymethyl)phenoxy]-3,4,5-trihydroxyoxane-2-carboxylic acid	0.0126465	0.845135	0.922654	0.0587807	0.0650958	0.94725	0.363902	0.762539	0.147716	0.177211	0.00361699	0.373227	0.858898	0.0141643	0.0221875	0.525497	0.685503	0.846501	0.00873166	0.0264065	0.198594	0.123772	0.0138732	0.00171667	0.336948	0.527384	0.00724614	0.44644	0.211329	0.0411419	0.882328	0.0306045	0.538387	0.644214	0.289581	0.011636	0.208018	0.0227342	0.0214359	0.0126541	0.0690113	0.00319452	0.612421	0.0488289	0.948441	0.26918	0.703728	0.155329	0.00302849
6-[5]-ladderane-1-hexanol	0.0723607	0.84505	0.905466	0.0328714	0.0774188	0.991985	0.143026	0.859965	0.343726	0.214243	0.014534	0.615663	0.970176	0.039359	0.0258108	0.557952	0.91364	0.956873	0.0343712	0.0598928	0.329714	0.295894	0.0467087	0.00779866	0.414366	0.524305	0.015831	0.37676	0.300902	0.177024	0.996033	0.0791727	0.661997	0.551186	0.113447	0.0768217	0.131496	0.0244022	0.0829117	0.0249165	0.234726	0.038678	0.959824	0.0447604	0.877461	0.431268	0.704808	0.201987	0.012038
6-Caffeoylsucrose	0.0270401	0.488633	0.131192	0.0731041	0.317291	0.546169	0.804446	0.638385	0.176873	0.913421	0.0626398	0.889125	0.479704	0.0201438	0.158345	0.827634	0.514838	0.432269	0.0755589	0.149986	0.0208657	0.557041	0.249191	0.091436	0.00431941	0.342174	0.170352	0.676116	0.0596272	0.22588	0.626754	0.0332806	0.760701	0.200097	0.448649	0.242356	0.0228246	0.0884735	0.0543247	0.0228452	0.2926	0.0974744	0.63772	0.661907	0.899051	0.0347112	0.822973	0.434073	0.0236483
6-hydroxy-2,3,4-trimethoxybenzoic acid	0.812716	0.222283	0.352229	0.179429	0.323104	0.227961	0.184025	0.230228	0.897481	0.621419	0.472922	0.112067	0.530649	0.541138	0.427277	0.500059	0.141229	0.176544	0.452112	0.399249	0.60647	0.282657	0.560803	0.732751	0.671411	0.69966	0.387659	0.976003	0.724599	0.584076	0.450176	0.629648	0.644063	0.576621	0.493634	0.736558	0.150534	0.82196	0.746246	0.716397	0.504458	0.824638	0.135324	0.741649	0.157905	0.54254	0.910251	0.83927	0.586741
6-Hydroxykaempferol 3-glucoside	0.00584662	0.674581	0.291703	0.088052	0.25382	0.655131	0.727021	0.741181	0.0738204	0.623918	0.0287958	0.672994	0.401295	0.0145745	0.122678	0.937384	0.530798	0.585275	0.0340105	0.09812	0.0214343	0.313116	0.116259	0.0107858	0.0397184	0.250184	0.0582726	0.852898	0.144431	0.0864369	0.977963	0.035308	0.850048	0.203766	0.365027	0.0842554	0.0394616	0.0434767	0.0389767	0.00156329	0.165805	0.0346299	0.517587	0.298969	0.819439	0.10058	0.778436	0.158642	0.00101611
6-hydroxysphingosine	0.0555721	0.82125	0.971736	0.217549	0.162874	0.83672	0.487388	0.998975	0.0894545	0.084587	0.0527795	0.48277	0.667177	0.110674	0.137362	0.792529	0.911442	0.958573	0.0450386	0.0839675	0.215374	0.161911	0.0265235	0.00393222	0.533707	0.458072	0.00803148	0.164073	0.576798	0.0600305	0.425141	0.17314	0.814809	0.542382	0.382761	0.0287805	0.285758	0.113396	0.126931	0.0444821	0.148026	0.038079	0.58057	0.00805892	0.976209	0.494701	0.275456	0.0372685	0.0216734
6-Lactoyltetrahydropterin	0.177081	0.395231	0.826165	0.203109	0.0113378	0.331518	0.49999	0.984162	0.256506	0.341177	0.0811128	0.747534	0.427828	0.181941	0.0953397	0.767608	0.509999	0.701223	0.0341732	0.0113204	0.382479	0.463253	0.00592792	0.260469	0.93407	0.465927	0.0241689	0.519143	0.48605	0.260523	0.912508	0.181473	0.096737	0.639438	0.925445	0.200368	0.66753	0.544682	0.128537	0.442563	0.275755	0.0909925	0.749004	0.118106	0.145069	0.272669	0.747399	0.619082	0.246988
6-O-Acetylarbutin	0.188799	0.656132	0.983714	0.693752	0.462683	0.657338	0.990425	0.746696	0.0404438	0.0980015	0.294883	0.576943	0.435966	0.41756	0.534305	0.817362	0.960165	0.988636	0.208052	0.282331	0.239271	0.235877	0.120401	0.0778294	0.774408	0.473735	0.0793863	0.0849362	0.928489	0.106104	0.0925089	0.518002	0.9042	0.543726	0.824653	0.110128	0.569298	0.459476	0.392705	0.214853	0.271257	0.194807	0.359899	0.0349214	0.948759	0.721639	0.0544113	0.0126275	0.162424
6-O-b-D-Fructofuranosyl-2-deoxy-D-glucose	0.483525	0.591853	0.118937	0.319332	0.374603	0.0232566	0.988104	0.182539	0.558776	0.266138	0.451728	0.290013	0.763605	0.397708	0.531518	0.309094	0.478061	0.264201	0.335356	0.296759	0.17772	0.473579	0.512886	0.884615	0.295995	0.576609	0.480495	0.342493	0.353646	0.965731	0.39542	0.38358	0.337367	0.703124	0.661741	0.893134	0.276676	0.971437	0.438032	0.751817	0.925983	0.634748	0.886931	0.767295	0.176607	0.0631956	0.610413	0.667788	0.599048
6-O-Oleuropeoylsucrose	0.00555191	0.868942	0.282838	0.221165	0.347295	0.532905	0.923978	0.666439	0.0143868	0.624892	0.0677965	0.609229	0.28893	0.0435854	0.234766	0.78452	0.493937	0.63177	0.0515768	0.128484	0.00495598	0.26427	0.127235	0.0267946	0.0518411	0.263549	0.0807305	0.844938	0.217645	0.0498364	0.746456	0.0683725	0.880222	0.229209	0.650663	0.077133	0.10811	0.123225	0.0562737	0.0141996	0.130132	0.0460193	0.277001	0.340995	0.782818	0.0874605	0.633754	0.120657	0.0106722
6-Oxopiperidine-2-carboxylic acid	0.618779	0.854224	0.561211	0.34946	0.595204	0.938705	0.92835	0.69388	0.791478	0.24955	0.561928	0.893564	0.58191	0.374921	0.434652	0.618149	0.488919	0.944838	0.660905	0.622104	0.733794	0.951626	0.960347	0.882753	0.29448	0.706786	0.901299	0.0213385	0.0463194	0.967607	0.0140587	0.272934	0.279813	0.797422	0.993998	0.990773	0.672623	0.607472	0.369183	0.796753	0.702458	0.665681	0.988856	0.32165	0.812859	0.17193	0.00763392	0.232408	0.807194
6,10-Dimethyl-5(E),9-undecadien-2-one	0.152662	0.98127	0.909736	0.442222	0.629037	0.383344	0.645591	0.529335	0.285608	0.113591	0.222676	0.185672	0.311835	0.226768	0.332869	0.465394	0.239876	0.766661	0.314544	0.475644	0.469132	0.0626685	0.334493	0.0249606	0.42866	0.0863769	0.259707	0.313447	0.551271	0.0746441	0.504437	0.297924	0.651883	0.407252	0.162383	0.0453579	0.408367	0.0328135	0.26857	0.0367647	0.13106	0.145885	0.479657	0.141026	0.2383	0.834385	0.480865	0.0418599	0.0727021
6,7-Dimethyl-8-(1-D-ribityl)lumazine	0.406605	0.854036	0.779974	0.906641	0.831823	0.12366	0.901507	0.281531	0.54281	0.30272	0.626912	0.078787	0.226082	0.535481	0.735856	0.355374	0.0281021	0.534782	0.792903	0.999804	0.786029	0.0717342	0.851982	0.258972	0.512227	0.0736899	0.833565	0.674076	0.626622	0.174945	0.613594	0.565287	0.471541	0.576164	0.355728	0.178654	0.828302	0.146383	0.535001	0.217203	0.18751	0.42776	0.311562	0.584067	0.0309858	0.938801	0.794564	0.212522	0.35952
6'-Sialyllactosamine	0.649142	0.540333	0.65631	0.941804	0.77318	0.969331	0.994111	0.445454	0.321342	0.348892	0.836112	0.933372	0.104781	0.910288	0.863415	0.453922	0.991609	0.422443	0.801041	0.99763	0.471004	0.706767	0.756318	0.247339	0.728366	0.0953156	0.488461	0.105036	0.492466	0.562459	0.0764406	0.893308	0.140114	0.106349	0.440947	0.564181	0.413616	0.613652	0.948748	0.342099	0.913784	0.780267	0.822277	0.250363	0.420625	0.709275	0.0214354	0.0139874	0.399007
6''-(4-Carboxy-3-hydroxy-3-methylbutanoyl)hyperin	0.0581922	0.394351	0.887766	0.328413	0.0866011	0.2902	0.971363	0.8353	0.0322064	0.338008	0.083694	0.575528	0.981682	0.142953	0.188536	0.984131	0.871444	0.82354	0.0260179	0.0252721	0.122148	0.270437	0.00894779	0.144457	0.600555	0.88125	0.0231511	0.534911	0.462341	0.0769824	0.590073	0.148676	0.276719	0.987993	0.781892	0.0888969	0.574467	0.475422	0.0850432	0.261276	0.12908	0.0480206	0.300647	0.140984	0.439176	0.164309	0.519758	0.304047	0.137105
6''-Acetylapiin	0.735508	0.912448	0.402506	0.442035	0.246551	0.906806	0.0477526	0.803904	0.38603	0.696751	0.69878	0.627898	0.031356	0.931568	0.42095	0.53183	0.132261	0.761611	0.729464	0.532484	0.420421	0.635172	0.566385	0.927017	0.318086	0.175083	0.59457	0.614487	0.929255	0.55862	0.538546	0.944129	0.301562	0.346646	0.625908	0.830582	0.951476	0.972144	0.981869	0.726589	0.670501	0.947004	0.117666	0.493495	0.0983849	0.752816	0.799978	0.533663	0.902208
6S,9R-Dihydroxy-4,7E-megastigmadien-3-one 9-[apiosyl-(1->6)-glucoside]	0.0346576	0.801647	0.793019	0.00884671	0.00580614	0.628143	0.352566	0.781332	0.338266	0.634246	0.0022119	0.586742	0.589997	0.00437393	0.00154987	0.502697	0.868355	0.832337	0.00435352	0.00249513	0.231699	0.362062	0.0232746	0.124302	0.301355	0.869258	0.0416764	0.9012	0.035172	0.180091	0.445184	0.00272667	0.106824	0.969277	0.572367	0.119608	0.257533	0.10742	0.00402834	0.119724	0.138318	0.0142101	0.792405	0.319261	0.444942	0.0573029	0.607933	0.752898	0.0576357
7-Epi-12-hydroxyjasmonic acid glucoside	0.000965764	0.976126	0.60991	0.0890905	0.160179	0.866992	0.650954	0.908224	0.0681722	0.345308	0.00961491	0.376172	0.545848	0.00739167	0.0620923	0.718725	0.451184	0.972041	0.0152797	0.0550253	0.0704151	0.123186	0.0482606	0.00192655	0.127182	0.332423	0.0304856	0.681454	0.137337	0.021615	0.896047	0.0185808	0.682278	0.4234	0.373008	0.0139393	0.137724	0.0198325	0.0134076	0.00143647	0.0518198	0.0044204	0.404631	0.161349	0.81995	0.146066	0.763986	0.132994	0.000246259
7-Hydroxy-6-(methoxyacetyl)-2,2-dimethyl-2H-1-benzopyran	0.0322196	0.398592	0.809615	0.115563	0.0689135	0.857462	0.627057	0.302768	0.295901	0.377167	0.0232414	0.121307	0.774232	0.0212703	0.0222789	0.193336	0.356085	0.345726	0.0408363	0.0454019	0.373653	0.0614978	0.0592854	0.127982	0.396644	0.944604	0.135314	0.950612	0.0415982	0.0400297	0.644113	0.0094406	0.169804	0.747295	0.677188	0.0231678	0.605038	0.0719874	0.00426769	0.128404	0.00913211	0.00729037	0.358919	0.335606	0.915444	0.148309	0.605404	0.63501	0.0930075
7-Hydroxy-6-methyl-2H-1-benzopyran-2-one	0.00892164	0.993409	0.503918	0.0303497	0.0319802	0.381603	0.514795	0.772656	0.102851	0.558784	0.00280327	0.767172	0.975663	0.0071005	0.0287635	0.94773	0.98537	0.792727	0.00027173	0.00306732	0.0546293	0.38857	0.0102205	0.0379137	0.197209	0.807176	0.00473103	0.805558	0.134133	0.119576	0.873556	0.0150877	0.327662	0.599328	0.584891	0.0925403	0.115039	0.125421	0.0125103	0.0469023	0.168779	0.0116498	0.661966	0.189498	0.536953	0.054055	0.881201	0.353476	0.0116633
7-Hydroxyamoxapine	0.00692694	0.899207	0.618975	0.042145	0.111551	0.909477	0.649541	0.671809	0.22624	0.68956	0.00997639	0.34705	0.902588	0.000841357	0.0253521	0.491919	0.338979	0.84937	0.0247254	0.0486279	0.136338	0.186849	0.0976218	0.0747362	0.0919483	0.629875	0.120438	0.735006	0.00687994	0.0713536	0.516221	0.000182375	0.333659	0.727512	0.501319	0.0591143	0.21155	0.0302724	0.000897846	0.0332698	0.0503043	0.00976519	0.459427	0.475664	0.981533	0.0427338	0.580013	0.560648	0.0245461
7,8-Dihydrovomifoliol 9-[apiosyl-(1->6)-glucoside]	0.000805217	0.864677	0.534437	0.0430768	0.0560315	0.542501	0.679069	0.996945	0.0887149	0.59468	0.00242742	0.515993	0.888531	0.00104526	0.0274315	0.772346	0.640716	0.97834	0.00135619	0.00838289	0.0505053	0.239878	0.0228033	0.0415279	0.126175	0.722839	0.0263183	0.988814	0.0516792	0.0562304	0.778485	0.00174749	0.30596	0.659648	0.641282	0.0497993	0.166319	0.0798248	0.000831109	0.0325166	0.069433	0.00299469	0.443797	0.291676	0.74735	0.0262301	0.918904	0.396254	0.0102535
7alpha,8alpha-Dihydroxycalonectrin	0.115246	0.298311	0.0390882	0.108299	0.427943	0.356562	0.855416	0.391485	0.309638	0.550309	0.162282	0.731569	0.546491	0.0795723	0.281812	0.562372	0.729089	0.223683	0.168245	0.25014	0.0321841	0.951065	0.424267	0.254308	0.00480965	0.465226	0.303526	0.466078	0.0973267	0.498781	0.470077	0.101525	0.790527	0.169436	0.5591	0.537355	0.0159187	0.239875	0.154426	0.107322	0.586772	0.261381	0.864902	0.951976	0.93076	0.0349002	0.69988	0.679861	0.105098
8-Angeloylegelolide	0.0168059	0.981475	0.292057	0.115369	0.111244	0.18768	0.936532	0.549054	0.0523929	0.877037	0.0388443	0.890089	0.817211	0.0323805	0.129892	0.739077	0.944565	0.650577	0.0125134	0.0239947	0.010245	0.512995	0.0521313	0.127417	0.123485	0.853489	0.0461494	0.902185	0.142163	0.152372	0.88645	0.0378424	0.344031	0.552773	0.968765	0.18237	0.153676	0.295263	0.0312135	0.112221	0.216003	0.0483122	0.455183	0.431757	0.535401	0.00995826	0.936408	0.457687	0.0529771
8-Anilino-1-naphthalene sulfonate	0.0229304	0.549265	0.920113	0.0704189	0.00704651	0.477444	0.519788	0.909174	0.130407	0.356902	0.0057166	0.523297	0.726525	0.0239468	0.0202655	0.658993	0.974215	0.767927	0.000577682	0.000131197	0.169923	0.248799	0.000269507	0.0765551	0.463858	0.872981	0.00518012	0.690851	0.179173	0.0834984	0.943158	0.0253313	0.149006	0.953312	0.790988	0.0550977	0.373031	0.194595	0.012025	0.133597	0.092496	0.00628647	0.551298	0.126581	0.406788	0.103603	0.90219	0.443267	0.0520998
8-Hydroxy-5,6-octadienoic acid	0.910405	0.0395461	0.35282	0.944967	0.440987	0.739453	0.715057	0.426586	0.931316	0.921261	0.849943	0.491266	0.168871	0.919966	0.711799	0.463957	0.898241	0.141275	0.733666	0.538789	0.800704	0.662896	0.570637	0.615714	0.50837	0.0623263	0.927781	0.64233	0.687166	0.740813	0.703183	0.735805	0.0424734	0.0283018	0.144909	0.792508	0.232211	0.614217	0.634169	0.506968	0.507769	0.717021	0.495926	0.911768	0.281305	0.603337	0.471889	0.36402	0.678212
8R,11S-DiHODE	0.000377645	0.644875	0.772682	0.156507	0.153369	0.881448	0.862368	0.727488	0.0452886	0.321897	0.0163488	0.215796	0.629059	0.0126981	0.0743955	0.598235	0.356597	0.750563	0.017316	0.0489576	0.0876821	0.0548184	0.0389693	0.0167573	0.183584	0.476853	0.0504999	0.773679	0.11665	0.00311743	0.876748	0.0155055	0.508358	0.667835	0.626803	0.00366914	0.313096	0.0502396	0.00563363	0.0187674	0.00948359	0.00127471	0.211861	0.205	0.84744	0.11509	0.854304	0.192983	0.010076
9-OxoODE	0.000492801	0.914425	0.619443	0.0433784	0.0687209	0.703745	0.565363	0.936447	0.0854226	0.407193	0.00113666	0.451886	0.780293	0.00139481	0.0247444	0.705395	0.606622	0.992492	0.00186952	0.0143794	0.0700916	0.174375	0.0185839	0.00852064	0.151656	0.548742	0.0133694	0.770264	0.0935148	0.0366621	0.940709	0.00536119	0.448908	0.562469	0.45012	0.0227127	0.141496	0.0353356	0.00315428	0.00906234	0.0600124	0.00108978	0.481079	0.168073	0.899573	0.0844037	0.895588	0.239111	0.00114407
9,10-epoxy-12-octadecenoic acid	0.00172875	0.699318	0.862103	0.123812	0.126029	0.965693	0.669156	0.700888	0.0683029	0.221303	0.00991148	0.229882	0.669737	0.0128164	0.0524964	0.54042	0.429126	0.753524	0.0142168	0.0435568	0.127753	0.0541082	0.026943	0.00439677	0.23955	0.446416	0.0282473	0.599045	0.15753	0.00578326	0.826792	0.0209293	0.557841	0.644842	0.4643	0.00173076	0.279429	0.0285857	0.00975588	0.0105758	0.0167515	0.00079565	0.316489	0.115368	0.857609	0.186169	0.756594	0.143906	0.0042818
9,10-Epoxyoctadecenoic acid	0.059884	0.969201	0.210966	0.222145	0.346355	0.392148	0.717325	0.786235	0.179532	0.64756	0.152831	0.739906	0.723056	0.0676267	0.262235	0.876062	0.451236	0.750327	0.130591	0.172698	0.0405245	0.552665	0.312639	0.360945	0.0339584	0.786384	0.35296	0.298391	0.031136	0.237726	0.481149	0.0473758	0.381561	0.615798	0.88135	0.331277	0.261101	0.335877	0.0560035	0.205421	0.224847	0.14734	0.325404	0.944078	0.882114	0.000845376	0.495347	0.858925	0.176864
9,12-Octadecadiynoic Acid	0.00223337	0.919589	0.474895	0.045342	0.15448	0.850796	0.663897	0.862758	0.151274	0.650818	0.00948605	0.429897	0.672303	0.00075649	0.042652	0.667755	0.360376	0.936687	0.0218595	0.0596064	0.072735	0.204373	0.0984103	0.030655	0.0515043	0.427727	0.0871292	0.881136	0.026313	0.0613989	0.684112	0.00207404	0.524607	0.477721	0.405608	0.052607	0.113455	0.0187373	0.00390109	0.00712695	0.0697953	0.0103681	0.467066	0.396213	0.871573	0.0542325	0.800022	0.365891	0.00522637
9(S)-HODE	0.00158515	0.971286	0.527815	0.0599818	0.076837	0.53024	0.612151	0.852102	0.0532024	0.425889	0.0040457	0.592766	0.725803	0.00688061	0.0470657	0.90993	0.765954	0.841329	0.001638	0.0138936	0.040629	0.243425	0.014906	0.00925973	0.161377	0.558134	0.00590046	0.686334	0.158271	0.051482	0.929535	0.0176966	0.498405	0.483037	0.514814	0.0392557	0.116857	0.0736156	0.0118476	0.0142671	0.101407	0.00509927	0.499579	0.145422	0.808874	0.0853346	0.731952	0.192748	0.00178787
9(S)-HOTrE	0.000319343	0.86371	0.676549	0.0579019	0.0969189	0.855637	0.61393	0.794455	0.0956363	0.389288	0.00276105	0.336106	0.731071	0.0014258	0.0287917	0.596801	0.450562	0.901264	0.00666524	0.028043	0.08986	0.117617	0.0327379	0.00913034	0.140197	0.485419	0.0308173	0.819118	0.0732369	0.0223825	0.921471	0.00409943	0.479264	0.587222	0.433528	0.013093	0.177078	0.0208656	0.00216516	0.00667908	0.0341911	0.000743599	0.40871	0.19844	0.951777	0.0963862	0.963824	0.241805	0.00176363
9(S)-HpOTrE	0.00959773	0.835814	0.855256	0.0215145	0.0495839	0.983574	0.394464	0.578667	0.260348	0.413067	0.00111138	0.315908	0.95688	0.000677474	0.00411793	0.365283	0.478635	0.741518	0.0104292	0.0230731	0.221622	0.143029	0.0398339	0.0310067	0.212687	0.669122	0.0499185	0.927129	0.035358	0.0619942	0.637636	0.0011152	0.322907	0.807531	0.342954	0.0281206	0.225483	0.0124682	0.00145274	0.0238404	0.047158	0.00220534	0.602613	0.233006	0.928879	0.122259	0.757347	0.441064	0.0120914
A-L-Arabinofuranosyl-(1->2)-[a-D-mannopyranosyl-(1->6)]-D-mannose	0.101071	0.593547	0.10476	0.0888952	0.219965	0.18125	0.875845	0.432543	0.277218	0.558279	0.116004	0.752662	0.910474	0.0647759	0.196304	0.626742	0.951054	0.385226	0.0908237	0.112233	0.0368765	0.94703	0.258159	0.339378	0.0472961	0.905237	0.222238	0.413978	0.0710353	0.472483	0.398438	0.0653266	0.38078	0.458966	0.88293	0.515172	0.0818396	0.372024	0.0941971	0.207978	0.508357	0.198371	0.794828	0.91742	0.523051	0.00328698	0.595116	0.893768	0.150598
A-L-Arabinofuranosyl-(1->3)-b-D-xylopyranosyl-(1->4)-D-xylose	0.0916307	0.634331	0.241472	0.126143	0.160316	0.138016	0.631868	0.257918	0.110527	0.779115	0.0848526	0.683447	0.752486	0.11122	0.209465	0.469004	0.615638	0.318924	0.0419591	0.0654246	0.0331112	0.82327	0.0812574	0.105096	0.2297	0.729749	0.0256797	0.678458	0.438132	0.351945	0.866825	0.169633	0.653742	0.306476	0.669641	0.335206	0.0584446	0.363992	0.167423	0.126807	0.541542	0.14884	0.890206	0.253758	0.461751	0.133829	0.533201	0.290405	0.0623913
A-L-Fucopyranosyl-(1->2)-b-D-galactopyranosyl-(1->2)-D-xylose	0.367563	0.366135	0.308682	0.146403	0.0396723	0.659313	0.164438	0.161125	0.964872	0.313402	0.127649	0.293629	0.166628	0.198306	0.0331452	0.0493606	0.900376	0.192092	0.187653	0.120665	0.909698	0.286809	0.138114	0.411052	0.904787	0.494727	0.256714	0.833871	0.23451	0.384146	0.45087	0.15998	0.077634	0.287809	0.546759	0.222144	0.954707	0.24579	0.152327	0.511303	0.216566	0.149199	0.947503	0.296493	0.483625	0.579403	0.490584	0.906338	0.403049
Acrimarine I	0.88415	0.800641	0.619937	0.260428	0.210203	0.904894	0.012472	0.897536	0.413559	0.787617	0.548559	0.554639	0.0749725	0.732879	0.306166	0.57264	0.184099	0.979265	0.61401	0.460898	0.570788	0.609498	0.536533	0.898968	0.561181	0.321929	0.508661	0.701406	0.871228	0.588019	0.405884	0.769127	0.361171	0.577468	0.394531	0.880333	0.728306	0.792625	0.846906	0.965657	0.682962	0.84161	0.0725876	0.494982	0.144288	0.899711	0.721195	0.599583	0.884038
Adenine	0.0378914	0.816209	0.592981	0.261704	0.540904	0.697789	0.827562	0.780116	0.154316	0.399383	0.115751	0.289397	0.23178	0.0737908	0.241918	0.691247	0.165294	0.937542	0.174509	0.324949	0.158015	0.110836	0.290656	0.0157791	0.0969782	0.0722751	0.216548	0.733226	0.226346	0.0498785	0.805824	0.10889	0.808947	0.242714	0.240944	0.0470452	0.176282	0.0136373	0.107536	0.00302502	0.0959622	0.0754045	0.369749	0.323729	0.296915	0.357608	0.755547	0.0936572	0.0172754
Adenosine 3'-monophosphate	0.0367702	0.828661	0.612907	0.0471395	0.0877838	0.738544	0.691352	0.697311	0.350461	0.959242	0.0287085	0.469546	0.804425	0.00845701	0.0327998	0.512802	0.46705	0.819865	0.0427739	0.0488428	0.190713	0.338908	0.134191	0.22708	0.134317	0.982467	0.195926	0.468542	0.00102251	0.173929	0.295418	0.00163532	0.153258	0.972043	0.733345	0.163115	0.306311	0.119677	0.00460497	0.139711	0.10632	0.0382583	0.542778	0.705538	0.736029	0.0160347	0.337714	0.928642	0.102502
Adipate semialdehyde	0.963677	0.690083	0.55193	0.329033	0.141684	0.715377	0.191032	0.687778	0.486416	0.938431	0.551511	0.784891	0.00282768	0.681107	0.287879	0.451228	0.307532	0.612869	0.562064	0.355458	0.623507	0.717699	0.494577	0.804749	0.574238	0.0514594	0.63949	0.766342	0.567121	0.702036	0.19329	0.605361	0.0421292	0.182229	0.996226	0.899758	0.901937	0.978902	0.648771	0.71918	0.936383	0.759338	0.330337	0.84488	0.0423384	0.710186	0.30822	0.232982	0.920763
ADP-Ribosyl-L-arginine	0.0101967	0.750909	0.979691	0.080905	0.0761274	0.999362	0.428148	0.687233	0.129888	0.154822	0.00528718	0.293328	0.832951	0.0160877	0.0273972	0.478829	0.603743	0.755421	0.0110103	0.0309594	0.205352	0.0834117	0.0147027	0.00216242	0.348631	0.519537	0.0114521	0.451811	0.207674	0.0239216	0.844244	0.0303069	0.532278	0.692219	0.332397	0.00490264	0.260043	0.0232265	0.0184728	0.0142948	0.0430262	0.0018065	0.516269	0.052169	0.991384	0.272448	0.706913	0.14795	0.00446665
Aflatoxin B1 dialcohol	0.0157641	0.763955	0.341759	0.123458	0.376982	0.967419	0.895381	0.898894	0.182475	0.850459	0.0647657	0.437784	0.4309	0.0167584	0.146358	0.772208	0.192068	0.82452	0.101975	0.196463	0.0720324	0.244054	0.27105	0.0709187	0.0135097	0.253851	0.237606	0.693733	0.0326099	0.0944609	0.673459	0.0208524	0.774469	0.33178	0.422123	0.108078	0.115552	0.0302077	0.030884	0.0127163	0.107973	0.0569791	0.395684	0.6397	0.5765	0.0737554	0.733955	0.386694	0.0237313
Agavoside A	0.641039	0.601354	0.791647	0.0536548	0.0834135	0.505004	0.0565491	0.801665	0.783855	0.880259	0.242408	0.478566	0.178297	0.311891	0.126415	0.817346	0.304106	0.689446	0.272136	0.188381	0.814851	0.633105	0.332264	0.650997	0.796313	0.434928	0.294404	0.879818	0.375621	0.835896	0.202674	0.331776	0.216251	0.895642	0.438645	0.934325	0.305618	0.55226	0.420098	0.655924	0.914981	0.511073	0.195243	0.614654	0.106915	0.444397	0.50939	0.631113	0.504961
ALANYL-dl-LEUCINE	0.532476	0.906654	0.329234	0.55972	0.46736	0.661277	0.103641	0.42038	0.111408	0.962869	0.934665	0.829206	0.0132345	0.946426	0.53539	0.261571	0.459443	0.531547	0.935375	0.850344	0.189659	0.622081	0.984109	0.588635	0.362289	0.165158	0.903564	0.838301	0.838283	0.403231	0.177786	0.993144	0.29285	0.199285	0.646234	0.635917	0.713941	0.964651	0.918449	0.54009	0.64815	0.834432	0.124949	0.98038	0.286748	0.70387	0.263094	0.175375	0.623951
Alanyl-Hydroxyproline	0.447043	0.332638	0.779803	0.363512	0.0439192	0.220321	0.633664	0.934441	0.522469	0.680655	0.267106	0.987535	0.184815	0.40728	0.233854	0.854661	0.323127	0.669084	0.160613	0.0714539	0.612544	0.809931	0.0856375	0.695979	0.823663	0.139523	0.173168	0.842552	0.585632	0.588504	0.832036	0.361468	0.026343	0.350503	0.556049	0.533069	0.97227	0.980306	0.300303	0.900788	0.535109	0.305669	0.90263	0.398366	0.0272993	0.31359	0.952153	0.863212	0.622803
Alatanin 2	0.00342051	0.961219	0.589837	0.0150903	0.0505323	0.717695	0.427936	0.937493	0.158217	0.486293	0.000251506	0.540502	0.893767	0.000237207	0.0110892	0.670303	0.663819	0.932735	0.00215793	0.0126837	0.0957901	0.247584	0.0259458	0.014481	0.141732	0.596345	0.0169258	0.85294	0.0654312	0.0785173	0.760735	0.00275606	0.410197	0.563989	0.357691	0.0466154	0.102381	0.0261144	0.00350015	0.0106234	0.0986874	0.00347794	0.649881	0.199945	0.828139	0.0811819	0.966833	0.32806	0.0017755
Alliosterol 1-(4''-galactosylrhamnoside) 16-galactoside	0.0151626	0.920842	0.636151	0.00403077	0.042286	0.826081	0.330425	0.803398	0.302857	0.598533	0.000793327	0.547632	0.928133	0.0001213	0.00345487	0.528779	0.631919	0.997011	0.00837775	0.0190598	0.172005	0.301158	0.0518012	0.0433525	0.149087	0.69881	0.0463771	0.961757	0.0270565	0.137848	0.508362	0.000926856	0.325452	0.67427	0.307069	0.082987	0.116288	0.0208911	0.00385374	0.0251514	0.126091	0.0102512	0.791774	0.297503	0.790858	0.0811273	0.699622	0.52163	0.0111871
Alpha-curcumene	0.00218928	0.530409	0.757543	0.263083	0.184553	0.691604	0.931077	0.872066	0.011639	0.320993	0.0399481	0.253058	0.585607	0.0403336	0.142531	0.773846	0.454618	0.770937	0.0237202	0.0554706	0.0610922	0.0674749	0.0346276	0.0346152	0.240053	0.553668	0.0502011	0.708179	0.206906	0.00234891	0.681743	0.0440158	0.508288	0.701946	0.874888	0.00808146	0.401803	0.140321	0.0181703	0.050979	0.014377	0.00632796	0.131611	0.202242	0.937125	0.114575	0.68551	0.165259	0.028117
Alpha-Ionol O-[arabinosyl-(1->6)-glucoside]	0.0500736	0.239415	0.584463	0.379363	0.187884	0.770953	0.832667	0.349657	0.119156	0.068909	0.0825911	0.052608	0.861501	0.118639	0.136907	0.290656	0.393672	0.282778	0.084791	0.113279	0.393526	0.00398964	0.0480797	0.0609331	0.656508	0.685629	0.0987288	0.433723	0.346861	0.00242624	0.596937	0.115128	0.47327	0.859804	0.747375	0.000471975	0.804554	0.129414	0.0598109	0.130549	0.00265806	0.016311	0.175623	0.0940233	0.832541	0.429551	0.681781	0.192753	0.099513
Alpha-Vetivone	0.843516	0.480873	0.36068	0.277124	0.0937186	0.990066	0.171838	0.37007	0.583031	0.77475	0.405222	0.804309	0.0078355	0.52301	0.170816	0.19413	0.573822	0.339821	0.450573	0.276471	0.612887	0.892064	0.371643	0.988347	0.60066	0.10674	0.54794	0.860067	0.428532	0.994097	0.226034	0.44121	0.0270596	0.128335	0.876428	0.779062	0.833701	0.754461	0.461322	0.90931	0.721693	0.534131	0.519471	0.675618	0.134735	0.699522	0.291953	0.347957	0.909457
AMINOHYDROXYBUTYRIC ACID	0.0317341	0.510114	0.0924524	0.10349	0.332553	0.392867	0.927745	0.506659	0.13601	0.836214	0.0821927	0.986163	0.468127	0.0331416	0.205375	0.674189	0.605321	0.37237	0.078324	0.148772	0.0076132	0.631257	0.248697	0.122489	0.00524001	0.402056	0.172016	0.651331	0.0834716	0.246266	0.682214	0.0480626	0.736785	0.199527	0.596694	0.285696	0.0288409	0.157157	0.0679091	0.0432794	0.331046	0.118052	0.59028	0.705672	0.99626	0.0209142	0.879304	0.450428	0.0376861
Ampeloside Bs1	0.63138	0.96632	0.371759	0.440884	0.42298	0.593334	0.0481016	0.420135	0.135344	0.947034	0.813418	0.852095	0.0354553	0.930358	0.439068	0.238494	0.509754	0.596549	0.97145	0.787427	0.235956	0.686754	0.914169	0.75829	0.45567	0.279683	0.983973	0.927878	0.774849	0.469791	0.184427	0.896142	0.358099	0.30825	0.445609	0.737667	0.885598	0.844516	0.997302	0.714209	0.700365	0.936708	0.100754	0.895342	0.358282	0.715647	0.303752	0.273209	0.78549
Androsterone glucuronide	0.0111833	0.830386	0.354806	0.020661	0.10373	0.594041	0.622876	0.959253	0.218546	0.922871	0.0111737	0.672713	0.890907	0.00101837	0.0351685	0.802543	0.561867	0.792117	0.0182497	0.0384935	0.0651116	0.408313	0.105407	0.0931211	0.0471346	0.668526	0.097975	0.660975	0.0113185	0.159538	0.457911	0.00127507	0.352686	0.546006	0.518356	0.146202	0.0903327	0.0666064	0.00539391	0.0386652	0.156484	0.0275303	0.628536	0.543633	0.818425	0.013851	0.611421	0.607905	0.0230062
Anhydrocinnzeylanine	0.139776	0.387006	0.707089	0.107981	0.0483009	0.90154	0.498964	0.256155	0.612643	0.604366	0.0633787	0.232404	0.382782	0.0623575	0.0241588	0.139309	0.542035	0.294042	0.0943817	0.0659938	0.615293	0.212286	0.120143	0.353287	0.569667	0.644889	0.253392	0.690302	0.0335766	0.200194	0.323372	0.0290541	0.0455369	0.454615	0.789467	0.143857	0.762484	0.183641	0.0272151	0.337988	0.0780911	0.0587661	0.615568	0.546127	0.612008	0.16682	0.30095	0.892418	0.259637
Antibiotic X 14889A	0.126012	0.260122	0.0486239	0.212258	0.524876	0.294154	0.861985	0.194852	0.150614	0.907777	0.20306	0.63721	0.293114	0.157072	0.418233	0.327376	0.961358	0.120386	0.176187	0.290949	0.0145206	0.91184	0.352575	0.125829	0.0408115	0.263815	0.176701	0.950946	0.400363	0.432863	0.9316	0.23781	0.826986	0.0437531	0.481068	0.464314	0.00672283	0.282584	0.27368	0.0712313	0.664372	0.286139	0.848801	0.558683	0.980521	0.163969	0.624125	0.245419	0.0668241
Antibiotic X 14889C	0.972309	0.805477	0.745014	0.316022	0.177634	0.624548	0.266775	0.784875	0.47701	0.693149	0.577543	0.692416	0.0089844	0.657315	0.317515	0.549424	0.358259	0.737684	0.587568	0.38433	0.715281	0.611724	0.58079	0.724675	0.73662	0.0557164	0.728786	0.526144	0.459103	0.640949	0.103322	0.569171	0.0391733	0.23322	0.93454	0.801688	0.981363	0.947573	0.633986	0.708994	0.885028	0.80439	0.343209	0.938086	0.046308	0.57106	0.192485	0.153367	0.897558
Apigenin 7-[rhamnosyl-(1->2)-galacturonide]	0.0367744	0.740401	0.978275	0.0200116	0.00271667	0.676363	0.254752	0.805737	0.263776	0.314209	0.00106936	0.556385	0.653599	0.0142772	0.00242853	0.51022	0.96763	0.800805	0.00141962	0.000896581	0.267102	0.279668	0.00217535	0.0494243	0.471341	0.965187	0.00427311	0.629431	0.158094	0.13188	0.797541	0.0206035	0.194991	0.979971	0.459764	0.0637642	0.273074	0.0962637	0.0156125	0.0913176	0.133533	0.00793876	0.825684	0.0916432	0.457485	0.175457	0.979038	0.452943	0.0335892
Apiin	0.0322169	0.641765	0.176869	0.0352575	0.130839	0.288074	0.688823	0.554903	0.189262	0.883579	0.0339718	0.949456	0.847564	0.015389	0.0906583	0.796586	0.873481	0.473734	0.0269047	0.0478829	0.025148	0.691362	0.127225	0.141229	0.0442491	0.735491	0.091384	0.672887	0.058621	0.286293	0.530528	0.0219073	0.412273	0.405859	0.640073	0.287694	0.0448663	0.182657	0.0356083	0.0768935	0.336838	0.0794897	0.755712	0.596085	0.6169	0.00847084	0.767052	0.616582	0.0433714
Arabinonic acid	0.905981	0.200589	0.265592	0.380217	0.810571	0.61403	0.58167	0.604603	0.428867	0.0682416	0.873114	0.260165	0.564989	0.713937	0.71757	0.771582	0.785129	0.335359	0.962646	0.911384	0.880118	0.218451	0.716438	0.658542	0.414771	0.706431	0.783299	0.0859167	0.338377	0.356636	0.0176741	0.681597	0.639634	0.779279	0.731464	0.396484	0.377347	0.935888	0.878251	0.96223	0.469752	0.806052	0.262154	0.270929	0.544111	0.435442	0.0942918	0.183929	0.959719
Arachidyl alcohol	0.789982	0.431566	0.388745	0.973976	0.517427	0.799913	0.667701	0.94463	0.469851	0.0580244	0.694579	0.801653	0.883444	0.991638	0.781115	0.972348	0.377368	0.690576	0.568722	0.53298	0.974241	0.552738	0.279101	0.460343	0.360094	0.863614	0.262683	0.00864562	0.386154	0.541746	0.0994476	0.912399	0.93705	0.807735	0.980769	0.454261	0.825368	0.996812	0.927843	0.845224	0.717726	0.611889	0.880999	0.038829	0.601405	0.623687	0.056664	0.22302	0.696931
Araliasaponin I	0.0121501	0.761381	0.70401	0.224428	0.160665	0.562857	0.805733	0.839992	0.013927	0.223945	0.0385244	0.494892	0.565266	0.0647369	0.150829	0.991645	0.805205	0.952369	0.0186133	0.0491652	0.061777	0.163026	0.0181295	0.0093382	0.323842	0.495865	0.00825805	0.378952	0.408367	0.0256647	0.487486	0.099164	0.681905	0.506184	0.661329	0.0239794	0.255783	0.154984	0.0607123	0.0383729	0.0919264	0.018063	0.336665	0.0644095	0.923937	0.224091	0.369884	0.0629953	0.0141908
Arbutin	0.10985	0.34506	0.119166	0.0325352	0.181968	0.253301	0.482254	0.349495	0.324203	0.813119	0.0747338	0.608654	0.848021	0.0561435	0.140559	0.610807	0.842184	0.240383	0.0691695	0.101035	0.0565645	0.997851	0.204376	0.169727	0.0724927	0.683952	0.108455	0.808043	0.162841	0.522657	0.54508	0.0886966	0.604878	0.257043	0.445626	0.480394	0.00796106	0.230709	0.13091	0.103858	0.634733	0.188189	0.861316	0.573185	0.556714	0.0638094	0.901394	0.606866	0.0674709
Arginyl-Methionine	0.868315	0.190546	0.00358275	0.942314	0.686543	0.11682	0.439944	0.0300568	0.629495	0.0946446	0.893679	0.15585	0.39609	0.926428	0.659782	0.0285869	0.788817	0.0288712	0.982954	0.925452	0.207195	0.275325	0.727391	0.867962	0.199218	0.704299	0.91194	0.334764	0.830696	0.681338	0.800772	0.967959	0.684284	0.173533	0.684765	0.503691	0.283788	0.710063	0.946942	0.887454	0.513611	0.763229	0.99183	0.366216	0.87962	0.344476	0.964528	0.925872	0.898547
Aristolene	0.0319186	0.547776	0.134524	0.236952	0.480663	0.460145	0.954448	0.435366	0.0424566	0.82488	0.12541	0.897048	0.208476	0.0827988	0.33711	0.552762	0.5986	0.353237	0.106941	0.219626	0.00339668	0.482098	0.237909	0.0493037	0.0268221	0.187184	0.130861	0.896639	0.287586	0.153547	0.784411	0.130916	0.900736	0.0914605	0.552137	0.19591	0.0405706	0.162756	0.133368	0.0207897	0.30422	0.126827	0.448336	0.447075	0.751537	0.118322	0.603056	0.133131	0.0218593
Armillarin	0.0339268	0.708009	0.469604	0.00298257	0.036177	0.520475	0.267372	0.798141	0.275242	0.6505	0.00341934	0.916297	0.93879	0.00640866	0.0143279	0.865186	0.977247	0.666698	0.00625261	0.0142617	0.120982	0.536592	0.0405202	0.0437545	0.177643	0.742015	0.0160993	0.862764	0.109738	0.245876	0.636838	0.0183244	0.39955	0.508734	0.306322	0.16668	0.0473817	0.0708255	0.028586	0.0378968	0.293099	0.0339432	0.98594	0.226813	0.567901	0.0990343	0.956468	0.448702	0.0123544
Aromadendrin	0.104843	0.400885	0.83662	0.347041	0.35776	0.560955	0.973305	0.182395	0.409112	0.589723	0.168329	0.0470814	0.95369	0.105931	0.171863	0.169744	0.0773584	0.276466	0.234636	0.275226	0.491586	0.0512296	0.317867	0.299244	0.333439	0.73995	0.48177	0.627905	0.046434	0.0673587	0.596147	0.0625582	0.358653	0.771237	0.816124	0.0756905	0.825499	0.123169	0.0521606	0.222647	0.0142925	0.0826756	0.19666	0.734027	0.625258	0.222348	0.417567	0.778283	0.23956
AS 1-1	0.0841749	0.488238	0.534579	0.129173	0.437911	0.757811	0.416747	0.963534	0.312278	0.423677	0.0946738	0.588346	0.364268	0.0758669	0.17565	0.764121	0.426585	0.675353	0.165816	0.298723	0.224651	0.299019	0.284903	0.0105594	0.13196	0.0923449	0.15629	0.598732	0.288372	0.181631	0.938061	0.13698	0.761865	0.162554	0.0616934	0.123256	0.0580186	0.00731099	0.162274	0.0021696	0.276044	0.117255	0.836345	0.235869	0.471089	0.4642	0.720339	0.11452	0.0119594
Astin I	0.875368	0.178755	0.00730232	0.906514	0.436177	0.360268	0.303884	0.120025	0.654794	0.105033	0.78274	0.336521	0.187326	0.97042	0.539636	0.0805271	0.775485	0.065329	0.844585	0.695711	0.248058	0.430167	0.52643	0.884473	0.131004	0.407641	0.699428	0.274824	0.790774	0.778358	0.839566	0.994723	0.441605	0.112683	0.790401	0.566691	0.331576	0.844062	0.904135	0.806146	0.620762	0.721911	0.817738	0.264056	0.653934	0.435121	0.903959	0.983789	0.905324
Astragalin	0.0692586	0.867394	0.878942	0.0106214	0.000934866	0.540497	0.203729	0.948618	0.351655	0.455681	0.0040751	0.769713	0.536499	0.0229206	0.00350624	0.612472	0.7815	0.943439	0.00376511	0.00110612	0.283719	0.458367	0.00737096	0.0948716	0.481991	0.830016	0.00841888	0.726347	0.162846	0.245096	0.659048	0.0308762	0.158302	0.982573	0.476985	0.145525	0.233224	0.149269	0.030838	0.139931	0.243347	0.0279213	0.983992	0.140868	0.312511	0.158218	0.931397	0.596906	0.059072
Atraric acid	0.00182597	0.822292	0.743228	0.0806037	0.0816397	0.753142	0.572265	0.914192	0.06188	0.259025	0.00397765	0.398197	0.728739	0.00952488	0.0402162	0.698116	0.645292	0.939457	0.00379527	0.0201476	0.0905635	0.127243	0.0116564	0.00266587	0.235319	0.510927	0.00669547	0.552539	0.182753	0.0218936	0.833651	0.0211662	0.527001	0.574049	0.449687	0.0103371	0.189902	0.0435632	0.0114351	0.0105111	0.0517455	0.0012931	0.440556	0.0873138	0.943203	0.15727	0.683727	0.142833	0.00148572
Aucubin	0.420282	0.394034	0.424078	0.924972	0.983919	0.170282	0.823202	0.195155	0.418812	0.0940396	0.632705	0.0190756	0.38167	0.632675	0.74158	0.277112	0.101227	0.253265	0.72662	0.873752	0.891604	0.0148276	0.634048	0.275879	0.883606	0.245598	0.697937	0.390906	0.842733	0.0966732	0.338281	0.644682	0.678073	0.943567	0.627586	0.101	0.812687	0.271385	0.540311	0.34198	0.106214	0.366542	0.17797	0.351337	0.126733	0.82917	0.551751	0.16465	0.440098
Austdiol	0.782854	0.0576827	0.0813543	0.922265	0.277958	0.943189	0.638265	0.399298	0.718425	0.0782802	0.596963	0.376873	0.307869	0.866578	0.514638	0.344284	0.597554	0.12962	0.514583	0.387658	0.705827	0.340797	0.221685	0.701134	0.220143	0.335853	0.371753	0.195629	0.78258	0.467905	0.485251	0.833329	0.294419	0.158333	0.740087	0.37039	0.39359	0.987629	0.672237	0.919603	0.420044	0.476661	0.730168	0.139639	0.403272	0.807593	0.545919	0.730401	0.887982
Austinol	0.007153	0.815266	0.811904	0.0271105	0.0207871	0.703282	0.385771	0.860752	0.14569	0.316813	0.000102946	0.478893	0.953986	0.0037842	0.00744726	0.593101	0.808492	0.892442	0.000319656	0.00321807	0.146853	0.198367	0.00405838	0.0146092	0.294756	0.757167	0.00350955	0.648736	0.126636	0.0617292	0.909164	0.00917902	0.321206	0.751842	0.43138	0.0281318	0.194542	0.0503511	0.00550916	0.0295688	0.0795943	0.00115834	0.632972	0.100017	0.685144	0.12992	0.893459	0.298724	0.00638624
Austroinulin	0.0192919	0.556097	0.301576	0.0665809	0.226522	0.623212	0.543593	0.6455	0.113234	0.576178	0.0298704	0.831719	0.458882	0.0242044	0.115498	0.882575	0.727045	0.485921	0.0359823	0.0966876	0.0393463	0.414058	0.108634	0.00768494	0.0737964	0.264731	0.0378826	0.699102	0.21809	0.145859	0.944343	0.0598885	0.904568	0.171665	0.26257	0.119445	0.0193407	0.0484862	0.0686884	0.00262555	0.261476	0.0524926	0.727165	0.219632	0.922446	0.161955	0.670924	0.139311	0.00108677
Avenalumin III	0.00063161	0.737742	0.65853	0.0882756	0.0639329	0.556801	0.716308	0.997951	0.0404935	0.3806	0.00458262	0.447401	0.802126	0.00813073	0.0454652	0.795675	0.696055	0.952034	0.00108176	0.00894219	0.0538432	0.165036	0.0079418	0.0185901	0.210925	0.669646	0.00884715	0.720124	0.14203	0.0250103	0.913828	0.0134454	0.383334	0.659668	0.668555	0.0208109	0.220752	0.0950421	0.00513685	0.0302201	0.0501215	0.00129165	0.363786	0.153296	0.78531	0.0733378	0.784726	0.229337	0.00747106
Avenic acid B	0.253832	0.350822	0.992534	0.252729	0.0424034	0.267834	0.822142	0.925075	0.429624	0.920185	0.169661	0.777009	0.27835	0.210277	0.151533	0.745199	0.723621	0.636819	0.102722	0.0450799	0.41274	0.649333	0.0946316	0.640071	0.756575	0.229678	0.212857	0.700002	0.218325	0.418182	0.528067	0.149132	0.00574647	0.411323	0.535968	0.41526	0.843844	0.754887	0.121713	0.705839	0.318798	0.184031	0.641968	0.64201	0.108089	0.0884844	0.567081	0.749451	0.483874
B-D-Xylopyranosyl-(1->4)-a-L-rhamnopyranosyl-(1->2)-D-fucose	0.933778	0.299161	0.0765801	0.714655	0.940623	0.0711012	0.816543	0.0978477	0.943273	0.0367777	0.952397	0.0739722	0.857482	0.926824	0.905155	0.146778	0.418756	0.115179	0.933609	0.885768	0.470077	0.113396	0.816051	0.581632	0.442091	0.607252	0.90618	0.182655	0.693914	0.399522	0.328476	0.912216	0.722884	0.618783	0.602418	0.320635	0.429574	0.556446	0.971723	0.787274	0.371904	0.710339	0.574668	0.296999	0.316327	0.311016	0.510294	0.369932	0.868585
BENZALKONIUM	0.408115	0.33343	0.244565	0.723856	0.997006	0.533213	0.992121	0.185442	0.186218	0.661	0.584988	0.669119	0.103461	0.602633	0.921246	0.237439	0.905222	0.163304	0.521971	0.713924	0.157458	0.881984	0.592571	0.181936	0.345565	0.117363	0.323822	0.322834	0.835096	0.537356	0.24613	0.786753	0.281117	0.0257777	0.484546	0.569641	0.135821	0.531635	0.770842	0.205651	0.900983	0.606915	0.839074	0.347906	0.648664	0.783294	0.0943707	0.0390692	0.227377
Benzenemethanol, 2-(2-hydroxypropoxy)-3-methyl-	0.00127502	0.625468	0.796172	0.0743524	0.0646886	0.807486	0.710611	0.66849	0.110964	0.442007	0.00437821	0.267081	0.936172	0.00254808	0.023706	0.498165	0.447021	0.699556	0.00608749	0.0163763	0.121073	0.102888	0.0256822	0.0451237	0.196389	0.731501	0.0484469	0.980845	0.0440025	0.0207027	0.802878	0.00144922	0.27299	0.860731	0.654793	0.0156261	0.316935	0.0564518	6.13482e-05	0.0409908	0.0162996	0.000366166	0.324524	0.272709	0.895638	0.0587871	0.850461	0.404819	0.0193515
Benzofuran	0.343182	0.8701	0.536373	0.233664	0.115456	0.0679329	0.491774	0.258416	0.320356	0.764738	0.214813	0.469779	0.70653	0.333653	0.296573	0.488297	0.178941	0.459915	0.117344	0.0915333	0.237815	0.874231	0.100068	0.35307	0.726301	0.670717	0.0577229	0.550984	0.762158	0.675463	0.872026	0.401093	0.413587	0.73687	0.941484	0.60802	0.277354	0.775987	0.379538	0.491276	0.847837	0.337317	0.793946	0.246363	0.106991	0.317323	0.520076	0.582656	0.302165
Benzoic acid	0.00604868	0.962356	0.293351	0.23342	0.296342	0.405783	0.882934	0.605989	0.00693539	0.634115	0.0667962	0.65597	0.357313	0.0497841	0.23581	0.725125	0.608849	0.644733	0.038935	0.0970573	0.00253983	0.292205	0.0951345	0.0397179	0.0776588	0.375188	0.0627771	0.835726	0.240372	0.0528166	0.718959	0.0723134	0.7679	0.292956	0.790595	0.0853038	0.13714	0.182589	0.0544247	0.0314916	0.135748	0.0445036	0.259805	0.327921	0.941583	0.0676249	0.606268	0.143235	0.0181091
Benzoquinoneacetic acid	0.0207348	0.9117	0.570552	0.0418896	0.0494722	0.462658	0.397589	0.732929	0.111957	0.390908	0.00666348	0.807956	0.883433	0.0214455	0.0426359	0.973854	0.921265	0.732612	0.00297238	0.0118451	0.0838785	0.387165	0.0111016	0.013913	0.270586	0.665481	0.000670424	0.524687	0.262481	0.132553	0.914862	0.0474324	0.503815	0.488559	0.417655	0.0868473	0.0940498	0.106649	0.0410902	0.0327676	0.219078	0.0206065	0.778985	0.0853798	0.614072	0.15818	0.628636	0.205965	0.00670268
Benzoylmalic acid	0.00730236	0.691324	0.409582	0.0379643	0.162722	0.762578	0.497277	0.882988	0.13591	0.531861	0.0102471	0.639558	0.570255	0.00561798	0.0564651	0.870536	0.584953	0.683139	0.0201861	0.0646045	0.0608115	0.296583	0.0820437	0.00544098	0.0731227	0.314941	0.0367189	0.791426	0.1186	0.0977564	0.90807	0.0206344	0.742084	0.281965	0.249177	0.0699601	0.039127	0.0179624	0.0263263	0.000702528	0.159471	0.0211201	0.666942	0.225598	0.906333	0.128337	0.857944	0.193757	8.95222e-05
Beta-Leucine	0.00835333	0.816723	0.301796	0.0257677	0.0891865	0.423101	0.650476	0.767496	0.145491	0.886473	0.00985282	0.793164	0.851502	0.00253266	0.045734	0.984115	0.728151	0.676878	0.00872026	0.0237223	0.0318533	0.460371	0.0704006	0.0761367	0.0570452	0.689108	0.0547263	0.789717	0.0390688	0.158223	0.598614	0.00488378	0.371114	0.484574	0.582402	0.150432	0.0701987	0.102458	0.00885775	0.0393068	0.187152	0.0267983	0.627298	0.453542	0.706255	0.0117133	0.799759	0.509978	0.017092
Bikojic acid	0.301273	0.497801	0.831749	0.0240564	0.108467	0.930555	0.0210574	0.946605	0.788505	0.472468	0.0832457	0.894359	0.721521	0.138651	0.0597799	0.677147	0.687073	0.690309	0.13672	0.149084	0.580834	0.778925	0.174666	0.114792	0.563622	0.754228	0.0855715	0.498707	0.416066	0.616373	0.679009	0.211509	0.677361	0.573299	0.0574575	0.384865	0.103835	0.108933	0.263705	0.14465	0.675131	0.21926	0.393885	0.14818	0.610978	0.601767	0.90763	0.505433	0.107944
Bilirubin	0.0139675	0.460618	0.914368	0.163652	0.135476	0.97246	0.925644	0.461447	0.172531	0.546274	0.0363043	0.150188	0.973656	0.0191975	0.0626387	0.36966	0.265075	0.490794	0.0456181	0.0636399	0.20409	0.0741185	0.0893237	0.137988	0.227674	0.812415	0.169621	0.77556	0.0273652	0.025401	0.689782	0.00733906	0.232661	0.932115	0.845152	0.0298969	0.532611	0.0987602	0.00270434	0.108615	0.00688557	0.00994603	0.208109	0.480294	0.975893	0.0658984	0.619249	0.593465	0.0833641
Bipindogulomethyloside	0.0120035	0.925794	0.652027	0.00503697	0.0384911	0.806536	0.315676	0.842759	0.261783	0.516835	0.000238476	0.553247	0.967318	0.000233169	0.00368043	0.560017	0.679258	0.977902	0.00501304	0.0149393	0.159234	0.283172	0.0363874	0.026184	0.167219	0.664024	0.0275646	0.912906	0.0477336	0.120325	0.6105	0.00217384	0.360982	0.637358	0.289297	0.0669596	0.107779	0.0194181	0.00483317	0.0180615	0.123291	0.00718529	0.78747	0.226176	0.7888	0.0991373	0.824497	0.43186	0.00584701
Bis(2-ethylhexyl) phthalate	0.191584	0.849822	0.161594	0.276728	0.420988	0.281229	0.707709	0.653475	0.371764	0.352293	0.28719	0.965439	0.925748	0.161571	0.376073	0.741893	0.644539	0.628626	0.249808	0.269513	0.0995639	0.901013	0.490824	0.650359	0.0668599	0.956909	0.544233	0.137338	0.0511881	0.515909	0.290602	0.119968	0.323435	0.717266	0.733461	0.638668	0.317798	0.568819	0.150277	0.422384	0.465563	0.327709	0.524445	0.651064	0.676697	0.00285666	0.318374	0.780657	0.371878
Blasticidin S	0.0402269	0.667728	0.632751	0.180737	0.0568313	0.198723	0.810967	0.644072	0.0448986	0.492607	0.0451295	0.801105	0.983625	0.0818585	0.129182	0.850337	0.778951	0.896809	0.00897762	0.0101467	0.0652211	0.415863	0.0077112	0.113835	0.420689	0.937282	0.00954836	0.647023	0.353144	0.126606	0.780783	0.0960162	0.283282	0.807011	0.955934	0.129488	0.327598	0.394913	0.0615234	0.186297	0.1999	0.0430489	0.472456	0.170562	0.370144	0.0926872	0.610948	0.340127	0.0825039
Blumealactone A	0.344398	0.895946	0.375965	0.377054	0.443173	0.419267	0.698876	0.952903	0.621857	0.308457	0.411918	0.908223	0.754547	0.266977	0.421561	0.988689	0.621433	0.95021	0.3842	0.356429	0.304807	0.916768	0.614931	0.937478	0.205985	0.645665	0.766399	0.0600598	0.0529787	0.646358	0.161123	0.179457	0.177719	0.871616	0.56949	0.76406	0.622992	0.728196	0.213172	0.690893	0.492741	0.441502	0.556562	0.480378	0.593418	0.0226373	0.132027	0.453433	0.623893
Blumenol C O-[apiosyl-(1->6)-glucoside]	0.0991452	0.558512	0.527412	0.023709	0.0857023	0.567619	0.175357	0.653275	0.321755	0.480166	0.0278971	0.917872	0.948657	0.0554109	0.0580869	0.996606	0.756883	0.528192	0.0341924	0.0564462	0.191259	0.638889	0.0657703	0.031746	0.311518	0.606438	0.0134585	0.496538	0.345507	0.343233	0.934296	0.110586	0.680045	0.369163	0.183002	0.223996	0.0384499	0.10089	0.128759	0.0487118	0.468737	0.0933026	0.777409	0.108432	0.620796	0.306367	0.671413	0.270153	0.0214271
Boswellic acid	0.912381	0.142896	0.0398182	0.789362	0.405617	0.360401	0.448266	0.0349512	0.488714	0.459943	0.764054	0.269756	0.0699801	0.885673	0.452518	0.0201126	0.912251	0.0227975	0.861343	0.676922	0.256355	0.484068	0.664599	0.835771	0.300531	0.219867	0.960374	0.968461	0.702084	0.846224	0.524435	0.755523	0.160284	0.021423	0.97588	0.68053	0.277934	0.850341	0.715551	0.69597	0.534449	0.715093	0.92405	0.744454	0.601199	0.802733	0.382138	0.439015	0.78082
Butyl (S)-3-hydroxybutyrate glucoside	0.073078	0.430066	0.0773645	0.0977917	0.261889	0.180676	0.777188	0.265429	0.15113	0.844116	0.0974458	0.678082	0.603403	0.0704826	0.2283	0.452431	0.9387	0.222873	0.0697948	0.117303	0.00963927	0.890747	0.198103	0.148097	0.0471002	0.570223	0.105628	0.8554	0.213147	0.3913	0.792386	0.106378	0.710412	0.192579	0.633281	0.411237	0.0163146	0.285867	0.131322	0.0915132	0.542451	0.174007	0.838161	0.572033	0.669211	0.0437419	0.897004	0.444207	0.0590293
Butyl salicylate	0.680131	0.20051	0.076948	0.916962	0.710243	0.0626927	0.69813	0.00753271	0.973259	0.0940933	0.638576	0.011698	0.828376	0.701945	0.519222	0.0145505	0.250451	0.0279659	0.789465	0.798503	0.545532	0.049513	0.625123	0.539478	0.650239	0.823606	0.808208	0.514818	0.746632	0.278877	0.807992	0.652457	0.780038	0.396589	0.605164	0.201018	0.484251	0.346206	0.57289	0.661116	0.167212	0.440551	0.512298	0.400843	0.44759	0.674862	0.942504	0.650386	0.717321
C16 Sphinganine	0.464796	0.361622	0.357034	0.179333	0.0139465	0.893921	0.15639	0.438191	0.906931	0.342942	0.162653	0.607661	0.0813834	0.296456	0.0623225	0.225848	0.578004	0.334267	0.167465	0.0801764	0.958096	0.526311	0.0862297	0.504952	0.697974	0.256703	0.173151	0.661424	0.442131	0.539883	0.600465	0.265147	0.0400528	0.253176	0.770136	0.354926	0.96959	0.501915	0.239695	0.697651	0.400354	0.216676	0.789091	0.221798	0.157986	0.592547	0.728619	0.883214	0.500621
C17 Sphinganine	0.283309	0.0931897	0.226718	0.363101	0.0927402	0.66897	0.549055	0.105788	0.628802	0.202434	0.173831	0.0869548	0.328809	0.244913	0.100928	0.0558835	0.648401	0.0592927	0.198287	0.140941	0.963352	0.09068	0.115804	0.41033	0.8677	0.539256	0.283958	0.779122	0.292955	0.163868	0.789661	0.181653	0.0842373	0.207072	0.94304	0.103299	0.746144	0.336242	0.130007	0.546284	0.0623436	0.107676	0.500516	0.291295	0.656649	0.537354	0.670583	0.907628	0.43592
Cafamarine	0.950256	0.252256	0.0764685	0.747954	0.884874	0.016575	0.928536	0.0027216	0.695772	0.296938	0.949136	0.0335964	0.850434	0.945679	0.878258	0.0253264	0.18201	0.0288808	0.771334	0.76909	0.313205	0.162434	0.90867	0.948689	0.551356	0.867248	0.701647	0.799742	0.891548	0.553181	0.946605	0.969735	0.955983	0.334262	0.764993	0.489265	0.282427	0.597008	0.909955	0.996385	0.363176	0.820567	0.572269	0.826122	0.308958	0.483376	0.718311	0.972337	0.88209
Caffeoylmalic acid	0.00251537	0.620811	0.836251	0.0637214	0.0294397	0.66188	0.596497	0.803123	0.089741	0.340962	0.00144142	0.366728	0.983896	0.00528252	0.0177027	0.58802	0.692979	0.764522	0.000476987	0.00322087	0.117919	0.138043	0.00372517	0.0296139	0.287763	0.820521	0.0104289	0.752828	0.105907	0.0285248	0.948386	0.00655899	0.25692	0.863918	0.648744	0.0165173	0.295834	0.0825791	0.00147936	0.0476103	0.0352662	0.000134269	0.413887	0.147294	0.706286	0.0843322	0.937915	0.328846	0.0149204
Calendoflavoside	0.62228	0.352924	0.00932673	0.74544	0.984955	0.0401425	0.477949	0.0400109	0.425829	0.166739	0.831622	0.228328	0.530405	0.689318	0.919457	0.0526747	0.725897	0.072517	0.674217	0.7347	0.105805	0.409515	0.933291	0.963926	0.176874	0.874982	0.797672	0.367289	0.654123	0.912376	0.792005	0.713007	0.992779	0.26844	0.584852	0.725335	0.261159	0.802555	0.768046	0.766582	0.745439	0.949525	0.859689	0.536172	0.64271	0.169276	0.96349	0.974227	0.715365
Calenduloside A	0.412758	0.180381	0.0137541	0.532448	0.848898	0.610485	0.642737	0.384728	0.533021	0.252448	0.652767	0.692727	0.225501	0.406744	0.859494	0.400425	0.420178	0.165416	0.69077	0.871641	0.13323	0.847546	0.901013	0.626448	0.00693527	0.248356	0.928999	0.241003	0.270215	0.79438	0.536288	0.433331	0.669949	0.0907005	0.727804	0.937185	0.11414	0.497377	0.538758	0.316944	0.888981	0.73264	0.75971	0.485557	0.534815	0.193662	0.628373	0.835435	0.411371
Camelliol A	0.0274198	0.946706	0.700984	0.337892	0.528788	0.715943	0.982608	0.7014	0.0959259	0.326538	0.120724	0.188697	0.237459	0.0828335	0.261271	0.649857	0.138174	0.894324	0.162289	0.301117	0.151277	0.0535508	0.2457	0.0192224	0.136123	0.107095	0.208444	0.700045	0.244203	0.0167898	0.690758	0.109114	0.894122	0.345973	0.383928	0.0215766	0.285698	0.0288734	0.0912072	0.00909803	0.0449141	0.0558352	0.219817	0.299177	0.3059	0.340792	0.705024	0.081507	0.0247626
Canesceol	0.000526534	0.877346	0.519101	0.107492	0.188858	0.813493	0.896064	0.831955	0.0814038	0.610859	0.0192482	0.325692	0.601985	0.0044442	0.0761439	0.691134	0.296292	0.946126	0.0257755	0.0663731	0.0541342	0.13577	0.0924625	0.0407045	0.0640777	0.447998	0.100549	0.882944	0.0384141	0.0254192	0.827169	0.00473148	0.505338	0.549434	0.602263	0.0322553	0.200696	0.0440485	0.00330527	0.0160525	0.0321186	0.00778114	0.271387	0.413209	0.828185	0.0443367	0.869828	0.33086	0.0119826
Cappariloside B	0.0277198	0.95484	0.686438	0.00701456	0.00617028	0.507089	0.302232	0.978269	0.249724	0.539173	0.000740456	0.74291	0.727409	0.00580695	0.00419797	0.700427	0.95142	0.949021	0.000648275	0.000830019	0.161721	0.416559	0.00953178	0.0627451	0.29596	0.995283	0.00816056	0.845109	0.0995916	0.181143	0.65035	0.0103872	0.20604	0.807557	0.478737	0.114658	0.154198	0.10498	0.0115489	0.0767863	0.191491	0.0139425	0.872635	0.18767	0.427137	0.0836223	0.907179	0.527417	0.0261188
Capsianoside I	0.152793	0.704868	0.379238	0.811948	0.616777	0.176119	0.3418	0.381175	0.00383722	0.767689	0.409344	0.832033	0.346194	0.403045	0.750496	0.363549	0.90109	0.687596	0.242051	0.31337	0.0297914	0.491503	0.255692	0.320139	0.349414	0.677569	0.246273	0.786373	0.720899	0.168109	0.344709	0.426071	0.84379	0.507239	0.48618	0.302385	0.546434	0.803134	0.327846	0.367535	0.323434	0.283271	0.120212	0.530929	0.889846	0.192473	0.35108	0.22964	0.289913
Capsianoside IV	0.346713	0.284143	0.0129974	0.706195	0.779232	0.4873	0.419463	0.277819	0.280257	0.395809	0.681604	0.758665	0.0919944	0.457645	0.991992	0.255971	0.438034	0.160635	0.655927	0.861599	0.0593881	0.985806	0.998425	0.531388	0.013514	0.17858	0.823999	0.435461	0.426994	0.616827	0.936782	0.501436	0.548813	0.0556225	0.911513	0.806787	0.148935	0.579798	0.559381	0.291309	0.789318	0.685356	0.499952	0.642004	0.478531	0.210673	0.998518	0.54793	0.371492
Capsianoside VI	0.186136	0.640157	0.0922519	0.568455	0.648855	0.0943648	0.609925	0.109279	0.0379655	0.933942	0.383802	0.663192	0.271865	0.354861	0.720966	0.149177	0.874285	0.20614	0.247973	0.346332	0.00673591	0.894859	0.348733	0.27642	0.166112	0.487211	0.227591	0.864748	0.692172	0.387004	0.534495	0.430399	0.914457	0.159536	0.865629	0.514462	0.163689	0.701316	0.399112	0.260741	0.647871	0.382989	0.466833	0.604528	0.846376	0.174582	0.373933	0.237755	0.210705
Capsidiol	0.151687	0.277047	0.605495	0.478079	0.140995	0.717714	0.730775	0.818574	0.103247	0.0477876	0.147865	0.360615	0.964346	0.281194	0.237233	0.688747	0.885872	0.526161	0.091133	0.0918513	0.404349	0.136527	0.0184464	0.108721	0.984899	0.99402	0.033505	0.144472	0.795836	0.0718827	0.308512	0.314365	0.4773	0.858118	0.939858	0.0506244	0.817163	0.419735	0.203609	0.297237	0.127605	0.0800869	0.390331	0.0147613	0.650635	0.589667	0.269633	0.149081	0.185375
Caryophyllene epoxide	0.00514148	0.431831	0.980318	0.150752	0.0549133	0.713004	0.761519	0.717449	0.0572693	0.250771	0.011482	0.252972	0.960143	0.0230419	0.0475167	0.557682	0.629797	0.609244	0.00523442	0.0113738	0.141438	0.0757691	0.00475635	0.0399882	0.382139	0.831599	0.0193257	0.661415	0.169124	0.00969601	0.858713	0.0226328	0.276273	0.969252	0.804204	0.00661897	0.453731	0.125615	0.00625152	0.0760094	0.014664	0.000621621	0.265036	0.129603	0.779294	0.124816	0.819636	0.276231	0.0327734
Caryoptosidic acid	0.00362795	0.887373	0.660958	0.0662392	0.0616274	0.590866	0.542787	0.929728	0.0607087	0.312738	0.0035535	0.540338	0.785462	0.0111511	0.04029	0.826054	0.812382	0.938531	0.00144467	0.0114433	0.0711377	0.205556	0.00719567	0.00579764	0.240349	0.590604	0.00203269	0.554458	0.203862	0.0446299	0.850876	0.0253512	0.488274	0.552683	0.48651	0.0269561	0.154714	0.0719599	0.0155476	0.01793	0.09177	0.00363443	0.520436	0.0873408	0.787763	0.133614	0.656443	0.164612	0.00247045
Cer(d14:2(4E,6E)/22:1(13Z))	0.0236556	0.851304	0.751225	0.00866974	0.0186065	0.74595	0.388726	0.712746	0.333781	0.655236	0.00198438	0.504961	0.703418	0.00120067	0.00195374	0.457902	0.685677	0.826099	0.00743565	0.00860915	0.215881	0.305422	0.0401298	0.104919	0.222327	0.982647	0.0609412	0.829888	0.0158777	0.14896	0.416182	0.000371863	0.152247	0.949247	0.505135	0.0986429	0.230722	0.0643631	0.00150216	0.0822569	0.107006	0.0108538	0.728346	0.366234	0.604395	0.0517747	0.55232	0.721174	0.0424885
Cerebroside B	0.184151	0.69446	0.0439297	0.559921	0.7371	0.143739	0.383123	0.248255	0.102678	0.489626	0.432525	0.806347	0.342219	0.298788	0.721688	0.259606	0.724173	0.307426	0.321695	0.417704	0.00856362	0.907659	0.541555	0.497406	0.0480072	0.600241	0.484717	0.455563	0.319493	0.425932	0.945254	0.301613	0.846684	0.280384	0.654432	0.617639	0.233697	0.709628	0.304613	0.34103	0.557809	0.416782	0.32717	0.845271	0.948515	0.0380457	0.996273	0.637227	0.314177
Choline	0.106634	0.671123	0.282621	0.0152268	0.0720061	0.296969	0.477254	0.66587	0.440224	0.747241	0.0482864	0.82843	0.725645	0.0314096	0.0593384	0.9615	0.922728	0.570636	0.0466236	0.0451599	0.130723	0.891041	0.156555	0.29082	0.130513	0.897795	0.14128	0.524042	0.0432134	0.494441	0.26246	0.0311926	0.212537	0.678817	0.656304	0.448369	0.0943647	0.26046	0.057001	0.199364	0.474046	0.13582	0.94707	0.714905	0.36294	0.0166278	0.482189	0.995912	0.12703
Chrycolide	0.0983099	0.534497	0.118892	0.0669683	0.161532	0.126359	0.700361	0.312597	0.232815	0.740509	0.0875337	0.630066	0.91425	0.0675808	0.171504	0.533559	0.796948	0.299636	0.0573475	0.0744885	0.030938	0.987824	0.170342	0.240875	0.0899518	0.884218	0.111785	0.704493	0.158769	0.477678	0.577728	0.0867653	0.440542	0.382069	0.76174	0.484218	0.0446015	0.365124	0.112795	0.172522	0.574899	0.179955	0.935388	0.650414	0.420235	0.0209484	0.8782	0.696621	0.10568
Cibaric acid	0.0278868	0.753365	0.894476	0.0556741	0.088659	0.689737	0.339403	0.392958	0.322125	0.232175	0.00923418	0.191986	0.999603	0.0121081	0.0119802	0.227017	0.395506	0.57134	0.0365776	0.062156	0.368258	0.0725691	0.0601446	0.022463	0.336317	0.563856	0.0719535	0.710113	0.0914288	0.049472	0.792645	0.0160892	0.448126	0.857985	0.243291	0.0134597	0.324984	0.00458122	0.0142738	0.0260832	0.0357667	0.00627546	0.603666	0.154478	0.874064	0.289327	0.880962	0.341222	0.0201558
Ciclesonide	0.196781	0.410611	0.551138	0.681055	0.681739	0.232183	0.978663	0.15177	0.34852	0.14637	0.329284	0.00701993	0.515453	0.301725	0.396981	0.178972	0.0573071	0.245513	0.427835	0.549036	0.67897	0.00225196	0.41514	0.164189	0.597476	0.300384	0.499421	0.62635	0.414969	0.0348544	0.660568	0.292451	0.985662	0.967661	0.542012	0.0324219	0.950106	0.106509	0.233991	0.178409	0.0242518	0.155518	0.168302	0.354482	0.217445	0.769009	0.871113	0.238842	0.239953
Cinnamaldehyde	0.333472	0.444014	0.0213925	0.817076	0.898052	0.19497	0.336062	0.10983	0.119477	0.548577	0.678732	0.625803	0.112081	0.535031	0.942203	0.0976904	0.796381	0.134322	0.550306	0.718028	0.0217798	0.947345	0.779341	0.505609	0.0790453	0.315063	0.609733	0.731698	0.679883	0.565476	0.688607	0.598191	0.626705	0.0822048	0.800631	0.775022	0.201606	0.816055	0.601046	0.368026	0.817823	0.658012	0.419567	0.893682	0.77505	0.215013	0.597196	0.392739	0.384248
Cinnamic acid	0.121861	0.399418	0.0851035	0.311255	0.533234	0.232413	0.993366	0.16702	0.0737969	0.931506	0.227092	0.688121	0.256615	0.203749	0.487883	0.271603	0.95834	0.158482	0.168458	0.278457	0.00907406	0.827808	0.290548	0.11478	0.0913959	0.289595	0.138327	0.754752	0.547951	0.356124	0.664854	0.295816	0.81187	0.0628054	0.631503	0.405486	0.0329158	0.368118	0.301188	0.0919493	0.613492	0.27486	0.697651	0.438923	0.981812	0.199796	0.408819	0.153733	0.0760729
Cinnamtannin A2	0.00589674	0.879691	0.778488	0.0188896	0.0283573	0.783472	0.371131	0.811309	0.17247	0.355179	1.7924e-05	0.45509	0.985271	0.00124523	0.0052059	0.54813	0.710335	0.900756	0.00110691	0.00664275	0.151146	0.192504	0.0109002	0.0135096	0.241589	0.691779	0.0092595	0.727505	0.0898553	0.0637968	0.821179	0.00458581	0.345018	0.712294	0.369509	0.0287707	0.168858	0.0291848	0.0034526	0.0195707	0.075267	0.0011368	0.647844	0.131395	0.76817	0.12174	0.986884	0.321138	0.00418023
Cinncassiol A 19-glucoside	0.488452	0.542944	0.431134	0.164885	0.0176505	0.811257	0.0847318	0.645009	0.868227	0.269494	0.161981	0.801699	0.137974	0.326332	0.076447	0.366122	0.396937	0.533396	0.160741	0.0847012	0.993826	0.629683	0.0736704	0.403169	0.676423	0.362315	0.109155	0.420171	0.615195	0.599536	0.786587	0.335913	0.127712	0.432524	0.599736	0.3828	0.794905	0.490893	0.310682	0.624687	0.530534	0.244186	0.620156	0.11283	0.149258	0.713125	0.981093	0.900814	0.432394
Cinncassiol C2	0.0260191	0.744321	0.769265	0.114906	0.0409514	0.405331	0.551909	0.807296	0.0631388	0.279283	0.0164465	0.673544	0.967814	0.0501532	0.068363	0.942801	0.862837	0.959661	0.00326921	0.00731669	0.104905	0.293986	0.00143293	0.0310738	0.439358	0.853567	0.00018638	0.427214	0.360642	0.0857338	0.717949	0.0753642	0.390756	0.71723	0.684762	0.0602786	0.25459	0.206438	0.0478229	0.0870733	0.155931	0.0176004	0.576658	0.055891	0.516827	0.180599	0.515529	0.198318	0.0283227
Cinncassiol D2 glucoside	0.0394688	0.521245	0.483061	0.465033	0.314891	0.295954	0.494135	0.778852	0.0137004	0.804146	0.170036	0.516604	0.628509	0.139463	0.359251	0.807011	0.610045	0.973463	0.0903171	0.121167	0.0293305	0.286543	0.130837	0.257146	0.219844	0.85623	0.184744	0.847964	0.242405	0.0677813	0.810101	0.119172	0.400106	0.78776	0.559937	0.14679	0.532976	0.499696	0.0752294	0.249311	0.101269	0.0905683	0.0846993	0.595111	0.811689	0.0347774	0.866589	0.444712	0.177268
Cis-3-Hexenyl b-primeveroside	0.0072323	0.861997	0.46545	0.0320014	0.0654	0.490619	0.477018	0.759505	0.0971337	0.492476	0.00363722	0.752212	0.790633	0.00717097	0.038261	0.963808	0.894578	0.709446	0.00220448	0.0139981	0.0499428	0.356356	0.0205563	0.0122032	0.156968	0.578973	0.00491761	0.69719	0.162669	0.106883	0.971191	0.0215411	0.511154	0.42943	0.417237	0.0765205	0.0678228	0.0727612	0.0203778	0.0156685	0.175842	0.0132214	0.688204	0.151871	0.725258	0.0941909	0.765132	0.230913	0.00203403
Cis-Zeatin riboside	0.0176337	0.638344	0.319824	0.160069	0.358619	0.716786	0.760622	0.685649	0.0610402	0.506309	0.0618358	0.683383	0.275899	0.0473952	0.202293	0.855794	0.551904	0.54175	0.0668775	0.162075	0.0308732	0.30245	0.148791	0.00576923	0.069389	0.155443	0.0663142	0.64155	0.281912	0.088957	0.734314	0.0930538	0.920918	0.137093	0.324211	0.0871711	0.0471766	0.0561489	0.0915445	0.001715	0.202957	0.0612429	0.512273	0.22903	0.689406	0.205754	0.5427	0.0682129	0.00242735
Cis-zeatin-O-glucoside	0.0965838	0.586796	0.683677	0.0691671	0.346158	0.565214	0.314833	0.634935	0.518899	0.521691	0.0724086	0.448515	0.627594	0.0446226	0.0900484	0.44124	0.302392	0.926866	0.170077	0.273526	0.364176	0.268563	0.314514	0.0411964	0.139565	0.204565	0.230779	0.892125	0.118509	0.211423	0.658519	0.0717546	0.960873	0.36252	0.0517155	0.131661	0.107991	0.000329923	0.104744	0.0108782	0.220324	0.101432	0.906288	0.370026	0.514877	0.399411	0.825441	0.33704	0.0289154
Citreoviridin A	0.675871	0.315031	0.0319813	0.793912	0.428055	0.405426	0.211376	0.127009	0.316988	0.407704	0.876974	0.56118	0.0368677	0.924901	0.526037	0.0707046	0.672914	0.109866	0.975663	0.770917	0.1443	0.766069	0.727004	0.797035	0.149108	0.199306	0.931974	0.668716	0.972769	0.854471	0.626253	0.998279	0.280218	0.0534839	0.8064	0.900791	0.346577	0.966393	0.97938	0.595836	0.882252	0.919698	0.501774	0.592856	0.455521	0.516993	0.598296	0.48143	0.693643
Citreoviridinol A1	0.00267095	0.900131	0.715128	0.0222343	0.0440392	0.803293	0.440624	0.804095	0.155761	0.405017	0.000120563	0.424346	0.93441	0.00033387	0.00816365	0.5586	0.605701	0.915065	0.00200542	0.0110237	0.124816	0.176896	0.0190566	0.013902	0.183048	0.628215	0.0174486	0.816553	0.0648612	0.052577	0.792075	0.00206868	0.370056	0.667224	0.383751	0.0263161	0.158285	0.0229405	0.00160413	0.0135092	0.0614462	0.000871097	0.579008	0.175409	0.853959	0.0962355	0.960174	0.324524	0.00294442
Citronellyl beta-sophoroside	0.000422573	0.985406	0.54037	0.0655389	0.152263	0.855659	0.69913	0.854634	0.0986372	0.512919	0.00804565	0.370803	0.617619	0.00163512	0.0482587	0.671349	0.368215	0.991382	0.0160129	0.0522377	0.0652743	0.146256	0.0692844	0.0146787	0.0757268	0.397336	0.0599126	0.957664	0.0534961	0.0313065	0.858293	0.00435364	0.56034	0.480238	0.42774	0.0260606	0.137752	0.0192259	0.00390795	0.00413571	0.0461396	0.00460799	0.391617	0.295639	0.844696	0.074659	0.964904	0.261093	0.00215949
Citrusin E	0.235367	0.297073	0.242165	0.334159	0.155895	0.440084	0.32543	0.165391	0.517252	0.0176857	0.137166	0.0896904	0.71283	0.23385	0.10686	0.0863363	0.631323	0.17511	0.188146	0.188014	0.913211	0.0398341	0.096041	0.12421	0.910303	0.884502	0.152343	0.258656	0.518745	0.101638	0.757454	0.241774	0.468544	0.615766	0.412071	0.0330215	0.942108	0.132086	0.182959	0.257143	0.0742053	0.083152	0.632489	0.0447073	0.963177	0.859493	0.766857	0.338868	0.215342
Citrusin F	0.045154	0.71072	0.348126	0.386311	0.637094	0.85616	0.926737	0.719194	0.0418831	0.482013	0.176498	0.562825	0.107384	0.137586	0.415023	0.79005	0.377202	0.592944	0.179068	0.341419	0.0443003	0.239814	0.281773	0.0211014	0.0872752	0.0649964	0.170104	0.603303	0.430189	0.0741733	0.500958	0.204375	0.656874	0.105802	0.432131	0.0989709	0.124647	0.1053	0.185624	0.0116344	0.198832	0.126885	0.321077	0.303123	0.412664	0.323384	0.41164	0.0294296	0.0236787
CMP-N-trimethyl-2-aminoethylphosphonate	0.278947	0.161581	0.249034	0.722334	0.501256	0.251409	0.898917	0.0674852	0.443787	0.0647693	0.340604	0.00120759	0.908902	0.378478	0.345484	0.0788723	0.184171	0.0737665	0.413687	0.459493	0.918626	0.00116589	0.309992	0.251216	0.977463	0.664861	0.456185	0.499831	0.517528	0.0507293	0.648653	0.344959	0.67525	0.602511	0.716341	0.0353373	0.74369	0.207442	0.257445	0.34586	0.0228385	0.159377	0.2091	0.255486	0.475096	0.880698	0.879837	0.364124	0.365157
CMPF	0.284734	0.071065	0.475275	0.452674	0.109085	0.841245	0.942612	0.311123	0.498804	0.545257	0.23657	0.218032	0.309962	0.279067	0.184229	0.256773	0.767914	0.14285	0.20011	0.125934	0.724066	0.227635	0.142654	0.64158	0.994225	0.315947	0.358621	0.822469	0.237868	0.223741	0.673276	0.18325	0.0163892	0.175516	0.550776	0.219697	0.703477	0.627001	0.127978	0.739247	0.101916	0.156697	0.347497	0.587026	0.415084	0.262438	0.524495	0.825364	0.573546
Coproporphyrin III	0.19782	0.61471	0.796152	0.303563	0.369924	0.951446	0.885643	0.417878	0.599653	0.783417	0.249908	0.303306	0.814353	0.138992	0.226076	0.381999	0.205433	0.53327	0.301804	0.305608	0.445032	0.350007	0.479484	0.617083	0.233504	0.922741	0.671768	0.183654	0.00945343	0.293435	0.214364	0.0726922	0.198836	0.736307	0.923559	0.338451	0.741262	0.311804	0.085265	0.422064	0.143623	0.208921	0.366358	0.776099	0.97621	0.0766704	0.124592	0.700154	0.41514
Corchorifatty acid A	0.012467	0.453856	0.95277	0.330063	0.246988	0.923548	0.959803	0.58493	0.0417151	0.147453	0.0611022	0.110159	0.556134	0.0693971	0.156113	0.515862	0.320764	0.552369	0.0599394	0.112532	0.179131	0.0125538	0.0574424	0.0218966	0.36288	0.432077	0.0787146	0.517335	0.281039	5.16297e-05	0.572014	0.0778387	0.649783	0.767998	0.683031	0.00023514	0.525908	0.0847348	0.0392624	0.0457611	0.00418842	0.00950834	0.136339	0.129628	0.692508	0.28986	0.616561	0.105781	0.0356922
Corchorifatty acid D	0.00448605	0.651239	0.981416	0.0956017	0.0964759	0.91477	0.565595	0.548238	0.128523	0.215781	0.00668472	0.185236	0.816778	0.00926629	0.0283964	0.387973	0.400816	0.631351	0.0156113	0.0393189	0.198874	0.0459035	0.0283497	0.00962342	0.279211	0.524407	0.0378949	0.655711	0.116321	0.0098515	0.971941	0.0132	0.464579	0.775491	0.418285	0.00176738	0.323692	0.0180688	0.00595833	0.0166231	0.0124642	0.00040026	0.371607	0.1276	0.885365	0.199964	0.911103	0.21834	0.0085061
Corchorifatty acid F	0.0695925	0.499358	0.800302	0.0441048	0.000586737	0.731531	0.292122	0.611729	0.346993	0.316048	0.00783141	0.448686	0.445899	0.0332739	0.00349201	0.362043	0.971622	0.551841	0.00776318	0.00172198	0.401167	0.252321	0.00394595	0.124559	0.640611	0.70977	0.0217443	0.720445	0.15281	0.148157	0.709465	0.0294874	0.0834101	0.701943	0.635702	0.0771357	0.48649	0.162956	0.0197456	0.196102	0.111909	0.0145582	0.77093	0.134393	0.366837	0.192718	0.858145	0.646167	0.0980827
Corchoroside B	0.157725	0.842894	0.603767	0.0765963	0.0960051	0.547399	0.693475	0.809773	0.589105	0.72085	0.101309	0.74117	0.496724	0.0615908	0.0757185	0.611272	0.738965	0.874463	0.1105	0.0851066	0.315836	0.658961	0.233051	0.521377	0.24404	0.624478	0.335846	0.271575	0.00781735	0.434147	0.134306	0.0299802	0.0601006	0.79606	0.972691	0.420166	0.428033	0.33809	0.0467002	0.386178	0.291856	0.151104	0.765749	0.983035	0.428865	0.0183031	0.174294	0.650165	0.296837
Coriandrone A	0.863656	0.451396	0.616295	0.867733	0.886485	0.444013	0.641414	0.166217	0.520448	0.536743	0.823346	0.370462	0.539791	0.998928	0.966781	0.257817	0.258596	0.239096	0.715137	0.791403	0.561858	0.740213	0.621107	0.437304	0.982193	0.5574	0.362168	0.104305	0.378632	0.988722	0.204952	0.801029	0.426939	0.247981	0.575226	0.920271	0.37454	0.96081	0.833014	0.62131	0.659066	0.931094	0.632437	0.229786	0.791297	0.761331	0.0375473	0.167125	0.563952
Coroloside	0.516525	0.323201	0.00698616	0.794466	0.763608	0.30336	0.332763	0.210694	0.425453	0.161972	0.844871	0.552351	0.250224	0.597225	0.891605	0.184153	0.621896	0.149732	0.779716	0.923926	0.103735	0.697412	0.864349	0.866487	0.0424787	0.461542	0.987708	0.208911	0.434209	0.877054	0.702909	0.602496	0.76534	0.168873	0.77114	0.898079	0.254023	0.890204	0.674697	0.561741	0.998648	0.883301	0.592652	0.373811	0.757642	0.165628	0.748611	0.94041	0.620075
Cosmosiin	0.12597	0.556405	0.0440936	0.313622	0.461772	0.081652	0.758892	0.160525	0.088801	0.676222	0.247426	0.638321	0.459777	0.188765	0.484695	0.24568	0.953981	0.205733	0.160079	0.226014	0.00215576	0.964552	0.314707	0.299576	0.0624047	0.626782	0.222115	0.737972	0.33838	0.42332	0.981485	0.223989	0.782792	0.213927	0.936512	0.534358	0.0887639	0.562157	0.233138	0.218117	0.60137	0.296041	0.574748	0.793173	0.700751	0.0399336	0.805935	0.486331	0.167004
Coumarin	0.0550155	0.454301	0.68074	0.308701	0.294623	0.461205	0.73543	0.232392	0.237834	0.134834	0.0893154	0.0310242	0.72092	0.0877969	0.125712	0.184251	0.161254	0.326717	0.140991	0.206155	0.452527	0.00309099	0.145914	0.0523907	0.451845	0.425902	0.198495	0.627711	0.209846	0.00899794	0.846475	0.0863201	0.651367	0.953868	0.447922	0.00256817	0.654809	0.0321336	0.0584638	0.0670331	0.00418961	0.0265322	0.246118	0.199098	0.507813	0.456947	0.940573	0.233246	0.0768713
CPA(16:0/0:0)	0.858234	0.578722	0.726539	0.701102	0.817344	0.0391988	0.402983	0.311059	0.689777	0.496961	0.792244	0.428309	0.586574	0.730682	0.710625	0.282836	0.244189	0.792826	0.924752	0.774716	0.691969	0.470682	0.831051	0.463716	0.740876	0.158885	0.953439	0.703763	0.760257	0.746077	0.90246	0.804485	0.390654	0.569119	0.0397927	0.591175	0.663442	0.166189	0.88242	0.384263	0.713878	0.797898	0.776376	0.701814	0.120453	0.554624	0.919419	0.544304	0.570327
Crucigasterin 277	0.737434	0.0309573	0.210772	0.617844	0.67129	0.81484	0.672448	0.461871	0.869163	0.860972	0.812177	0.604183	0.156661	0.695396	0.96998	0.542623	0.696603	0.130372	0.948764	0.824141	0.51854	0.827807	0.792091	0.40605	0.223335	0.0370653	0.855283	0.85349	0.886427	0.989105	0.938893	0.862929	0.134915	0.00966385	0.0987205	0.96515	0.0855906	0.350714	0.988197	0.262093	0.7688	0.960089	0.62246	0.894006	0.290289	0.993462	0.675588	0.347567	0.400052
Cyanidin	0.467967	0.788161	0.896589	0.022645	0.0492292	0.720915	0.0763592	0.849133	0.832335	0.93116	0.146173	0.824894	0.168959	0.173473	0.0482845	0.507037	0.630594	0.973428	0.198702	0.131563	0.791091	0.932583	0.277741	0.567586	0.65622	0.473892	0.295371	0.689336	0.154819	0.920933	0.103053	0.163464	0.119258	0.760405	0.422434	0.704859	0.350885	0.356241	0.231639	0.526492	0.761298	0.335868	0.366712	0.663308	0.20275	0.31096	0.287628	0.583146	0.406791
Cyanidin 3-sophorotrioside	0.00268361	0.998744	0.432705	0.226099	0.347017	0.772226	0.958874	0.928312	0.0223335	0.487362	0.0569843	0.393767	0.296644	0.0340559	0.197491	0.966888	0.331991	0.849745	0.0551375	0.137208	0.0245598	0.138712	0.123828	0.0153955	0.0688797	0.224694	0.0924912	0.808171	0.182717	0.018532	0.748621	0.0520144	0.873572	0.301735	0.573846	0.03214	0.16351	0.0672245	0.0389616	0.00683242	0.0615724	0.0262557	0.219776	0.302185	0.634284	0.122792	0.688045	0.106118	0.00734944
Cyclopassifloic acid B	0.64525	0.107838	0.117578	0.516935	0.197227	0.505109	0.484238	0.0461689	0.873929	0.379967	0.411635	0.158705	0.130994	0.49899	0.216335	0.0199202	0.747606	0.0277235	0.478476	0.349112	0.601419	0.26441	0.350424	0.811222	0.591967	0.310267	0.618406	0.998402	0.396381	0.476042	0.525945	0.386902	0.0723208	0.0638412	0.995392	0.356889	0.487144	0.565537	0.34248	0.936705	0.239187	0.350193	0.790414	0.569442	0.58745	0.789382	0.393823	0.642355	0.826787
Cyclopassifloside X	0.246271	0.577945	0.328386	0.780369	0.73773	0.71165	0.568712	0.924803	0.241431	0.860598	0.575546	0.492377	0.021727	0.400403	0.857798	0.846244	0.0834369	0.638889	0.650705	0.918622	0.199684	0.337256	0.887489	0.225593	0.0741867	0.00924319	0.741241	0.951718	0.487954	0.235234	0.676959	0.459563	0.333291	0.0960646	0.501817	0.326259	0.298829	0.210351	0.469691	0.109961	0.353085	0.451389	0.279795	0.879878	0.0705903	0.53967	0.733217	0.169363	0.217872
Cynarasaponin F	0.202515	0.176877	0.321452	0.492876	0.153237	0.85753	0.599156	0.415939	0.240724	0.0109732	0.165413	0.158873	0.821551	0.30142	0.19736	0.322454	0.884799	0.250131	0.144496	0.138772	0.676047	0.0540457	0.0404295	0.13111	0.835934	0.994417	0.0830539	0.150861	0.735312	0.0647448	0.410591	0.315763	0.445342	0.633578	0.790151	0.0305717	0.981285	0.31982	0.208709	0.327418	0.0770844	0.0818263	0.413407	0.0169077	0.820075	0.765477	0.425535	0.215842	0.235068
Cynaratriol	0.943722	0.345823	0.28767	0.502612	0.521878	0.0434606	0.561408	0.048109	0.849266	0.583052	0.733631	0.0466974	0.724002	0.836693	0.79733	0.162284	0.0465012	0.112011	0.590313	0.530947	0.496727	0.202548	0.632885	0.914297	0.830783	0.622399	0.456336	0.883984	0.879697	0.552816	0.884199	0.935327	0.780784	0.558663	0.981811	0.602799	0.296419	0.730538	0.991898	0.968945	0.392929	0.97516	0.311702	0.790227	0.114112	0.604127	0.69071	0.964037	0.795843
Cytidine 2',3'-cyclic phosphate	0.0248672	0.812801	0.240146	0.0989947	0.273985	0.601213	0.979162	0.916983	0.203474	0.834725	0.0675923	0.649376	0.675661	0.016871	0.137128	0.934181	0.365769	0.745278	0.0790586	0.130265	0.0462389	0.437747	0.24899	0.184736	0.0133414	0.569152	0.249775	0.42439	0.0100095	0.178831	0.450331	0.012855	0.467956	0.481279	0.712955	0.216211	0.134422	0.126423	0.0230368	0.0722128	0.1718	0.0775256	0.44036	0.848225	0.964412	0.00654956	0.518844	0.687737	0.0667748
Cytidine monophosphate	0.227886	0.627296	0.749919	0.0770542	0.00160471	0.55507	0.159834	0.871157	0.512941	0.317786	0.0515179	0.816519	0.296608	0.143409	0.030577	0.551473	0.480152	0.736104	0.0390608	0.0135423	0.566711	0.542979	0.0132874	0.219567	0.951793	0.5172	0.0236405	0.490117	0.418049	0.384195	0.826015	0.157187	0.117015	0.681094	0.630517	0.238355	0.514264	0.356182	0.136898	0.372318	0.370691	0.100884	0.84207	0.0888359	0.158334	0.386493	0.912001	0.699169	0.20953
Cytochalasin Ppho	0.0149532	0.715179	0.150113	0.10006	0.234561	0.328495	0.964348	0.55964	0.0861241	0.939037	0.053277	0.889022	0.569068	0.0216676	0.160644	0.731496	0.652066	0.497846	0.0397245	0.0830365	0.00442463	0.535843	0.153806	0.112343	0.0192515	0.535329	0.115827	0.699813	0.0754936	0.175632	0.734362	0.0292151	0.564452	0.316039	0.737087	0.214687	0.0629666	0.178049	0.0362374	0.0517124	0.241458	0.0709514	0.483238	0.615771	0.865797	0.00804777	0.906616	0.449688	0.0336313
D-1,5-Anhydrofructose	0.071755	0.620676	0.761912	0.198835	0.0455007	0.208939	0.711054	0.664691	0.0720061	0.409221	0.057355	0.833415	0.870713	0.118198	0.133948	0.886428	0.641452	0.949616	0.0140783	0.0113648	0.119077	0.444478	0.00525739	0.130109	0.571507	0.84118	0.00691979	0.51899	0.455259	0.161443	0.721518	0.138646	0.269913	0.898811	0.969688	0.14802	0.388673	0.447084	0.0932583	0.23855	0.242731	0.0588704	0.563744	0.119036	0.29833	0.158329	0.538125	0.344096	0.111382
D-Phenyllactic acid	0.000483428	0.982667	0.478959	0.0443718	0.104521	0.68358	0.69561	0.945275	0.104946	0.631282	0.00473384	0.469258	0.745423	0.000411208	0.0358745	0.738302	0.475372	0.940221	0.00755576	0.0281635	0.0501039	0.21604	0.0543584	0.0320275	0.0718191	0.545138	0.0514458	0.924565	0.0346167	0.0524968	0.739674	0.00120855	0.422717	0.541157	0.523165	0.0475607	0.129342	0.0412883	0.00133954	0.0137618	0.0647815	0.00499243	0.433768	0.347796	0.957781	0.0331336	0.865871	0.366211	0.00543212
D-Sedoheptulose 7-phosphate	0.369772	0.370939	0.153409	0.361279	0.454279	0.0759437	0.741767	0.0536324	0.246747	0.984493	0.366882	0.291142	0.633615	0.422307	0.58344	0.158939	0.340608	0.099186	0.256301	0.305808	0.100159	0.71257	0.321106	0.308267	0.377397	0.714855	0.15437	0.611135	0.885013	0.758501	0.693034	0.549263	0.96686	0.185332	0.755621	0.757524	0.084434	0.733291	0.559994	0.346793	0.941712	0.513719	0.828778	0.41512	0.461955	0.365859	0.342821	0.343336	0.25599
Dalfopristin	0.0400509	0.324753	0.730745	0.12141	0.0122562	0.786883	0.511606	0.546416	0.191213	0.205447	0.0139643	0.267005	0.639689	0.0429861	0.0202916	0.362658	0.837578	0.429266	0.00928049	0.0054318	0.336955	0.111716	0.00180633	0.0928691	0.644599	0.837662	0.0223967	0.618794	0.196069	0.0497899	0.980975	0.0366897	0.129038	0.70391	0.785501	0.0233279	0.611308	0.170202	0.0155483	0.172897	0.0365664	0.00505673	0.459748	0.103515	0.532882	0.204355	0.959147	0.464449	0.0873781
Debneyol	0.0667271	0.157301	0.569094	0.500035	0.245025	0.801982	0.959226	0.329	0.109396	0.106247	0.131857	0.0353678	0.853558	0.163487	0.202906	0.308342	0.341264	0.226793	0.122609	0.150518	0.402658	0.00308886	0.0760602	0.118836	0.683968	0.761268	0.16021	0.53876	0.357306	0.00242738	0.587842	0.143741	0.437138	0.758699	0.962242	0.00336335	0.956678	0.206867	0.0753205	0.200079	0.00121848	0.030706	0.0963546	0.167751	0.81921	0.405628	0.738722	0.25385	0.161702
Dehydrocurdione	0.0587557	0.236065	0.68903	0.563812	0.35707	0.772226	0.854801	0.404355	0.0718457	0.110377	0.159324	0.0389001	0.612168	0.178119	0.273196	0.404434	0.263959	0.319086	0.151338	0.210067	0.330805	0.00187177	0.112369	0.0890083	0.577055	0.54247	0.181005	0.503561	0.402134	0.000477246	0.473503	0.170376	0.638956	0.971461	0.902754	0.00258988	0.868289	0.183546	0.0964684	0.14931	0.00214653	0.0400183	0.0671136	0.17663	0.627043	0.433016	0.618841	0.154882	0.134258
Dehydrocyanaropicrin	0.018439	0.727622	0.689802	0.455038	0.490472	0.969593	0.778437	0.888144	0.0146539	0.291587	0.134697	0.218424	0.23121	0.113387	0.330381	0.863842	0.254425	0.892461	0.125011	0.237419	0.0797658	0.0522994	0.161782	0.0273019	0.194428	0.199592	0.147006	0.597556	0.353635	0.00411289	0.457645	0.139255	0.995732	0.413044	0.700101	0.0158798	0.380249	0.117056	0.0940857	0.0314229	0.0342275	0.0480236	0.100758	0.243952	0.468532	0.279646	0.492471	0.0506407	0.0370794
Dehydrooreadone	0.454478	0.469927	0.22451	0.197512	0.112677	0.373512	0.102394	0.0996083	0.915374	0.19219	0.183481	0.238497	0.273595	0.269489	0.0633096	0.0201719	0.786442	0.183878	0.292395	0.236981	0.743115	0.240255	0.222159	0.354881	0.831547	0.744574	0.319676	0.625037	0.353189	0.407699	0.580086	0.249803	0.255406	0.393371	0.311242	0.21593	0.951501	0.174122	0.246041	0.460006	0.253558	0.203301	0.847653	0.228755	0.759858	0.866172	0.62729	0.917688	0.403418
Dehydrophytosphingosine	0.176283	0.201709	0.743024	0.452944	0.077511	0.364545	0.891698	0.966369	0.124419	0.256457	0.161864	0.534607	0.658555	0.281282	0.232406	0.828738	0.693235	0.554305	0.0744285	0.0475756	0.346768	0.298121	0.016781	0.288355	0.996689	0.561835	0.0566551	0.445944	0.636901	0.149011	0.579444	0.269711	0.172823	0.610296	0.644156	0.145054	0.911017	0.673447	0.171297	0.50203	0.179522	0.106753	0.384468	0.129692	0.291993	0.325365	0.546069	0.464925	0.309747
Dehydrosoyasaponin I	0.495371	0.0962527	0.299073	0.990753	0.749636	0.278716	0.679433	0.0345166	0.696655	0.437425	0.636875	0.00390813	0.921288	0.580763	0.58582	0.0831218	0.0891324	0.032686	0.715061	0.719955	0.916375	0.0484612	0.658868	0.732934	0.970519	0.989643	0.952776	0.822178	0.396726	0.185674	0.934069	0.455217	0.490443	0.332714	0.792841	0.215961	0.428638	0.495722	0.376976	0.731597	0.0691067	0.379245	0.136795	0.874001	0.502688	0.750155	0.554581	0.947932	0.771906
Delphinidin 3-(6-p-coumaroylgalactoside)	0.102214	0.322276	0.122012	0.233134	0.730262	0.906638	0.965636	0.707593	0.273719	0.880025	0.222702	0.820225	0.193103	0.108301	0.389803	0.809924	0.267426	0.380947	0.286793	0.466102	0.0719677	0.553382	0.573366	0.132829	0.00189293	0.0893003	0.416202	0.690452	0.151195	0.296604	0.766522	0.14703	0.737478	0.0735116	0.3165	0.333362	0.0381057	0.0867254	0.195755	0.0293039	0.392159	0.249166	0.615769	0.838398	0.408475	0.179691	0.904805	0.340457	0.0661956
Delphinidin 3-sambubioside	0.766916	0.390875	0.317239	0.292714	0.0548248	0.867993	0.169422	0.466171	0.77743	0.555363	0.349503	0.809604	0.0151635	0.516866	0.16016	0.26223	0.423239	0.347065	0.352879	0.196126	0.702801	0.814019	0.231779	0.847409	0.50856	0.105398	0.371321	0.834619	0.569438	0.872472	0.45202	0.458016	0.030504	0.141991	0.923736	0.659209	0.837108	0.782207	0.444056	0.961313	0.668626	0.45306	0.584534	0.429858	0.0854859	0.733862	0.56148	0.551096	0.819661
Delta 8,14 -Sterol	0.324409	0.11864	0.183025	0.429788	0.187847	0.402346	0.561005	0.0373077	0.722712	0.175839	0.228199	0.0331973	0.444433	0.282904	0.138999	0.0167646	0.430347	0.034963	0.294375	0.249699	0.920288	0.0517534	0.20745	0.406212	0.890498	0.736132	0.399747	0.783995	0.299864	0.157709	0.797324	0.217728	0.188642	0.250053	0.790873	0.0959452	0.709165	0.260942	0.168165	0.511116	0.0530866	0.138118	0.479597	0.33608	0.951876	0.675151	0.635424	0.860839	0.454361
Dermatan	0.0202618	0.658708	0.437679	0.0173808	0.0903219	0.61384	0.340418	0.769051	0.181871	0.523461	0.00650095	0.828164	0.769897	0.00930042	0.0369787	0.929258	0.881718	0.617503	0.0109973	0.0349289	0.0840848	0.425857	0.0500721	0.0104063	0.139719	0.475852	0.0134667	0.6948	0.165201	0.16826	0.878465	0.030393	0.632888	0.336851	0.24142	0.111292	0.0314437	0.0413517	0.0384113	0.00874029	0.249536	0.0292765	0.882899	0.165051	0.816978	0.146761	0.811256	0.239207	0.00151136
Desglucocoroloside	0.318476	0.983087	0.943786	0.864426	0.998998	0.478413	0.983029	0.785753	0.235116	0.114425	0.511353	0.293743	0.130718	0.535211	0.738328	0.808148	0.340489	0.914608	0.566005	0.775664	0.503535	0.129082	0.531524	0.0871477	0.599551	0.0488733	0.408524	0.170554	0.98702	0.139753	0.16693	0.65326	0.336394	0.308005	0.335147	0.133567	0.571369	0.202903	0.577927	0.134391	0.278616	0.355129	0.391434	0.171849	0.162439	0.886219	0.174253	0.00585717	0.20174
DG(16:1(9Z)/18:0/0:0)	0.0458686	0.662508	0.164983	0.176119	0.473963	0.688939	0.879329	0.849482	0.211943	0.752562	0.137186	0.676351	0.446909	0.0457539	0.253404	0.95043	0.261051	0.625434	0.161486	0.259099	0.0432461	0.471903	0.400636	0.206875	0.00204382	0.370111	0.368056	0.398281	0.0282002	0.210231	0.522875	0.0438421	0.72096	0.319871	0.670367	0.271447	0.117702	0.135755	0.0647825	0.0691344	0.223831	0.140897	0.40869	0.972185	0.713862	0.0242803	0.574482	0.615828	0.085454
DG(18:3(6Z,9Z,12Z)/16:0/0:0)	0.511816	0.204696	0.0195841	0.914969	0.637059	0.386331	0.457832	0.0968901	0.25925	0.564161	0.863179	0.514961	0.0403795	0.706402	0.76868	0.0836841	0.778046	0.0586129	0.787089	0.993023	0.0868148	0.81463	0.95675	0.523245	0.10062	0.133056	0.774979	0.876824	0.89159	0.759128	0.61888	0.820714	0.284076	0.01046	0.874956	0.936136	0.152959	0.777633	0.856983	0.369408	0.93828	0.879293	0.654873	0.878771	0.518157	0.472299	0.487512	0.315603	0.442765
DG(18:3(6Z,9Z,12Z)/18:0/0:0)	0.200603	0.509303	0.591093	0.117325	0.206193	0.609007	0.205924	0.536919	0.330066	0.359884	0.107466	0.825109	0.777388	0.178861	0.181896	0.835695	0.632112	0.452265	0.10898	0.156193	0.262863	0.702677	0.12335	0.0412513	0.470764	0.4868	0.029584	0.249844	0.677035	0.420556	0.717939	0.29314	0.991289	0.279746	0.170671	0.290822	0.0671235	0.181929	0.302984	0.086305	0.625906	0.196874	0.726899	0.0611365	0.732301	0.569927	0.35323	0.14206	0.0547291
DG(18:3(9Z,12Z,15Z)/16:0/0:0)	0.0119525	0.877116	0.614276	0.164925	0.129376	0.483368	0.717255	0.745583	0.0220713	0.283525	0.0275366	0.614038	0.614606	0.0502816	0.124268	0.946166	0.901636	0.83672	0.0113366	0.0350597	0.0496231	0.233	0.0151902	0.00933766	0.287146	0.526798	0.003859	0.417799	0.374784	0.0473189	0.575369	0.0845981	0.649553	0.462386	0.611659	0.0404423	0.185354	0.150449	0.0557509	0.0341089	0.129856	0.0193001	0.436525	0.071505	0.82707	0.189081	0.408823	0.0846925	0.00991266
DG(18:4(6Z,9Z,12Z,15Z)/16:0/0:0)	0.938392	0.562758	0.46465	0.679416	0.230916	0.478513	0.328677	0.819119	0.842218	0.305978	0.606729	0.751669	0.27629	0.915197	0.546273	0.965719	0.0750267	0.816695	0.48403	0.352021	0.892309	0.967032	0.245315	0.729282	0.306794	0.302082	0.254081	0.161362	0.595751	0.950446	0.586648	0.971872	0.423204	0.519074	0.966762	0.780082	0.916841	0.83979	0.881076	0.903664	0.972138	0.693666	0.590142	0.138657	0.0985129	0.850061	0.382661	0.769294	0.85388
Dide-O-methylsimmondsin	0.282734	0.481034	0.789328	0.0385482	0.301644	0.5268	0.121297	0.556802	0.994328	0.777753	0.131029	0.674216	0.906488	0.0970644	0.0775821	0.326846	0.504678	0.944641	0.28091	0.339336	0.679152	0.56203	0.462495	0.200754	0.267155	0.497664	0.385465	0.855293	0.102767	0.545267	0.269092	0.119416	0.743761	0.598822	0.0344627	0.369155	0.156669	0.0202612	0.193759	0.111147	0.465267	0.239885	0.63305	0.580325	0.79423	0.486491	0.445273	0.794597	0.144219
Dihydroactinidiolide	0.972145	0.549284	0.936569	0.602723	0.24513	0.186927	0.790297	0.806901	0.909005	0.615814	0.708357	0.589911	0.0684792	0.804661	0.56484	0.960746	0.229465	0.850599	0.567605	0.363611	0.955488	0.579028	0.509041	0.621797	0.716851	0.0173087	0.685112	0.559157	0.671832	0.757851	0.387563	0.69831	0.0313695	0.238303	0.335048	0.781877	0.814347	0.54574	0.689971	0.551007	0.91107	0.841887	0.747346	0.892623	0.00591371	0.410232	0.461695	0.239425	0.794516
Dihydrocortisol	0.655546	0.490483	0.035505	0.81088	0.911416	0.0107678	0.461712	0.02923	0.383269	0.230269	0.849145	0.214289	0.63438	0.75482	0.899124	0.0405563	0.554151	0.105036	0.648684	0.678147	0.12109	0.405363	0.839595	0.999286	0.295805	0.952127	0.729292	0.483422	0.78068	0.916038	0.92546	0.776062	0.892169	0.375073	0.448488	0.7286	0.353953	0.670055	0.801742	0.87067	0.737122	0.952182	0.835541	0.636233	0.48105	0.194226	0.903614	0.986858	0.775261
Dihydroferuloylglycine	0.0359245	0.545616	0.875348	0.0715429	0.00518771	0.388976	0.55174	0.95902	0.160389	0.474484	0.0108754	0.60423	0.630154	0.0309333	0.0247706	0.70519	0.902886	0.792776	0.00172357	0.000102169	0.174936	0.329149	0.00189884	0.131081	0.470324	0.736323	0.0129407	0.824174	0.160462	0.126106	0.829808	0.0278759	0.0966452	0.880511	0.902568	0.0964126	0.398309	0.261351	0.0152745	0.190387	0.125132	0.0149035	0.584529	0.194474	0.310413	0.0744842	0.983133	0.580542	0.084149
Dihydroxyacidissiminol	0.0122857	0.847549	0.245053	0.0849282	0.21897	0.520799	0.94977	0.852077	0.143301	0.934262	0.0442101	0.664748	0.673352	0.0103159	0.114563	0.982296	0.442902	0.726332	0.0459856	0.0867824	0.0270517	0.412074	0.174949	0.136417	0.0184152	0.579311	0.169843	0.539075	0.018223	0.143321	0.546906	0.00908685	0.450006	0.465587	0.719291	0.174319	0.117003	0.122698	0.014853	0.0550031	0.153358	0.0518435	0.425888	0.714169	0.960358	0.0047434	0.642732	0.588004	0.0428135
Diosgenin 3-[glucosyl-(1->4)-rhamnosyl-(1->4)-[rhamnosyl-(1->2)]-glucoside]	0.0314576	0.593852	0.97442	0.216445	0.0911345	0.619529	0.63463	0.991249	0.0451905	0.126568	0.0354288	0.453423	0.821232	0.085714	0.111259	0.813351	0.965243	0.848182	0.0164881	0.0310066	0.157293	0.150149	0.00443941	0.0174408	0.543229	0.702778	0.00274423	0.267669	0.478703	0.0368721	0.486189	0.119937	0.53265	0.743548	0.664019	0.021925	0.377861	0.184649	0.0714184	0.0805161	0.0946548	0.0175817	0.428457	0.0217738	0.747202	0.315921	0.364323	0.0950321	0.0327589
Diosmetin	0.194839	0.461692	0.919109	0.869114	0.930627	0.427893	0.485871	0.310834	0.248701	0.47688	0.47075	0.0290606	0.315464	0.353192	0.621099	0.420548	0.0103614	0.395235	0.534889	0.687217	0.457108	0.0264388	0.609705	0.310865	0.354708	0.275903	0.723687	0.925612	0.331095	0.0487895	0.746195	0.313856	0.97093	0.840624	0.915782	0.0974219	0.95654	0.232144	0.258198	0.246377	0.0371739	0.238375	0.040008	0.76126	0.161587	0.515791	0.955309	0.361501	0.332129
Diplosporin	0.0697617	0.423798	0.153797	0.0182102	0.150524	0.339408	0.487347	0.496301	0.311729	0.849562	0.0450115	0.779582	0.8698	0.0254437	0.0921907	0.773089	0.983857	0.34724	0.0482132	0.0769085	0.0559008	0.849013	0.177614	0.142965	0.0506923	0.670596	0.104995	0.728532	0.0858198	0.422626	0.467942	0.0426475	0.525275	0.311178	0.429401	0.383584	0.0127737	0.159153	0.0740184	0.0739319	0.492573	0.128438	0.964406	0.583873	0.623885	0.0388055	0.773416	0.630133	0.0468288
DL-2-hydroxy stearic acid	0.668292	0.28869	0.662874	0.660447	0.765297	0.526003	0.607459	0.738791	0.175148	0.192798	0.839294	0.713864	0.728959	0.9519	0.923506	0.682221	0.620437	0.752623	0.620254	0.622051	0.620677	0.479248	0.35791	0.569678	0.584293	0.954412	0.381978	0.111069	0.422802	0.378105	0.0299049	0.900063	0.991172	0.904951	0.476072	0.441404	0.706363	0.771138	0.895902	0.901995	0.570904	0.630149	0.334417	0.193033	0.765553	0.915965	0.0452618	0.19828	0.763726
DL-3,4-Dihydroxymandelic acid	0.00795595	0.932642	0.617241	0.111783	0.281067	0.838794	0.682811	0.714729	0.152327	0.435559	0.0307997	0.282071	0.467295	0.0128305	0.0886847	0.569403	0.225355	0.964463	0.0633839	0.142804	0.127918	0.104995	0.149492	0.0111071	0.0834225	0.219711	0.121296	0.875497	0.0874833	0.034161	0.935062	0.0228025	0.808407	0.396474	0.278627	0.0251815	0.154788	0.00444357	0.0238447	0.00119995	0.051092	0.0185715	0.404506	0.301907	0.548357	0.186005	0.987282	0.193991	0.00447118
Dodecanol	0.470072	0.0808279	0.0887841	0.612062	0.742712	0.886855	0.99998	0.321467	0.466544	0.837574	0.669808	0.683338	0.0565585	0.533482	0.936872	0.366965	0.598805	0.101468	0.732489	0.983812	0.21087	0.987647	0.988358	0.293349	0.0885467	0.0215572	0.685409	0.922963	0.752958	0.724379	0.785292	0.68083	0.187086	0.000233881	0.26047	0.765573	0.0543858	0.343942	0.765625	0.164379	0.989893	0.748413	0.984726	0.870045	0.30248	0.67503	0.571214	0.222812	0.263564
Domesticoside	0.00235399	0.787553	0.402505	0.0586218	0.19101	0.781228	0.646847	0.945853	0.101321	0.565664	0.0128551	0.533281	0.514413	0.00413944	0.0689402	0.846202	0.452792	0.75912	0.0223246	0.0713631	0.044536	0.233893	0.0916506	0.00885371	0.0510958	0.302665	0.0546586	0.897074	0.086771	0.0626717	0.905535	0.0135421	0.716573	0.30929	0.335242	0.0526475	0.0630846	0.0197928	0.0161196	0.000831779	0.106407	0.0154198	0.506646	0.286094	0.826164	0.0924464	0.920898	0.206021	0.000392055
Dopamine glucuronide	0.175912	0.838643	0.877655	0.0772815	0.00825059	0.279986	0.269621	0.728827	0.336359	0.467475	0.0507412	0.926428	0.488532	0.129058	0.061159	0.939869	0.389808	0.901836	0.0238703	0.00973299	0.313476	0.696714	0.0125213	0.188823	0.731995	0.631572	0.0098302	0.529945	0.442841	0.397237	0.927228	0.15732	0.189472	0.981278	0.715734	0.287527	0.323292	0.415897	0.139621	0.31213	0.455365	0.109749	0.888603	0.114767	0.13747	0.257802	0.755718	0.584777	0.157868
Drostanolone	0.68471	0.92739	0.410625	0.199809	0.314042	0.235973	0.0205081	0.221894	0.602371	0.330416	0.323879	0.523092	0.455497	0.397464	0.153768	0.0818648	0.82845	0.520034	0.524434	0.505933	0.616362	0.51784	0.511191	0.389233	0.938554	0.893213	0.497469	0.608952	0.493657	0.740168	0.506389	0.430095	0.68286	0.799403	0.0514094	0.455909	0.661456	0.139611	0.491481	0.429738	0.603037	0.436676	0.419276	0.32889	0.973297	0.846633	0.664177	0.885094	0.446306
Egonol glucoside	0.0495219	0.588921	0.470449	0.650228	0.591742	0.550535	0.333128	0.886475	0.00980494	0.754572	0.269218	0.358773	0.308994	0.196957	0.528802	0.833592	0.305887	0.958907	0.195452	0.287835	0.0368182	0.184172	0.270265	0.231684	0.159253	0.491194	0.317868	0.874602	0.296124	0.0398279	0.6454	0.181211	0.737931	0.591971	0.661675	0.123287	0.561108	0.422446	0.126609	0.195201	0.0772858	0.131374	0.0243692	0.673293	0.712929	0.0978487	0.774867	0.29464	0.180386
Elatoside E	0.482318	0.355318	0.990405	0.54443	0.633073	0.700621	0.0873621	0.588389	0.244557	0.730737	0.974884	0.129822	0.219843	0.828609	0.785602	0.856476	0.0684644	0.491354	0.933237	0.924418	0.522699	0.155309	0.955491	0.727207	0.573693	0.421761	0.899582	0.852009	0.748394	0.181708	0.456087	0.756605	0.789338	0.920399	0.483285	0.353027	0.663994	0.789754	0.639698	0.666604	0.190925	0.612866	0.0035504	0.895644	0.195169	0.681857	0.831653	0.480201	0.765946
Ellagic acid	0.0143161	0.64722	0.232944	0.0787282	0.307005	0.739524	0.828899	0.887803	0.173064	0.961476	0.0485574	0.636509	0.488669	0.0107793	0.126172	0.941551	0.339574	0.644168	0.0705479	0.145155	0.0386884	0.373279	0.231642	0.0739626	0.00697097	0.320546	0.18292	0.669909	0.0317849	0.140739	0.619133	0.0164391	0.711411	0.284185	0.438121	0.153521	0.0587581	0.0480288	0.0287426	0.0142935	0.170746	0.0603107	0.506451	0.637479	0.768611	0.0394826	0.747377	0.423333	0.0184118
Ent-Epicatechin-(4alpha->8)-ent-epicatechin 3-gallate	0.0458609	0.676718	0.322568	0.0124338	0.124664	0.634318	0.519024	0.95991	0.393293	0.887466	0.0274477	0.810202	0.986697	0.00585349	0.0407054	0.782299	0.605985	0.721038	0.0481511	0.0709045	0.122748	0.574487	0.186244	0.167903	0.0483013	0.738055	0.170799	0.505713	0.00570555	0.298938	0.271986	0.00562487	0.343659	0.563567	0.450278	0.264357	0.0786688	0.0819256	0.0204304	0.0730033	0.267137	0.0723969	0.842535	0.704009	0.774206	0.0214134	0.427882	0.817077	0.0556272
Epicatechin	0.164427	0.866184	0.930366	0.0170476	0.00106018	0.641014	0.099109	0.864921	0.550899	0.409687	0.0198246	0.834512	0.369136	0.0663156	0.00666119	0.516892	0.628465	0.870783	0.0236823	0.00989008	0.487203	0.551477	0.0201348	0.153004	0.698348	0.697088	0.0219607	0.631472	0.252887	0.37721	0.624061	0.0807345	0.153058	0.875493	0.410807	0.221164	0.313688	0.196931	0.0840336	0.231956	0.35566	0.0715494	0.755475	0.124087	0.246489	0.299782	0.91901	0.702185	0.122563
Epicatechin-(2beta->7,4beta->6)-catechin	0.00816181	0.669471	0.261676	0.107472	0.335833	0.769637	0.848804	0.855988	0.106713	0.776415	0.0472603	0.586654	0.366075	0.0149021	0.147707	0.984557	0.340861	0.637994	0.0644271	0.150178	0.027879	0.296273	0.197319	0.0323684	0.0132616	0.221725	0.136652	0.897243	0.0788409	0.0916069	0.857393	0.0278683	0.85316	0.218338	0.39743	0.102418	0.0555511	0.037634	0.0359735	0.00360582	0.144816	0.0480249	0.443922	0.480932	0.674777	0.0749444	0.995347	0.247267	0.00658972
Epigallocatechin-(4beta->8)-catechin	0.0927467	0.498945	0.651131	0.0524149	0.00321864	0.939926	0.209323	0.488924	0.415494	0.202992	0.0116646	0.373582	0.456471	0.0470932	0.00359475	0.259472	0.983682	0.47317	0.0181321	0.00924917	0.520971	0.2011	0.0075479	0.100656	0.73788	0.797607	0.0257049	0.570911	0.203243	0.145825	0.780698	0.0475342	0.136528	0.696409	0.487004	0.0610956	0.522973	0.121313	0.0347537	0.181868	0.109807	0.0181991	0.836052	0.0829331	0.467656	0.319059	0.930923	0.567882	0.0977855
Epinepetalactone	0.00165907	0.608948	0.718327	0.196058	0.207766	0.897018	0.965706	0.672464	0.0602368	0.476101	0.0346848	0.186288	0.623778	0.0171165	0.104178	0.583247	0.245052	0.706631	0.0373599	0.0781402	0.0882717	0.060859	0.0834294	0.055582	0.138359	0.512824	0.118749	0.966436	0.067504	0.0059838	0.976269	0.0133626	0.462083	0.728611	0.763273	0.0130665	0.37479	0.0725837	0.00533831	0.0390321	0.00691257	0.00630672	0.148638	0.376561	0.790192	0.0731632	0.935344	0.310711	0.0304366
Eremopetasidione	0.611032	0.941753	0.752469	0.881123	0.754719	0.0497444	0.977617	0.149384	0.97255	0.626803	0.770936	0.106994	0.449514	0.612264	0.756384	0.209817	0.0084678	0.460583	0.991741	0.829053	0.934221	0.185227	0.85775	0.537498	0.521452	0.189625	0.822522	0.849118	0.450023	0.395397	0.860596	0.591743	0.619693	0.790528	0.359015	0.385701	0.945167	0.19211	0.617401	0.390632	0.306571	0.614205	0.502058	0.989468	0.042528	0.945055	0.642557	0.647252	0.585527
Erinacine P	0.907915	0.586671	0.109419	0.471173	0.338766	0.284223	0.0702434	0.110961	0.338869	0.394651	0.617195	0.528424	0.0952551	0.764758	0.306533	0.0351801	0.877796	0.203819	0.788144	0.645232	0.247113	0.674452	0.643716	0.89437	0.393348	0.451451	0.773303	0.70736	0.736684	0.977214	0.456786	0.726566	0.359009	0.214466	0.38896	0.731963	0.701904	0.55391	0.754093	0.971361	0.770562	0.7134	0.402014	0.50865	0.63533	0.645739	0.503279	0.621603	0.973201
Erinapyrone A	0.0987028	0.456981	0.116624	0.234076	0.394202	0.200019	0.8751	0.188566	0.0737532	0.872763	0.163247	0.693369	0.371748	0.1581	0.379892	0.324883	0.864191	0.194636	0.110413	0.189375	0.0100552	0.809836	0.203418	0.0964331	0.114139	0.387555	0.0847359	0.721728	0.499952	0.336234	0.717893	0.239041	0.968021	0.106816	0.623613	0.364185	0.0315418	0.344554	0.241885	0.08669	0.574295	0.217073	0.745961	0.36339	0.828483	0.168722	0.434989	0.174179	0.0592896
Eriodictin	0.268395	0.432623	0.776191	0.914266	0.976657	0.296775	0.546349	0.206681	0.368285	0.455562	0.535699	0.0159395	0.385064	0.415876	0.645045	0.30804	0.00563547	0.304967	0.62931	0.774381	0.61774	0.0260729	0.69237	0.374003	0.447937	0.30605	0.825803	0.921076	0.35739	0.0763378	0.804083	0.366957	0.965277	0.948771	0.866192	0.121708	0.933949	0.240162	0.312551	0.305716	0.0488423	0.290692	0.0665306	0.798104	0.137437	0.634346	0.874742	0.435317	0.409451
Ethisterone	0.747887	0.581654	0.364388	0.795472	0.791136	0.300797	0.644107	0.086384	0.225425	0.755764	0.989462	0.488712	0.184991	0.934705	0.65695	0.0827576	0.55227	0.20489	0.80767	0.943369	0.287905	0.863605	0.764328	0.519573	0.744336	0.3916	0.523778	0.27663	0.406251	0.784013	0.0899776	0.772636	0.311705	0.1556	0.951669	0.885337	0.469396	0.861233	0.844473	0.639999	0.821998	0.961006	0.772712	0.479052	0.919361	0.999712	0.0244972	0.119194	0.614596
Ethyl (S)-3-hydroxybutyrate glucoside	0.0851803	0.875736	0.670891	0.452273	0.602329	0.931097	0.875368	0.903917	0.0704788	0.198347	0.195714	0.448331	0.165419	0.206346	0.409683	0.987055	0.473694	0.804515	0.205919	0.361022	0.156041	0.159132	0.233166	0.00970714	0.285362	0.078826	0.132627	0.271969	0.652143	0.0652828	0.304796	0.299617	0.6055	0.19099	0.332261	0.0629313	0.229883	0.102547	0.25538	0.0221276	0.191257	0.131876	0.390716	0.116032	0.410647	0.595786	0.228743	0.00273999	0.0345266
Ethyl 3-hydroxyoctanoate O-[glucosyl-(1->6)-glucoside]	0.845883	0.621132	0.182636	0.972032	0.983079	0.0413335	0.553503	0.137478	0.988036	0.0536465	0.808774	0.133295	0.756753	0.902189	0.754668	0.151466	0.383868	0.266912	0.985015	0.925577	0.543194	0.151974	0.818026	0.417436	0.657644	0.385848	0.819618	0.190406	0.835228	0.433098	0.46121	0.958155	0.581677	0.915186	0.265084	0.311689	0.758638	0.327077	0.896415	0.552898	0.424289	0.651513	0.807198	0.263869	0.237206	0.340287	0.56017	0.303086	0.664957
Ethyl 7-epi-12-hydroxyjasmonate glucoside	0.377303	0.487274	0.0919331	0.963142	0.585256	0.642244	0.24911	0.347003	0.157388	0.732592	0.826155	0.993563	0.00984004	0.6323	0.787479	0.259705	0.355071	0.284303	0.769914	0.985644	0.0850685	0.752047	0.988048	0.46359	0.0811615	0.079988	0.83755	0.810042	0.738156	0.447676	0.543921	0.699614	0.322045	0.055046	0.9929	0.654488	0.310565	0.648177	0.695843	0.306934	0.671985	0.711857	0.269388	0.860905	0.267185	0.426794	0.565843	0.256754	0.405341
Ethylparaben	0.704734	0.137262	0.0601355	0.977484	0.740562	0.0869037	0.806071	0.0114291	0.913946	0.0800914	0.691828	0.0090446	0.839242	0.769274	0.587476	0.0257668	0.277218	0.0178722	0.815396	0.817076	0.546822	0.044198	0.619851	0.579409	0.579244	0.876842	0.819844	0.473116	0.8332	0.265287	0.697526	0.71329	0.772243	0.350804	0.737577	0.202967	0.399054	0.430087	0.611319	0.729844	0.162701	0.462906	0.434231	0.392588	0.473143	0.652598	0.97201	0.63025	0.773942
Farnesyl acetone	0.823264	0.0201503	0.309082	0.949965	0.365154	0.654085	0.75574	0.501182	0.747923	0.681091	0.766009	0.479688	0.205898	0.892521	0.674179	0.524249	0.765592	0.147065	0.618947	0.439499	0.885529	0.573198	0.411441	0.777628	0.440504	0.0796527	0.723979	0.944819	0.821779	0.618084	0.97548	0.738632	0.0559449	0.0438021	0.155338	0.657311	0.254518	0.635271	0.605394	0.586322	0.451606	0.618422	0.451509	0.807748	0.241254	0.648009	0.75975	0.583771	0.79075
Fistuloside B	0.368178	0.0816324	0.253771	0.833449	0.291749	0.972349	0.886767	0.494748	0.249347	0.0215875	0.371583	0.198692	0.825649	0.564619	0.434922	0.462674	0.983271	0.213733	0.293416	0.267067	0.788558	0.0998353	0.104167	0.304064	0.596138	0.827669	0.186392	0.132036	0.96492	0.122732	0.244499	0.56585	0.491737	0.495072	0.843309	0.0998471	0.677384	0.643181	0.399171	0.59722	0.14784	0.2116	0.322129	0.0520474	0.763327	0.923354	0.310104	0.26785	0.466049
Flemingin E	0.0976437	0.810052	0.853971	0.0188612	0.0438017	0.73183	0.191665	0.341531	0.643113	0.457101	0.0174294	0.328101	0.57615	0.0196688	0.00196255	0.15519	0.55702	0.547971	0.0604432	0.0607172	0.560365	0.228358	0.102997	0.13052	0.418024	0.932463	0.140443	0.974454	0.040254	0.20518	0.369796	0.0159363	0.222007	0.876595	0.263526	0.103675	0.372686	0.0272803	0.0244916	0.115448	0.120549	0.0357376	0.92663	0.32041	0.813867	0.257163	0.473397	0.776196	0.0894409
Flurbiprofen glucuronide	0.31445	0.533246	0.343933	0.85369	0.645002	0.652866	0.568345	0.921849	0.296996	0.874597	0.662664	0.523274	0.0157346	0.478821	0.944138	0.830753	0.0866304	0.618821	0.749057	0.974645	0.252403	0.378537	0.985598	0.264658	0.0967359	0.00482977	0.823999	0.974493	0.56539	0.290399	0.65183	0.54692	0.261901	0.0865233	0.477481	0.385132	0.324108	0.24017	0.56192	0.138653	0.420722	0.535722	0.321324	0.917115	0.049164	0.6381	0.709278	0.175163	0.266212
Foeniculoside V	0.0121554	0.371351	0.909171	0.234154	0.0903947	0.788643	0.81071	0.691229	0.0438801	0.153872	0.0278749	0.207653	0.871319	0.0528664	0.0852117	0.558787	0.626421	0.554377	0.015854	0.0283829	0.174569	0.0480106	0.0071572	0.0340251	0.480091	0.761603	0.0221634	0.489905	0.27959	0.00462471	0.650118	0.0569787	0.372966	0.96482	0.813131	0.00281929	0.537258	0.1468	0.0226271	0.086464	0.013114	0.00310194	0.222645	0.0818146	0.873156	0.215497	0.634676	0.184038	0.0425971
Foetidissimoside B	0.235491	0.922433	0.760395	0.54425	0.652683	0.391792	0.58966	0.565367	0.318217	0.0513097	0.290247	0.227495	0.35696	0.339689	0.405859	0.499053	0.391947	0.741895	0.372518	0.524935	0.585657	0.0835838	0.333816	0.0360271	0.641721	0.121759	0.250338	0.151261	0.7893	0.110036	0.341608	0.437185	0.593581	0.461526	0.174359	0.0653779	0.504352	0.0787802	0.385723	0.0790154	0.194374	0.202747	0.561065	0.0747579	0.296734	0.958526	0.30606	0.0230855	0.1167
Fumitremorgin B	0.734123	0.750133	0.137943	0.751748	0.70442	0.00712208	0.54205	0.11718	0.551459	0.186469	0.827043	0.254864	0.907555	0.755324	0.970343	0.149236	0.453877	0.282202	0.623086	0.570775	0.242701	0.378598	0.775915	0.789092	0.46302	0.509723	0.771763	0.324427	0.657293	0.829329	0.640147	0.717948	0.481436	0.788987	0.28904	0.668529	0.56502	0.554014	0.74127	0.900784	0.763765	0.944925	0.902107	0.544473	0.226979	0.151493	0.766125	0.610989	0.946009
Furanofukinin	0.50332	0.0692063	0.130257	0.505023	0.1601	0.573676	0.555949	0.0614745	0.900077	0.276509	0.329642	0.111227	0.200512	0.421613	0.186936	0.0321492	0.714922	0.0253223	0.369414	0.265773	0.754747	0.16933	0.241403	0.662402	0.647413	0.373573	0.482283	0.874047	0.392289	0.322717	0.688981	0.323567	0.0743414	0.090429	0.953358	0.234353	0.524213	0.510257	0.262595	0.814048	0.147492	0.246501	0.621573	0.438144	0.610053	0.711719	0.538391	0.832552	0.694757
Galactopinitol A	0.0165255	0.514829	0.788972	0.103996	0.0214086	0.389611	0.745018	0.965675	0.0918172	0.506944	0.0134943	0.51684	0.803078	0.0251394	0.0426703	0.754966	0.919427	0.793592	0.0021436	0.00148409	0.110815	0.259751	0.00472253	0.118301	0.365906	0.856979	0.0211091	0.901493	0.133323	0.0743532	0.892888	0.0203973	0.129773	0.957152	0.992115	0.0694309	0.401593	0.249925	0.00824992	0.157776	0.0781876	0.00934904	0.403646	0.242592	0.430711	0.0446102	0.994119	0.517659	0.0701937
Gallic acid	0.00297733	0.864895	0.31644	0.0857438	0.22988	0.683512	0.887903	0.949401	0.102763	0.824872	0.0282491	0.523119	0.542518	0.00532093	0.0988719	0.887599	0.35546	0.789612	0.0359588	0.0871019	0.0282446	0.270288	0.141474	0.0564817	0.0211521	0.403029	0.123769	0.754325	0.0326897	0.0744701	0.720905	0.00756254	0.582644	0.390498	0.558584	0.0889861	0.103552	0.0557503	0.0104002	0.0150495	0.0960907	0.0261395	0.3779	0.529909	0.855459	0.0258419	0.819819	0.379371	0.0128211
Gallic acid 3-O-(6-galloylglucoside)	0.0106839	0.748487	0.294164	0.108822	0.338044	0.840688	0.899842	0.997929	0.149693	0.873915	0.0534536	0.50489	0.441414	0.0126857	0.137945	0.860494	0.252688	0.756115	0.0784292	0.16133	0.0460864	0.277447	0.233612	0.0654356	0.0105668	0.283275	0.197256	0.705065	0.0344856	0.0961698	0.690545	0.0172444	0.738017	0.31361	0.459237	0.112422	0.0935731	0.0397687	0.0257778	0.0119622	0.118486	0.0504043	0.403287	0.616027	0.664719	0.0517663	0.775127	0.377011	0.0183761
Gamma-Glu-Leu	0.654753	0.149659	0.00623254	0.967986	0.526223	0.397332	0.40536	0.099889	0.424083	0.316804	0.99011	0.422035	0.0715697	0.801524	0.670523	0.0779956	0.74364	0.0443554	0.951358	0.845234	0.138747	0.63164	0.741126	0.746498	0.0880862	0.192624	0.989298	0.580948	0.827323	0.965587	0.86915	0.889153	0.308697	0.0230024	0.953925	0.839995	0.186295	0.896516	0.958772	0.509399	0.786049	0.944701	0.749031	0.577221	0.528075	0.455409	0.749442	0.563067	0.606525
Gamma-Glutamyl-beta-aminopropiononitrile	0.162002	0.208296	0.997187	0.515144	0.132876	0.234754	0.768471	0.932391	0.0991584	0.572059	0.211152	0.578357	0.729388	0.27567	0.310928	0.985232	0.850472	0.632905	0.0986371	0.0688935	0.230253	0.374738	0.057216	0.436488	0.769093	0.509781	0.140297	0.86462	0.464658	0.168404	0.777352	0.232391	0.122766	0.617709	0.383603	0.218998	0.926658	0.799487	0.148248	0.578639	0.178241	0.138048	0.239174	0.39304	0.301537	0.145588	0.810403	0.678057	0.383643
Gamma-Glutamylthreonine	0.604845	0.330695	0.710587	0.389359	0.065232	0.29677	0.610883	0.918883	0.790777	0.888023	0.362293	0.98877	0.0774987	0.488298	0.26352	0.721792	0.351906	0.578668	0.263328	0.129231	0.817102	0.941588	0.183847	0.939393	0.755049	0.0569389	0.331938	0.885484	0.516842	0.778742	0.549972	0.407641	0.00521371	0.21178	0.510099	0.710875	0.889282	0.923729	0.366725	0.904112	0.639464	0.427019	0.968957	0.633082	0.0174597	0.338543	0.628226	0.53749	0.821797
Gamma-Glutamylvaline	0.459236	0.577843	0.707142	0.140099	0.00865532	0.449221	0.199556	0.883343	0.814023	0.614542	0.163492	0.976528	0.0923594	0.289498	0.0848484	0.578832	0.322315	0.698079	0.13193	0.0525094	0.791905	0.852318	0.0816227	0.564834	0.856102	0.196158	0.136001	0.79827	0.450098	0.696725	0.543863	0.270246	0.0317382	0.406641	0.912985	0.526948	0.739694	0.66266	0.258787	0.733408	0.601351	0.267697	0.671536	0.307681	0.0371447	0.403034	0.763227	0.811402	0.496892
Ganoderic acid Mi	0.278967	0.853706	0.849147	0.00736229	0.0107105	0.57033	0.0796163	0.983028	0.828961	0.815476	0.0558212	0.87818	0.269473	0.0928664	0.0174548	0.607738	0.570648	0.91818	0.0728078	0.0405092	0.552889	0.891076	0.108098	0.325502	0.59469	0.584428	0.105303	0.975408	0.175396	0.668613	0.282272	0.100406	0.130258	0.902147	0.406686	0.47428	0.249321	0.270682	0.136256	0.342838	0.594063	0.179475	0.503559	0.377682	0.182966	0.244276	0.564165	0.921848	0.221185
Ganoderic acid Mk	0.00588069	0.770061	0.241127	0.0785974	0.164062	0.360248	0.797514	0.578467	0.052364	0.762101	0.0238639	0.834817	0.569907	0.0145522	0.113279	0.784352	0.760669	0.542071	0.0140357	0.0449923	0.00613757	0.432738	0.0712216	0.0388574	0.0550243	0.489396	0.0371328	0.962043	0.135457	0.117488	0.952845	0.0290403	0.604538	0.302984	0.60382	0.127305	0.0533622	0.127589	0.0293588	0.0225681	0.201113	0.0350299	0.516452	0.34363	0.839307	0.0345703	0.829658	0.265691	0.00822622
Ganoderic acid V	0.0379232	0.472161	0.717005	0.0667719	0.0166256	0.959376	0.337755	0.432392	0.28189	0.176953	0.00592502	0.230356	0.685375	0.0233475	0.00539217	0.245231	0.700329	0.443391	0.0126076	0.0125736	0.401756	0.0922111	0.00813457	0.0520241	0.569631	0.968972	0.0273462	0.604645	0.14755	0.0548003	0.869003	0.0230481	0.204353	0.81973	0.482597	0.0157967	0.492559	0.0632653	0.0123305	0.0991392	0.0367143	0.00310068	0.592939	0.0901132	0.707667	0.262829	0.960456	0.428882	0.0511931
Garciduol B	0.00316087	0.901616	0.370755	0.142092	0.318864	0.836416	0.965031	0.972242	0.0801272	0.696921	0.0445896	0.407273	0.397529	0.0132627	0.140982	0.848032	0.250771	0.851649	0.0583492	0.135284	0.0356866	0.183906	0.169898	0.0377133	0.0258456	0.270195	0.145443	0.874402	0.0618382	0.0432322	0.89022	0.018901	0.745098	0.34089	0.516989	0.0584166	0.13078	0.0410505	0.019598	0.00760902	0.0688622	0.0283224	0.291945	0.480348	0.647923	0.0643807	0.95157	0.261069	0.0106629
Genipin	0.10221	0.870334	0.299387	0.0895687	0.212933	0.500704	0.885174	0.953456	0.430789	0.586589	0.111515	0.82161	0.903225	0.0451743	0.133458	0.872032	0.560833	0.814596	0.122508	0.135351	0.142273	0.680943	0.313183	0.420107	0.0645857	0.997216	0.361943	0.221515	0.00403158	0.385107	0.191037	0.0259998	0.228063	0.786227	0.887757	0.416667	0.233924	0.268943	0.0474372	0.241397	0.30443	0.157985	0.651485	0.916157	0.690959	0.00352844	0.2462	0.853902	0.202649
Geniposidic acid	0.231837	0.365841	0.00778948	0.392564	0.745117	0.194341	0.627136	0.213791	0.25149	0.333158	0.416575	0.606534	0.38303	0.263	0.649326	0.267255	0.754857	0.162534	0.358023	0.465161	0.0215141	0.875867	0.660031	0.507854	0.0138912	0.522427	0.540875	0.340186	0.240482	0.617791	0.653139	0.280688	0.928876	0.170926	0.968307	0.771001	0.0964688	0.588438	0.333282	0.29461	0.744793	0.488726	0.631003	0.735117	0.967772	0.0439669	0.800786	0.766444	0.29277
Genistin	0.356232	0.597781	0.0309284	0.633552	0.756104	0.0346642	0.435375	0.0958456	0.194637	0.351554	0.580514	0.460898	0.505377	0.468205	0.85996	0.116396	0.864283	0.182126	0.419124	0.479039	0.0323254	0.730451	0.623641	0.709983	0.136697	0.85484	0.543308	0.47114	0.506624	0.716495	0.926392	0.479656	0.811078	0.326897	0.532783	0.915887	0.264244	0.988463	0.491096	0.566129	0.884255	0.626816	0.561937	0.772107	0.638994	0.0745233	0.943358	0.815207	0.493384
Geranylgeraniol	0.906221	0.347131	0.0780447	0.514859	0.187645	0.602193	0.110969	0.2626	0.741177	0.135295	0.485149	0.536214	0.121382	0.730866	0.279125	0.13375	0.557518	0.205024	0.537236	0.399329	0.437516	0.536127	0.304698	0.667812	0.266162	0.376061	0.406017	0.280888	0.990422	0.763173	0.967688	0.725634	0.300951	0.209802	0.591182	0.508228	0.676731	0.657359	0.671745	0.961641	0.632422	0.524698	0.59973	0.160896	0.397601	0.682446	0.943152	0.985312	0.816062
Gibberellin A1 glucosyl ester	0.00812375	0.418996	0.989137	0.249787	0.11625	0.741371	0.887852	0.772186	0.0259456	0.18207	0.0315727	0.229653	0.76511	0.0520489	0.105829	0.647147	0.598366	0.63339	0.016958	0.0347254	0.129168	0.0536369	0.0109205	0.0295124	0.412776	0.686021	0.0240744	0.510883	0.281424	0.00325954	0.614508	0.058375	0.430409	0.865784	0.830627	0.00347452	0.48955	0.149279	0.0237861	0.0726006	0.0147517	0.00390753	0.19271	0.0967154	0.925213	0.192224	0.598592	0.155601	0.0354178
Gibberellin A52	0.0641045	0.991507	0.259421	0.114752	0.115586	0.138997	0.951783	0.550632	0.165983	0.795701	0.0784956	0.957758	0.933341	0.0568112	0.150719	0.742686	0.978692	0.644982	0.039895	0.0415413	0.0384026	0.735811	0.117327	0.311532	0.137219	0.869452	0.131154	0.563337	0.0911251	0.312774	0.556493	0.0485885	0.203785	0.725867	0.875682	0.357787	0.207468	0.432654	0.0516951	0.247499	0.333298	0.11385	0.582838	0.719276	0.374361	0.00116884	0.711642	0.836746	0.151005
Gibberellin A63	0.850673	0.390557	0.436671	0.613303	0.903369	0.938363	0.890272	0.947116	0.362039	0.0688761	0.945452	0.646864	0.701273	0.812816	0.875865	0.900162	0.661147	0.67799	0.800734	0.823744	0.934709	0.44694	0.482112	0.527409	0.412126	0.841912	0.46131	0.0131802	0.266253	0.468015	0.0101508	0.723293	0.720707	0.957389	0.846716	0.462426	0.674471	0.898655	0.907567	0.887052	0.67585	0.749959	0.551152	0.109102	0.985304	0.517904	0.0142447	0.128312	0.804476
Gingerglycolipid A	0.00179481	0.868294	0.341619	0.05564	0.165183	0.639047	0.776363	0.931857	0.10612	0.773406	0.0142587	0.560594	0.62752	0.00196999	0.0661728	0.872787	0.445948	0.786229	0.0189785	0.0545555	0.0301713	0.284196	0.0990146	0.0436872	0.0327158	0.460401	0.082097	0.822938	0.0339908	0.0778436	0.712443	0.00409953	0.520682	0.416854	0.522873	0.0817878	0.0892119	0.0503624	0.00623171	0.0128502	0.101129	0.0171076	0.443514	0.450181	0.967914	0.0250918	0.8464	0.375614	0.00752336
Gingerglycolipid C	0.0235921	0.591828	0.195053	0.0317331	0.187088	0.514893	0.676558	0.736619	0.225132	0.915275	0.0322964	0.871064	0.722538	0.00739488	0.0830011	0.967395	0.598331	0.542314	0.0423063	0.082479	0.0385856	0.561052	0.179642	0.108484	0.0164361	0.536649	0.135231	0.617333	0.0263465	0.236434	0.475133	0.0118844	0.521344	0.348004	0.478647	0.233259	0.0372357	0.0878331	0.0265464	0.0366366	0.265659	0.0684776	0.708186	0.642259	0.890396	0.0166863	0.668946	0.577377	0.0272428
Ginkgetin	0.663296	0.874128	0.96476	0.0713006	0.0946043	0.812441	0.0997613	0.729786	0.614367	0.814718	0.267589	0.822072	0.0873823	0.296262	0.101903	0.432208	0.623281	0.89648	0.340252	0.231214	0.978517	0.832006	0.421476	0.812137	0.822512	0.327649	0.481648	0.559419	0.194696	0.902636	0.0542434	0.261218	0.0937234	0.560148	0.535697	0.881155	0.543981	0.505636	0.345822	0.75669	0.876772	0.490319	0.319522	0.856204	0.18473	0.406869	0.173786	0.365966	0.628063
Ginsenoside A1	0.257863	0.0874897	0.392194	0.373949	0.040084	0.748658	0.667553	0.42794	0.411649	0.270714	0.160213	0.297946	0.28936	0.265148	0.127076	0.310865	0.903789	0.195852	0.116499	0.0587326	0.708789	0.22323	0.0411595	0.438684	0.834419	0.335553	0.152867	0.695505	0.413498	0.198046	0.966689	0.208939	0.0337463	0.234053	0.732183	0.154883	0.820442	0.577924	0.137474	0.638086	0.125594	0.110196	0.494326	0.234962	0.289247	0.382444	0.921098	0.870826	0.442503
Glabrin C	0.759473	0.141067	0.112602	0.640758	0.142939	0.995578	0.357054	0.41881	0.876354	0.127579	0.459284	0.515937	0.152965	0.721258	0.32999	0.292951	0.463912	0.188241	0.411052	0.274264	0.686768	0.46419	0.172699	0.671919	0.263592	0.248234	0.295715	0.264065	0.956566	0.576694	0.773528	0.693934	0.180873	0.154769	0.941534	0.418008	0.561512	0.87105	0.580568	0.977405	0.494617	0.430125	0.971161	0.135294	0.244308	0.908111	0.743751	0.89164	0.80997
Glaucarubolone 15-O-beta-D-glucopyranoside	0.00129394	0.826676	0.322944	0.0911334	0.211745	0.607856	0.815736	0.802661	0.0524636	0.636904	0.0209016	0.592273	0.461535	0.00842761	0.105428	0.986345	0.497963	0.691985	0.0211107	0.0688967	0.0153173	0.264726	0.088526	0.0169344	0.0417167	0.334066	0.054436	0.936371	0.105295	0.0582599	0.985224	0.0193299	0.703275	0.293595	0.490204	0.064274	0.0709856	0.0551961	0.0188913	0.00462548	0.112765	0.0196811	0.410711	0.325176	0.886605	0.0585234	0.856189	0.200641	0.00203336
Glucocerebrosides	0.0590262	0.683774	0.380371	0.0137488	0.143897	0.77524	0.486656	0.912058	0.472188	0.895665	0.03434	0.735652	0.963473	0.00768349	0.0395448	0.665998	0.520365	0.800049	0.06834	0.0951613	0.17554	0.54113	0.225317	0.183635	0.0550093	0.716706	0.215727	0.472399	0.0026261	0.310222	0.22633	0.00640861	0.355461	0.604181	0.397101	0.266285	0.0987925	0.0641176	0.0238864	0.0774221	0.257341	0.0813635	0.864211	0.743617	0.85628	0.0363647	0.356303	0.865715	0.0671416
Glucosylsphingosine	0.981841	0.565791	0.571364	0.580396	0.960781	0.721077	0.93039	0.668343	0.453487	0.163319	0.928998	0.987385	0.757145	0.677414	0.754038	0.646408	0.399861	0.93219	0.896474	0.900578	0.953624	0.744687	0.574966	0.663528	0.368194	0.946972	0.510684	0.017409	0.167731	0.708614	0.0155406	0.57437	0.669454	0.962544	0.803897	0.698656	0.741021	0.702856	0.73219	0.965452	0.967252	0.940613	0.775083	0.158187	0.827714	0.475937	0.006893	0.190155	0.930402
Glutaric acid	0.794288	0.410752	0.931169	0.492464	0.99783	0.348386	0.362877	0.479342	0.177164	0.440779	0.944934	0.951527	0.585684	0.787527	0.664216	0.386931	0.581562	0.9984	0.790466	0.803702	0.539205	0.713289	0.552154	0.772351	0.676825	0.964635	0.559261	0.24337	0.353729	0.534138	0.0331585	0.742468	0.877783	0.956841	0.297442	0.67075	0.715009	0.541813	0.931774	0.943852	0.772192	0.84471	0.312953	0.414661	0.778451	0.968766	0.0538709	0.278376	0.929023
Glypallidifloric acid	0.356351	0.104868	0.206681	0.722868	0.247001	0.826006	0.707317	0.392102	0.317646	0.0087969	0.31602	0.16731	0.764176	0.504323	0.34489	0.337747	0.974574	0.183602	0.271947	0.24716	0.86329	0.0807776	0.0940304	0.255795	0.597502	0.866181	0.1682	0.117092	0.966627	0.121668	0.311908	0.51119	0.484916	0.489739	0.966881	0.079698	0.728916	0.516834	0.36377	0.530957	0.134593	0.182188	0.410148	0.0326863	0.800027	0.966297	0.36424	0.27032	0.415246
Goshonoside F1	0.452775	0.484536	0.954195	0.229874	0.0493235	0.310864	0.600497	0.906918	0.774811	0.89743	0.251704	0.99313	0.113893	0.303518	0.167485	0.69015	0.549833	0.68425	0.193355	0.0923009	0.649986	0.927907	0.190054	0.857809	0.899795	0.116836	0.332141	0.582572	0.246117	0.721776	0.301284	0.228133	0.00135171	0.321115	0.628642	0.66592	0.875733	0.860905	0.2236	0.903658	0.554604	0.332654	0.989248	0.796072	0.0462397	0.160317	0.375096	0.464782	0.66695
Goshonoside F5	0.000699429	0.99142	0.338645	0.119172	0.183864	0.484232	0.972325	0.804758	0.0331109	0.705056	0.0246821	0.564535	0.546017	0.0105295	0.114788	0.964602	0.519949	0.782117	0.0161084	0.0496626	0.00929502	0.260126	0.0721348	0.0442738	0.0541461	0.488878	0.0611106	0.946541	0.0880595	0.048655	0.958425	0.015361	0.536507	0.423034	0.727472	0.0679658	0.132699	0.111235	0.0114302	0.0239425	0.0876597	0.017037	0.302755	0.391464	0.979593	0.0235552	0.931136	0.281465	0.0115473
Guaiacol	0.214011	0.282366	0.150268	0.521741	0.983615	0.782	0.934695	0.386856	0.168	0.810822	0.414143	0.968642	0.0453418	0.334533	0.718398	0.442101	0.552241	0.222073	0.427151	0.657657	0.0826747	0.642962	0.61871	0.108294	0.0802638	0.0236054	0.371328	0.683986	0.667173	0.351258	0.539485	0.461639	0.322908	0.00711345	0.342742	0.397927	0.0604224	0.234824	0.483387	0.0610353	0.6077	0.416064	0.642463	0.530899	0.35806	0.504717	0.375012	0.06562	0.105514
Guanine	0.0178448	0.750184	0.417401	0.036432	0.207914	0.95018	0.602304	0.831323	0.287881	0.839563	0.0248045	0.502764	0.711538	0.00320962	0.0528159	0.63301	0.315488	0.869289	0.057595	0.111267	0.118866	0.30028	0.194223	0.070321	0.0328237	0.416415	0.171962	0.68516	0.0107723	0.138496	0.472513	0.00468872	0.560573	0.453524	0.326119	0.118886	0.0935427	0.0167007	0.0138027	0.0156701	0.12946	0.0381952	0.611254	0.569596	0.814844	0.0627685	0.588393	0.521761	0.0189422
Guanosine	0.00499414	0.832478	0.388626	0.0407409	0.169762	0.78658	0.682572	0.937844	0.176182	0.785667	0.0143583	0.514706	0.679943	0.00117208	0.0509913	0.736984	0.378548	0.845882	0.0286773	0.0693347	0.0636157	0.275659	0.127357	0.0499382	0.0329079	0.446784	0.110894	0.763711	0.0178875	0.0946802	0.593218	0.00240922	0.518738	0.446921	0.424133	0.0878208	0.0917727	0.027998	0.00621138	0.011902	0.102304	0.0203036	0.511862	0.488999	0.904504	0.0372123	0.718387	0.438616	0.00971487
Gymnodimine	0.0151363	0.901813	0.604952	0.0737262	0.106233	0.638046	0.452224	0.816864	0.0845726	0.289719	0.0119271	0.661519	0.66955	0.0265423	0.0665353	0.924729	0.882575	0.771043	0.0103163	0.0358269	0.085207	0.271179	0.0226954	0.00167806	0.2451	0.44476	0.00309777	0.426904	0.302535	0.0812401	0.756315	0.0603903	0.700077	0.387429	0.3327	0.04856	0.0963573	0.0628942	0.0500048	0.0107383	0.168378	0.0182347	0.668306	0.0624408	0.880228	0.226643	0.514836	0.100845	0.00148547
HC Toxin	0.341046	0.400611	0.0143469	0.617446	0.835032	0.0599253	0.543999	0.0461849	0.159468	0.485455	0.566517	0.401356	0.311235	0.472528	0.890292	0.0692929	0.837102	0.0835353	0.421963	0.526707	0.0200524	0.73829	0.624588	0.53025	0.113821	0.565938	0.461326	0.730602	0.645535	0.697008	0.852798	0.536547	0.881004	0.132404	0.795241	0.86695	0.143205	0.88242	0.553134	0.417691	0.948265	0.628867	0.656914	0.969936	0.808155	0.15139	0.65691	0.528789	0.377
Hebevinoside VII	0.974698	0.226642	0.0685484	0.731815	0.238915	0.80663	0.253912	0.391432	0.891092	0.112552	0.606925	0.593241	0.151302	0.899183	0.430767	0.269119	0.412491	0.21033	0.588742	0.435385	0.475396	0.568927	0.29582	0.755365	0.165121	0.295939	0.40787	0.187736	0.766666	0.760274	0.745054	0.893952	0.320281	0.175926	0.88437	0.55065	0.523761	0.912963	0.792377	0.881128	0.67815	0.601998	0.746273	0.140207	0.316509	0.632069	0.690497	0.905785	0.937217
HEDERAGENIN	0.240923	0.177216	0.27024	0.304908	0.131173	0.465622	0.49541	0.0604502	0.668414	0.205716	0.14937	0.0486725	0.456279	0.18795	0.0809921	0.0241016	0.429365	0.0709526	0.21008	0.176995	0.952663	0.0558876	0.157666	0.326697	0.959657	0.779423	0.318673	0.838904	0.207555	0.135395	0.706664	0.137764	0.162859	0.323136	0.70598	0.0750219	0.875967	0.187576	0.105379	0.403421	0.0419907	0.0898709	0.509975	0.319224	0.913711	0.546508	0.588912	0.839768	0.347901
Hemin	0.293732	0.175296	0.429918	0.117553	0.543887	0.79302	0.209936	0.827311	0.695609	0.701979	0.212594	0.953293	0.521357	0.187285	0.259169	0.915882	0.724644	0.39703	0.333929	0.473656	0.408548	0.738129	0.517722	0.0923917	0.192624	0.149575	0.293693	0.700878	0.406526	0.577236	0.797627	0.290583	0.646377	0.118531	0.0104998	0.431949	0.0246875	0.0479729	0.377978	0.0486431	0.704994	0.345769	0.612869	0.392829	0.616417	0.647759	0.861067	0.297895	0.0824704
Herbacetin 7-beta-L-arabinopyranoside	0.409802	0.588505	0.290996	0.563429	0.549996	0.13922	0.391983	0.150745	0.69502	0.025345	0.34989	0.0876984	0.841939	0.429614	0.326086	0.110567	0.369008	0.283106	0.489149	0.569609	0.914321	0.0547619	0.387415	0.149018	0.970861	0.403238	0.397332	0.215303	0.735558	0.183479	0.608446	0.477055	0.92448	0.972249	0.190189	0.0911921	0.906176	0.10469	0.426438	0.241585	0.175493	0.253228	0.705407	0.111313	0.40247	0.756915	0.643822	0.215776	0.288329
Heterobetulin	0.332338	0.18609	0.174402	0.326057	0.0722464	0.655087	0.284073	0.188854	0.645139	0.0540087	0.158171	0.176024	0.353452	0.290249	0.0928181	0.090387	0.94852	0.130026	0.182795	0.133316	0.964044	0.123539	0.0721939	0.269741	0.690609	0.65231	0.157175	0.340294	0.540098	0.204164	0.926185	0.272817	0.20465	0.330393	0.644858	0.0975774	0.88523	0.296467	0.207537	0.473641	0.135679	0.119916	0.767225	0.0733124	0.609941	0.804308	0.921901	0.618994	0.35905
Hexyl glucoside	0.677434	0.0931297	0.042363	0.686552	0.336645	0.254682	0.502362	0.0120262	0.928194	0.152953	0.48913	0.0595259	0.308173	0.602178	0.307388	0.00515183	0.586709	0.00777203	0.585192	0.492582	0.509167	0.128339	0.401937	0.672159	0.494907	0.582418	0.642326	0.651618	0.602539	0.370752	0.873612	0.515613	0.271039	0.12141	0.823816	0.254951	0.42254	0.476746	0.442652	0.844818	0.192978	0.368398	0.691677	0.390263	0.938832	0.901888	0.685986	0.976136	0.789002
Hoduloside IV	0.0772112	0.321176	0.551862	0.351702	0.153297	0.845795	0.624697	0.478318	0.134242	0.0229976	0.0802135	0.135439	0.905032	0.151424	0.133928	0.370238	0.651734	0.384913	0.0767581	0.100248	0.433526	0.0242069	0.0273686	0.0370183	0.798313	0.69203	0.0465167	0.211587	0.524174	0.0158546	0.4557	0.173408	0.554681	0.939743	0.610679	0.00342536	0.72206	0.145738	0.104032	0.130494	0.030562	0.0259807	0.332027	0.0184151	0.964425	0.572603	0.450294	0.116636	0.0882838
Hoduloside VI	0.352445	0.433361	0.372357	0.809345	0.654775	0.596832	0.737166	0.895338	0.353136	0.784814	0.657149	0.591012	0.0176369	0.498799	0.923698	0.837087	0.135826	0.55883	0.761531	0.957391	0.302303	0.418101	0.982954	0.224599	0.127422	0.000479997	0.778874	0.866473	0.651323	0.338059	0.608583	0.594252	0.197143	0.0574142	0.329386	0.40184	0.270666	0.207757	0.61878	0.120955	0.495668	0.561482	0.459765	0.799589	0.0486478	0.762434	0.611694	0.131721	0.246052
Hovenidulcioside A1	0.2971	0.404771	0.218019	0.603979	0.812886	0.394916	0.997275	0.166771	0.116918	0.661024	0.45089	0.68123	0.151	0.474342	0.779349	0.234767	0.853739	0.175443	0.371886	0.532248	0.0897445	0.837471	0.437044	0.142978	0.298449	0.181776	0.21788	0.357666	0.965886	0.448712	0.285145	0.637394	0.439125	0.0434844	0.560652	0.484653	0.111107	0.502946	0.613972	0.169847	0.792382	0.474433	0.770739	0.304605	0.809705	0.600561	0.115271	0.0444438	0.167067
Hovenine A	0.0454346	0.89107	0.139292	0.423921	0.566656	0.331474	0.488745	0.503106	0.0258188	0.897758	0.221818	0.769458	0.269827	0.134319	0.477623	0.530395	0.465566	0.539228	0.161669	0.261853	0.00154248	0.467441	0.315493	0.212625	0.0310039	0.406757	0.281996	0.691729	0.215402	0.14248	0.899364	0.141987	0.829105	0.284229	0.882084	0.255487	0.209683	0.374619	0.128153	0.128229	0.233607	0.169051	0.175963	0.801836	0.835149	0.0337175	0.874538	0.352771	0.118685
Hovenoside I	0.00479701	0.688721	0.261215	0.0499009	0.179079	0.544341	0.692116	0.725162	0.0971942	0.757913	0.0170419	0.743283	0.55313	0.00563116	0.0834915	0.946265	0.600483	0.583398	0.019383	0.0602873	0.0184035	0.383274	0.0981493	0.0270235	0.0325221	0.389318	0.0550158	0.976063	0.0830662	0.114812	0.823645	0.0157619	0.655716	0.276591	0.431073	0.111279	0.036644	0.0572531	0.0212385	0.00714498	0.178367	0.0297323	0.570761	0.371074	0.996103	0.0454813	0.963113	0.281292	0.0029943
Hyacinthin	0.552485	0.178682	0.111568	0.908443	0.463791	0.927538	0.5918	0.486386	0.490013	0.684206	0.900483	0.918875	0.0146944	0.679527	0.815464	0.42909	0.285953	0.217095	0.972466	0.758744	0.264245	0.898504	0.72393	0.47618	0.0773143	0.0121701	0.976128	0.790366	0.723805	0.692615	0.804313	0.780886	0.147388	0.0126493	0.479356	0.81767	0.198011	0.450799	0.853399	0.267711	0.899654	0.881457	0.663849	0.787467	0.117877	0.688244	0.751495	0.327671	0.428189
Hydroxybutyrylglycine	0.659437	0.735767	0.74852	0.0700344	0.180855	0.602056	0.0157275	0.439748	0.523567	0.801791	0.257631	0.88729	0.240706	0.289192	0.0894378	0.19982	0.941453	0.780791	0.418439	0.358104	0.789056	0.881823	0.496129	0.555206	0.835227	0.768045	0.49629	0.892626	0.253051	0.96718	0.138666	0.291775	0.362687	0.765209	0.132645	0.682669	0.47861	0.216629	0.388537	0.513106	0.772745	0.455004	0.268912	0.613227	0.601949	0.739752	0.299	0.681067	0.481223
Hydroxyhydroquinone	0.00279113	0.984104	0.544009	0.0275118	0.098258	0.827329	0.578316	0.815265	0.17983	0.630713	0.00380381	0.43332	0.824832	6.23939e-05	0.0212786	0.600008	0.428709	0.995615	0.012373	0.0350838	0.095182	0.21225	0.07032	0.0363897	0.0793652	0.548003	0.0689739	0.881688	0.0195046	0.0692386	0.616983	0.000344915	0.408269	0.585342	0.416804	0.05226	0.131818	0.0211982	0.00124642	0.0133263	0.0680315	0.00627091	0.521087	0.367824	0.995452	0.0488478	0.742039	0.431131	0.00709066
Hydroxyisonobilin	0.00943705	0.468786	0.96241	0.0802613	0.0208895	0.767204	0.566951	0.628981	0.13288	0.281818	0.00349957	0.277465	0.835375	0.0117437	0.0140364	0.43606	0.681013	0.572578	0.00249525	0.0039023	0.203954	0.103779	0.00327301	0.0503742	0.40555	0.950866	0.0183841	0.738489	0.112445	0.0283941	0.92022	0.0100111	0.186839	0.931014	0.695043	0.0134397	0.429963	0.0971762	0.00234673	0.083659	0.0233672	0.000296565	0.406002	0.140612	0.671103	0.119224	0.993638	0.399672	0.0354162
Hydroxyphenyllactic acid	0.00105611	0.72625	0.642116	0.210252	0.26026	0.907632	0.965734	0.767912	0.0413048	0.439104	0.0394271	0.216881	0.475111	0.0206063	0.130919	0.677384	0.241898	0.827882	0.0430478	0.100239	0.0649805	0.0638842	0.0947418	0.0300349	0.111782	0.367888	0.107096	0.922211	0.102651	0.00478883	0.897762	0.0227403	0.624095	0.560748	0.666473	0.0114132	0.298764	0.0569971	0.0120945	0.0185314	0.0130112	0.00876798	0.15702	0.328061	0.683669	0.0995877	0.911299	0.202919	0.016394
Hydroxystrobilurin D	0.439721	0.238546	0.608071	0.370213	0.169638	0.975747	0.813788	0.264505	0.902578	0.974598	0.322503	0.34972	0.196435	0.305749	0.194089	0.201529	0.681707	0.212922	0.339728	0.234952	0.904589	0.45708	0.355935	0.900571	0.86379	0.26603	0.630925	0.38275	0.111676	0.487704	0.221857	0.188105	0.0105801	0.170205	0.680464	0.462134	0.776989	0.62736	0.179241	0.863456	0.243676	0.297434	0.623019	0.987203	0.434399	0.239396	0.136784	0.409179	0.736347
Hydroxytyrosol 1-O-glucoside	0.00694607	0.797926	0.802567	0.217656	0.259644	0.958147	0.785708	0.78103	0.048743	0.194135	0.0392515	0.234933	0.429791	0.0410637	0.132157	0.656474	0.363837	0.855086	0.0475455	0.114284	0.118375	0.0504656	0.0685377	0.00195183	0.224278	0.259547	0.0525608	0.490618	0.263628	0.00554195	0.618817	0.0644672	0.838182	0.466648	0.423032	0.00345219	0.266907	0.0334596	0.0417066	0.00639224	0.0298896	0.0110757	0.272741	0.112823	0.632268	0.281542	0.564192	0.0587436	0.00561087
Hygromycin B	0.00147433	0.948526	0.56809	0.0316437	0.0976307	0.821297	0.518303	0.894809	0.131108	0.468932	0.00205487	0.45511	0.729322	0.000555386	0.0243076	0.662941	0.508315	0.943355	0.0074644	0.0311638	0.0833431	0.18984	0.0449966	0.00851358	0.105236	0.451087	0.0309469	0.857642	0.0654069	0.0519972	0.829635	0.00393108	0.524186	0.48554	0.337777	0.0321823	0.103464	0.0146483	0.00445416	0.0033122	0.073283	0.00366092	0.545052	0.220269	0.975967	0.0927749	0.999923	0.262627	0.000542119
Icariside B8	0.485741	0.647035	0.820571	0.190384	0.0195483	0.292261	0.251847	0.862562	0.705521	0.616009	0.201196	0.802517	0.15073	0.354437	0.143804	0.826161	0.198063	0.87988	0.139917	0.061344	0.69627	0.963511	0.0790923	0.558097	0.833754	0.217971	0.11048	0.664702	0.612454	0.738609	0.734443	0.354837	0.073109	0.523599	0.988706	0.585134	0.688376	0.784558	0.331151	0.759007	0.710493	0.316241	0.664554	0.263232	0.0210007	0.431248	0.996363	0.938862	0.505493
Ichangic acid 17-beta-D-glucopyranoside	0.0038249	0.977476	0.442533	0.035851	0.0485366	0.395869	0.636053	0.810907	0.0905326	0.661091	0.00375992	0.702612	0.914166	0.00337827	0.0343508	0.937313	0.829041	0.812449	0.000872028	0.00594787	0.0366375	0.35897	0.0208132	0.0494463	0.131161	0.773383	0.0167807	0.979274	0.0800376	0.100007	0.790817	0.00654075	0.314538	0.593988	0.651591	0.0892493	0.12057	0.11813	0.00545849	0.0431272	0.13356	0.00985313	0.552304	0.283444	0.615379	0.0240357	0.990382	0.403549	0.012665
ID11614	0.172994	0.950998	0.519265	0.0414262	0.0943512	0.550789	0.549978	0.894649	0.66754	0.672495	0.0920743	0.877311	0.5035	0.0537842	0.0629071	0.655897	0.807302	0.971783	0.112026	0.0906241	0.319014	0.76954	0.255181	0.490405	0.207756	0.690923	0.322735	0.280388	0.00738563	0.51879	0.0977581	0.0305074	0.0930506	0.925874	0.796166	0.477071	0.306738	0.29149	0.0570931	0.343544	0.379266	0.170798	0.951564	0.97333	0.425485	0.0249224	0.170321	0.654877	0.265937
ID14326	0.348679	0.869028	0.889872	0.347367	0.315719	0.946692	0.236968	0.845375	0.386162	0.0858913	0.233318	0.869583	0.79887	0.38961	0.313922	0.915011	0.658886	0.83708	0.235013	0.287601	0.55867	0.480679	0.155335	0.0638312	0.919501	0.508594	0.064777	0.0366145	0.938498	0.370931	0.354065	0.535971	0.868822	0.504049	0.212326	0.234275	0.333033	0.268125	0.49047	0.189301	0.568568	0.271608	0.846677	0.00561741	0.896195	0.980754	0.146939	0.0664706	0.148319
Idoxanthin	0.330592	0.63533	0.522627	0.770755	0.707583	0.397524	0.698746	0.725122	0.462368	0.852721	0.623384	0.343103	0.0780108	0.427802	0.811558	0.80877	0.0225504	0.880807	0.771123	0.974169	0.40739	0.287011	0.981567	0.300391	0.119978	0.0188384	0.915649	0.829201	0.406218	0.284329	0.904212	0.46319	0.378938	0.208404	0.390119	0.347927	0.417942	0.159686	0.493119	0.14913	0.334157	0.497887	0.353827	0.989649	0.0312879	0.661251	0.986108	0.306835	0.293767
Ilicifolinoside A	0.0205954	0.554246	0.138253	0.0982485	0.262767	0.3449	0.820866	0.441124	0.0761785	0.904633	0.0547596	0.999496	0.451633	0.0326386	0.180343	0.629201	0.775118	0.363722	0.0424576	0.0994148	0.00413822	0.571861	0.144974	0.0549984	0.0293924	0.381222	0.0726284	0.986592	0.171313	0.192707	0.941563	0.0598466	0.785287	0.175559	0.538493	0.210432	0.0219431	0.147359	0.0695944	0.0247188	0.315564	0.0831729	0.611455	0.434875	0.928214	0.0500468	0.808793	0.264001	0.0145364
Inosinic acid	0.111157	0.674526	0.611969	0.162589	0.0362693	0.108162	0.768851	0.608425	0.160529	0.78999	0.0790156	0.985267	0.645181	0.119409	0.133522	0.83476	0.588241	0.883538	0.0248286	0.0119416	0.126328	0.675284	0.0279911	0.302499	0.495661	0.571721	0.0454992	0.954999	0.296204	0.303729	0.871627	0.114767	0.116419	0.957233	0.77603	0.303889	0.403124	0.584501	0.0897417	0.37564	0.342102	0.105421	0.659445	0.359903	0.152482	0.0578542	0.938729	0.725712	0.20462
Isobutyryl carnitine	0.984539	0.335579	0.193368	0.762898	0.70898	0.844449	0.702447	0.766352	0.659989	0.0298426	0.892606	0.612705	0.877607	0.813036	0.931855	0.744361	0.531475	0.46675	0.80449	0.766014	0.728046	0.472383	0.445946	0.586864	0.217803	0.899786	0.45527	0.00510565	0.290502	0.596421	0.0841451	0.735364	0.937065	0.658704	0.954041	0.497667	0.572541	0.960534	0.898486	0.990372	0.729653	0.758764	0.863756	0.0679074	0.824554	0.379786	0.077948	0.268041	0.884868
Isocolumbin	0.0574179	0.505892	0.862151	0.0553819	0.000957844	0.625289	0.339083	0.729708	0.263164	0.294125	0.00754232	0.493461	0.518123	0.036143	0.00813301	0.468052	0.906332	0.624683	0.00401702	0.000569819	0.328459	0.258626	0.000783296	0.103189	0.629392	0.743569	0.00977886	0.639391	0.195383	0.129946	0.837813	0.0360434	0.105951	0.775679	0.683488	0.0700311	0.45602	0.186355	0.0219925	0.182495	0.115648	0.0125336	0.722757	0.103542	0.349843	0.183565	0.997045	0.549034	0.0833692
Isoglobotriaose	0.00122201	0.777142	0.583017	0.149841	0.122458	0.513714	0.854772	0.873901	0.0148168	0.373137	0.0170925	0.478196	0.621093	0.0223257	0.0991959	0.951266	0.686231	0.950262	0.00620767	0.025804	0.0309447	0.169427	0.017105	0.0157291	0.195275	0.551793	0.0128302	0.645892	0.215543	0.0207622	0.734314	0.0351715	0.526233	0.536185	0.716583	0.0240133	0.21345	0.123904	0.0179254	0.0283273	0.0619439	0.00621148	0.297506	0.150592	0.885507	0.093044	0.618376	0.147095	0.00833891
Isonuatigenin 3-[rhamnosyl-(1->2)-glucoside]	0.85899	0.0850738	0.0322586	0.938498	0.328062	0.779159	0.481438	0.248697	0.727992	0.276325	0.807353	0.499471	0.0625033	0.94279	0.56646	0.196019	0.530008	0.0789189	0.776961	0.566655	0.337512	0.612353	0.460036	0.876681	0.112309	0.111958	0.696447	0.489888	0.846051	0.871065	0.974126	0.973432	0.171711	0.0246413	0.731053	0.71169	0.244294	0.832721	0.866466	0.574777	0.682278	0.755179	0.900852	0.416092	0.282584	0.68727	0.94423	0.686114	0.748828
Isorhamnetin 3-glucoside	0.0425502	0.56163	0.80331	0.314624	0.338057	0.509353	0.766527	0.333756	0.179344	0.132169	0.0885331	0.0533665	0.566516	0.085096	0.149672	0.277959	0.166535	0.448614	0.135522	0.218547	0.364931	0.00545009	0.14844	0.0281808	0.380895	0.307461	0.17329	0.559934	0.245129	0.00628625	0.737685	0.0948242	0.791976	0.77126	0.400974	0.00191058	0.546016	0.0252795	0.0660064	0.0384054	0.00809705	0.0269148	0.239824	0.17287	0.444867	0.457964	0.801539	0.146173	0.050093
Isorhamnetin 3-O-a-L-arabinopyranoside 7-O-a-L-rhamnopyranoside	0.35781	0.546709	0.0361666	0.730689	0.85019	0.0433906	0.436891	0.0507028	0.122135	0.542624	0.614892	0.449775	0.321564	0.535791	0.958352	0.062767	0.806093	0.130599	0.438179	0.532243	0.0233652	0.787928	0.600843	0.573203	0.172993	0.643706	0.46641	0.790464	0.73247	0.655686	0.726465	0.591662	0.921093	0.194191	0.631902	0.846778	0.231428	0.993826	0.581528	0.490848	0.90928	0.639474	0.544111	0.996699	0.76828	0.167233	0.575709	0.512156	0.432256
Isoscoparin 2''-(6-(E)-p-coumaroylglucoside)	0.0257777	0.784144	0.913991	0.0156519	0.00468429	0.685636	0.274533	0.81563	0.244399	0.34085	0.000299949	0.545162	0.715487	0.00796829	0.00191233	0.522531	0.962821	0.835711	0.000793885	0.00101978	0.231387	0.268072	0.00323267	0.0401461	0.400491	0.966256	0.00483831	0.675394	0.129246	0.117798	0.774542	0.0130302	0.214696	0.916646	0.43809	0.0569421	0.236884	0.0762066	0.0100748	0.0693667	0.120727	0.00527399	0.794682	0.106395	0.509921	0.149565	0.994767	0.437155	0.0232838
Isoscutellarein	0.490864	0.570824	0.0587782	0.868633	0.559442	0.439379	0.122997	0.294229	0.229565	0.401817	0.968973	0.863787	0.0706055	0.734908	0.681432	0.193341	0.428139	0.290901	0.871243	0.938219	0.100551	0.974415	0.859486	0.775371	0.0937781	0.280896	0.962625	0.448644	0.666432	0.619358	0.787339	0.748365	0.530222	0.163129	0.626506	0.892718	0.446111	0.933372	0.753005	0.545814	0.792857	0.86315	0.256153	0.519998	0.456372	0.299827	0.860873	0.589622	0.630289
Isosyringinoside	0.0129094	0.738035	0.287775	0.0172323	0.0870288	0.430061	0.575996	0.741622	0.177634	0.903189	0.00976569	0.854942	0.871431	0.00278037	0.041689	0.992867	0.772463	0.626114	0.0102777	0.0261046	0.0391333	0.510118	0.0775135	0.0752927	0.0573018	0.679512	0.054203	0.801247	0.0420904	0.191701	0.565475	0.00634028	0.391627	0.453953	0.5141	0.172872	0.0515569	0.0950338	0.0128225	0.0375412	0.225065	0.0334858	0.719823	0.448295	0.691311	0.0171016	0.792966	0.520742	0.0164394
Isovitexin 2''-O-glucoside	0.0187286	0.679785	0.440688	0.0344329	0.113394	0.60593	0.391291	0.731896	0.1385	0.464468	0.01037	0.809809	0.678965	0.0155004	0.0557658	0.984426	0.878925	0.606449	0.0132093	0.0427546	0.0713939	0.394001	0.0482231	0.00563406	0.149758	0.420267	0.0106537	0.603699	0.216368	0.143554	0.981725	0.0439433	0.71077	0.299978	0.257858	0.0965144	0.0358614	0.0478544	0.0482675	0.00682714	0.240013	0.0302502	0.81726	0.134216	0.869908	0.171677	0.683549	0.170831	0.00092302
Isowertin 2''-rhamnoside	0.0613772	0.358105	0.178437	0.12577	0.523562	0.906571	0.741875	0.770344	0.260994	0.95603	0.119828	0.784961	0.293604	0.0526433	0.23741	0.933191	0.341403	0.435892	0.175372	0.315382	0.072771	0.487857	0.40279	0.0679928	0.00656323	0.123132	0.266142	0.825225	0.11923	0.243699	0.744416	0.0858675	0.872439	0.102079	0.225698	0.242592	0.0209473	0.039661	0.12396	0.0090562	0.328566	0.155099	0.699539	0.635392	0.526384	0.16454	0.931748	0.300054	0.0256018
Kaempferol	0.00688528	0.661402	0.286173	0.032436	0.146088	0.550047	0.583655	0.728953	0.122231	0.725644	0.0116337	0.781566	0.62109	0.00442661	0.0633447	0.976431	0.672453	0.57734	0.0149954	0.0491114	0.0284255	0.408758	0.084306	0.0230046	0.0456749	0.419353	0.041645	0.973184	0.0880993	0.133597	0.796805	0.0151264	0.63185	0.288943	0.373268	0.11623	0.0293355	0.050132	0.0218647	0.00686019	0.199611	0.0285363	0.664402	0.327284	0.934	0.0565971	0.959479	0.288857	0.00211269
Kaempferol 2G-coumaroylrutinoside	0.401503	0.235395	0.165715	0.273437	0.0805669	0.513176	0.219717	0.10153	0.888506	0.138311	0.178294	0.172168	0.244439	0.283646	0.0742912	0.0297554	0.83811	0.101726	0.240034	0.174279	0.817431	0.167592	0.140295	0.373168	0.729347	0.585825	0.264654	0.570095	0.396888	0.298163	0.744298	0.247048	0.154083	0.25959	0.570837	0.157528	0.86681	0.266818	0.210074	0.531213	0.167307	0.158701	0.903283	0.186404	0.632963	0.787209	0.73452	0.882968	0.432657
Kaempferol 3-(2',6'-di-(E)-p-coumarylglucoside)	0.174694	0.313308	0.0769454	0.520514	0.989253	0.701769	0.719364	0.398451	0.148771	0.929781	0.416172	0.990836	0.0433905	0.285023	0.726554	0.425041	0.401193	0.230599	0.423418	0.651149	0.0413865	0.651789	0.677876	0.168502	0.0201796	0.0414501	0.464765	0.958068	0.46566	0.332812	0.740852	0.370386	0.434055	0.015185	0.507562	0.425959	0.0682837	0.25916	0.399843	0.0732716	0.540292	0.403111	0.491001	0.789552	0.351322	0.308362	0.61742	0.161757	0.124129
Kaempferol 3-alpha-L-arabinopyranoside	0.00483032	0.848837	0.22301	0.117006	0.239536	0.447119	0.98689	0.714713	0.0594495	0.916939	0.042509	0.68363	0.515706	0.0145834	0.146445	0.868814	0.501729	0.646539	0.0339325	0.0804002	0.00615021	0.370126	0.1328	0.0788419	0.0218497	0.468811	0.109466	0.759175	0.065233	0.0972413	0.814154	0.0192696	0.576158	0.352939	0.727308	0.130851	0.0959514	0.129953	0.0207207	0.0326	0.143793	0.0414878	0.357451	0.553038	0.999211	0.0123213	0.935589	0.373202	0.0217654
Kaempferol 4'-rhamnoside	0.0110086	0.535825	0.923181	0.184775	0.181554	0.740879	0.736294	0.403299	0.138936	0.212588	0.0299523	0.0873685	0.730073	0.0266758	0.0670377	0.308795	0.234116	0.486842	0.0509367	0.0939159	0.252297	0.014926	0.0706522	0.0261715	0.29688	0.470601	0.102173	0.726537	0.121771	0.00360073	0.934878	0.026778	0.523174	0.846485	0.495502	0.00083313	0.462836	0.024573	0.0136221	0.0310853	0.00245857	0.00402494	0.243035	0.194656	0.688378	0.243948	0.967951	0.234133	0.0277552
Kanokoside C	0.0066228	0.84485	0.744888	0.0174142	0.0167882	0.655671	0.39913	0.877089	0.164998	0.415938	9.45839e-06	0.515511	0.905004	0.00139722	0.00484095	0.603941	0.798672	0.920844	0.000148852	0.00196502	0.134223	0.236257	0.00672774	0.0265522	0.250467	0.813218	0.00748979	0.790087	0.0835271	0.0777647	0.778087	0.00372041	0.26735	0.770739	0.464782	0.042111	0.180239	0.0552135	0.00249787	0.0355235	0.0873005	0.00160992	0.649022	0.154712	0.638853	0.0866822	0.973773	0.386267	0.00894643
Kanzonol O	0.0134667	0.840467	0.47484	0.0118325	0.0369864	0.471846	0.387501	0.791277	0.162983	0.581004	0.00172811	0.814354	0.966617	0.00417678	0.0193112	0.902362	0.96158	0.721986	0.0014386	0.00752012	0.0742137	0.430423	0.0213479	0.0286967	0.167218	0.715331	0.00745267	0.814855	0.116479	0.157017	0.777736	0.0133719	0.392859	0.51489	0.409055	0.109734	0.0666846	0.0780338	0.0161029	0.0290589	0.209147	0.0163552	0.811399	0.19441	0.600014	0.0742548	0.93831	0.359887	0.00638851
Kenusanone D	0.00604481	0.954175	0.49073	0.0173392	0.0354329	0.470506	0.481541	0.85543	0.130738	0.594229	0.00105866	0.71592	0.963137	0.00186868	0.0184609	0.861532	0.86672	0.810378	0.000484719	0.00478286	0.0609417	0.364764	0.0175522	0.0335632	0.151602	0.746255	0.0101817	0.894617	0.0850359	0.116038	0.763871	0.00609241	0.335523	0.578586	0.502773	0.0859642	0.095905	0.081547	0.00649161	0.0312585	0.150865	0.00871483	0.677355	0.226129	0.617593	0.0464867	0.999722	0.384624	0.00720515
Kudzusaponin SA1	0.0701624	0.862487	0.558346	0.419819	0.518791	0.798201	0.905985	0.698316	0.0356718	0.245006	0.171192	0.595421	0.193475	0.192403	0.398909	0.801136	0.653767	0.67779	0.152158	0.280129	0.0902886	0.229849	0.17316	0.0108844	0.273599	0.135871	0.0831237	0.271855	0.671532	0.0758511	0.286346	0.286477	0.694848	0.179325	0.435398	0.0795459	0.188836	0.155497	0.238362	0.0286702	0.227238	0.122723	0.403039	0.104669	0.596565	0.489138	0.185783	0.00363452	0.030074
Kudzusaponin SA2	0.116199	0.540157	0.657129	0.474047	0.362434	0.668034	0.676944	0.561756	0.141347	0.0168902	0.157754	0.159235	0.553674	0.230575	0.263863	0.480623	0.526406	0.550904	0.172074	0.251437	0.440405	0.0300359	0.108171	0.0212806	0.720782	0.346077	0.0968198	0.130941	0.694032	0.0264857	0.293205	0.289601	0.990841	0.72869	0.421951	0.0105434	0.619264	0.116319	0.209708	0.0885641	0.0705901	0.0739405	0.355437	0.0206874	0.606913	0.780908	0.280402	0.0271099	0.0827642
Kuwanon Q	0.0487816	0.772542	0.463297	0.655775	0.643975	0.600849	0.470801	0.734436	0.000944466	0.502979	0.259295	0.430984	0.159769	0.222444	0.563413	0.711097	0.404795	0.85868	0.189888	0.315096	0.0292399	0.174771	0.236141	0.101625	0.187806	0.263143	0.210059	0.69559	0.505257	0.0320238	0.349175	0.254549	0.932479	0.344206	0.943316	0.0903094	0.411454	0.339673	0.185682	0.10646	0.11469	0.132099	0.0648228	0.391623	0.589482	0.230165	0.385324	0.0720715	0.103397
L-2-Amino-5-(methylthio)pentanoic acid	0.161547	0.416687	0.543488	0.184672	0.16764	0.431604	0.492901	0.0911088	0.672938	0.392615	0.104268	0.0711982	0.637637	0.0925663	0.0543771	0.0406263	0.244254	0.193885	0.188282	0.188186	0.771337	0.076318	0.219473	0.264134	0.578194	0.956374	0.357277	0.86914	0.0644834	0.135309	0.470451	0.0595683	0.236257	0.576438	0.513588	0.0809085	0.817695	0.0754574	0.0565075	0.242745	0.0407166	0.071245	0.539534	0.482116	0.881728	0.375108	0.391523	0.865078	0.23399
L-Agaridoxin	0.283046	0.207905	0.0121738	0.505461	0.926259	0.546258	0.640469	0.316167	0.317049	0.442408	0.533942	0.754227	0.128193	0.334216	0.801104	0.339358	0.445962	0.145323	0.544057	0.744853	0.0571231	0.993014	0.903373	0.414233	0.00367533	0.154198	0.704396	0.461785	0.325514	0.597159	0.808511	0.385716	0.591948	0.0389357	0.678242	0.735187	0.0708538	0.412277	0.459662	0.193576	0.758044	0.58159	0.637492	0.745708	0.5039	0.187221	0.934274	0.528719	0.263757
L-Arginine	0.0421999	0.51062	0.365829	0.0460095	0.313976	0.932742	0.499517	0.92625	0.349658	0.800178	0.0486058	0.609288	0.550894	0.0154385	0.0909653	0.714882	0.333349	0.69101	0.105367	0.195723	0.146661	0.367854	0.278106	0.0492108	0.0301768	0.237101	0.197605	0.839287	0.0501289	0.198857	0.566443	0.0294309	0.84948	0.265791	0.159339	0.159352	0.0428258	0.00727376	0.0550006	0.00590952	0.222643	0.0790655	0.777666	0.520084	0.648529	0.156885	0.742897	0.393924	0.0149241
L-Asparagine	0.11293	0.706559	0.104602	0.157715	0.262713	0.129711	0.931377	0.398244	0.225439	0.52464	0.159354	0.76812	0.879133	0.0976535	0.268414	0.550891	0.953216	0.414413	0.111482	0.131232	0.0284959	0.943315	0.276041	0.407511	0.0614557	0.97035	0.258366	0.386011	0.0975703	0.457767	0.472342	0.0911737	0.363652	0.512768	0.906765	0.537671	0.139317	0.487596	0.113108	0.272606	0.497732	0.225388	0.657227	0.982938	0.504396	0.00151103	0.632705	0.913321	0.200715
L-Galacto-2-heptulose	0.335766	0.6959	0.0408528	0.734735	0.883944	0.098298	0.283069	0.189078	0.180133	0.330348	0.63239	0.653967	0.403218	0.474147	0.925289	0.177497	0.844764	0.277391	0.483771	0.566359	0.0351716	0.880505	0.718087	0.744825	0.0996797	0.756414	0.672105	0.354639	0.432332	0.620691	0.908989	0.462424	0.852662	0.353365	0.469463	0.855042	0.34644	0.974041	0.468172	0.55928	0.751476	0.621231	0.377358	0.640226	0.85904	0.0660379	0.943718	0.834664	0.521024
L-Glutamate	0.632758	0.603778	0.49668	0.295194	0.328872	0.382218	0.391171	0.0834736	0.606335	0.915047	0.400366	0.312965	0.253337	0.353528	0.187331	0.0365407	0.442063	0.233069	0.571043	0.490523	0.706289	0.486116	0.652147	0.84911	0.848798	0.607209	0.865963	0.428487	0.112951	0.692722	0.0949422	0.258909	0.178301	0.320279	0.610472	0.55554	0.933687	0.331784	0.307834	0.73592	0.381953	0.437376	0.927677	0.950427	0.880966	0.58092	0.0595799	0.411967	0.732144
L-Glutamine	0.651865	0.201765	0.101157	0.650518	0.466776	0.124446	0.539803	0.00118978	0.842939	0.259022	0.507265	0.0353022	0.453915	0.544713	0.320018	0.000218077	0.314932	0.0190815	0.665528	0.612999	0.527036	0.115069	0.561199	0.664225	0.723854	0.821706	0.799551	0.888543	0.437679	0.373963	0.684555	0.456162	0.389828	0.222751	0.657727	0.266974	0.526266	0.338358	0.419599	0.73091	0.17811	0.388085	0.675226	0.575161	0.759727	0.948764	0.483065	0.929847	0.745442
L-Isoleucine	0.00455739	0.797828	0.275086	0.0415925	0.123992	0.437882	0.72193	0.730695	0.101286	0.836794	0.0127984	0.762821	0.706984	0.00365653	0.0655445	0.958183	0.671091	0.641748	0.010694	0.0336946	0.0178734	0.415961	0.0752655	0.0538699	0.0435874	0.56839	0.0521931	0.859817	0.0562265	0.125528	0.718584	0.00811711	0.471344	0.398472	0.570784	0.126795	0.0610119	0.0928602	0.0114178	0.0243036	0.170435	0.0252333	0.553192	0.422729	0.81603	0.0167839	0.915978	0.400489	0.009959
L-Lysine	0.00673053	0.958574	0.426141	0.0409316	0.0871836	0.541374	0.74941	0.987865	0.162132	0.874407	0.0116623	0.576832	0.937386	0.00185916	0.0392302	0.777546	0.553408	0.929802	0.0125217	0.0254841	0.0591502	0.33689	0.0763636	0.109954	0.0731359	0.78049	0.0910451	0.660757	0.0127512	0.113124	0.519235	0.000825171	0.264647	0.682157	0.699468	0.114881	0.164639	0.101537	0.00184732	0.0602852	0.104149	0.0176179	0.479491	0.533963	0.757364	0.00649845	0.6274	0.62223	0.0334908
L-Phenylalanine	0.0987899	0.469549	0.145221	0.273459	0.445561	0.266614	0.889689	0.216877	0.0622529	0.767155	0.176713	0.766481	0.297691	0.174889	0.411049	0.346708	0.928531	0.216299	0.126211	0.221172	0.0138997	0.731062	0.213016	0.0733414	0.126977	0.302258	0.086274	0.616653	0.5606	0.296778	0.604536	0.266843	0.857532	0.0862827	0.5727	0.322421	0.0377341	0.31541	0.262857	0.0707963	0.543216	0.216086	0.701483	0.311186	0.949585	0.22499	0.349322	0.111195	0.0520493
L-Proline	0.00804653	0.98998	0.475361	0.0291887	0.0889601	0.675232	0.661014	0.87758	0.211655	0.838385	0.00916411	0.52121	0.952313	0.000673047	0.027289	0.663348	0.485393	0.980129	0.0160942	0.031972	0.089023	0.306071	0.0882672	0.0980965	0.0725809	0.729372	0.102494	0.661278	0.00661276	0.114228	0.46547	0.000161036	0.283912	0.685535	0.581701	0.104453	0.158699	0.0634751	0.00134179	0.047247	0.0959861	0.0159573	0.527407	0.526624	0.834926	0.0149537	0.570465	0.630416	0.028667
L-Tryptophan	0.65674	0.965828	0.946481	0.132538	0.0413065	0.359765	0.131899	0.843924	0.937029	0.922461	0.26577	0.581189	0.0857134	0.395051	0.151673	0.808557	0.179025	0.949875	0.237148	0.128141	0.854535	0.741908	0.209276	0.728272	0.901881	0.198401	0.23198	0.938888	0.525284	0.943159	0.38578	0.393483	0.0878487	0.572071	0.795998	0.855485	0.578304	0.783454	0.426502	0.846467	0.975556	0.475723	0.349798	0.48052	0.0183046	0.464286	0.679202	0.639875	0.616372
L-Tyrosine	0.119602	0.872119	0.525511	0.143176	0.0932584	0.204368	0.475833	0.39852	0.134058	0.477788	0.0756816	0.809816	0.953967	0.143954	0.168701	0.653427	0.481939	0.531828	0.0338609	0.0424391	0.112117	0.700301	0.0323569	0.0889538	0.47784	0.884978	0.00591268	0.399308	0.58453	0.317094	0.705774	0.210815	0.56325	0.505195	0.650015	0.262544	0.149658	0.381788	0.186265	0.167989	0.492017	0.126223	0.938791	0.0965059	0.363278	0.26075	0.395143	0.24242	0.0779518
Lablaboside C	0.913791	0.861026	0.565143	0.546729	0.423564	0.105361	0.777123	0.430667	0.762512	0.236821	0.832339	0.222164	0.182432	0.851044	0.710959	0.587677	0.19334	0.600202	0.711564	0.533237	0.825124	0.233941	0.786786	0.535518	0.966597	0.0964573	0.854746	0.32677	0.645371	0.460939	0.223581	0.779989	0.161808	0.60846	0.490477	0.469417	0.813627	0.524153	0.848131	0.583537	0.552942	0.921712	0.469357	0.58495	0.0227625	0.360789	0.368337	0.176501	0.777831
Lablaboside D	0.977765	0.617796	0.393085	0.491568	0.676334	0.426683	0.902153	0.724365	0.583876	0.0620053	0.864553	0.419846	0.376629	0.714805	0.712817	0.838554	0.792946	0.626065	0.873223	0.760796	0.832494	0.326207	0.864844	0.508434	0.52869	0.352072	0.789732	0.0271873	0.275419	0.492331	0.0194741	0.611563	0.285379	0.794827	0.726428	0.472202	0.69102	0.833602	0.74691	0.760418	0.67816	0.905551	0.572459	0.211833	0.332545	0.264172	0.0456495	0.0828446	0.826729
Lactyl-CoA	0.0600962	0.536996	0.0927371	0.170593	0.484891	0.534674	0.889775	0.651035	0.210985	0.653994	0.153883	0.874122	0.43522	0.058153	0.287392	0.766031	0.381934	0.456769	0.166191	0.263359	0.0260924	0.622022	0.41735	0.227455	0.000659881	0.385987	0.355387	0.397713	0.0471095	0.283178	0.528996	0.0619153	0.759473	0.247458	0.685384	0.353947	0.0745769	0.182571	0.0905026	0.0813636	0.323851	0.179797	0.497923	0.996825	0.812612	0.0197563	0.629534	0.624444	0.0927778
Lansioside C	0.0185308	0.885745	0.385902	0.073172	0.0897553	0.358006	0.885806	0.878986	0.1518	0.990814	0.0299345	0.693542	0.978445	0.0129373	0.071907	0.925227	0.693048	0.892584	0.018954	0.0261005	0.0502807	0.443819	0.0841611	0.195105	0.100694	0.972455	0.111881	0.576425	0.0253528	0.159428	0.517076	0.00727327	0.193289	0.774879	0.945419	0.181543	0.221493	0.222076	0.0081329	0.134049	0.148519	0.0386491	0.453641	0.631777	0.583797	0.000869416	0.614085	0.744852	0.0784541
LASALOCID	0.153875	0.750951	0.774107	0.0239752	0.0356493	0.753784	0.171111	0.310004	0.773103	0.522223	0.0323386	0.368178	0.412745	0.0383466	0.00309421	0.130054	0.648151	0.489225	0.0835421	0.0682806	0.675055	0.295371	0.123582	0.216478	0.520427	0.872378	0.182539	0.894338	0.0448	0.286497	0.283327	0.0277718	0.146267	0.713222	0.327603	0.161065	0.464714	0.0636609	0.0399824	0.201072	0.163886	0.0622256	0.984806	0.385137	0.678208	0.275525	0.373115	0.960994	0.156255
Lc3Cer	0.127475	0.132275	0.744784	0.720464	0.280126	0.619476	0.682052	0.796512	0.0357335	0.188946	0.244152	0.234334	0.855001	0.324122	0.40193	0.791202	0.781041	0.434274	0.145558	0.153448	0.279903	0.0931791	0.0671986	0.234883	0.839902	0.973891	0.138832	0.449843	0.660081	0.033034	0.336472	0.306221	0.417064	0.768364	0.579382	0.0595402	0.964196	0.58923	0.181507	0.399813	0.0586033	0.100627	0.0820879	0.181163	0.797325	0.375659	0.433733	0.253196	0.286541
Lentialexin	0.12475	0.365761	0.0762071	0.291177	0.531164	0.238656	0.962743	0.1658	0.0870095	0.961514	0.223598	0.667223	0.264036	0.196881	0.476378	0.275382	0.960167	0.145686	0.170246	0.280946	0.0100186	0.852504	0.301513	0.116816	0.0821337	0.285584	0.143459	0.783574	0.526597	0.375563	0.709527	0.288424	0.810826	0.0571645	0.59971	0.420958	0.0253978	0.354759	0.300073	0.0886919	0.631771	0.279969	0.735141	0.456789	0.982009	0.195565	0.439835	0.168003	0.0746136
Leonuriside A	0.137645	0.284399	0.0891735	0.355148	0.752241	0.538193	0.998823	0.295275	0.124014	0.910856	0.281265	0.856798	0.111808	0.217331	0.55363	0.388651	0.691139	0.175687	0.271349	0.44991	0.0286958	0.709969	0.45803	0.0912083	0.0449582	0.0857059	0.248812	0.794415	0.512361	0.335609	0.686403	0.319429	0.535495	0.0144073	0.403306	0.379587	0.0234405	0.228247	0.344231	0.0463834	0.578542	0.314492	0.676376	0.518143	0.596381	0.30197	0.464807	0.108607	0.0653511
Lepadin D	0.237672	0.0557709	0.500222	0.775555	0.234486	0.662491	0.795293	0.658066	0.122596	0.16596	0.307438	0.239509	0.828147	0.432379	0.406917	0.643579	0.955226	0.280597	0.196348	0.167021	0.492233	0.12896	0.0752946	0.370114	0.86632	0.674776	0.180395	0.426685	0.755209	0.0861838	0.398143	0.393323	0.277661	0.4773	0.497492	0.106662	0.733392	0.737437	0.248974	0.604658	0.0959642	0.153474	0.15334	0.18385	0.600234	0.496096	0.512333	0.417639	0.443792
Leucyl-phenylalanine	0.0462686	0.250654	0.681602	0.363664	0.23989	0.676405	0.977409	0.242634	0.17898	0.223905	0.0966947	0.0245486	0.873671	0.0906781	0.136425	0.214662	0.185927	0.239361	0.117414	0.15176	0.392952	0.00418472	0.11537	0.125094	0.477999	0.697403	0.21738	0.840319	0.158183	0.00487334	0.923365	0.0671316	0.391369	0.800565	0.821651	0.00531454	0.832394	0.11091	0.034867	0.14624	1.53761e-05	0.0215335	0.123406	0.306304	0.715447	0.290398	0.911779	0.388906	0.132307
Levan	0.611423	0.677318	0.231084	0.956205	0.606352	0.990844	0.274583	0.956387	0.724034	0.233721	0.968336	0.784932	0.352463	0.649072	0.90043	0.811475	0.118826	0.718258	0.975192	0.838238	0.409945	0.880136	0.629668	0.957046	0.0991104	0.462314	0.602338	0.0659737	0.257221	0.750543	0.454575	0.573288	0.863496	0.519113	0.800732	0.964498	0.658139	0.725822	0.643934	0.666729	0.682477	0.891379	0.381493	0.196017	0.35223	0.290266	0.30335	0.779472	0.812713
Licoricesaponin E2	0.00616791	0.968388	0.450524	0.0352992	0.0468043	0.381481	0.565668	0.743637	0.0866223	0.586373	0.00378544	0.764926	0.891368	0.00638425	0.0371427	0.989318	0.929474	0.751264	0.000662897	0.00589021	0.0390595	0.382709	0.015292	0.0338323	0.159253	0.736722	0.00704532	0.832413	0.128081	0.110402	0.890432	0.0145421	0.372279	0.537064	0.583913	0.0907285	0.0994925	0.118192	0.0123546	0.0372015	0.164187	0.0121862	0.621959	0.209776	0.59789	0.0469508	0.87105	0.328091	0.00872348
Licoricesaponin G2	0.00285382	0.81783	0.713453	0.0502579	0.0390437	0.608467	0.518103	0.980842	0.0789678	0.330452	0.00111793	0.497709	0.897847	0.00596596	0.0231242	0.732149	0.793374	0.972021	0.00030096	0.00514168	0.0874228	0.193085	0.00431901	0.0108668	0.251448	0.684078	0.00263583	0.630422	0.153827	0.0436315	0.960484	0.0135714	0.383421	0.657687	0.513894	0.0245814	0.182208	0.068491	0.00703065	0.0243288	0.0741666	0.00130642	0.520759	0.103803	0.729767	0.109209	0.777151	0.229414	0.00419328
Limonexic acid	0.0725896	0.640373	0.588002	0.282839	0.101845	0.127291	0.979753	0.532004	0.0382317	0.577087	0.0981658	0.891189	0.979992	0.146732	0.223781	0.696909	0.70624	0.842944	0.0289642	0.0290893	0.0621185	0.500494	0.0235435	0.184908	0.465709	0.874584	0.0280994	0.678204	0.450824	0.168193	0.701698	0.161242	0.308736	0.81969	0.768442	0.194423	0.397525	0.556059	0.110669	0.275514	0.261782	0.0878023	0.427411	0.232567	0.337743	0.101791	0.556608	0.373196	0.143816
Linoleamide	0.993927	0.0205748	0.27311	0.801572	0.485609	0.702545	0.693417	0.49141	0.881991	0.759294	0.938399	0.523793	0.191228	0.93876	0.824007	0.542711	0.743972	0.138791	0.787335	0.585574	0.747392	0.667833	0.554901	0.616182	0.35117	0.0591868	0.893675	0.898273	0.937465	0.75391	0.970291	0.896564	0.0815865	0.026391	0.11648	0.803184	0.17203	0.504135	0.76116	0.441945	0.565313	0.781848	0.49473	0.93614	0.26004	0.77071	0.728429	0.484858	0.622661
Linoleoyl Ethanolamide	0.785439	0.9445	0.760847	0.698189	0.890363	0.0672438	0.778356	0.115323	0.621963	0.9857	0.79217	0.238476	0.887693	0.611829	0.642464	0.13418	0.0508439	0.465235	0.93249	0.84653	0.722381	0.422821	0.744535	0.814083	0.561913	0.486049	0.669989	0.465869	0.284022	0.703811	0.339122	0.551508	0.941946	0.955725	0.356796	0.645522	0.957822	0.253832	0.635003	0.583201	0.489207	0.743453	0.859439	0.688729	0.200977	0.95837	0.211969	0.808587	0.770697
Lippioside II	0.00188308	0.843365	0.451718	0.0315926	0.110586	0.701124	0.544779	0.94633	0.113728	0.542413	0.00361193	0.573021	0.674651	0.00119858	0.0359727	0.810847	0.579155	0.794688	0.00763474	0.0334254	0.0527881	0.25752	0.0511535	0.00964652	0.0800669	0.431058	0.0282109	0.87198	0.0783318	0.0715746	0.847784	0.00691182	0.569735	0.396869	0.351765	0.0522715	0.067128	0.0248255	0.0085113	0.00314268	0.110058	0.00827075	0.578797	0.239574	0.986064	0.0772747	0.950179	0.250817	0.000339151
Liquiritigenin 4'-[3-acetylapiosyl-(1->2)-glucoside]	0.682695	0.274526	0.493035	0.909506	0.458058	0.332638	0.945643	0.961546	0.801776	0.924202	0.920074	0.715608	0.064711	0.739996	0.919613	0.97972	0.156304	0.564737	0.895271	0.639211	0.662372	0.639374	0.666815	0.429928	0.249265	0.00292944	0.888513	0.952267	0.785702	0.67203	0.821474	0.844666	0.109754	0.0883916	0.187533	0.691023	0.355978	0.269728	0.920818	0.26434	0.799959	0.881343	0.823249	0.987169	0.0227212	0.897973	0.810337	0.309996	0.46698
Lucidenic acid F	0.0400176	0.95592	0.320349	0.126889	0.211025	0.474714	0.936294	0.955261	0.218719	0.776609	0.081839	0.647102	0.9063	0.0297117	0.139249	0.906515	0.467795	0.892657	0.0762557	0.0993669	0.0681488	0.471051	0.217511	0.296512	0.0535814	0.873846	0.267762	0.344183	0.00960511	0.202744	0.394402	0.0157058	0.262792	0.740242	0.987688	0.253891	0.258566	0.239482	0.0218479	0.168776	0.1675	0.0863728	0.394361	0.91987	0.794219	0.000688424	0.425521	0.887465	0.133402
Lucidenic acid N	0.00745141	0.701614	0.329642	0.0204153	0.103078	0.531921	0.513886	0.756115	0.139379	0.699999	0.00624934	0.790144	0.728567	0.00272324	0.042559	0.975319	0.742165	0.617305	0.0085109	0.0313403	0.0388386	0.417087	0.0623522	0.0244882	0.0662436	0.502214	0.0295356	0.955193	0.0828431	0.141372	0.756854	0.0111561	0.546388	0.350153	0.37381	0.114501	0.034788	0.0520316	0.0169063	0.010337	0.199689	0.0228646	0.714743	0.29682	0.833839	0.0548797	0.987058	0.323138	0.00250585
Lucyobroside	0.592083	0.918073	0.963805	0.0648782	0.101853	0.913341	0.13141	0.617574	0.646222	0.810654	0.240438	0.965631	0.115387	0.245945	0.0853289	0.352196	0.809059	0.815403	0.325593	0.228934	0.989756	0.951448	0.427249	0.776604	0.729133	0.386702	0.50625	0.475281	0.124957	0.998564	0.036519	0.204078	0.0888992	0.557595	0.52621	0.79775	0.550216	0.424697	0.282738	0.690172	0.755404	0.433075	0.41461	0.90663	0.26772	0.35422	0.119785	0.366924	0.584115
Lucyoside K	0.273883	0.368655	0.628357	0.19745	0.00719774	0.465369	0.341767	0.84633	0.441781	0.306907	0.105004	0.73489	0.261446	0.231814	0.0828731	0.586853	0.452595	0.574403	0.0633392	0.0221574	0.598775	0.502184	0.0149635	0.332302	0.878643	0.355883	0.0458773	0.495909	0.52373	0.357437	0.972698	0.226094	0.069743	0.47971	0.982353	0.252049	0.778433	0.560742	0.1747	0.544424	0.335486	0.130136	0.936595	0.11667	0.11392	0.3961	0.854496	0.75957	0.330524
Luteolin 3'-(3''-acetylglucuronide)	0.00690558	0.909422	0.366438	0.0768152	0.0910523	0.337372	0.887459	0.798571	0.0841429	0.872009	0.020022	0.687992	0.883712	0.00967245	0.0743343	0.996358	0.716358	0.830407	0.0090017	0.0191031	0.0244757	0.389695	0.0547987	0.119077	0.0938345	0.841159	0.0640532	0.756082	0.0512581	0.111212	0.698951	0.00841427	0.271288	0.651761	0.88685	0.13046	0.17685	0.19104	0.00706414	0.0851821	0.12932	0.0237316	0.413509	0.488413	0.636777	0.00349916	0.824761	0.54539	0.0416982
Lyciumoside IX	0.643565	0.413584	0.293091	0.503083	0.134938	0.845625	0.228798	0.764101	0.699558	0.0815459	0.357305	0.762915	0.349703	0.62809	0.301903	0.550621	0.319237	0.51663	0.307557	0.225358	0.929705	0.55261	0.115174	0.405682	0.402993	0.516033	0.13625	0.0873811	0.83719	0.559663	0.555878	0.681292	0.404426	0.510721	0.742093	0.379625	0.964893	0.716072	0.582674	0.746631	0.600566	0.379878	0.800596	0.0282202	0.279343	0.889302	0.397361	0.523419	0.554123
Lymecycline	0.0363018	0.54382	0.124839	0.0810899	0.20827	0.228233	0.76608	0.360302	0.105055	0.995439	0.0577394	0.842849	0.600557	0.0403627	0.170679	0.563553	0.970426	0.320392	0.0379641	0.0773131	0.00648722	0.717623	0.133157	0.0937367	0.0485554	0.54661	0.0668103	0.932718	0.179185	0.273274	0.849163	0.0673365	0.658494	0.227874	0.614693	0.286982	0.023128	0.216502	0.0803984	0.056917	0.402487	0.105012	0.726866	0.467607	0.709154	0.0365151	0.865108	0.369425	0.0307411
LysoPA(0:0/18:1(9Z))	0.356726	0.415172	0.292102	0.633926	0.815699	0.43812	0.913392	0.18198	0.153986	0.577084	0.485059	0.663546	0.183741	0.536633	0.799363	0.258367	0.766068	0.195523	0.407072	0.562069	0.142801	0.857389	0.443083	0.150479	0.399998	0.200585	0.217247	0.262123	0.854395	0.493926	0.240976	0.714728	0.411838	0.0580579	0.516029	0.507841	0.13714	0.529992	0.686296	0.199955	0.849813	0.515909	0.859493	0.248393	0.836165	0.724766	0.0791325	0.0380066	0.19393
LysoPA(P-16:0e/0:0)	0.0126756	0.756267	0.309501	0.0225099	0.127928	0.596393	0.631959	0.912775	0.219483	0.954233	0.0148458	0.709095	0.826506	0.00164151	0.0448915	0.85081	0.549187	0.725784	0.0239068	0.0506498	0.0573471	0.433706	0.125379	0.0899622	0.034112	0.605785	0.107602	0.655512	0.0136658	0.172013	0.465837	0.00260425	0.411224	0.476733	0.486072	0.160248	0.0703401	0.0631915	0.00884959	0.0327364	0.176939	0.0348316	0.645805	0.563765	0.866903	0.0159334	0.629283	0.584083	0.02105
LysoPC(15:0)	0.0320549	0.474735	0.267368	0.0214258	0.15467	0.547159	0.405874	0.621464	0.208393	0.739618	0.020592	0.985114	0.666888	0.0151498	0.0710831	0.90632	0.858387	0.437885	0.0289525	0.0699648	0.0575517	0.567734	0.111259	0.0270206	0.0711024	0.409603	0.0418436	0.868349	0.148443	0.243661	0.780384	0.0412033	0.732467	0.22464	0.24342	0.19172	0.0086225	0.0566613	0.0602171	0.0111721	0.345246	0.06429	0.935466	0.292162	0.870939	0.116877	0.893341	0.291824	0.00489289
LysoPC(16:0)	0.838775	0.0520977	0.0791946	0.303955	0.881965	0.577807	0.616958	0.386112	0.72509	0.116314	0.724932	0.242429	0.956294	0.547798	0.695363	0.545197	0.931275	0.122834	0.817367	0.864475	0.538569	0.298923	0.800059	0.979991	0.165771	0.785375	0.983836	0.189366	0.327296	0.541219	0.110644	0.577301	0.995289	0.311824	0.483629	0.567937	0.117425	0.673034	0.772307	0.652125	0.552412	0.962964	0.34707	0.420258	0.830236	0.368412	0.292615	0.546669	0.698859
LysoPC(16:1(9Z)/0:0)	0.318921	0.186207	0.22088	0.0198679	0.225774	0.494233	0.187448	0.495879	0.807583	0.712085	0.150919	0.470684	0.863772	0.12945	0.146572	0.826539	0.733695	0.251893	0.19633	0.220344	0.301495	0.748993	0.39226	0.311933	0.175725	0.786928	0.246294	0.743977	0.199918	0.890622	0.279916	0.177434	0.649575	0.341815	0.211139	0.746443	0.0150296	0.235731	0.275311	0.206403	0.938617	0.371311	0.394505	0.697365	0.537829	0.224214	0.643044	0.906303	0.174184
LysoPC(18:0)	0.265982	0.097847	0.191542	0.572312	0.198494	0.627473	0.641949	0.207736	0.36377	0.0150771	0.223106	0.0669248	0.722355	0.353314	0.219305	0.16082	0.699652	0.105512	0.222958	0.205886	0.870349	0.028176	0.0882184	0.214315	0.749743	0.921576	0.181542	0.242191	0.677466	0.0733629	0.526936	0.338534	0.391476	0.445466	0.836691	0.0369516	0.77169	0.330273	0.229808	0.419652	0.0552167	0.109056	0.369869	0.0603125	0.926476	0.838318	0.622364	0.344837	0.336272
LysoPC(18:1(9Z))	0.43661	0.942947	0.576798	0.122418	0.167941	0.476625	0.583148	0.958899	0.992159	0.427224	0.267943	0.870072	0.291021	0.208287	0.17459	0.737443	0.946592	0.955142	0.285123	0.21094	0.55026	0.882684	0.458885	0.880047	0.394262	0.394345	0.567236	0.162536	0.0513861	0.887329	0.0358584	0.147039	0.063196	0.703868	0.98483	0.842551	0.496347	0.6008	0.206747	0.700996	0.679351	0.416697	0.818717	0.740146	0.25855	0.0758493	0.082045	0.319896	0.583835
LysoPC(18:2(9Z,12Z))	0.952626	0.259726	0.463489	0.282268	0.697558	0.920042	0.373114	0.92539	0.337521	0.178311	0.754608	0.447458	0.457236	0.615728	0.542376	0.871558	0.927476	0.541308	0.906906	0.851944	0.956187	0.366973	0.789912	0.771329	0.473976	0.737506	0.834647	0.130915	0.260958	0.437316	0.00416316	0.581105	0.581339	0.903847	0.50714	0.535854	0.408448	0.712959	0.777872	0.935792	0.606325	0.928525	0.223314	0.382464	0.63193	0.517603	0.0546669	0.196053	0.955695
LysoPC(18:3(6Z,9Z,12Z))	0.781527	0.0671636	0.231309	0.392059	0.807631	0.436126	0.36432	0.278087	0.449218	0.165528	0.919504	0.0554626	0.627039	0.859421	0.804821	0.470188	0.343444	0.116785	0.968771	0.923819	0.882233	0.0870478	0.783584	0.773129	0.584926	0.782464	0.979073	0.421628	0.711534	0.232986	0.166093	0.912921	0.904313	0.536957	0.544991	0.309449	0.241849	0.963146	0.893734	0.96891	0.231957	0.691072	0.0734445	0.55394	0.401415	0.683274	0.452133	0.402258	0.998603
LysoPC(18:3(9Z,12Z,15Z))	0.0639066	0.371994	0.787469	0.526492	0.309318	0.993297	0.98354	0.710982	0.0358497	0.0546854	0.141256	0.169249	0.554752	0.202699	0.285739	0.655856	0.567863	0.556423	0.111347	0.167265	0.260071	0.0288464	0.0597586	0.0384011	0.647585	0.496823	0.0719847	0.226031	0.626766	0.00611521	0.264187	0.235737	0.782032	0.814124	0.790226	0.00654031	0.684005	0.216487	0.144401	0.119895	0.0355487	0.046698	0.16443	0.0473477	0.787658	0.522006	0.286949	0.0440548	0.0897462
LysoPC(O-18:0)	0.252291	0.686315	0.186916	0.359819	0.320273	0.0218735	0.965848	0.0949177	0.132405	0.957537	0.287293	0.439531	0.764404	0.331231	0.498483	0.202912	0.400405	0.230843	0.157583	0.176564	0.0493953	0.87151	0.200987	0.339785	0.362109	0.960568	0.11858	0.784008	0.703288	0.575394	0.749307	0.401818	0.688422	0.376342	0.889755	0.625069	0.171813	0.801105	0.38188	0.385475	0.812863	0.372383	0.857666	0.462463	0.324284	0.175559	0.464275	0.442796	0.255787
LysoPE(0:0/18:1(11Z))	0.0942834	0.490971	0.258275	0.0173066	0.204192	0.702279	0.483719	0.912147	0.53139	0.744261	0.0624077	0.933142	0.968648	0.020008	0.0735146	0.830763	0.593806	0.598988	0.105321	0.143364	0.164853	0.716259	0.309483	0.223121	0.0362745	0.662588	0.264505	0.426111	0.0096336	0.43025	0.203472	0.0217248	0.458466	0.470376	0.362188	0.383716	0.055755	0.0898709	0.0567373	0.0911865	0.392147	0.142237	0.996546	0.84243	0.86056	0.0441014	0.363246	0.898082	0.0856762
LysoPE(0:0/18:2(9Z,12Z))	0.196125	0.764318	0.735312	0.00963936	0.0136695	0.465672	0.0920425	0.789864	0.572623	0.624814	0.0345243	0.824171	0.49109	0.0787547	0.02465	0.820398	0.499893	0.733319	0.0372552	0.0254683	0.376756	0.824477	0.0546964	0.165843	0.538441	0.819096	0.0295253	0.705439	0.284608	0.537901	0.579423	0.110758	0.272309	0.818011	0.338504	0.364765	0.144194	0.228102	0.134111	0.212799	0.568176	0.132327	0.573089	0.189724	0.23458	0.269519	0.963483	0.696331	0.114789
LysoPE(0:0/18:3(6Z,9Z,12Z))	0.885553	0.293543	0.380742	0.316091	0.482924	0.25804	0.348378	0.347505	0.540811	0.228391	0.755331	0.0922923	0.306056	0.754383	0.610372	0.580865	0.201385	0.279125	0.744174	0.625801	0.864839	0.131482	0.915065	0.746599	0.75186	0.381645	0.821503	0.422887	0.619612	0.316922	0.13612	0.763722	0.451542	0.918138	0.825769	0.405027	0.378875	0.861509	0.914874	0.864602	0.357088	0.870181	0.12333	0.673344	0.117293	0.509056	0.388615	0.287456	0.989796
LysoPE(0:0/20:0)	0.674919	0.470046	0.518832	0.323321	0.824942	0.640395	0.694755	0.630458	0.636947	0.3382	0.606428	0.877693	0.894668	0.392098	0.476601	0.545851	0.308924	0.884389	0.80969	0.852387	0.840533	0.982138	0.833671	0.931047	0.210933	0.777014	0.816194	0.0842724	0.0765083	0.980467	0.0287825	0.336984	0.711097	0.809012	0.4698	0.982961	0.454498	0.351031	0.479144	0.57553	0.800146	0.744419	0.790456	0.385727	0.716765	0.381838	0.0342075	0.431174	0.683584
LysoPE(0:0/20:1(11Z))	0.171692	0.217576	0.219242	0.0245622	0.330981	0.842397	0.312619	0.765564	0.650192	0.831875	0.109429	0.872213	0.775327	0.0587777	0.129859	0.952843	0.69298	0.376262	0.186166	0.264234	0.225361	0.857728	0.427337	0.171485	0.048088	0.401763	0.285053	0.675464	0.0861608	0.575603	0.320024	0.0900108	0.838194	0.228247	0.124545	0.478861	0.00939743	0.0644372	0.164062	0.0626944	0.607097	0.241765	0.715595	0.720847	0.954764	0.18922	0.590936	0.688179	0.0763782
LysoPE(0:0/20:3(11Z,14Z,17Z))	0.781341	0.488596	0.495899	0.130296	0.213999	0.313228	0.248466	0.582878	0.713672	0.402253	0.42385	0.290813	0.21791	0.431644	0.290269	0.890356	0.326764	0.49672	0.430921	0.32548	0.73788	0.3705	0.579565	0.98143	0.644951	0.352497	0.549846	0.436072	0.334994	0.614261	0.0872685	0.420999	0.217007	0.934533	0.744339	0.746431	0.336226	0.826191	0.539439	0.877993	0.711455	0.74135	0.232992	0.895899	0.0936574	0.309457	0.29547	0.349852	0.728715
LysoPE(16:0/0:0)	0.225319	0.0358318	0.295377	0.70783	0.309354	0.655445	0.892705	0.147465	0.30603	0.148671	0.28941	0.0147046	0.819294	0.339678	0.303441	0.161086	0.362128	0.0565047	0.280144	0.266873	0.748449	0.0123619	0.175259	0.366171	0.980145	0.87854	0.365722	0.686233	0.435298	0.0436263	0.7304	0.269915	0.289657	0.358061	0.78701	0.0467456	0.621017	0.407881	0.171326	0.498397	0.0125738	0.117933	0.115103	0.32103	0.92615	0.563024	0.988619	0.56622	0.433098
Lysyl-Arginine	0.0478747	0.441445	0.238405	0.0108048	0.176305	0.652334	0.423418	0.775472	0.356766	0.989831	0.029704	0.947519	0.786844	0.00954003	0.0599292	0.944329	0.676107	0.497214	0.0548478	0.0996197	0.0939534	0.627188	0.20073	0.0874332	0.0330057	0.483869	0.128336	0.738099	0.042139	0.319393	0.429515	0.0205253	0.60798	0.304037	0.256852	0.266771	0.0149694	0.0493972	0.0471053	0.0268803	0.353759	0.0882589	0.973977	0.553462	0.90842	0.0662897	0.684028	0.561545	0.022376
Lysyl-Glutamate	0.0247368	0.399289	0.780867	0.0975097	0.0415281	0.918534	0.543279	0.354997	0.251555	0.279691	0.0118143	0.144441	0.764755	0.0178186	0.0134291	0.219748	0.465019	0.373784	0.0215355	0.0243689	0.352839	0.0587387	0.0263401	0.084519	0.446449	0.944551	0.0744631	0.865627	0.0716859	0.031704	0.761377	0.0104191	0.177119	0.778628	0.628794	0.012854	0.562752	0.0664791	0.00371021	0.106948	0.0102398	0.00240224	0.397718	0.214673	0.83956	0.171601	0.762662	0.524174	0.0663523
Lysyl-Tryptophan	0.0894537	0.495113	0.199818	0.369194	0.620985	0.531308	0.993448	0.366455	0.0519936	0.627058	0.215019	0.971439	0.134802	0.192902	0.483459	0.466861	0.738596	0.305627	0.186704	0.335699	0.0253604	0.516968	0.290405	0.0425639	0.104316	0.115283	0.138941	0.550846	0.581336	0.20022	0.477773	0.29221	0.622072	0.0498574	0.462353	0.231337	0.0581366	0.215625	0.281558	0.0347726	0.424027	0.211128	0.53844	0.303048	0.660543	0.326229	0.299819	0.0397305	0.0399531
Lysyl-Valine	0.959497	0.527896	0.521101	0.561932	0.964136	0.759433	0.934157	0.717609	0.477746	0.151363	0.912858	0.953311	0.787709	0.658514	0.749575	0.690429	0.408757	0.877951	0.916237	0.914519	0.999842	0.726907	0.58369	0.68425	0.335196	0.973154	0.529501	0.0164066	0.161903	0.711426	0.0161386	0.560963	0.684767	0.986545	0.793739	0.698128	0.693369	0.693054	0.720803	0.937817	0.958735	0.950124	0.77161	0.159078	0.830962	0.450589	0.00916816	0.203769	0.958205
M-Coumaric acid	0.177213	0.425148	0.28962	0.126353	0.564557	0.840462	0.701636	0.855507	0.664416	0.697588	0.206548	0.707045	0.629478	0.0853877	0.231948	0.714318	0.215621	0.683705	0.327702	0.4424	0.279074	0.604027	0.650865	0.298396	0.0204864	0.337134	0.585073	0.335742	0.0235247	0.446991	0.240839	0.0859411	0.840114	0.361914	0.287181	0.432779	0.117256	0.0710638	0.151237	0.1029	0.393262	0.271838	0.846493	0.901082	0.570259	0.156031	0.312031	0.859403	0.157474
Mabiogenin 3-[rhamnosyl-(1->6)-glucoside]	0.0615189	0.854713	0.974311	0.00549139	0.00830247	0.949223	0.160191	0.591895	0.472162	0.401357	0.00237119	0.495593	0.575536	0.00990094	3.302e-06	0.318179	0.844866	0.729695	0.0137067	0.0123246	0.400647	0.29164	0.0290397	0.0754044	0.424176	0.991297	0.0379132	0.827074	0.0774643	0.190509	0.514734	0.0123075	0.197949	0.981392	0.296283	0.0912487	0.263814	0.0440435	0.0162672	0.0894747	0.148605	0.0172221	0.975613	0.180158	0.58225	0.204201	0.71198	0.625954	0.0466515
Macrocarpal I	0.191481	0.531016	0.0226092	0.401068	0.646798	0.141298	0.564398	0.23632	0.184264	0.386795	0.373713	0.680973	0.451291	0.240889	0.606582	0.287388	0.790519	0.237599	0.293021	0.37583	0.0134517	0.959696	0.547634	0.503351	0.0273207	0.645588	0.472369	0.359022	0.229546	0.529822	0.702657	0.245802	0.774601	0.261536	0.810584	0.692129	0.14537	0.633692	0.276542	0.317086	0.643103	0.418088	0.515597	0.793822	0.851411	0.0229923	0.823167	0.770189	0.290116
Madlongiside D	0.657839	0.224046	0.259362	0.771042	0.731536	0.757389	0.996097	0.636066	0.345949	0.0108734	0.732447	0.297998	0.788197	0.958065	0.860208	0.673885	0.980658	0.364872	0.649563	0.673785	0.979283	0.180738	0.354385	0.385722	0.458385	0.808675	0.390227	0.0218067	0.492745	0.257102	0.0437092	0.981125	0.9025	0.779979	0.980633	0.232791	0.618869	0.803877	0.826623	0.712925	0.36717	0.506565	0.410362	0.0646378	0.847404	0.595902	0.0777465	0.122686	0.649311
Majonoside R2	0.618731	0.10689	0.0121236	0.43237	0.975724	0.447375	0.895104	0.296064	0.860395	0.0970589	0.716233	0.372818	0.567518	0.48574	0.820425	0.366766	0.777122	0.105751	0.753052	0.857308	0.253245	0.471463	0.831552	0.88391	0.0440322	0.571992	0.996413	0.13353	0.275616	0.824704	0.254964	0.501847	0.903147	0.192566	0.751539	0.736666	0.115759	0.682275	0.651987	0.531463	0.785007	0.91628	0.811373	0.354806	0.938438	0.199122	0.400344	0.756585	0.593695
Maleic acid	0.324584	0.0605876	0.247849	0.957855	0.471251	0.666812	0.878009	0.296758	0.22866	0.0261225	0.426051	0.0477354	0.914852	0.552699	0.511691	0.331914	0.555461	0.12542	0.382485	0.396406	0.78814	0.0187412	0.196841	0.295406	0.754002	0.901932	0.32087	0.234678	0.905548	0.0547874	0.252645	0.532702	0.640638	0.547887	0.861256	0.0552209	0.60326	0.518988	0.370158	0.517239	0.0595518	0.202047	0.1397	0.128253	0.811633	0.923192	0.415071	0.237099	0.456782
Maltotetraose	0.184967	0.166521	0.026757	0.265374	0.797862	0.589642	0.994925	0.365225	0.315731	0.625587	0.317025	0.76964	0.20582	0.184775	0.521142	0.468737	0.531349	0.148642	0.351075	0.525985	0.050512	0.912632	0.670762	0.23055	0.00226066	0.145123	0.459227	0.629858	0.245672	0.518649	0.747015	0.245102	0.686156	0.0307486	0.404613	0.577212	0.0132309	0.22265	0.31858	0.0833175	0.67775	0.402827	0.816009	0.96995	0.604258	0.171115	0.966404	0.42972	0.123429
Malvidin 6-(6-p-coumaroylglucoside)-4-vinylphenol	0.00514944	0.92618	0.661761	0.0360568	0.0379841	0.587994	0.450513	0.953275	0.0982095	0.356911	0.000944874	0.582115	0.902204	0.00585324	0.0211091	0.775798	0.855821	0.935489	0.000413789	0.0058206	0.0877618	0.244482	0.00618477	0.00959847	0.238858	0.664951	0.00182377	0.620802	0.160964	0.0663979	0.992907	0.0158378	0.413748	0.596244	0.446505	0.0379101	0.137737	0.0637591	0.010869	0.0209897	0.10785	0.00340939	0.617973	0.101723	0.70628	0.11693	0.771081	0.231428	0.00298608
Marmesin galactoside	0.489986	0.948923	0.671112	0.72643	0.946	0.0506828	0.777412	0.162315	0.846318	0.356666	0.586912	0.0960583	0.448819	0.498015	0.587639	0.184529	0.0398071	0.471321	0.814686	0.985744	0.993127	0.118045	0.897391	0.31341	0.567268	0.141751	0.889359	0.79577	0.50394	0.28825	0.950152	0.516647	0.600141	0.710388	0.20233	0.240215	0.806877	0.0989352	0.527003	0.247422	0.246474	0.455998	0.570139	0.642366	0.0640916	0.889617	0.904779	0.401077	0.398424
Melatonin glucuronide	0.274513	0.87543	0.576969	0.0820137	0.0331288	0.12664	0.317547	0.451265	0.452243	0.864179	0.110699	0.565347	0.470748	0.184669	0.123952	0.767176	0.265771	0.587487	0.0634561	0.0358872	0.278622	0.921812	0.0723362	0.347107	0.620652	0.550423	0.0524032	0.812319	0.436351	0.664652	0.706275	0.21545	0.205621	0.895967	0.807411	0.558151	0.236299	0.586619	0.223594	0.430315	0.735058	0.238254	0.694106	0.315774	0.0726382	0.194297	0.925054	0.827543	0.251109
Melibiitol	0.970304	0.291884	0.131258	0.523957	0.828321	0.220974	0.961223	0.295164	0.728682	0.0273273	0.929013	0.157527	0.672506	0.775669	0.880209	0.396279	0.60326	0.222264	0.898109	0.838115	0.599964	0.162193	0.802684	0.590838	0.386196	0.579113	0.854951	0.0761168	0.434413	0.402989	0.100042	0.734124	0.57386	0.748568	0.809212	0.363835	0.414666	0.770152	0.886555	0.857313	0.45896	0.795714	0.475873	0.238011	0.364468	0.274627	0.215527	0.222104	0.912861
Melibiose	0.460917	0.201423	0.0362244	0.201218	0.457726	0.0871558	0.725264	0.113342	0.627128	0.296525	0.400331	0.189986	0.963933	0.334876	0.493597	0.25932	0.527325	0.0766075	0.346419	0.364203	0.151245	0.411392	0.590232	0.652654	0.158232	0.988613	0.433369	0.475381	0.368009	0.90264	0.406467	0.379301	0.685615	0.302855	0.808414	0.890312	0.058835	0.739852	0.478693	0.488718	0.791763	0.648531	0.611557	0.884827	0.373195	0.125008	0.740622	0.917834	0.410988
Melilotoside A	0.0268271	0.690677	0.209575	0.0466778	0.196022	0.506297	0.784059	0.799162	0.233829	0.835132	0.0429786	0.81408	0.774355	0.00986377	0.0941334	0.9942	0.540121	0.624202	0.0516712	0.0886025	0.043808	0.547522	0.200381	0.159059	0.0172651	0.623647	0.1788	0.490478	0.013405	0.234089	0.411639	0.00999266	0.436765	0.441295	0.606254	0.247603	0.0738106	0.11802	0.0226408	0.0627926	0.238757	0.0742076	0.62235	0.755328	0.871032	0.00649359	0.553529	0.690394	0.0491423
Melilotoside C	0.0970373	0.339881	0.0368241	0.289338	0.697987	0.464298	0.824759	0.365686	0.142185	0.743539	0.24803	0.91637	0.18358	0.139157	0.483375	0.448699	0.506783	0.221952	0.24208	0.395306	0.00990102	0.731827	0.498638	0.175633	0.00190499	0.179444	0.343089	0.692235	0.227959	0.331853	0.913988	0.183905	0.815034	0.057673	0.597077	0.417367	0.0316128	0.237801	0.219814	0.0654603	0.486285	0.278697	0.546454	0.857612	0.664086	0.0966843	0.914103	0.334161	0.0860258
Melledonal A	0.00538344	0.887567	0.599275	0.0232005	0.0219733	0.486736	0.502714	0.955432	0.125411	0.535419	0.000592201	0.624222	0.948833	0.00216026	0.0135213	0.771975	0.859704	0.9528	4.22643e-05	0.00148374	0.0793052	0.306857	0.00866102	0.0407618	0.202036	0.846699	0.00862606	0.881752	0.0826764	0.0925503	0.775998	0.00456962	0.257667	0.714779	0.581907	0.0661943	0.155725	0.0943307	0.00321565	0.0457859	0.11228	0.00430547	0.611526	0.208405	0.571638	0.0462746	0.978643	0.41351	0.0122409
Methionyl-Glutamate	0.0382637	0.632301	0.907644	0.0367043	0.00143784	0.477198	0.397707	0.901356	0.219685	0.439512	0.00432806	0.613121	0.587332	0.0205069	0.00883555	0.618806	0.898596	0.802799	0.000950928	1.41135e-06	0.215332	0.335816	0.00164426	0.10435	0.469544	0.778185	0.00877445	0.785686	0.142539	0.144516	0.755246	0.0207574	0.107481	0.910243	0.720365	0.0934139	0.338744	0.191387	0.0133192	0.155991	0.1385	0.0121767	0.717415	0.162284	0.325732	0.0979793	0.944739	0.578795	0.0649183
Methionyl-Methionine	0.662444	0.645339	0.537551	0.86477	0.849343	0.535554	0.807226	0.21949	0.21526	0.475498	0.875885	0.714019	0.159913	0.975743	0.781714	0.222897	0.694099	0.330347	0.742972	0.899642	0.345961	0.884959	0.670135	0.349662	0.786102	0.265905	0.434403	0.134836	0.418207	0.620315	0.0499658	0.843974	0.260544	0.155428	0.802303	0.672603	0.466725	0.904355	0.926462	0.487677	0.994563	0.821565	0.748902	0.290595	0.741644	0.873899	0.00680244	0.038403	0.485451
Methoxyeugenol	0.0282236	0.461765	0.143627	0.137789	0.44368	0.65203	0.875761	0.61504	0.120911	0.912634	0.0910374	0.820294	0.276122	0.0412846	0.235688	0.769039	0.445405	0.405788	0.106842	0.219724	0.0177545	0.465597	0.279833	0.0495452	0.00662854	0.170325	0.170445	0.904389	0.142251	0.174793	0.907324	0.0715671	0.965628	0.106283	0.378033	0.195647	0.0220479	0.0732802	0.0912522	0.00826334	0.279533	0.109601	0.555303	0.545156	0.671251	0.0981287	0.901433	0.230499	0.0144143
Methoxyhydroxymethylhydrocinnamic acid	0.000491244	0.910151	0.584168	0.0740616	0.0934795	0.634925	0.651105	0.959203	0.0476796	0.375768	0.00447651	0.479806	0.675442	0.00619532	0.0491571	0.824465	0.64471	0.932382	0.00301818	0.0199367	0.048016	0.175067	0.0178734	0.00577975	0.159076	0.499899	0.00987098	0.677092	0.148381	0.0296492	0.897487	0.0154834	0.52758	0.497982	0.502084	0.021689	0.143016	0.0545327	0.00896469	0.00933848	0.0664295	0.00254756	0.425336	0.142208	0.922556	0.0978345	0.736775	0.168536	0.00109326
Methyl (R)-3-methyl-2-oxopentanoate	0.0111007	0.908617	0.613374	0.096128	0.0711939	0.448084	0.585029	0.759483	0.0460616	0.32736	0.0119057	0.673516	0.773763	0.0298406	0.0716998	0.998043	0.984613	0.832515	0.00324034	0.0142127	0.0589491	0.280895	0.00709217	0.0121847	0.285744	0.640115	0.000846264	0.483038	0.300241	0.0690306	0.737733	0.0551621	0.518675	0.523167	0.57086	0.0507799	0.157255	0.135758	0.0371712	0.0365476	0.145429	0.0134883	0.548598	0.0765977	0.685919	0.150418	0.526113	0.146852	0.00827455
Methyl 7-epi-12-hydroxyjasmonate glucoside	0.00167982	0.997647	0.542193	0.0257743	0.0526487	0.600297	0.515232	0.962616	0.106161	0.496981	0.000660741	0.574469	0.850179	0.000867329	0.0198365	0.778236	0.713234	0.890193	0.000891466	0.00928671	0.0621775	0.257039	0.0187828	0.0153814	0.138956	0.616149	0.0113578	0.833637	0.0835507	0.0681456	0.84682	0.00447966	0.406395	0.547213	0.451069	0.0464697	0.106715	0.0472866	0.00384874	0.0138257	0.0979931	0.0032619	0.579008	0.195091	0.781978	0.0633806	0.949932	0.297853	0.00201192
Methyl nomilinate 17-glucoside	0.00175656	0.961932	0.429202	0.0286243	0.0705179	0.531314	0.628905	0.915171	0.111139	0.681996	0.00296455	0.616601	0.838199	0.000559792	0.0295569	0.842881	0.652985	0.836004	0.0029404	0.0143046	0.041536	0.309651	0.0387765	0.0395872	0.0847836	0.648754	0.032127	0.940559	0.0450638	0.0863439	0.713558	0.00197088	0.368181	0.541599	0.547747	0.0753737	0.101919	0.0664615	0.00252573	0.0227135	0.108395	0.00775013	0.535457	0.329817	0.776496	0.0243303	0.890976	0.403527	0.00691949
Methyl salicylate O-[rhamnosyl-(1->6)-glucoside]	0.00464082	0.963853	0.479064	0.266948	0.378741	0.815803	0.938436	0.949213	0.0188111	0.424902	0.0694386	0.363043	0.267103	0.0475019	0.224182	0.959135	0.324684	0.882217	0.0665893	0.157323	0.0321713	0.118073	0.128699	0.0132259	0.0907502	0.201386	0.0956156	0.725878	0.228808	0.0143815	0.657604	0.070386	0.931659	0.301167	0.572864	0.0268182	0.189862	0.0719449	0.0514584	0.00791904	0.058428	0.0301066	0.200706	0.268931	0.58823	0.161846	0.60975	0.077577	0.00922217
MG(18:2(9Z,12Z)/0:0/0:0)[rac]	0.00527204	0.975922	0.707534	0.053888	0.142739	0.941034	0.480908	0.740043	0.159859	0.337987	0.00684832	0.338996	0.657968	0.00453926	0.0340344	0.535922	0.405668	0.945476	0.0224435	0.0639273	0.143532	0.122003	0.0649251	0.00311655	0.144778	0.341827	0.0456945	0.723479	0.0994819	0.0387791	0.932086	0.0130825	0.654616	0.480454	0.243143	0.0175413	0.137866	0.00364992	0.0128689	0.00116917	0.0577505	0.00568456	0.534757	0.172546	0.785798	0.187873	0.923797	0.192924	0.000704779
MG(18:3(6Z,9Z,12Z)/0:0/0:0)	0.057606	0.381252	0.110745	0.100883	0.449198	0.678442	0.825876	0.672869	0.262515	0.80896	0.111975	0.9043	0.410121	0.04056	0.219358	0.840904	0.414475	0.395517	0.147519	0.255245	0.0436082	0.611391	0.388512	0.129488	0.000992133	0.259812	0.280352	0.581694	0.0623109	0.294845	0.557869	0.0583772	0.903878	0.155761	0.381229	0.315088	0.0220873	0.0856881	0.0951296	0.0302803	0.358185	0.159771	0.692421	0.804941	0.735244	0.0628788	0.735044	0.485114	0.0440447
Momorcharaside A	0.00827244	0.455492	0.92573	0.292446	0.160931	0.728828	0.968627	0.835963	0.014616	0.189941	0.0442031	0.241004	0.649646	0.0637589	0.143464	0.727203	0.56872	0.694267	0.0249162	0.0520217	0.105515	0.0550417	0.0190952	0.026801	0.379961	0.599453	0.0303797	0.494262	0.316656	0.00240891	0.540552	0.0742565	0.520611	0.774925	0.842671	0.00436161	0.470369	0.158565	0.0336742	0.065872	0.0179844	0.00738127	0.163639	0.104435	0.995215	0.202044	0.530294	0.118079	0.0343151
Momordicoside E	0.251038	0.747054	0.974346	0.432102	0.189998	0.359145	0.597365	0.57383	0.135957	0.179489	0.210093	0.961725	0.940181	0.373794	0.346064	0.766708	0.438287	0.857578	0.122248	0.128675	0.299196	0.527288	0.0493106	0.134688	0.933198	0.938024	0.0237369	0.108808	0.972791	0.283687	0.287087	0.469511	0.705022	0.738384	0.81763	0.233149	0.478339	0.575479	0.374759	0.326863	0.473806	0.208784	0.7814	0.0225071	0.453195	0.624492	0.132026	0.132144	0.199085
Momordicoside K	0.012496	0.58412	0.609501	0.447479	0.429967	0.776728	0.585409	0.879753	0.013256	0.521317	0.133416	0.219973	0.356054	0.0911182	0.314481	0.877277	0.229957	0.819737	0.107622	0.188597	0.0516196	0.0761477	0.164041	0.0969596	0.147132	0.400223	0.198617	0.973338	0.201328	0.00637995	0.696438	0.0864874	0.699052	0.596794	0.976619	0.0337025	0.468628	0.19598	0.051799	0.079788	0.0208667	0.0442385	0.0453949	0.457637	0.63964	0.111192	0.795626	0.20792	0.0746556
Mono-trans-p-coumaroylmesotartaric acid	0.121141	0.709238	0.277359	0.618883	0.542708	0.213209	0.30064	0.587043	0.0529114	0.771977	0.348575	0.745632	0.550337	0.256051	0.589824	0.56663	0.601734	0.802169	0.229813	0.277302	0.0309601	0.536756	0.344059	0.4922	0.158063	0.874568	0.409615	0.518233	0.262831	0.208604	0.972922	0.217884	0.49727	0.69761	0.404865	0.37222	0.544825	0.719528	0.178579	0.403313	0.254452	0.253377	0.108606	0.996938	0.850319	0.0263181	0.948059	0.674523	0.337072
Monotropein	0.572914	0.156751	0.068947	0.930049	0.460048	0.911205	0.541527	0.361762	0.462305	0.599398	0.930875	0.789927	0.0153457	0.711239	0.767574	0.31187	0.373929	0.152188	0.97327	0.765673	0.223096	0.991685	0.72022	0.520565	0.0739194	0.0249735	0.981481	0.761418	0.763672	0.750333	0.791261	0.815432	0.156056	0.00804445	0.56474	0.893628	0.182826	0.539191	0.887605	0.305471	0.978888	0.925731	0.68133	0.747481	0.174147	0.643452	0.719468	0.3509	0.457012
Mucronine D	0.835976	0.0724573	0.0931707	0.960063	0.332384	0.999822	0.665441	0.318877	0.710146	0.54918	0.862448	0.599268	0.0294229	0.935549	0.612807	0.275735	0.519142	0.101102	0.799407	0.560744	0.400635	0.761677	0.524323	0.670873	0.165012	0.0304419	0.815689	0.836478	0.989492	0.967787	0.795156	0.936151	0.0723779	0.00566915	0.466674	0.860595	0.212006	0.664683	0.841354	0.443888	0.731616	0.818547	0.968242	0.688922	0.17581	0.910689	0.681412	0.42422	0.627928
Muzanzagenin	0.0205736	0.504805	0.135353	0.0994166	0.346912	0.541042	0.851539	0.594758	0.119332	0.975027	0.0655204	0.862937	0.380692	0.0256709	0.185546	0.768938	0.518008	0.416309	0.0725674	0.156092	0.0117146	0.50252	0.22782	0.0608548	0.00645811	0.27097	0.141692	0.821424	0.101377	0.18209	0.802553	0.0457117	0.863147	0.155398	0.44571	0.202618	0.021903	0.0872692	0.0625789	0.013566	0.272445	0.0895506	0.572419	0.564588	0.834815	0.0522018	0.995873	0.306385	0.0147383
Myricanene A 5-[arabinosyl-(1->6)-glucoside]	0.00929721	0.627551	0.726105	0.129022	0.0458871	0.39419	0.739986	0.885954	0.0366713	0.36091	0.0137583	0.550704	0.938058	0.031704	0.0679057	0.902983	0.948018	0.945069	0.00162324	0.00497179	0.068626	0.228968	0.00219443	0.0450964	0.34627	0.880801	0.00420635	0.62187	0.242763	0.047445	0.807373	0.0406452	0.307405	0.786852	0.849549	0.0427055	0.302905	0.208149	0.0194988	0.0879966	0.0866155	0.00774942	0.391386	0.123143	0.564035	0.0924992	0.668262	0.258381	0.0304359
Myricanene B 5-[arabinosyl-(1->6)-glucoside]	0.0363258	0.67771	0.11023	0.329626	0.538712	0.361337	0.694433	0.417104	0.0258323	0.980849	0.173568	0.871993	0.20923	0.108492	0.421934	0.48714	0.546411	0.394988	0.132033	0.243611	0.000284275	0.495752	0.278387	0.11277	0.0219968	0.267101	0.19467	0.904339	0.262394	0.150466	0.814161	0.141353	0.999471	0.145589	0.83054	0.232139	0.0937543	0.266564	0.135901	0.0589013	0.282667	0.151612	0.299407	0.618027	0.788745	0.0660503	0.699887	0.212704	0.0566333
Myricanol 5-[arabinosyl-(1->6)-glucoside]	0.0606021	0.228062	0.804183	0.21907	0.0714233	0.857807	0.886975	0.393302	0.254148	0.503616	0.0628603	0.167145	0.64277	0.0635518	0.066555	0.302152	0.494735	0.304739	0.0569229	0.0447805	0.358912	0.110235	0.0623235	0.275093	0.509677	0.740296	0.178125	0.821841	0.0716979	0.0632765	0.674032	0.0304291	0.0695933	0.536333	0.885549	0.0630579	0.822793	0.25455	0.0139982	0.294456	0.0187812	0.0258365	0.253881	0.458331	0.668336	0.100226	0.582638	0.818238	0.207067
Myricatomentoside I	0.0470832	0.38565	0.0987863	0.0759805	0.361669	0.535423	0.772314	0.569253	0.222789	0.835428	0.0847929	0.999384	0.466409	0.0321565	0.187672	0.760956	0.559306	0.348229	0.102822	0.188074	0.0268047	0.659729	0.30531	0.112153	0.00326417	0.323515	0.202073	0.65302	0.0747896	0.298006	0.593929	0.0514593	0.830514	0.158998	0.408003	0.311765	0.0126916	0.102393	0.083298	0.0299269	0.378963	0.138512	0.737677	0.714349	0.895436	0.0472644	0.814651	0.462376	0.03339
Myricetin 3-[glucosyl-(1->2)-rhamnoside] 7-[rhamnosyl-(1->2)-glucoside]	0.00042241	0.993549	0.444613	0.0868065	0.127169	0.535599	0.761651	0.829373	0.0347506	0.49681	0.00986069	0.56156	0.593283	0.00791152	0.0754841	0.968569	0.637176	0.806495	0.00566132	0.0288414	0.0213237	0.227753	0.0325358	0.012157	0.105158	0.470403	0.0185404	0.783944	0.139225	0.0401275	0.91805	0.0178921	0.56619	0.41749	0.567428	0.0401058	0.113702	0.0756739	0.0121037	0.0108419	0.0880753	0.00747264	0.397531	0.210158	0.933986	0.0646447	0.755957	0.183452	0.0020441
Myricetin 3-glucoside	0.0307483	0.651686	0.289682	0.2561	0.5976	0.996436	0.962128	0.926402	0.115763	0.736125	0.135998	0.481724	0.177925	0.0655308	0.302396	0.992653	0.187688	0.666554	0.174822	0.329857	0.0542309	0.242239	0.354516	0.0466626	0.0170708	0.0857748	0.264039	0.952154	0.157879	0.0893922	0.955442	0.0931778	0.838456	0.152116	0.38444	0.11577	0.101413	0.0469488	0.102407	0.00712548	0.154862	0.1061	0.341358	0.553782	0.368092	0.179791	0.888852	0.16985	0.0239576
Myristoleic acid	0.319947	0.0660044	0.18196	0.482341	0.167917	0.538762	0.663484	0.0636602	0.63612	0.179629	0.238974	0.0416493	0.412867	0.306899	0.159796	0.0397759	0.514536	0.0305441	0.273668	0.218249	0.97254	0.0572255	0.172189	0.444448	0.834733	0.620175	0.372383	0.771524	0.338712	0.146725	0.874369	0.232744	0.138108	0.19995	0.978295	0.0988541	0.63757	0.352973	0.168417	0.578454	0.0499079	0.136503	0.405438	0.329796	0.826643	0.625285	0.695175	0.872579	0.491423
N-(1-Deoxy-1-fructosyl)alanine	0.0537379	0.977853	0.766119	0.266492	0.261024	0.762836	0.62097	0.821384	0.0559635	0.14073	0.07969	0.571184	0.460405	0.128849	0.213457	0.997982	0.862195	0.844735	0.0657154	0.129682	0.138741	0.204773	0.0570618	0.00338646	0.410709	0.317699	0.017713	0.190151	0.615488	0.0673345	0.36179	0.205358	0.998481	0.356838	0.394143	0.045943	0.213258	0.127792	0.159318	0.031838	0.187275	0.0600177	0.532172	0.0256391	0.897363	0.470691	0.218	0.0155863	0.0180663
N-(1-Deoxy-1-fructosyl)leucine	0.969838	0.81595	0.987848	0.777015	0.945421	0.654506	0.830689	0.352952	0.538953	0.314931	0.95838	0.620284	0.546664	0.742835	0.75761	0.393028	0.322149	0.540506	0.913318	0.975197	0.811498	0.944755	0.699638	0.552409	0.631365	0.625298	0.491442	0.0249849	0.181214	0.920752	0.0514065	0.574055	0.378863	0.471162	0.778959	0.872868	0.77366	0.85907	0.660603	0.831259	0.741712	0.962593	0.847567	0.188296	0.926594	0.481355	0.00308839	0.135511	0.775603
N-(1-Deoxy-1-fructosyl)threonine	0.896873	0.270125	0.229216	0.252985	0.526041	0.324118	0.520777	0.438721	0.656842	0.123408	0.651957	0.204503	0.471121	0.555652	0.541517	0.649858	0.537983	0.290805	0.674183	0.602006	0.661588	0.235796	0.952497	0.821741	0.410626	0.55879	0.884992	0.168785	0.316256	0.473536	0.04727	0.536046	0.439052	0.80015	0.828704	0.521869	0.290675	0.932066	0.696962	0.940697	0.55567	0.983331	0.291784	0.473541	0.278701	0.279215	0.189179	0.266312	0.865959
N-(1-Deoxy-1-fructosyl)tyrosine	0.00452591	0.8031	0.293901	0.124623	0.223617	0.468558	0.842818	0.624558	0.0289352	0.596117	0.0325043	0.720285	0.423188	0.0240944	0.148256	0.805331	0.669498	0.583843	0.0222841	0.0703189	0.00771872	0.326219	0.0755391	0.0158229	0.0684198	0.34456	0.0348789	0.778173	0.202982	0.0731816	0.83278	0.0479172	0.77219	0.247208	0.544759	0.0826248	0.0655976	0.102516	0.0419363	0.0100815	0.163602	0.0321903	0.433481	0.25774	0.975313	0.0813843	0.644606	0.139519	0.00358403
N-(2R-Hydroxydocosanoyl)-2S-amino-1,3S,4R-octadecanetriol	0.835957	0.838193	0.659712	0.383736	0.284608	0.874381	0.267304	0.607356	0.307483	0.628935	0.703525	0.773729	0.00891065	0.752884	0.385361	0.41656	0.503907	0.645441	0.764172	0.549102	0.535844	0.608445	0.778291	0.607088	0.704093	0.0767426	0.946824	0.420899	0.451011	0.550724	0.0527153	0.647613	0.0714478	0.200109	0.990334	0.714027	0.87818	0.957554	0.734132	0.633751	0.836822	0.930746	0.305562	0.773159	0.125537	0.69707	0.0993247	0.0881791	0.77291
N-(3S-hydroxy-butanoyl)-homoserine lactone	0.172397	0.986898	0.592358	0.453941	0.315013	0.263119	0.844367	0.35759	0.0488894	0.328574	0.219406	0.946914	0.570858	0.324301	0.438995	0.496795	0.601862	0.569508	0.123926	0.167984	0.112561	0.565645	0.0887817	0.099517	0.589628	0.639886	0.0352857	0.205246	0.941277	0.241913	0.25985	0.428987	0.929875	0.40639	0.833515	0.241456	0.292213	0.531229	0.34992	0.215041	0.475048	0.210522	0.625382	0.0773044	0.654792	0.461862	0.112735	0.0706289	0.13285
N-[(4E,8E)-1,3-dihydroxyoctadeca-4,8-dien-2-yl]hexadecanamide	0.0441992	0.674121	0.233785	0.0194113	0.0810697	0.277398	0.562524	0.588391	0.245762	0.910577	0.0260392	0.910835	0.977632	0.015099	0.0613926	0.863993	0.997398	0.5169	0.0202633	0.0303124	0.0501397	0.735385	0.101979	0.157573	0.0826462	0.875863	0.074777	0.700488	0.0599963	0.330389	0.468564	0.0207544	0.320369	0.503782	0.621949	0.307675	0.0550436	0.194897	0.0350886	0.100731	0.366235	0.0787502	0.872636	0.552424	0.484513	0.0124423	0.723785	0.695784	0.0532894
N-Acetyl-D-phenylalanine	0.0534763	0.460275	0.790642	0.0788893	0.00390161	0.697427	0.35696	0.6879	0.226335	0.204393	0.00931059	0.420384	0.591745	0.0440349	0.013061	0.444687	0.950882	0.575436	0.00536849	0.00205571	0.339264	0.195359	0.000260612	0.0768144	0.671667	0.825706	0.00691202	0.517921	0.245507	0.0949483	0.98098	0.0472065	0.150094	0.795736	0.658603	0.044356	0.48962	0.17085	0.0266932	0.163287	0.0913118	0.00958926	0.659085	0.0637208	0.425484	0.236418	0.870336	0.438958	0.0737392
N-acetyl-L-2-aminoadipate(2-)	0.274378	0.56909	0.98486	0.246263	0.0308831	0.186858	0.495468	0.690149	0.298177	0.461593	0.144424	0.932991	0.442972	0.277887	0.173544	0.949742	0.293387	0.965903	0.067052	0.0314663	0.374479	0.725202	0.0240389	0.340407	0.977055	0.43285	0.0354495	0.489249	0.65516	0.431463	0.862178	0.296164	0.155804	0.762117	0.8897	0.360422	0.595678	0.718531	0.238953	0.543776	0.495085	0.188184	0.936302	0.147773	0.0810554	0.322263	0.631477	0.646203	0.320267
N-Acetyl-L-alanine	0.0031693	0.627187	0.941744	0.080735	0.0805343	0.968263	0.601217	0.536613	0.140172	0.295764	0.00492193	0.190213	0.890369	0.00474061	0.0212057	0.377696	0.384481	0.615386	0.0123577	0.0301648	0.186527	0.0569879	0.0298011	0.0220245	0.246694	0.609042	0.0480775	0.808892	0.0697411	0.0130151	0.893513	0.00500353	0.368659	0.841122	0.487464	0.00450834	0.334185	0.0237462	0.0015059	0.0246812	0.0103192	0.000181741	0.356588	0.188713	0.9513	0.138087	0.939826	0.309443	0.0130011
N-Acetylgalactosamine	0.520298	0.267415	0.637479	0.354019	0.0466137	0.379315	0.595017	0.784768	0.737293	0.776383	0.298418	0.849261	0.0855426	0.415833	0.20663	0.595589	0.45548	0.472978	0.217786	0.10045	0.804954	0.78343	0.142225	0.844381	0.781139	0.0786591	0.291243	0.919474	0.449377	0.651789	0.562925	0.335852	0.00236285	0.192865	0.556769	0.581045	0.878069	0.958096	0.291589	0.995175	0.506442	0.338616	0.938247	0.563799	0.0375812	0.32151	0.617826	0.599341	0.740312
N-Acetylleucine	0.671722	0.835431	0.454041	0.565179	0.823728	0.0322465	0.49565	0.039319	0.698816	0.537943	0.585905	0.12629	0.940927	0.506207	0.424521	0.0321152	0.106667	0.276668	0.854511	0.917738	0.646705	0.236566	0.937558	0.575749	0.774173	0.544804	0.973452	0.868778	0.335307	0.521989	0.502034	0.4687	0.930731	0.801782	0.231797	0.402653	0.997761	0.149703	0.515623	0.472118	0.336936	0.530975	0.896929	0.854997	0.285912	0.922444	0.384058	0.963879	0.6102
N-Acetylmuramate	0.0602386	0.607286	0.108842	0.389619	0.602714	0.337625	0.71979	0.31934	0.0228778	0.903189	0.217003	0.974947	0.160458	0.161615	0.502909	0.384893	0.664907	0.314418	0.162702	0.289965	0.00106029	0.553626	0.296253	0.102895	0.0450562	0.220672	0.182674	0.905538	0.409381	0.183028	0.640381	0.219549	0.845264	0.0949961	0.785047	0.264314	0.0842955	0.309987	0.207851	0.065789	0.365454	0.197134	0.355302	0.527967	0.777635	0.130226	0.500514	0.136466	0.0634492
N-Acetylneuraminic acid 9-phosphate	0.619818	0.0909079	1.15563e-05	0.654055	0.832203	0.211795	0.682737	0.050325	0.525418	0.2084	0.822317	0.227877	0.277225	0.644928	0.921862	0.0728972	0.946255	0.0129865	0.759896	0.90351	0.121616	0.430487	0.905982	0.760236	0.0773582	0.413027	0.84236	0.464593	0.652455	0.887867	0.797778	0.724992	0.584676	0.0502413	0.893758	0.751395	0.0913603	0.880996	0.8287	0.516952	0.679092	0.980943	0.943256	0.590461	0.938902	0.296622	0.964843	0.790763	0.555454
N-Acetylserotonin glucuronide	0.119375	0.393005	0.661644	0.127478	0.00450848	0.651071	0.330178	0.711624	0.291188	0.178793	0.0328047	0.49373	0.464734	0.105629	0.0319673	0.46566	0.749662	0.534717	0.0194682	0.00708285	0.456699	0.261551	0.00124527	0.134837	0.8924	0.657734	0.0122747	0.423273	0.382129	0.158451	0.944715	0.1103	0.131016	0.661256	0.748946	0.0856774	0.619789	0.285748	0.0727702	0.278213	0.154488	0.0353442	0.75358	0.0511328	0.307442	0.339202	0.789671	0.495379	0.145154
N-Acetylthreonine	0.951668	0.129469	0.0212166	0.794752	0.900989	0.056599	0.82116	0.00175646	0.71548	0.206053	0.975387	0.0385868	0.601608	0.95378	0.774981	0.0145341	0.354631	0.00512734	0.884499	0.93577	0.276272	0.160976	0.902193	0.95721	0.376779	0.855432	0.848817	0.665901	0.948963	0.542969	0.905109	0.953241	0.719535	0.177678	0.87993	0.456164	0.209372	0.682115	0.867415	0.906933	0.345659	0.754473	0.612886	0.663678	0.560012	0.488715	0.779738	0.984183	0.858533
N-desmethylclarithromycin	0.115673	0.676394	0.856178	0.0437495	0.028697	0.665107	0.501449	0.63464	0.552274	0.944882	0.0439231	0.576654	0.398968	0.0352397	0.0210492	0.418526	0.785083	0.675077	0.0540651	0.0323556	0.378595	0.475317	0.111762	0.375229	0.362658	0.596288	0.199788	0.50561	0.0139221	0.315401	0.210366	0.0146848	0.0334922	0.676198	0.840393	0.262867	0.47078	0.240733	0.0209667	0.31661	0.19068	0.0736989	0.776537	0.67514	0.390262	0.0453708	0.267827	0.80029	0.219044
N-di-Demethyl roxithromycin	0.049725	0.808162	0.910814	0.25045	0.306176	0.627393	0.551126	0.565361	0.165849	0.0840071	0.0713896	0.183156	0.507534	0.0909242	0.142836	0.4421	0.369627	0.70772	0.109122	0.195008	0.322107	0.0395294	0.111635	0.00312028	0.403027	0.229624	0.084798	0.312408	0.387546	0.0237238	0.580061	0.132809	0.970824	0.540349	0.232896	0.00664344	0.350612	0.0193102	0.103537	0.0155315	0.0551921	0.0344011	0.43723	0.0606761	0.524454	0.561095	0.5185	0.0508524	0.0202161
N-Feruloylglycyl-L-phenylalanine	0.0979334	0.320276	0.124124	0.0225097	0.205135	0.380873	0.466251	0.466348	0.373564	0.786685	0.0675125	0.714035	0.81432	0.0386531	0.120303	0.737844	0.968618	0.282918	0.0790609	0.120644	0.0698831	0.924656	0.24439	0.16016	0.0416213	0.596327	0.143913	0.703908	0.0997535	0.495408	0.442356	0.062992	0.628554	0.247873	0.362112	0.44954	0.00575844	0.157606	0.107852	0.0765779	0.57506	0.174078	0.879461	0.641968	0.69585	0.0596269	0.759365	0.641872	0.0570056
N-gamma-Glutamyl-S-allylcysteine	0.0246949	0.837973	0.354397	0.132644	0.152104	0.288638	0.713384	0.463296	0.0368468	0.525903	0.0411223	0.940215	0.598188	0.0576212	0.157516	0.673622	0.927466	0.524633	0.017228	0.0447608	0.0196218	0.468464	0.0392798	0.0288263	0.193781	0.545477	0.00931702	0.568079	0.364474	0.138265	0.71124	0.0999677	0.68817	0.318225	0.619236	0.133382	0.0843672	0.210243	0.0838152	0.0463347	0.276138	0.0544425	0.600104	0.154938	0.702505	0.12944	0.465706	0.143673	0.0159443
N-Gluconyl ethanolamine	0.0401644	0.824615	0.192076	0.0919466	0.197415	0.320374	0.973584	0.688314	0.19417	0.72464	0.0719369	0.892236	0.848734	0.0279224	0.143208	0.864511	0.656522	0.629196	0.059135	0.0840505	0.0314246	0.628865	0.198918	0.254839	0.0347951	0.822747	0.201963	0.415944	0.0258541	0.264129	0.437369	0.0221769	0.331688	0.552427	0.902278	0.311337	0.135534	0.253625	0.0331718	0.140286	0.267438	0.100961	0.531885	0.853515	0.69517	0.000229824	0.552884	0.802343	0.101267
N-lactoyl-Tryptophan	0.788771	0.687547	0.11385	0.934801	0.87489	0.00215162	0.440912	0.0400991	0.441505	0.262613	0.948623	0.202967	0.842512	0.900642	0.833131	0.0490684	0.390032	0.187461	0.708055	0.687493	0.209823	0.363334	0.826272	0.838289	0.513741	0.680152	0.764875	0.542122	0.929686	0.833154	0.982817	0.902313	0.746275	0.602708	0.28266	0.651372	0.556036	0.4734	0.901704	0.904171	0.678639	0.961979	0.852196	0.651262	0.313118	0.257958	0.872899	0.862538	0.955334
N-Methyl-a-aminoisobutyric acid	0.00366189	0.986288	0.4124	0.0333684	0.0562526	0.408367	0.646247	0.812361	0.0976818	0.704272	0.00425946	0.706362	0.893791	0.00254911	0.0354921	0.938446	0.789955	0.79242	0.00159289	0.00839923	0.0341395	0.368049	0.0283153	0.0525382	0.10924	0.748038	0.022988	0.966601	0.066266	0.105049	0.74896	0.00513103	0.325279	0.570743	0.63745	0.0957653	0.109623	0.110258	0.00500066	0.0398544	0.136378	0.0112546	0.554394	0.317701	0.645318	0.0196281	0.945044	0.42191	0.012417
N-Monodemethyl roxithromycin	0.0500044	0.982783	0.45945	0.395054	0.686145	0.816677	0.707762	0.737776	0.159978	0.805617	0.208473	0.244443	0.24649	0.0994031	0.363281	0.742078	0.0499668	0.969376	0.261016	0.414832	0.123381	0.142107	0.456036	0.143755	0.0386937	0.170253	0.454652	0.686616	0.0998737	0.065363	0.914281	0.0966421	0.987355	0.386122	0.630506	0.110962	0.322272	0.0853398	0.0970158	0.0526813	0.0752784	0.125027	0.161137	0.790553	0.291658	0.165614	0.819698	0.341854	0.0946164
N-Phenylacetylaspartic acid	0.000203295	0.981928	0.44393	0.0763084	0.133899	0.60037	0.74388	0.886351	0.0459112	0.514145	0.00846976	0.527313	0.586198	0.00481983	0.0672461	0.911958	0.567371	0.825025	0.00697216	0.0333086	0.0254636	0.21368	0.0408794	0.0113637	0.0871215	0.439073	0.0255181	0.835106	0.110483	0.0388299	0.980588	0.0124263	0.573875	0.411148	0.521463	0.0375509	0.106698	0.0555737	0.00902712	0.00700189	0.0795546	0.00650445	0.402218	0.233691	0.991749	0.0622409	0.824823	0.198421	0.00129084
N-Stearoyl GABA	0.407125	0.214152	0.184069	0.24373	0.85991	0.863967	0.771892	0.945968	0.929852	0.406616	0.446944	0.980592	0.583567	0.247109	0.466071	0.940342	0.29263	0.456697	0.607169	0.743356	0.396223	0.964926	0.987408	0.544137	0.0311226	0.332246	0.893555	0.217376	0.0888566	0.79538	0.182095	0.253525	0.931292	0.276556	0.307971	0.794276	0.126624	0.199565	0.380315	0.24299	0.741802	0.577481	0.916662	0.59499	0.530293	0.26713	0.260976	0.935662	0.344423
N1-(2-Hydroxyethyl)flurazepam	0.0157378	0.581032	0.244943	0.0556209	0.183543	0.46188	0.594209	0.559238	0.0985002	0.690801	0.0249612	0.919177	0.534698	0.0188856	0.107004	0.798261	0.815677	0.448967	0.0230667	0.0665763	0.0206782	0.485325	0.090666	0.0194403	0.06309	0.372875	0.0323912	0.813831	0.183049	0.164249	0.97392	0.0463266	0.767544	0.205915	0.370463	0.146572	0.0187239	0.081841	0.0542807	0.00939209	0.277489	0.0505579	0.715783	0.26999	0.915428	0.0939563	0.743768	0.204252	0.0030743
Naematolone	0.0613532	0.872712	0.277554	0.581549	0.838058	0.818889	0.493593	0.781216	0.0368438	0.780477	0.298917	0.464456	0.0770566	0.191884	0.591082	0.749849	0.184872	0.692976	0.285416	0.47008	0.0328377	0.238356	0.449081	0.123799	0.0454072	0.103468	0.379519	0.966769	0.327299	0.0757462	0.6306	0.221662	0.737557	0.179474	0.801088	0.154822	0.260302	0.215838	0.198276	0.0629606	0.162682	0.189475	0.119367	0.670587	0.327265	0.204539	0.670807	0.136807	0.0965747
Natamycin	0.0227081	0.949939	0.578945	0.0414955	0.0229857	0.331779	0.462394	0.723481	0.113523	0.490429	0.00636411	0.838978	0.937755	0.0210249	0.0358774	0.985158	0.836349	0.797575	0.00067113	0.00225307	0.0798518	0.435451	0.00513067	0.0467972	0.301063	0.907685	0.00127469	0.668384	0.216239	0.150207	0.967751	0.0362567	0.313698	0.658537	0.615668	0.111539	0.144987	0.177838	0.028758	0.0769839	0.214808	0.0201436	0.736763	0.134807	0.428439	0.0912872	0.763696	0.341428	0.0226552
Neocnidilide	0.469179	0.035991	0.134649	0.926981	0.561764	0.485267	0.895261	0.169982	0.391835	0.0306269	0.554369	0.0271439	0.967484	0.687049	0.589042	0.215908	0.508055	0.0540434	0.533589	0.530089	0.967299	0.0232572	0.304802	0.428903	0.599602	0.989265	0.477223	0.274782	0.963463	0.104671	0.312619	0.64601	0.64001	0.397933	0.848867	0.0982752	0.430358	0.588623	0.477443	0.669026	0.0857242	0.296667	0.177251	0.19398	0.75816	0.91081	0.529013	0.358516	0.621013
Neohesperidose	0.00291196	0.9895	0.52751	0.0578515	0.0715326	0.504649	0.58298	0.817991	0.0568178	0.420256	0.00435148	0.633512	0.745567	0.00878032	0.0474744	0.935288	0.825074	0.815088	0.00152848	0.012769	0.0430775	0.267104	0.0132058	0.00957905	0.176607	0.576099	0.00398896	0.654263	0.177157	0.0612769	0.915978	0.0218938	0.499879	0.479165	0.507124	0.0456312	0.111504	0.0814224	0.0154147	0.0167026	0.118409	0.00674403	0.537571	0.132484	0.769791	0.0934581	0.702859	0.190256	0.00219526
Neryl rhamnosyl-glucoside	0.295923	0.695726	0.0966901	0.934152	0.745327	0.564329	0.1751	0.486913	0.158428	0.54897	0.724915	0.858301	0.0810868	0.498452	0.935387	0.381922	0.260421	0.445499	0.662783	0.85846	0.0660389	0.692655	0.938279	0.570996	0.0469331	0.237099	0.870634	0.448271	0.438527	0.389242	0.863078	0.49925	0.669321	0.197483	0.744137	0.61913	0.399306	0.663266	0.498517	0.358218	0.511084	0.599525	0.165229	0.650931	0.397454	0.19914	0.961456	0.512463	0.435342
Neuroprotectin D1	0.565579	0.541286	0.95988	0.534632	0.143379	0.0686725	0.783734	0.485947	0.429284	0.771654	0.421656	0.654603	0.375904	0.598718	0.463055	0.660293	0.144509	0.936028	0.245942	0.151479	0.49662	0.916969	0.147786	0.742633	0.814426	0.221813	0.189169	0.666638	0.922802	0.74859	0.850892	0.595115	0.167189	0.624088	0.482949	0.728009	0.858883	0.780983	0.515561	0.976061	0.816228	0.483202	0.976454	0.39604	0.0244617	0.408931	0.665913	0.94802	0.692362
Niazidin	0.160842	0.790173	0.477624	0.358886	0.48944	0.801764	0.64851	0.721922	0.420416	0.612245	0.285068	0.447554	0.892832	0.144858	0.333272	0.706782	0.208248	0.825881	0.305678	0.342216	0.23862	0.442974	0.53049	0.596105	0.106035	0.902409	0.675005	0.144213	0.0164712	0.290192	0.301501	0.0857312	0.325023	0.971418	0.815355	0.387997	0.580938	0.370672	0.0996515	0.371198	0.186271	0.238371	0.278669	0.67796	0.908292	0.0310059	0.208131	0.82292	0.373412
Niaziminin A	0.696432	0.714767	0.977727	0.057939	0.107762	0.873102	0.0396871	0.792329	0.57518	0.901531	0.267309	0.739169	0.120017	0.311694	0.103251	0.463048	0.555726	0.988604	0.355286	0.257381	0.946612	0.786961	0.433134	0.727117	0.840608	0.435283	0.442526	0.721634	0.26343	0.852471	0.0871246	0.30294	0.181531	0.698147	0.360493	0.895296	0.444321	0.446625	0.401095	0.689455	0.967749	0.517848	0.21101	0.738591	0.221311	0.519744	0.26741	0.474228	0.577378
Nicotyrine	0.0104374	0.900934	0.276249	0.0623762	0.0971958	0.264677	0.796264	0.609408	0.0800551	0.877954	0.0205012	0.872654	0.815216	0.0130252	0.0850128	0.830547	0.86927	0.627717	0.00814653	0.0207169	0.013219	0.499379	0.0545256	0.0927133	0.0841433	0.762812	0.0416299	0.872201	0.0920584	0.153736	0.771589	0.0184087	0.367451	0.491487	0.777374	0.165874	0.0966549	0.194431	0.0187156	0.0673946	0.208535	0.0356146	0.540243	0.423952	0.602073	0.00945002	0.9749	0.457517	0.0285953
NPC	0.0159324	0.823123	0.319624	0.0198424	0.0851709	0.461091	0.626101	0.846075	0.21344	0.981298	0.0128527	0.786903	0.956988	0.00260201	0.0388647	0.902356	0.696524	0.726902	0.014742	0.0284697	0.0549686	0.494532	0.0934198	0.11613	0.0581557	0.771566	0.0857362	0.652979	0.0182216	0.196572	0.453458	0.00300725	0.305502	0.565647	0.593687	0.184412	0.0873739	0.107467	0.00828969	0.0592947	0.199344	0.035478	0.673151	0.551955	0.677995	0.00787793	0.629562	0.653935	0.0320714
O-Cymene	0.263751	0.162136	0.0420865	0.127353	0.405975	0.182811	0.593178	0.139544	0.406428	0.624742	0.236302	0.330844	0.671056	0.19884	0.366489	0.31454	0.678074	0.0699523	0.21203	0.27549	0.0741415	0.69035	0.413136	0.292993	0.0925699	0.591385	0.228153	0.832072	0.371934	0.789705	0.671553	0.274758	0.918572	0.123802	0.482071	0.769616	0.0049428	0.419163	0.350832	0.198985	0.980271	0.425083	0.708752	0.727777	0.61359	0.156872	0.92565	0.605145	0.163628
Octanol	0.835161	0.00382358	0.0406247	0.586848	0.660214	0.797681	0.850124	0.253003	0.99858	0.317336	0.911924	0.306794	0.277653	0.722271	0.953267	0.320601	0.834457	0.0330194	0.990029	0.809919	0.42895	0.450065	0.635981	0.718063	0.122454	0.184304	0.949904	0.580787	0.693147	0.703142	0.63091	0.84092	0.297038	0.0221546	0.298961	0.689461	0.0673367	0.583896	0.989375	0.444502	0.54887	0.868535	0.534789	0.623156	0.544032	0.68851	0.901613	0.788699	0.576115
Oleamide	0.381961	0.226641	0.0809457	0.772416	0.769261	0.593304	0.692023	0.196446	0.202443	0.947028	0.671275	0.714528	0.0239808	0.566589	0.964501	0.2044	0.702647	0.112964	0.637619	0.879792	0.094455	0.913868	0.844685	0.269355	0.116718	0.0450494	0.557843	0.7717	0.896435	0.553106	0.462778	0.711448	0.225974	0.00237527	0.561169	0.658945	0.104649	0.500605	0.733382	0.189567	0.871045	0.674081	0.665089	0.749469	0.398825	0.579615	0.317477	0.116934	0.256506
Omega-Salicoyisalicin	0.162746	0.314188	0.0108992	0.257606	0.587896	0.195009	0.851434	0.201077	0.21248	0.480794	0.282906	0.595508	0.39989	0.176781	0.492831	0.297246	0.846756	0.137827	0.240381	0.339618	0.0111983	0.933862	0.499271	0.337669	0.0116981	0.465138	0.359144	0.511727	0.230583	0.545874	0.704711	0.212038	0.926761	0.124402	0.818665	0.647566	0.0360817	0.441851	0.26087	0.182903	0.698976	0.372176	0.734191	0.979583	0.913023	0.0456606	0.928765	0.608921	0.172888
Ornaline	0.0742906	0.820858	0.751451	0.0214104	0.00153519	0.3506	0.339353	0.92068	0.315221	0.648491	0.0111993	0.869686	0.498783	0.0302733	0.013198	0.757984	0.726071	0.998418	0.00465501	0.000556249	0.219984	0.560145	0.011863	0.17057	0.440719	0.677479	0.019472	0.931169	0.137806	0.282806	0.585257	0.0314117	0.0934764	0.957333	0.717809	0.207465	0.265241	0.256076	0.0305225	0.20994	0.272511	0.0420385	0.930621	0.253952	0.213779	0.0787408	0.82843	0.746918	0.0977731
ORSELLINIC ACID, ETHYL ESTER	0.00473939	0.801488	0.238363	0.072594	0.159674	0.374	0.831321	0.633173	0.0625962	0.831106	0.0226758	0.79549	0.607565	0.0101328	0.103643	0.83516	0.694945	0.585499	0.0144715	0.0436656	0.00690445	0.424032	0.0798742	0.0533583	0.042774	0.527361	0.051715	0.914294	0.0919707	0.116395	0.849404	0.0186249	0.539981	0.346275	0.643635	0.130826	0.0636366	0.125338	0.0201823	0.0271176	0.180831	0.0325794	0.487213	0.413843	0.839363	0.0189695	0.957011	0.334384	0.0115778
Osmundalin	0.200171	0.992055	0.963292	0.597775	0.914777	0.266802	0.969558	0.426798	0.36467	0.324474	0.365658	0.124744	0.204624	0.2852	0.494134	0.444398	0.0451175	0.728625	0.501713	0.709197	0.491976	0.0676159	0.608288	0.108961	0.284774	0.0490137	0.554306	0.700863	0.416755	0.0999986	0.703422	0.324913	0.576032	0.403758	0.261537	0.0980343	0.504825	0.0515724	0.312331	0.0715832	0.127458	0.238772	0.325967	0.465577	0.0785289	0.758735	0.795878	0.143391	0.153876
OXYQUINOLINE	0.949039	0.813559	0.830015	0.687507	0.956362	0.570026	0.969078	0.445698	0.396152	0.242681	0.990812	0.810843	0.635096	0.755285	0.775081	0.454964	0.34359	0.781453	0.83011	0.86059	0.774777	0.876821	0.565914	0.583245	0.533812	0.818832	0.444618	0.0252428	0.19396	0.748735	0.0221604	0.622472	0.578154	0.709056	0.908502	0.742186	0.996535	0.756891	0.758465	0.912677	0.941009	0.929056	0.868262	0.164635	0.813026	0.573063	0.00206954	0.147641	0.81423
P-Coumaric acid	0.946267	0.243344	0.349708	0.41246	0.512801	0.131962	0.342459	0.106198	0.877704	0.551256	0.74335	0.0366787	0.585731	0.84269	0.727287	0.27972	0.0485039	0.12341	0.660213	0.588566	0.681257	0.153951	0.725575	0.959626	0.873967	0.612444	0.529208	0.937186	0.932912	0.420512	0.666828	0.94426	0.787347	0.592497	0.742783	0.520893	0.270814	0.822413	0.959545	0.986029	0.311539	0.907094	0.139749	0.835261	0.12572	0.71391	0.872631	0.820775	0.835817
P-Cresol glucuronide	0.103204	0.349865	0.0888248	0.34199	0.819281	0.754999	0.846437	0.541279	0.16511	0.911135	0.274873	0.876988	0.106138	0.155506	0.513382	0.605915	0.320989	0.311975	0.304406	0.499388	0.0347739	0.564892	0.568925	0.131301	0.00383215	0.0691482	0.39834	0.80562	0.255789	0.27006	0.986885	0.208886	0.632361	0.0420081	0.44138	0.337958	0.0472033	0.152199	0.244406	0.0380587	0.412894	0.277405	0.497166	0.79642	0.402399	0.191797	0.857631	0.234386	0.0742962
P-Mentha-1,3,5,8-tetraene	0.0564971	0.522257	0.112529	0.299504	0.526602	0.352269	0.902138	0.310682	0.036783	0.852142	0.172427	0.965834	0.195747	0.132872	0.42323	0.411737	0.744563	0.277784	0.132937	0.249954	0.0025897	0.584236	0.25791	0.0713993	0.047454	0.213178	0.1362	0.826949	0.402029	0.202479	0.678327	0.197857	0.845966	0.0772522	0.632705	0.257836	0.0462073	0.251256	0.195209	0.0441899	0.395922	0.177851	0.479213	0.443295	0.828127	0.145965	0.486071	0.122169	0.0407397
P-Menthan-1-ol	0.337238	0.117469	0.0171802	0.462519	0.895944	0.668413	0.821654	0.331161	0.426566	0.477229	0.548273	0.695987	0.129349	0.354213	0.788305	0.377204	0.473507	0.11333	0.59411	0.807754	0.100955	0.94867	0.963779	0.388483	0.00719072	0.10678	0.721037	0.538363	0.365748	0.684777	0.780454	0.426959	0.483324	0.0178592	0.473994	0.781953	0.0427974	0.35083	0.523066	0.17352	0.85672	0.633168	0.825682	0.794264	0.449696	0.279837	0.95408	0.503998	0.256001
P-Methoxycinnamic acid ethyl ester	0.0631991	0.523984	0.0979971	0.38237	0.693033	0.487685	0.727424	0.4028	0.0460247	0.952645	0.232306	0.900853	0.115096	0.15207	0.511259	0.461357	0.490503	0.321542	0.204444	0.361105	0.00439953	0.519949	0.382765	0.101039	0.0192302	0.135555	0.249726	0.994586	0.34382	0.18595	0.732944	0.207215	0.747899	0.0658439	0.662924	0.265656	0.0696469	0.23521	0.209362	0.0458386	0.352019	0.211056	0.360576	0.61606	0.594232	0.144366	0.606965	0.147926	0.0591342
P-Salicylic acid	0.043435	0.978022	0.422695	0.488781	0.550839	0.602459	0.775672	0.615969	0.00446838	0.398997	0.186969	0.580676	0.159007	0.179827	0.45908	0.668768	0.569879	0.670001	0.140291	0.262559	0.027886	0.23035	0.180323	0.0339806	0.185004	0.185009	0.111269	0.476244	0.566178	0.0511601	0.319532	0.245512	0.813256	0.205264	0.728169	0.0860638	0.227889	0.234331	0.191751	0.0463662	0.177686	0.114459	0.214599	0.222472	0.635511	0.298541	0.260066	0.0208575	0.0435883
PA(14:0/22:6(4Z,7Z,10Z,13Z,16Z,19Z))	0.174005	0.783192	0.867469	0.363776	0.596678	0.235883	0.793032	0.168536	0.578769	0.484599	0.237942	0.0624065	0.648651	0.155871	0.241719	0.151733	0.0276179	0.429224	0.388269	0.504187	0.629512	0.0618484	0.518881	0.20442	0.293046	0.308752	0.585009	0.850319	0.117137	0.118829	0.698711	0.13874	0.845771	0.843195	0.334666	0.0991925	0.626349	0.0330252	0.146612	0.123354	0.0642851	0.157107	0.389166	0.657892	0.255755	0.504603	0.570607	0.539611	0.195018
Palmitic amide	0.81379	0.0112674	0.215392	0.931133	0.341998	0.72038	0.855439	0.480311	0.694498	0.454614	0.737811	0.433614	0.230663	0.913866	0.658793	0.492467	0.698128	0.122765	0.589966	0.420083	0.845004	0.487167	0.339544	0.901207	0.34082	0.113037	0.616078	0.763786	0.970314	0.55277	0.806578	0.787214	0.0936267	0.0519464	0.220717	0.563572	0.24663	0.681176	0.631537	0.639225	0.425605	0.578613	0.466737	0.580117	0.262107	0.792972	0.999231	0.778176	0.851864
Palmitoleamide	0.828963	0.0189459	0.270839	0.537861	0.767739	0.810786	0.463872	0.472971	0.964409	0.876613	0.800097	0.502547	0.293168	0.718269	0.898947	0.599987	0.881183	0.129472	0.950077	0.855832	0.644286	0.71315	0.811814	0.441143	0.315197	0.0904017	0.827411	0.798534	0.924329	0.852158	0.959496	0.893501	0.181395	0.0283446	0.0568682	0.951095	0.0828257	0.365193	0.965494	0.310963	0.654505	0.996232	0.41041	0.838396	0.42147	0.911206	0.717934	0.431362	0.438027
Palmitoyl glucuronide	0.876068	0.67847	0.586801	0.569488	0.985257	0.737897	0.987288	0.617791	0.558648	0.193534	0.859297	0.893042	0.7805	0.606607	0.704737	0.60796	0.331764	0.982516	0.97824	0.979391	0.966368	0.867852	0.655082	0.718274	0.333397	0.945051	0.562712	0.0144312	0.12631	0.839927	0.0223434	0.495544	0.599538	0.921509	0.878858	0.810362	0.767401	0.664503	0.632654	0.912357	0.892031	0.955181	0.929062	0.176748	0.815013	0.396751	0.00655824	0.217546	0.990989
Palmitoylglycine	0.599708	0.0834017	0.430719	0.573325	0.872625	0.44846	0.247826	0.189589	0.466131	0.481328	0.94115	0.0225268	0.671118	0.872456	0.972369	0.368747	0.103354	0.104625	0.931775	0.979893	0.938036	0.0755527	0.837513	0.850348	0.992885	0.824938	0.896006	0.949054	0.741325	0.190365	0.591615	0.751641	0.818976	0.500463	0.459441	0.299734	0.3217	0.812368	0.613774	0.877759	0.125036	0.569831	0.021478	0.965184	0.36172	0.863536	0.958986	0.723114	0.933073
Panaquinquecol 6	0.925667	0.634164	0.500869	0.371531	0.18214	0.840908	0.234871	0.554886	0.420946	0.884627	0.603563	0.891077	0.00184005	0.707859	0.312586	0.359135	0.426601	0.510877	0.634799	0.418498	0.551217	0.762704	0.578407	0.726028	0.576742	0.0494064	0.760495	0.641634	0.511962	0.698043	0.140245	0.609695	0.0371314	0.135331	0.968331	0.884038	0.804996	0.979219	0.657627	0.672192	0.975049	0.793215	0.377031	0.970056	0.0780094	0.720318	0.20661	0.168408	0.850586
Panaxydol	0.010396	0.59185	0.20982	0.0523014	0.2042	0.499281	0.680632	0.629211	0.108715	0.816253	0.0254094	0.850296	0.525137	0.0106035	0.10365	0.852384	0.6602	0.484276	0.027365	0.0752494	0.0158596	0.46273	0.120019	0.0327328	0.0279634	0.36964	0.0617683	0.976037	0.1035	0.153835	0.825964	0.0262708	0.716299	0.223522	0.411189	0.149558	0.0219309	0.070368	0.0358718	0.00912556	0.237404	0.0472833	0.638339	0.392614	0.98364	0.0519544	0.932836	0.281448	0.00462823
Pantothenic Acid	0.467832	0.779184	0.539268	0.329222	0.16236	0.0677933	0.940103	0.559967	0.594231	0.534128	0.367116	0.630754	0.33832	0.378088	0.361007	0.731372	0.459863	0.81926	0.249005	0.158675	0.362797	0.764939	0.303642	0.948602	0.635068	0.206814	0.401461	0.427164	0.316135	0.852066	0.382096	0.313319	0.0520301	0.65953	0.441067	0.890365	0.663985	0.920274	0.317868	0.926752	0.777128	0.474757	0.943892	0.954661	0.051438	0.0769808	0.495847	0.511743	0.698054
Pantoyllactone glucoside	0.869042	0.335563	0.569152	0.305835	0.353982	0.268057	0.166382	0.221299	0.974466	0.96547	0.528757	0.150875	0.622687	0.688502	0.520324	0.474681	0.0641462	0.234514	0.47619	0.429531	0.689771	0.388578	0.47024	0.612721	0.96473	0.777648	0.286503	0.50696	0.892262	0.673507	0.922528	0.825075	0.834017	0.574687	0.472062	0.852104	0.234753	0.886555	0.88914	0.728926	0.51376	0.834225	0.161374	0.402093	0.182759	0.841956	0.592682	0.80644	0.583865
para-hydroxyatorvastatin	0.00876504	0.927311	0.351346	0.0291352	0.0657858	0.384379	0.669593	0.79607	0.139801	0.869557	0.00881361	0.769596	0.943318	0.00315568	0.0403299	0.95639	0.774439	0.751513	0.00556807	0.0141435	0.0374119	0.448118	0.0528313	0.092401	0.0838445	0.804224	0.0486715	0.785647	0.0394544	0.151287	0.596514	0.00421757	0.289165	0.587361	0.674313	0.145448	0.105034	0.130237	0.00634232	0.0587411	0.170593	0.0227534	0.595994	0.444841	0.616552	0.00809477	0.782333	0.555676	0.025236
Patuletin 3-(2''-apiosylgentiobioside)	0.104235	0.796461	0.0800503	0.50448	0.632718	0.174476	0.431481	0.301518	0.0403633	0.72159	0.320269	0.961691	0.299077	0.222829	0.612477	0.323749	0.683409	0.380466	0.221088	0.31679	0.00149769	0.705528	0.388212	0.330258	0.0506876	0.517796	0.335736	0.649839	0.318238	0.270229	0.888312	0.235704	0.847844	0.26731	0.734821	0.425597	0.214607	0.575716	0.221779	0.230172	0.406101	0.283309	0.251033	0.913207	0.994322	0.0391849	0.827872	0.440116	0.202398
Patuletin 3-gentiobioside	0.0164647	0.74334	0.836345	0.0626845	0.117442	0.884637	0.62139	0.455123	0.294701	0.581731	0.0167514	0.218145	0.993256	0.00452831	0.0238227	0.312876	0.266825	0.627456	0.0423477	0.0664285	0.242095	0.119767	0.110766	0.0930878	0.162702	0.676453	0.158256	0.766369	0.00871402	0.0608388	0.508942	0.00140988	0.302768	0.90015	0.493524	0.0437505	0.334303	0.0259104	0.00208106	0.0525442	0.0284229	0.0107676	0.432807	0.461611	0.914797	0.0869554	0.523829	0.605181	0.0447108
PC(16:0/0:0)[U]	0.74948	0.158833	0.206917	0.540449	0.978823	0.486677	0.716773	0.420113	0.412463	0.0298896	0.933432	0.139728	0.633121	0.908795	0.939088	0.544593	0.642069	0.226789	0.882537	0.935212	0.895407	0.110214	0.583161	0.520195	0.480388	0.682087	0.67097	0.0938799	0.514312	0.240614	0.052329	0.885126	0.766759	0.719445	0.875277	0.253039	0.42204	0.836505	0.919561	0.803196	0.308573	0.618065	0.238275	0.204033	0.513524	0.517272	0.160999	0.172678	0.804031
PC(16:0/20:4(6E,8Z,11Z,14Z)(5OH[S]))	0.103624	0.488797	0.219199	0.00923658	0.108645	0.368324	0.413915	0.618643	0.454969	0.760497	0.047953	0.785601	0.879865	0.0274224	0.0652952	0.92163	0.981627	0.451041	0.0569558	0.069448	0.118382	0.907864	0.192993	0.226696	0.0842514	0.885786	0.142898	0.579866	0.0499503	0.508916	0.285002	0.0354353	0.356108	0.488646	0.469122	0.449167	0.037907	0.186491	0.0701161	0.132594	0.517897	0.146352	0.865353	0.685833	0.497161	0.0327983	0.543901	0.87442	0.0889306
PE-NMe2(11M5/9D3)	0.0322098	0.592064	0.257165	0.0304156	0.220333	0.729384	0.627072	0.931971	0.314739	0.926136	0.038327	0.743691	0.735484	0.00709217	0.0749428	0.846214	0.44565	0.650305	0.0669492	0.118386	0.0837143	0.496062	0.235082	0.117784	0.0158656	0.483129	0.19407	0.553866	0.0113016	0.238206	0.38464	0.00969344	0.547358	0.384297	0.384358	0.223579	0.0524403	0.0508759	0.026869	0.0332292	0.237386	0.0740222	0.725868	0.70179	0.961229	0.0329166	0.538034	0.633803	0.0332937
PE(18:1(9Z)/0:0)	0.923609	0.753206	0.976051	0.400072	0.236336	0.377116	0.615352	0.979233	0.689118	0.444608	0.616269	0.660374	0.0525065	0.635041	0.41601	0.794592	0.450956	0.847235	0.569623	0.380088	0.988542	0.584086	0.614861	0.636631	0.960076	0.0510515	0.795811	0.283905	0.365152	0.713793	0.0997478	0.518814	0.0237235	0.27865	0.584638	0.771902	0.980524	0.803351	0.570141	0.679779	0.949627	0.798684	0.611234	0.689068	0.0459345	0.3249	0.148396	0.119779	0.874034
PE(18:3(9Z,12Z,15Z)/18:2(9Z,12Z))	0.0241747	0.875409	0.501678	0.0407116	0.067134	0.533559	0.718515	0.904535	0.256236	0.972118	0.020027	0.595968	0.844749	0.00619301	0.0348317	0.692159	0.610651	0.969435	0.0214862	0.0260192	0.113555	0.399529	0.0923616	0.197204	0.118738	0.999846	0.13129	0.533307	0.00629906	0.171634	0.373059	0.00166925	0.153772	0.880103	0.795366	0.168369	0.240967	0.1516	0.00372053	0.127598	0.129284	0.0320394	0.544336	0.638327	0.618344	0.00513232	0.456771	0.845522	0.0797133
Pectenotoxin 1	0.0535762	0.251071	0.631416	0.271035	0.061645	0.862049	0.662452	0.564625	0.111951	0.0829926	0.0465053	0.198467	0.86995	0.104927	0.0834665	0.42703	0.802223	0.393283	0.0303588	0.031474	0.347319	0.0562476	0.00470615	0.0690485	0.765982	0.987996	0.0253956	0.362464	0.395012	0.0215539	0.626996	0.107057	0.28741	0.779602	0.835981	0.00911153	0.726804	0.212891	0.0530234	0.177718	0.0280964	0.0125354	0.321444	0.0438434	0.71325	0.354123	0.611371	0.246883	0.0991185
Pectenotoxin 2	0.328358	0.89875	0.962757	0.423369	0.837644	0.184649	0.78709	0.228973	0.843625	0.773352	0.399739	0.172419	0.593296	0.257299	0.379387	0.218626	0.022234	0.621675	0.613557	0.757594	0.74832	0.207868	0.83281	0.351867	0.245029	0.247367	0.857551	0.631489	0.136545	0.310536	0.512299	0.239883	0.950679	0.701277	0.259432	0.281135	0.565847	0.0608309	0.287409	0.190898	0.215988	0.342642	0.592894	0.95893	0.176646	0.601138	0.414722	0.724411	0.312774
Pectenotoxin 3	0.423823	0.621554	0.298335	0.987077	0.509206	0.702494	0.324389	0.973236	0.404057	0.761408	0.849742	0.532846	0.0409863	0.588704	0.894187	0.814955	0.041184	0.690218	0.927717	0.824658	0.301095	0.488306	0.787333	0.539102	0.0848239	0.0547646	0.870337	0.54151	0.467197	0.403908	0.907153	0.60033	0.373389	0.19117	0.788795	0.568986	0.495278	0.413681	0.626985	0.304577	0.474834	0.694826	0.241628	0.653935	0.0598698	0.527491	0.931738	0.459842	0.474408
Pentadecanoylglycine	0.328043	0.14381	0.0260119	0.146763	0.458477	0.166484	0.655154	0.135639	0.504066	0.445457	0.298243	0.279374	0.735542	0.235423	0.417348	0.298212	0.690894	0.0619713	0.273995	0.331858	0.0948204	0.577471	0.519088	0.418964	0.0835992	0.680134	0.330761	0.626195	0.331643	0.911194	0.518205	0.299073	0.865661	0.155526	0.565333	0.907698	0.0115923	0.50075	0.391632	0.276966	0.933535	0.513515	0.67317	0.932705	0.581053	0.133639	0.88832	0.797301	0.239433
Pentigetide	0.027015	0.722131	0.988146	0.0142037	0.00557591	0.817482	0.278512	0.651308	0.300542	0.362358	0.000360468	0.438123	0.66256	0.0052288	0.000318957	0.389129	0.821156	0.70803	0.00276039	0.00272392	0.283831	0.222128	0.00864723	0.0549091	0.392579	0.988826	0.0177505	0.792788	0.0799279	0.109533	0.653271	0.00622969	0.175841	0.98453	0.433574	0.0504935	0.287215	0.0578704	0.00502663	0.075797	0.0888549	0.0040659	0.759597	0.151836	0.569515	0.142407	0.825921	0.527708	0.0314258
Peonidin 3-O-glucoside	0.0822694	0.429016	0.544584	0.282969	0.242092	0.411404	0.572967	0.18715	0.3174	0.0868595	0.0861473	0.035043	0.871177	0.102341	0.100139	0.127605	0.236132	0.274338	0.143282	0.193271	0.573538	0.00533035	0.127506	0.0559777	0.585448	0.510045	0.178809	0.524145	0.252255	0.0204727	0.858368	0.103411	0.603446	0.942651	0.382979	0.00412255	0.700082	0.0330561	0.0731576	0.0875709	0.010509	0.0307991	0.351268	0.141406	0.59343	0.555047	0.925141	0.25512	0.0915529
Perillanin	0.335013	0.378678	0.707744	0.930274	0.701409	0.909878	0.741726	0.983582	0.0757195	0.0599204	0.528327	0.356992	0.418805	0.670906	0.787039	0.977044	0.857038	0.683175	0.417746	0.502094	0.446453	0.151264	0.247501	0.198008	0.957557	0.521739	0.239639	0.0768211	0.728328	0.108563	0.0309395	0.74734	0.825341	0.789804	0.936286	0.133119	0.990943	0.642363	0.570764	0.404918	0.244823	0.318909	0.203312	0.0799786	0.748795	0.974805	0.0492153	0.0277468	0.35875
Petunidin 3-glucoside	0.922186	0.98744	0.464756	0.822424	0.64005	0.0648837	0.736451	0.372709	0.961275	0.155476	0.997144	0.291554	0.365651	0.967921	0.964486	0.427849	0.335984	0.6183	0.828096	0.668542	0.689071	0.282826	0.916695	0.428876	0.880652	0.131813	0.97523	0.215804	0.691409	0.546715	0.34672	0.867163	0.219467	0.632299	0.210769	0.457984	0.9766	0.368469	0.902272	0.501514	0.625787	0.849399	0.831694	0.396175	0.0807395	0.295394	0.407953	0.192984	0.671333
PG(16:0/0:0)[U]	0.0753179	0.5047	0.233425	0.380837	0.773889	0.924447	0.917896	0.687226	0.102551	0.698506	0.232316	0.658256	0.0783825	0.154643	0.474881	0.750189	0.298521	0.469105	0.261172	0.458925	0.0537648	0.344565	0.43993	0.049396	0.0366394	0.0333851	0.285409	0.819915	0.366388	0.145593	0.683312	0.222683	0.556853	0.0554343	0.359953	0.182035	0.0823241	0.0987184	0.230325	0.0145199	0.285903	0.198179	0.408155	0.492157	0.318205	0.315876	0.578631	0.0765274	0.0395212
PG(i-12:0/a-17:0)	0.463211	0.232225	0.0216141	0.90205	0.609602	0.496112	0.404427	0.175656	0.263682	0.531913	0.840659	0.654225	0.0291595	0.647163	0.799721	0.145579	0.571981	0.1001	0.791939	0.975212	0.0855081	0.923612	0.918801	0.519063	0.0602493	0.102281	0.839743	0.737941	0.751312	0.685139	0.715324	0.739674	0.299941	0.014983	0.865149	0.873758	0.166826	0.689874	0.781764	0.331374	0.946881	0.831521	0.554375	0.785904	0.402015	0.418633	0.626209	0.350718	0.423946
PGE3 1,15-lactone	0.0415671	0.922627	0.611081	0.0187727	0.0531731	0.706922	0.524023	0.748917	0.399232	0.932629	0.0165017	0.565666	0.719751	0.00500862	0.0151427	0.518834	0.594565	0.891812	0.0296403	0.0317497	0.207385	0.40276	0.108567	0.201366	0.152374	0.983301	0.149651	0.537007	0.00224081	0.215674	0.267813	0.00111293	0.143478	0.946119	0.617844	0.179727	0.242567	0.103585	0.00507347	0.127721	0.145989	0.0366537	0.704048	0.623331	0.635758	0.0225761	0.357763	0.926966	0.0858276
PGP(a-13:0/a-25:0)	0.00492468	0.796711	0.719848	0.0518929	0.0305628	0.545646	0.513236	0.978497	0.0798821	0.338266	0.00153639	0.540984	0.952192	0.00869129	0.0240958	0.765334	0.876069	0.981276	0.000121915	0.00298967	0.089472	0.220646	0.00240602	0.016296	0.282185	0.755893	0.00145168	0.619173	0.171095	0.0538011	0.954772	0.0172258	0.347718	0.693816	0.558939	0.0322637	0.194053	0.0920034	0.00915499	0.0361729	0.0878749	0.00228183	0.542642	0.0997059	0.647594	0.106931	0.76221	0.248691	0.00752909
PHENACYLAMINE	0.0474331	0.725973	0.273254	0.0942032	0.121509	0.180773	0.64087	0.359352	0.0834845	0.725188	0.046931	0.840989	0.757766	0.0624333	0.147716	0.588431	0.753591	0.415015	0.0193436	0.0378624	0.0232191	0.676964	0.0519769	0.0723235	0.188509	0.71051	0.0154899	0.723268	0.327861	0.252868	0.915545	0.102112	0.575002	0.346003	0.658618	0.239786	0.0615035	0.278148	0.0980462	0.0859022	0.402492	0.0872754	0.777857	0.237586	0.507319	0.0912812	0.607795	0.280695	0.0352205
Phenethyl 6-galloylglucoside	0.0368697	0.536157	0.134407	0.191099	0.536113	0.707934	0.924208	0.72213	0.147477	0.909719	0.134489	0.722028	0.274213	0.0519771	0.289012	0.827834	0.288072	0.492069	0.157704	0.284206	0.0236065	0.44817	0.382321	0.113727	0.000875024	0.198112	0.295187	0.634067	0.0841404	0.179991	0.759955	0.0678439	0.971908	0.160055	0.51722	0.230233	0.0602722	0.0997033	0.0893839	0.0266439	0.246048	0.137327	0.429669	0.785684	0.588416	0.0630528	0.864055	0.366514	0.0431932
Phenethyl rutinoside	0.0467155	0.916386	0.698008	0.00387285	0.00914164	0.562255	0.201666	0.947351	0.313523	0.499486	0.00182421	0.823665	0.730985	0.0110964	0.0047023	0.706246	0.874928	0.873081	0.00327388	0.00428606	0.204396	0.473379	0.0155942	0.0524434	0.328539	0.932291	0.00720636	0.737529	0.141028	0.233606	0.669841	0.022589	0.278552	0.731477	0.345333	0.139172	0.118529	0.089629	0.0276622	0.0698447	0.258362	0.0253876	0.96466	0.148919	0.444067	0.142795	0.976203	0.486049	0.0244544
Phenylethyl primeveroside	0.102749	0.422569	0.288904	0.00234523	0.0956153	0.49388	0.251862	0.664339	0.481369	0.973685	0.0319432	0.811154	0.915719	0.0237583	0.043707	0.996731	0.945876	0.448319	0.0492434	0.0674275	0.156492	0.845396	0.162403	0.13687	0.115682	0.750816	0.0942303	0.825507	0.0864902	0.486769	0.374621	0.0420309	0.466627	0.414164	0.267763	0.383917	0.0184317	0.111626	0.0796707	0.0807402	0.522974	0.127129	0.740564	0.486301	0.568141	0.0942088	0.699866	0.697554	0.0513162
Phloridzin	0.287028	0.546187	0.0952389	0.941014	0.728804	0.547836	0.285337	0.32201	0.0931849	0.832124	0.69757	0.97499	0.0169708	0.535679	0.902958	0.25684	0.414521	0.29335	0.623571	0.854813	0.0474911	0.687052	0.839502	0.368334	0.0772717	0.098623	0.672683	0.903709	0.703211	0.360565	0.495309	0.605733	0.401522	0.0599016	0.985586	0.548689	0.272021	0.599727	0.588813	0.249005	0.587526	0.587536	0.242707	0.990896	0.34973	0.35699	0.494803	0.199687	0.317696
Phlorisobutyrophenone 2-glucoside	0.0105613	0.687937	0.334458	0.0950794	0.332577	0.926302	0.769868	0.994871	0.152599	0.72862	0.0438519	0.501521	0.402414	0.0123681	0.123983	0.832914	0.276939	0.733952	0.0734163	0.162679	0.0581835	0.252118	0.211901	0.0304092	0.0186882	0.209977	0.155574	0.891503	0.0618854	0.0884518	0.792962	0.0231027	0.847566	0.255239	0.322691	0.0888558	0.0683704	0.0181746	0.0326136	0.00236963	0.124942	0.0442669	0.472078	0.476956	0.61011	0.0996074	0.915991	0.268591	0.00682688
Phthalic acid	0.045206	0.7309	0.156364	0.442173	0.703074	0.570525	0.579681	0.567902	0.0299959	0.918447	0.233167	0.679628	0.118534	0.141795	0.510256	0.590191	0.332237	0.501542	0.204931	0.358476	0.00618491	0.372202	0.375544	0.116584	0.0209335	0.157802	0.289425	0.901568	0.279236	0.113562	0.740457	0.174241	0.844348	0.137657	0.802592	0.199054	0.147752	0.232552	0.164041	0.0542648	0.22594	0.173065	0.202017	0.672361	0.522672	0.115945	0.700602	0.17324	0.0706435
Physalin M	0.0123167	0.690782	0.914796	0.0283923	0.00894747	0.698364	0.381324	0.772628	0.178906	0.325012	0.000204938	0.444557	0.797839	0.00537815	0.00391707	0.512454	0.840586	0.770107	0.000301731	0.000958952	0.191772	0.195942	0.00220632	0.0342291	0.363548	0.922177	0.00601788	0.704461	0.111889	0.0694216	0.832001	0.00791862	0.214724	0.926017	0.515401	0.032472	0.271493	0.072668	0.00392349	0.0593565	0.0713005	0.00120817	0.629475	0.116265	0.583919	0.121643	0.995478	0.398967	0.0189412
Physapubescin	0.785346	0.716049	0.691232	0.294762	0.303908	0.743399	0.424572	0.268426	0.498169	0.710682	0.492808	0.664247	0.118617	0.441214	0.244546	0.167574	0.770454	0.413805	0.619104	0.486756	0.731016	0.875229	0.725837	0.875332	0.877701	0.320488	0.94463	0.238262	0.127569	0.996353	0.0215431	0.325001	0.0835834	0.27014	0.855095	0.870597	0.952355	0.59712	0.396816	0.985999	0.645651	0.604242	0.72508	0.709474	0.508678	0.461305	0.0159696	0.174666	0.92669
Phytosphingosine	0.0481181	0.608358	0.805957	0.0360122	0.00582679	0.904091	0.235317	0.580665	0.313083	0.207751	0.00310961	0.38472	0.624354	0.0223619	0.00222725	0.332917	0.905233	0.59447	0.00704829	0.00564585	0.383461	0.179369	0.00426648	0.0489124	0.57507	0.983575	0.011756	0.55976	0.173149	0.102669	0.835847	0.0274411	0.203358	0.895174	0.418927	0.037905	0.385495	0.0738526	0.0189697	0.0999428	0.0893872	0.00674115	0.776856	0.070321	0.564996	0.262099	0.992161	0.43899	0.0448366
PI(22:3(10Z,13Z,16Z)/18:3(9Z,12Z,15Z))	0.216198	0.401621	0.296245	0.451364	0.955382	0.627652	0.935088	0.959302	0.425486	0.994321	0.409588	0.559385	0.120287	0.242199	0.579144	0.943031	0.0876895	0.606535	0.542183	0.779328	0.243376	0.41632	0.843473	0.201407	0.0311323	0.0265611	0.691033	0.742933	0.248645	0.312539	0.872282	0.287136	0.495728	0.110687	0.263679	0.350715	0.161393	0.088218	0.34313	0.0651708	0.379632	0.380789	0.539209	0.933576	0.129592	0.431139	0.896309	0.328835	0.156017
Pinostilbenoside	0.100432	0.845206	0.756792	0.024278	0.001577	0.320588	0.313082	0.87655	0.35412	0.671567	0.0178711	0.946724	0.45336	0.0442826	0.0180083	0.79296	0.637478	0.965866	0.00837352	0.00142012	0.246807	0.631792	0.0155048	0.199406	0.487847	0.623421	0.022584	0.916006	0.167597	0.338342	0.578592	0.0466775	0.0908321	0.938669	0.727915	0.251409	0.273064	0.298151	0.0465819	0.247935	0.329333	0.0601147	0.993174	0.258562	0.17208	0.0949017	0.839152	0.786097	0.121095
Pisumionoside	0.0849591	0.903564	0.695536	0.0195931	0.00267355	0.314421	0.318224	0.836398	0.326	0.68066	0.0140253	0.960671	0.513887	0.0355797	0.0174049	0.830895	0.663095	0.907477	0.00613247	0.00129497	0.211048	0.628838	0.0153753	0.172771	0.432252	0.693058	0.0185615	0.914354	0.158242	0.32296	0.591237	0.0402332	0.114598	0.979757	0.689346	0.24038	0.228158	0.26997	0.0414482	0.211439	0.325351	0.0541035	0.998145	0.254584	0.19897	0.0848427	0.863215	0.737572	0.0985183
Pitheduloside I	0.625489	0.244324	0.140879	0.794315	0.677178	0.0623109	0.719856	0.00159156	0.9552	0.229892	0.585153	0.0103492	0.767389	0.588923	0.442958	0.00479459	0.15552	0.0313573	0.760544	0.765942	0.593161	0.0635901	0.673897	0.59675	0.838163	0.863863	0.886567	0.838493	0.495424	0.296401	0.873459	0.513133	0.648002	0.37964	0.614308	0.225646	0.547239	0.292982	0.467892	0.636502	0.145837	0.412709	0.509198	0.600535	0.447449	0.874884	0.614463	0.861351	0.7051
Pomonic acid	0.253383	0.229657	0.598282	0.812392	0.348282	0.719202	0.945546	0.905947	0.0803001	0.0542518	0.333279	0.361307	0.813898	0.497985	0.502669	0.86718	0.927142	0.538506	0.225064	0.240186	0.439943	0.151125	0.0855746	0.193902	0.876816	0.908189	0.112987	0.111314	0.93031	0.0923037	0.127648	0.538972	0.698819	0.898934	0.836937	0.0959118	0.986105	0.632084	0.376467	0.431322	0.179283	0.188348	0.257933	0.0430125	0.817696	0.755918	0.13991	0.108019	0.318401
Procyanidin B2	0.0117011	0.991094	0.709954	0.00713331	0.0260466	0.762456	0.301371	0.863862	0.231297	0.435831	2.69039e-05	0.555412	0.937272	0.000880854	0.00314786	0.573745	0.765713	0.996083	0.00207802	0.00810771	0.161679	0.269311	0.0190433	0.0199781	0.218055	0.707051	0.0129769	0.794355	0.0759728	0.108359	0.705126	0.00438508	0.344848	0.671878	0.311699	0.0554966	0.124549	0.0273441	0.0057981	0.0213133	0.119439	0.00479686	0.781873	0.16281	0.72345	0.116412	0.932794	0.383379	0.00531134
Procyanidin C1	0.00218569	0.917894	0.706012	0.0262377	0.0561422	0.837732	0.455726	0.798143	0.148634	0.394094	0.00033934	0.406721	0.878969	0.000434015	0.0109597	0.560088	0.565674	0.922597	0.00319434	0.015694	0.12094	0.163572	0.0234142	0.0105475	0.170519	0.572858	0.0199748	0.803536	0.0678398	0.0467126	0.819386	0.00262603	0.412638	0.630037	0.363686	0.0229306	0.152324	0.0180373	0.00209797	0.00942971	0.0576227	0.0009564	0.55983	0.174438	0.915781	0.104257	0.982493	0.295899	0.00190926
Prolyl-Threonine	0.0125551	0.847133	0.433221	0.0963943	0.146324	0.564633	0.9662	0.924665	0.157503	0.969799	0.036423	0.496449	0.892505	0.0101597	0.0815004	0.772143	0.432382	0.980847	0.0350462	0.0547883	0.0646773	0.310612	0.12528	0.17726	0.0700094	0.806633	0.167403	0.520673	0.0098848	0.106893	0.508051	0.00398026	0.256982	0.758822	0.879924	0.132439	0.256782	0.150992	0.00477889	0.100685	0.0860645	0.0320426	0.342741	0.691414	0.838248	0.00341355	0.542586	0.708163	0.0709176
Propylene glycol alginate	0.387705	0.477316	0.641236	0.594859	0.436974	0.387824	0.500371	0.922237	0.515881	0.48069	0.495714	0.718412	0.657708	0.384004	0.516729	0.925531	0.681908	0.740162	0.412153	0.352162	0.380909	0.756106	0.53761	0.962694	0.433666	0.440867	0.767849	0.139581	0.142275	0.541554	0.34956	0.260568	0.103978	0.565105	0.277655	0.687722	0.988538	0.949781	0.249875	0.887331	0.389555	0.443486	0.33807	0.573101	0.500126	0.051426	0.237225	0.476528	0.773031
Prunus inhibitor b	0.124552	0.222484	0.626447	0.161447	0.0173746	0.816173	0.579116	0.388196	0.411665	0.431958	0.0577943	0.270921	0.347411	0.0890746	0.0345609	0.246941	0.819358	0.278929	0.0520026	0.0238316	0.534414	0.198457	0.0364919	0.323393	0.758169	0.489416	0.133756	0.977105	0.125607	0.149933	0.607106	0.0527045	0.0210339	0.377541	0.966625	0.109396	0.868677	0.312232	0.0323366	0.399427	0.0696089	0.041925	0.512269	0.342622	0.393294	0.17545	0.591155	0.943762	0.264322
PS(15:0/16:0)	0.0387363	0.938863	0.528948	0.0219995	0.0498967	0.55961	0.581497	0.885032	0.345048	0.991453	0.0179381	0.657164	0.734495	0.0063097	0.0220772	0.644533	0.683172	0.982938	0.0235246	0.0243986	0.157275	0.462509	0.0972982	0.213264	0.14138	0.941066	0.132686	0.528442	0.00517244	0.228286	0.294943	0.00196658	0.133971	0.912123	0.707045	0.203205	0.223081	0.14341	0.00607564	0.140663	0.170054	0.0405158	0.68889	0.635286	0.554276	0.0105822	0.400576	0.922963	0.0884613
PS(15:0/16:1(9Z))	0.075644	0.96993	0.195452	0.640379	0.73309	0.369394	0.368146	0.464286	0.00733485	0.920156	0.327577	0.723504	0.148839	0.244076	0.662275	0.445277	0.479276	0.558149	0.237347	0.369693	0.00512909	0.410327	0.358165	0.206105	0.0837495	0.308152	0.307595	0.954561	0.429517	0.121582	0.553788	0.270114	0.940255	0.243269	0.818629	0.243396	0.297295	0.464731	0.226297	0.156395	0.249319	0.224829	0.112485	0.688918	0.694997	0.120174	0.561161	0.195025	0.152928
PS(16:0/22:4(7Z,10Z,13Z,16Z))	0.0548514	0.961125	0.327784	0.437068	0.715937	0.956683	0.556991	0.920752	0.126504	0.991703	0.243856	0.349689	0.236881	0.116722	0.431496	0.939832	0.0827454	0.905564	0.268629	0.416286	0.0726075	0.223014	0.483245	0.204908	0.0226697	0.226332	0.486085	0.556149	0.100163	0.0915121	0.889708	0.108346	0.938882	0.368983	0.822212	0.168224	0.315363	0.161995	0.108318	0.085251	0.108959	0.156819	0.134511	0.926375	0.378638	0.100528	0.79417	0.412106	0.12539
PS(16:1(9Z)/20:4(8Z,11Z,14Z,17Z))	0.939441	0.176577	0.0442291	0.896177	0.330049	0.763867	0.349139	0.373639	0.887242	0.101298	0.727408	0.554979	0.185096	0.972071	0.55289	0.28487	0.436587	0.174603	0.696612	0.537354	0.419774	0.554612	0.362648	0.834653	0.115495	0.301341	0.492865	0.164798	0.647559	0.775893	0.631879	0.982286	0.382551	0.152774	0.987061	0.585773	0.407434	0.981072	0.898079	0.786361	0.699547	0.686314	0.824599	0.162039	0.373901	0.537162	0.621643	0.890858	0.957427
PS(18:0/20:4(8Z,11Z,14Z,17Z))	0.0268845	0.824029	0.413811	0.224337	0.524305	0.857833	0.979736	0.802186	0.172452	0.753226	0.114418	0.324244	0.302658	0.044134	0.22852	0.730541	0.105118	0.912311	0.16732	0.299243	0.101207	0.170988	0.348194	0.0728776	0.023908	0.159168	0.312236	0.776481	0.0704631	0.0710704	0.834168	0.0515224	0.950245	0.311676	0.424349	0.0915102	0.177614	0.0318334	0.0598833	0.014937	0.0884074	0.079178	0.297323	0.640478	0.378789	0.144122	0.837134	0.300412	0.0366456
PS(18:2(9Z,12Z)/14:1(9Z))	0.716062	0.679518	0.567867	0.240982	0.161039	0.0846877	0.323446	0.28266	0.85729	0.800173	0.408555	0.21606	0.324214	0.533491	0.376789	0.54462	0.0666711	0.416964	0.311438	0.218727	0.559574	0.427858	0.315693	0.777866	0.910786	0.339168	0.257985	0.925975	0.763002	0.782142	0.613623	0.577328	0.297177	0.982566	0.950506	0.900948	0.374146	0.966645	0.617884	0.871556	0.719503	0.668729	0.348337	0.595509	0.0189374	0.421838	0.990637	0.807795	0.643786
PS(18:2(9Z,12Z)/20:1(11Z))	0.148107	0.922867	0.569811	0.636011	0.947966	0.629446	0.52073	0.591212	0.272189	0.904693	0.406083	0.184505	0.229569	0.233965	0.570745	0.672802	0.0102522	0.823672	0.485652	0.665362	0.254357	0.153015	0.707961	0.306608	0.0856682	0.182931	0.746798	0.55982	0.155478	0.118101	0.903235	0.210084	0.912948	0.498687	0.77078	0.195719	0.545922	0.172534	0.208485	0.155332	0.108318	0.2591	0.120665	0.96543	0.173919	0.278079	0.708881	0.475048	0.244727
PS(18:3(6Z,9Z,12Z)/20:1(11Z))	0.00452046	0.761071	0.777232	0.228334	0.2814	0.93395	0.878549	0.725395	0.0486698	0.248735	0.0427154	0.193884	0.419505	0.0351058	0.136992	0.623261	0.275157	0.809563	0.0532612	0.123737	0.109682	0.0403873	0.0859523	0.00650904	0.183074	0.263715	0.0785758	0.621343	0.202281	0.00303451	0.697473	0.0499298	0.797326	0.496619	0.480143	0.00329877	0.291994	0.0328581	0.030941	0.00788956	0.0176162	0.010131	0.214064	0.175061	0.586852	0.231091	0.678911	0.0897466	0.00848589
PS(18:3(6Z,9Z,12Z)/20:5(5Z,8Z,11Z,14Z,17Z))	0.303348	0.929899	0.743792	0.10972	0.289408	0.826936	0.546763	0.456839	0.998505	0.688644	0.20968	0.574782	0.5944	0.117311	0.124322	0.318894	0.379333	0.763594	0.322528	0.315097	0.630705	0.622876	0.550304	0.602301	0.237764	0.930131	0.657058	0.192328	0.00435557	0.574541	0.0432167	0.0738604	0.237217	0.868229	0.57039	0.513761	0.466611	0.197557	0.126244	0.38139	0.360046	0.281911	0.957537	0.806997	0.903276	0.149523	0.0507052	0.556106	0.386927
PS(DiMe(9,3)/DiMe(9,5))	0.0356569	0.790786	0.940181	0.157677	0.102807	0.754947	0.465	0.996201	0.0839482	0.113221	0.027615	0.492082	0.767055	0.0715878	0.0895171	0.769317	0.935578	0.944485	0.0206539	0.0438874	0.184184	0.168156	0.0110694	0.00413351	0.491862	0.550743	0.00233754	0.228236	0.469458	0.0541335	0.53237	0.117008	0.665232	0.600946	0.419204	0.0244866	0.265532	0.105389	0.0810221	0.0412461	0.126112	0.0204531	0.581229	0.0123133	0.858751	0.384897	0.363157	0.0685828	0.0151208
PS(MonoMe(11,3)/MonoMe(11,5))	0.0139017	0.571211	0.222819	0.106912	0.36301	0.745981	0.810899	0.771481	0.117869	0.797975	0.0561402	0.674489	0.335715	0.02098	0.166304	0.939606	0.388499	0.543744	0.0750837	0.16988	0.0267964	0.353428	0.21866	0.0310821	0.0117703	0.192004	0.137764	0.935285	0.103321	0.120427	0.879767	0.0407157	0.932999	0.164977	0.35062	0.128694	0.0350968	0.0407696	0.0532691	0.00307122	0.193383	0.0648447	0.514041	0.474101	0.67098	0.0924745	0.949967	0.226966	0.00648502
Ptelatoside B	0.263839	0.601695	0.0994947	0.930254	0.780071	0.491809	0.271213	0.312482	0.0721264	0.84792	0.667877	0.966958	0.0246523	0.515832	0.928698	0.250098	0.443275	0.310453	0.580002	0.799451	0.0370219	0.670298	0.782126	0.36187	0.0824017	0.126603	0.630004	0.911327	0.692779	0.334492	0.481604	0.58056	0.457771	0.0762767	0.924279	0.523608	0.284168	0.618085	0.55555	0.252635	0.556938	0.553524	0.216825	0.963647	0.402286	0.322067	0.483527	0.199828	0.309195
Pyridinoline	0.540031	0.712915	0.378982	0.849647	0.83592	0.200293	0.571635	0.359616	0.595245	0.0175238	0.557763	0.186092	0.533873	0.667093	0.616778	0.34304	0.477168	0.476804	0.668601	0.795336	0.95594	0.108886	0.523239	0.169752	0.891703	0.246844	0.46562	0.0780729	0.873592	0.242055	0.265005	0.766164	0.545026	0.771364	0.237417	0.159456	0.915142	0.224293	0.685401	0.29686	0.316314	0.418752	0.675261	0.0935877	0.291474	0.541695	0.282215	0.078604	0.362831
Pyroglutamic acid	0.869681	0.176695	0.00798332	0.768011	0.777798	0.20866	0.568044	0.124038	0.852293	0.0313895	0.964594	0.201319	0.592661	0.810025	0.819538	0.135363	0.938799	0.0707844	0.974774	0.958829	0.287801	0.266067	0.674619	0.781442	0.149624	0.820855	0.81066	0.124399	0.550354	0.61732	0.409704	0.811931	0.889775	0.277503	0.777319	0.470843	0.28152	0.828971	0.939198	0.897041	0.548446	0.792957	0.877926	0.222851	0.856791	0.260396	0.537929	0.625897	0.92273
Quassinol	0.00672195	0.970378	0.51033	0.0288441	0.0874805	0.723223	0.642912	0.834	0.210407	0.787963	0.00751218	0.481512	0.944446	0.000400331	0.0238593	0.622601	0.461316	0.983502	0.0152388	0.0316889	0.0970384	0.274046	0.0832551	0.0858268	0.0782238	0.705515	0.0976179	0.697109	0.00707836	0.100693	0.484704	6.82143e-05	0.293427	0.691437	0.552447	0.0886679	0.164663	0.0519058	0.000894125	0.040656	0.0830517	0.0124867	0.517994	0.495336	0.867555	0.0203566	0.586243	0.601333	0.0245613
Quercetin 3-(3'',6''-di-p-coumarylglucoside)	0.426676	0.154692	0.0360569	0.755447	0.696792	0.60294	0.649858	0.194275	0.288471	0.703867	0.727663	0.648515	0.0290126	0.571649	0.930638	0.196763	0.621475	0.0818921	0.715023	0.960155	0.101452	0.965995	0.990799	0.365901	0.0654531	0.0508763	0.701039	0.954222	0.77289	0.662261	0.676304	0.69761	0.238859	0.00134644	0.575144	0.786984	0.0899463	0.519312	0.751038	0.222678	0.948431	0.756044	0.71704	0.992821	0.374853	0.50745	0.521068	0.235501	0.309591
Quercetin 3-(6''-acetylglucoside)	0.0108479	0.923127	0.762382	0.0448653	0.133533	0.846352	0.519405	0.540934	0.267646	0.498847	0.0101528	0.263064	0.842051	0.00221074	0.0220269	0.369862	0.284308	0.773061	0.0361691	0.0721679	0.208251	0.123265	0.104859	0.0379095	0.130258	0.487206	0.115043	0.937377	0.0225928	0.0568468	0.614624	0.00258066	0.460155	0.685479	0.318582	0.0332726	0.214778	0.00540611	0.0043791	0.0151148	0.0414905	0.00859964	0.512362	0.35092	0.811408	0.125385	0.687271	0.430238	0.0145711
Quercetin 3-(6''-malonylgalactoside)	0.011891	0.715926	0.989787	0.0743546	0.115121	0.757653	0.511919	0.423349	0.237072	0.305759	0.0103349	0.162774	0.885396	0.00710879	0.0213771	0.277958	0.294468	0.586097	0.0334342	0.0638859	0.270194	0.0560848	0.0682611	0.0266183	0.240889	0.526138	0.0889745	0.852856	0.0573892	0.0263926	0.788835	0.0076774	0.440753	0.820562	0.347506	0.00907791	0.327643	0.00718733	0.00562674	0.0213253	0.0164558	0.00328855	0.438669	0.226947	0.808648	0.196483	0.830839	0.346441	0.0176129
Quercetin 3-arabinoside	0.0147198	0.948748	0.69451	0.122343	0.302493	0.72562	0.64565	0.62547	0.192647	0.399735	0.0386638	0.242228	0.481815	0.0185016	0.0917749	0.490169	0.195539	0.897119	0.0824969	0.169687	0.176651	0.0900771	0.171926	0.0133326	0.105482	0.20825	0.144598	0.853716	0.0948697	0.0375732	0.926546	0.0297382	0.835852	0.426429	0.24105	0.0247261	0.182402	0.00226796	0.0314729	0.00215102	0.0500217	0.0236284	0.424495	0.299368	0.495231	0.235519	0.991055	0.20048	0.00787526
Quercetin 3-O-glucoside	0.0992931	0.276793	0.0908031	0.232715	0.613732	0.550809	0.863441	0.352286	0.144809	0.928199	0.194946	0.881218	0.179812	0.138245	0.4115	0.485082	0.678111	0.197871	0.199753	0.351907	0.0260189	0.689538	0.387899	0.0703056	0.0275397	0.114146	0.201939	0.874986	0.373983	0.317337	0.856929	0.219321	0.668498	0.0256261	0.336758	0.339806	0.00939747	0.159187	0.252066	0.0267761	0.524891	0.243697	0.738123	0.506234	0.669085	0.229501	0.601158	0.149687	0.0388321
Quercetin 3-O-glucosyl-rutinoside	0.231099	0.945066	0.554039	0.82444	0.794724	0.568576	0.754312	0.436709	0.0314988	0.31298	0.448102	0.817587	0.143171	0.506362	0.798071	0.455325	0.917982	0.575542	0.345813	0.494989	0.128096	0.410452	0.314598	0.111654	0.490625	0.217449	0.191599	0.197053	0.882673	0.187276	0.0864373	0.636896	0.533991	0.203384	0.807943	0.23742	0.379589	0.517495	0.535949	0.192128	0.441626	0.342323	0.354442	0.170152	0.681414	0.686368	0.0442759	0.00535304	0.181078
Quercitrin	0.686629	0.140267	0.0384312	0.817714	0.509272	0.1312	0.545999	0.0116121	0.997659	0.0649215	0.559465	0.0304441	0.576127	0.675778	0.413515	0.00997715	0.455509	0.0162955	0.679571	0.639962	0.50717	0.0723158	0.476423	0.548345	0.507807	0.917751	0.669172	0.434145	0.77079	0.308308	0.83926	0.623896	0.566902	0.263714	0.654552	0.203457	0.454811	0.398711	0.536324	0.728874	0.18433	0.398377	0.625252	0.296281	0.730665	0.697025	0.958696	0.722491	0.727276
Queuine	0.24642	0.44398	0.269221	0.0179203	0.093623	0.248008	0.287233	0.476255	0.640017	0.705508	0.101605	0.505386	0.629093	0.0983413	0.10028	0.803884	0.582067	0.375398	0.09982	0.0888809	0.226758	0.794077	0.223294	0.365991	0.235792	0.837817	0.16057	0.673277	0.156465	0.783559	0.276195	0.117921	0.309135	0.601222	0.51899	0.678351	0.0640998	0.362686	0.176437	0.289945	0.800676	0.273847	0.565554	0.674092	0.249045	0.0932262	0.599694	0.962332	0.196917
Quillaic acid 3-[galactosyl-(1->2)-glucuronide]	0.30194	0.507106	0.644157	0.571381	0.247369	0.718158	0.585941	0.950936	0.183491	0.0385714	0.261427	0.615865	0.944026	0.456708	0.376237	0.895496	0.63138	0.772583	0.18914	0.199202	0.51299	0.297317	0.0656297	0.127888	0.840208	0.873808	0.0508579	0.0337718	0.866733	0.203774	0.183819	0.548015	0.777741	0.931402	0.752101	0.146553	0.733488	0.514469	0.422745	0.355131	0.345249	0.207329	0.666368	0.00317366	0.671886	0.886896	0.102911	0.0894633	0.244943
Raffinose	0.212166	0.275804	0.396725	0.183762	0.711273	0.594183	0.490284	0.925775	0.603191	0.818919	0.237083	0.704509	0.338405	0.14944	0.307042	0.76877	0.274565	0.567353	0.385174	0.568026	0.343142	0.500882	0.640012	0.11024	0.0732079	0.0681448	0.455648	0.969593	0.224068	0.398359	0.705408	0.210708	0.629288	0.130378	0.048527	0.332189	0.0623862	0.0217811	0.285097	0.0302797	0.462009	0.298449	0.990778	0.635289	0.311212	0.501936	0.886491	0.338939	0.0829417
Retrocalamin	0.0130348	0.916362	0.53885	0.0222633	0.0182995	0.377158	0.517839	0.862971	0.150152	0.660941	0.00267518	0.745226	0.861362	0.0050704	0.018088	0.855278	0.968484	0.886324	0.000381641	0.00118725	0.0772262	0.412372	0.0129987	0.0774703	0.206665	0.971695	0.0140999	0.985637	0.0798768	0.143524	0.688793	0.00717466	0.205009	0.752495	0.669488	0.114877	0.156858	0.146708	0.0064954	0.0793718	0.161724	0.012773	0.670946	0.272651	0.452124	0.0296124	0.903843	0.524459	0.0275254
Riesling acetal	0.120731	0.836216	0.895496	0.314655	0.534483	0.273394	0.708003	0.234788	0.452854	0.341693	0.174492	0.0729392	0.55444	0.121161	0.203412	0.196842	0.0538521	0.507291	0.301081	0.425489	0.533503	0.0424353	0.402573	0.100673	0.281398	0.22304	0.424369	0.910318	0.157701	0.0751788	0.883093	0.12408	0.936386	0.701991	0.247636	0.0528788	0.508371	0.012599	0.125021	0.0604147	0.0522853	0.107116	0.398648	0.451452	0.255181	0.526476	0.802021	0.339146	0.110728
Rifabutin	0.325977	0.506343	0.0284455	0.856136	0.810502	0.321092	0.244472	0.232018	0.153776	0.4586	0.71403	0.806281	0.100156	0.515405	0.92823	0.186898	0.524954	0.224234	0.616966	0.79757	0.0342777	0.947915	0.893696	0.574793	0.0452045	0.288181	0.766606	0.506741	0.526468	0.52398	0.848269	0.544563	0.657837	0.119827	0.75922	0.755705	0.264811	0.762247	0.556541	0.37694	0.710396	0.658231	0.310644	0.697183	0.606299	0.178978	0.837076	0.506788	0.424057
Rigin	0.00362545	0.947651	0.674735	0.0543521	0.0717984	0.705492	0.485439	0.999385	0.0823449	0.297368	0.00264961	0.502851	0.754389	0.00791414	0.0333914	0.753479	0.732516	0.947606	0.00296386	0.0178496	0.0875818	0.186156	0.0128979	0.00228595	0.218989	0.511186	0.00413194	0.554561	0.183698	0.0440542	0.889915	0.021691	0.542482	0.514108	0.383221	0.0225758	0.13446	0.0407108	0.0149517	0.008552	0.0874444	0.00327178	0.556621	0.0868268	0.88557	0.156479	0.690922	0.154443	0.000663398
Rishitin	0.96962	0.160457	0.359861	0.349451	0.528213	0.250295	0.233019	0.131911	0.921145	0.739971	0.659679	0.0660497	0.755394	0.764493	0.662452	0.332734	0.0916854	0.102963	0.618578	0.591006	0.66156	0.236351	0.687989	0.738303	0.804722	0.89017	0.443836	0.727059	0.913626	0.51211	0.786692	0.905031	0.997656	0.413859	0.46138	0.65233	0.17069	0.94893	0.992622	0.772542	0.361718	0.992832	0.119132	0.64696	0.259632	0.81898	0.714499	0.922113	0.663929
Rubroskyrin	0.00465487	0.849598	0.440944	0.0266715	0.0701087	0.521164	0.497052	0.798223	0.103529	0.539687	0.00272906	0.71933	0.778819	0.00349217	0.0338194	0.930007	0.812594	0.720984	0.00237925	0.0153821	0.045936	0.343358	0.0268542	0.013754	0.123267	0.559727	0.00952569	0.786379	0.121109	0.101299	0.896533	0.0131195	0.498889	0.426507	0.411886	0.0744481	0.0631459	0.0591682	0.0136763	0.0121033	0.158876	0.0111363	0.663591	0.190357	0.768353	0.0742323	0.85317	0.25969	0.00148922
Rutin	0.463574	0.438276	0.127991	0.340321	0.766744	0.619382	0.861546	0.748188	0.860426	0.144612	0.53859	0.799998	0.875322	0.316356	0.560223	0.822762	0.498238	0.487423	0.595911	0.647043	0.317407	0.806323	0.986036	0.902055	0.0573248	0.843614	0.981793	0.0325508	0.066868	0.915756	0.0947236	0.267598	0.620719	0.573204	0.92767	0.99244	0.286955	0.559267	0.374534	0.539458	0.807909	0.661075	0.908134	0.32123	0.995322	0.0840226	0.12082	0.526991	0.578948
S-(11-OH-9-deoxy-delta9,12-PGD2)-glutathione	0.0251801	0.718656	0.982115	0.0335733	0.0573378	0.86319	0.418493	0.414442	0.363424	0.464654	0.00701695	0.241429	0.822583	0.00395845	0.00529812	0.243298	0.399357	0.575145	0.0278491	0.0388429	0.324475	0.131141	0.068614	0.0792352	0.261278	0.790371	0.106418	0.920311	0.018865	0.0795146	0.502111	0.00178397	0.2424	0.999239	0.404547	0.0409958	0.342337	0.0212063	0.00251196	0.0599751	0.03971	0.00732402	0.58522	0.331988	0.934176	0.131506	0.56153	0.613142	0.042572
S-(PGA2)-glutathione	0.00351326	0.923256	0.429503	0.103153	0.198664	0.721697	0.95532	0.885238	0.115349	0.818824	0.0297802	0.403691	0.670752	0.00588415	0.0873296	0.745764	0.308175	0.996277	0.0362172	0.0752215	0.0506477	0.213356	0.130312	0.0914313	0.0434175	0.542668	0.148814	0.664023	0.0169382	0.0579304	0.653086	0.0038148	0.428853	0.58451	0.698688	0.0753981	0.200722	0.0747749	0.00426077	0.037822	0.056119	0.0197989	0.296764	0.581913	0.910449	0.0171693	0.689102	0.489968	0.0301704
S-Adenosylhomocysteine	0.0261568	0.756706	0.832651	0.022339	0.00314983	0.515572	0.35113	0.94193	0.204502	0.418727	0.00118129	0.631506	0.691767	0.011236	0.0058531	0.644526	0.940661	0.897144	0.00020145	4.21924e-05	0.18291	0.327903	0.00182079	0.0624889	0.394349	0.93021	0.00406964	0.736933	0.136206	0.132703	0.779341	0.0153565	0.170166	0.938147	0.582125	0.0791235	0.246209	0.132174	0.010881	0.0983028	0.140792	0.00814116	0.755341	0.135737	0.403095	0.103734	0.999716	0.48408	0.0342904
S-Glutaryldihydrolipoamide	0.0149651	0.581805	0.876083	0.0700229	0.0599952	0.83171	0.451639	0.407351	0.235029	0.233824	0.00579286	0.165273	0.945277	0.00933644	0.010921	0.250255	0.423358	0.500302	0.0190694	0.032885	0.310125	0.054478	0.0305005	0.0304435	0.357118	0.695602	0.054123	0.74555	0.081881	0.0260864	0.833576	0.00921098	0.324688	0.978915	0.410175	0.00628751	0.399817	0.0197476	0.00461336	0.0410716	0.0148787	0.00108196	0.464592	0.15607	0.995855	0.211516	0.886113	0.365632	0.0246692
Salicylic acid beta-D-glucoside	0.69367	0.672464	0.975127	0.282918	0.130038	0.358714	0.577091	0.934556	0.894004	0.594462	0.42123	0.802297	0.0704287	0.447516	0.269957	0.726328	0.516931	0.791409	0.37629	0.225965	0.843695	0.780068	0.41351	0.859605	0.930178	0.0799517	0.583228	0.357936	0.264795	0.949751	0.132196	0.349032	0.00773254	0.307197	0.642563	0.985466	0.914416	0.99031	0.381122	0.884664	0.826782	0.569124	0.743408	0.880841	0.0472065	0.223018	0.191481	0.22428	0.902611
Sandosapogenol	0.0726125	0.291811	0.515666	0.242749	0.0691823	0.896243	0.498855	0.421955	0.192779	0.0434939	0.0460944	0.152455	0.846139	0.10738	0.0650905	0.286969	0.731144	0.334794	0.0459525	0.0500868	0.472731	0.0391842	0.011487	0.0530783	0.818449	0.898725	0.0342776	0.301506	0.400799	0.0278664	0.665712	0.115178	0.349911	0.779722	0.619628	0.0061367	0.722674	0.139198	0.0648014	0.152782	0.0298522	0.0149342	0.420703	0.026691	0.83247	0.478848	0.639802	0.232813	0.0929092
Sanguiin H4	0.0108345	0.791413	0.382766	0.05743	0.23639	0.899021	0.723968	0.877094	0.215453	0.83607	0.0289262	0.478165	0.619739	0.00405884	0.0727805	0.700503	0.285747	0.857878	0.0560302	0.115034	0.0827123	0.270585	0.190228	0.0650633	0.0237952	0.38139	0.170038	0.691599	0.0146973	0.106749	0.555229	0.00556121	0.592375	0.422657	0.395921	0.103076	0.101161	0.0235491	0.012606	0.013504	0.107951	0.0343626	0.500486	0.575233	0.77333	0.0503145	0.653176	0.464993	0.0167457
Saponin D	0.0950592	0.382511	0.0805104	0.375452	0.769289	0.562016	0.818046	0.38105	0.0895293	0.990081	0.267742	0.982899	0.0948466	0.177532	0.54519	0.447929	0.495645	0.251222	0.25786	0.437845	0.0136276	0.597888	0.466963	0.105707	0.0163357	0.0888624	0.293177	0.992908	0.376881	0.253074	0.767969	0.248221	0.621742	0.0313332	0.524389	0.32526	0.0435338	0.214398	0.266262	0.0426388	0.443589	0.267228	0.480117	0.642899	0.523883	0.201151	0.60963	0.147237	0.0649251
Sarcodon scabrosus Depsipeptide	0.0164051	0.943043	0.670864	0.0199547	0.0781134	0.937435	0.496054	0.636306	0.322699	0.701651	0.00711788	0.396625	0.943611	0.000668787	0.0111441	0.428905	0.414871	0.840546	0.0245046	0.0410428	0.193836	0.235469	0.0958293	0.0884694	0.12272	0.720128	0.11767	0.728923	0.00481046	0.114066	0.412376	0.00011545	0.280705	0.792369	0.42645	0.0815597	0.202967	0.0270727	0.00165347	0.0442134	0.0770798	0.0135735	0.611395	0.466302	0.917571	0.0554205	0.503619	0.653572	0.0313341
Scorzoside	0.00192971	0.96051	0.462413	0.0490052	0.060523	0.425057	0.660475	0.810023	0.0632172	0.571626	0.00402513	0.657216	0.823135	0.00456967	0.0424383	0.949338	0.80094	0.819479	0.000844136	0.00798982	0.0311153	0.307578	0.0171171	0.0303248	0.137255	0.688084	0.0112961	0.869254	0.108348	0.073273	0.91728	0.00997831	0.380574	0.546548	0.627917	0.0652302	0.121471	0.106079	0.00690588	0.0303562	0.1152	0.00711797	0.502688	0.228766	0.687743	0.0380211	0.888	0.307854	0.00710295
Sedoheptulose 1-phosphate	0.0142286	0.684198	0.302691	0.0363087	0.206281	0.761914	0.661687	0.978693	0.231272	0.92659	0.0252694	0.631225	0.668389	0.00333255	0.0663357	0.811041	0.400453	0.721489	0.0468029	0.097222	0.066145	0.378295	0.182292	0.073052	0.0186488	0.429239	0.148871	0.668236	0.0157575	0.155525	0.503416	0.00581778	0.567111	0.381566	0.38793	0.146316	0.0616351	0.0346798	0.0155644	0.0166598	0.165151	0.0433729	0.611819	0.588125	0.902112	0.0362453	0.649007	0.505987	0.0164784
Sepiapterin	0.0189147	0.612577	0.822617	0.453233	0.456794	0.921868	0.804171	0.726555	0.0253103	0.24863	0.126604	0.142226	0.295054	0.107786	0.294814	0.708356	0.209451	0.73337	0.124788	0.227844	0.120318	0.0256061	0.151954	0.0319601	0.236182	0.240941	0.158037	0.611792	0.319122	0.0010941	0.499187	0.124006	0.918809	0.530801	0.708013	0.00754344	0.463596	0.103285	0.0789451	0.0385774	0.0155594	0.0376165	0.0858542	0.239129	0.461713	0.294946	0.566219	0.0714822	0.0445974
Shikimic acid	0.0712875	0.516062	0.536254	0.0849674	0.387662	0.70179	0.402668	0.826423	0.381113	0.531964	0.0728781	0.523551	0.46457	0.0440848	0.122728	0.62724	0.330142	0.763868	0.152285	0.270477	0.242795	0.286806	0.297902	0.0223116	0.09376	0.135748	0.191884	0.825824	0.154208	0.183912	0.809628	0.0798697	0.920439	0.232109	0.0666258	0.124725	0.0640551	0.0015577	0.109555	0.00274663	0.232172	0.0977677	0.831471	0.340489	0.487933	0.362168	0.998536	0.226914	0.0140978
Sinapyl alcohol	0.0100072	0.890047	0.599895	0.0274463	0.0178755	0.414698	0.486697	0.874841	0.121565	0.523266	0.00150446	0.700897	0.916172	0.00618324	0.0180009	0.842118	0.983763	0.909639	2.58239e-05	0.000818853	0.0801669	0.35357	0.00560435	0.0459392	0.242502	0.901459	0.00452664	0.814145	0.119881	0.112335	0.830905	0.0112121	0.253995	0.72012	0.613051	0.0816212	0.158254	0.12718	0.00816674	0.0605421	0.143632	0.0078281	0.655244	0.18148	0.491939	0.0557592	0.942648	0.40349	0.0168372
Smilanippin A	0.0334593	0.412757	0.139154	0.0657202	0.332856	0.609372	0.704844	0.628828	0.199057	0.983771	0.0628706	0.917368	0.445202	0.0233217	0.157426	0.832801	0.538297	0.392963	0.083028	0.167148	0.0300571	0.566185	0.257622	0.0676288	0.00669595	0.275703	0.157734	0.785016	0.0846922	0.242094	0.674528	0.0440823	0.863923	0.152342	0.335058	0.24168	0.0111509	0.0661118	0.0702873	0.0134034	0.326264	0.105351	0.725585	0.588281	0.845909	0.0672035	0.905221	0.366825	0.0164308
Sonchuionoside C	0.675993	0.018479	0.0281499	0.641097	0.660853	0.707102	0.992543	0.189025	0.695685	0.468049	0.840974	0.382346	0.132265	0.670143	0.933423	0.233269	0.792361	0.0272246	0.896281	0.888014	0.270097	0.607428	0.77448	0.54419	0.0941534	0.0979821	0.889925	0.779126	0.765871	0.927214	0.937356	0.80759	0.227334	0.00194786	0.350517	0.876442	0.0531594	0.547688	0.936253	0.330609	0.69438	0.999843	0.765961	0.806431	0.467022	0.646427	0.800807	0.50202	0.445777
Soraphen O	0.000477998	0.843966	0.690597	0.0542704	0.0940946	0.88215	0.616555	0.746092	0.112343	0.417519	0.0027788	0.316084	0.768535	0.000903057	0.0250268	0.553762	0.4197	0.862744	0.0077392	0.0286198	0.100597	0.115182	0.0375046	0.0143397	0.136402	0.513175	0.0399373	0.885709	0.0549371	0.0241484	0.85369	0.00227698	0.442173	0.62883	0.444641	0.0145683	0.191595	0.0198527	0.00114103	0.00909544	0.0302927	0.000750735	0.405428	0.229641	0.95287	0.0867212	0.954673	0.285785	0.00330746
Soyasapogenol C	0.0535343	0.352024	0.111354	0.0730489	0.29805	0.396239	0.63764	0.390317	0.168108	0.971766	0.072794	0.832834	0.470516	0.0474068	0.188944	0.605051	0.863599	0.252755	0.0723083	0.143737	0.0200854	0.728937	0.209037	0.0645177	0.030827	0.335139	0.0956238	0.998779	0.20159	0.315929	0.847275	0.08961	0.90426	0.114884	0.361227	0.305267	0.00319501	0.13226	0.118384	0.0261749	0.466502	0.137359	0.86691	0.456425	0.940652	0.0964836	0.835051	0.294673	0.0197574
Soyasaponin I	0.621432	0.189851	0.0588765	0.701927	0.623126	0.912306	0.602278	0.591626	0.809548	0.192152	0.879796	0.786111	0.252105	0.579923	0.973225	0.558693	0.281611	0.268049	0.972851	0.847374	0.326366	0.816613	0.615927	0.847672	0.032282	0.248537	0.748599	0.149294	0.307972	0.955988	0.426514	0.585523	0.576477	0.158556	0.714003	0.90325	0.242677	0.563955	0.716427	0.467888	0.984642	0.945387	0.81425	0.294858	0.365304	0.343787	0.44572	0.959767	0.622037
Soyasaponin II	0.262577	0.180445	0.416969	0.983045	0.728028	0.412613	0.71865	0.238972	0.216337	0.0713583	0.459241	0.0100993	0.524726	0.489647	0.587314	0.312933	0.179854	0.184145	0.475739	0.570474	0.68624	0.00181127	0.360187	0.23484	0.891346	0.46509	0.473183	0.397606	0.731566	0.0270086	0.308361	0.475458	0.958977	0.858931	0.930962	0.0386137	0.760957	0.323886	0.346993	0.338577	0.0311076	0.206963	0.0692295	0.261462	0.347215	0.884326	0.528676	0.171303	0.367399
Soyasaponin III	0.334939	0.01481	0.203502	0.869493	0.373447	0.646484	0.857178	0.149401	0.355545	0.11557	0.401817	0.0213627	0.773474	0.487404	0.410865	0.177038	0.4606	0.0375335	0.374991	0.345653	0.885115	0.0230118	0.2167	0.458714	0.773928	0.791802	0.426416	0.569961	0.621105	0.0763711	0.600106	0.409091	0.325133	0.283758	0.694798	0.0799903	0.47264	0.550386	0.277347	0.645072	0.0358469	0.190116	0.130237	0.304927	0.965739	0.727663	0.86823	0.575315	0.565082
Soyasaponin IV	0.13186	0.112681	0.58974	0.782321	0.37903	0.98518	0.693815	0.530383	0.0591298	0.106264	0.269125	0.0860834	0.733057	0.334433	0.416958	0.559035	0.500211	0.289904	0.203862	0.235612	0.383833	0.0209348	0.111166	0.195157	0.845303	0.811623	0.201209	0.40685	0.645036	0.0113344	0.308326	0.31589	0.55785	0.775876	0.746645	0.0253714	0.88664	0.443757	0.189874	0.337297	0.0219761	0.0956078	0.0514181	0.171616	0.874429	0.510254	0.456012	0.193254	0.273351
Spathulenol	0.39389	0.0621653	0.17243	0.50858	0.0876747	0.940833	0.545187	0.278972	0.545812	0.103267	0.248162	0.21699	0.293383	0.411143	0.186547	0.192518	0.898796	0.104233	0.216832	0.139957	0.993748	0.170512	0.0747418	0.441398	0.564245	0.402954	0.1993	0.410455	0.652903	0.227756	0.819632	0.36261	0.11378	0.19161	0.895118	0.153065	0.652429	0.580337	0.260133	0.707041	0.155798	0.171977	0.583551	0.133956	0.417445	0.727089	0.880398	0.745528	0.529648
Sphinganine	0.0375921	0.947486	0.928123	0.0119442	0.0557811	0.831504	0.248721	0.498249	0.437838	0.43649	0.00469215	0.355531	0.842999	0.00400521	0.00235096	0.277828	0.503509	0.735	0.0296753	0.0451349	0.350976	0.19643	0.0752996	0.0498981	0.259053	0.687219	0.0822919	0.946436	0.0373771	0.129293	0.504485	0.00552386	0.344268	0.838662	0.219142	0.0602259	0.221202	0.00711247	0.0104039	0.0363734	0.0933882	0.013991	0.816422	0.25938	0.938607	0.194228	0.646167	0.54046	0.0256543
Spinacetin 3-rutinoside	0.64931	0.154508	0.0198691	0.34825	0.767975	0.201585	0.961642	0.1873	0.872523	0.0890663	0.64674	0.212254	0.88839	0.482322	0.717546	0.293424	0.808454	0.0910407	0.626637	0.659721	0.254358	0.324287	0.981764	0.95544	0.116863	0.940523	0.837852	0.166687	0.314544	0.716488	0.220918	0.49391	0.799259	0.328525	0.90828	0.656766	0.127812	0.852791	0.633456	0.661918	0.679897	0.899688	0.648933	0.439771	0.600399	0.151109	0.418957	0.620659	0.642328
Spinorphin	0.0374646	0.393086	0.12935	0.0587932	0.279576	0.46557	0.641261	0.488394	0.170948	0.965729	0.0559782	0.9419	0.484263	0.0292379	0.154909	0.710155	0.746277	0.317781	0.0621963	0.130847	0.0214322	0.647153	0.201243	0.057511	0.0201953	0.327739	0.100672	0.929762	0.14067	0.27063	0.774154	0.0591276	0.851262	0.139292	0.34882	0.260883	0.00508724	0.0962836	0.0844775	0.017496	0.390025	0.108139	0.809684	0.479491	0.993415	0.0761708	0.93665	0.318542	0.0139944
Spinosin A	0.735556	0.881185	0.710653	0.125749	0.100931	0.964789	0.120036	0.514574	0.549198	0.928956	0.318302	0.991053	0.0420226	0.362925	0.116957	0.278222	0.683869	0.632685	0.398949	0.264253	0.802	0.952172	0.437271	0.901669	0.987236	0.238572	0.553954	0.588899	0.227004	0.93379	0.0662155	0.30446	0.0581671	0.351975	0.631722	0.847533	0.781104	0.561333	0.374395	0.879347	0.799126	0.509084	0.387832	0.851869	0.194644	0.501831	0.149301	0.310105	0.743138
Spirolide C	0.0493963	0.475936	0.0988027	0.256065	0.627074	0.634348	0.851164	0.573754	0.111331	0.927458	0.177533	0.816004	0.183277	0.0862685	0.382161	0.660654	0.345932	0.385483	0.188145	0.335847	0.0133346	0.498349	0.412993	0.109198	0.00179992	0.146392	0.294869	0.74702	0.163313	0.196765	0.935659	0.117352	0.872943	0.0942935	0.538263	0.260099	0.0503403	0.138219	0.138878	0.0294822	0.30542	0.176773	0.422972	0.748425	0.5554	0.0930187	0.941061	0.272852	0.0478026
Spirolide E	0.97653	0.520208	0.551284	0.576978	0.931932	0.687668	0.91683	0.675867	0.455052	0.170472	0.929605	0.986762	0.811104	0.673687	0.761396	0.653668	0.376937	0.900222	0.886837	0.878526	0.961773	0.751233	0.558816	0.69303	0.345908	0.98166	0.509222	0.0224727	0.172256	0.71308	0.0195155	0.578668	0.730634	0.976292	0.746791	0.706027	0.704077	0.668625	0.740743	0.928517	0.96148	0.938071	0.763899	0.16512	0.770378	0.495266	0.0108172	0.218348	0.95544
Starch acetate	0.86823	0.935382	0.318968	0.898735	0.854639	0.365468	0.191244	0.674227	0.805485	0.0905466	0.874341	0.815717	0.964583	0.898077	0.802884	0.557386	0.692671	0.783626	0.976784	0.996635	0.505115	0.693838	0.748871	0.487639	0.410129	0.640732	0.607691	0.0249027	0.420715	0.922022	0.381002	0.755131	0.534614	0.901438	0.178191	0.680049	0.956747	0.600495	0.786494	0.736445	0.960846	0.911074	0.480199	0.119578	0.795816	0.203299	0.247856	0.315476	0.756941
Succinylacetoacetate	0.252241	0.164171	0.270543	0.0255134	0.333816	0.872586	0.192871	0.727024	0.775009	0.895867	0.137043	0.752056	0.852884	0.0977607	0.143278	0.963019	0.866952	0.335879	0.225988	0.30016	0.319352	0.968874	0.452721	0.185179	0.108097	0.427365	0.282258	0.827352	0.164074	0.702175	0.352406	0.149029	0.907286	0.225376	0.0700643	0.559615	0.00858841	0.0810296	0.242927	0.08732	0.751725	0.308314	0.518045	0.6367	0.978679	0.30704	0.681856	0.678876	0.10023
Succinylacetone	0.0139805	0.615391	0.247367	0.0346229	0.205825	0.664421	0.653971	0.846606	0.202506	0.93591	0.0250863	0.73162	0.629266	0.00434309	0.0751265	0.930777	0.483612	0.612518	0.0410616	0.0912554	0.0450039	0.433648	0.170804	0.0631418	0.0158414	0.411506	0.123376	0.725395	0.029459	0.171115	0.559732	0.00950072	0.610851	0.314935	0.383148	0.162261	0.037971	0.0437136	0.0211675	0.013931	0.202262	0.0482984	0.650218	0.551699	0.947872	0.0355461	0.743142	0.455428	0.0121712
Sucrose	0.810741	0.261497	0.38539	0.941362	0.313611	0.388686	0.701577	0.989194	0.905049	0.745884	0.890748	0.797606	0.0652712	0.865121	0.739318	0.874888	0.116052	0.526161	0.720422	0.48744	0.685609	0.797317	0.459375	0.672949	0.211306	0.0179235	0.632614	0.704789	0.742984	0.824203	0.995997	0.933054	0.122519	0.115553	0.356264	0.902423	0.445898	0.423962	0.974518	0.414527	0.914136	0.936637	0.767524	0.628364	0.0202032	0.97391	0.952912	0.534325	0.657357
Suspensolide F	0.602202	0.195776	0.00653422	0.68284	0.987583	0.058208	0.69352	0.0078227	0.379269	0.337604	0.77335	0.163605	0.381929	0.68265	0.941639	0.0246124	0.595899	0.0149507	0.631936	0.730675	0.0926689	0.41042	0.8601	0.725821	0.191009	0.619123	0.62595	0.725604	0.84736	0.928714	0.945396	0.776063	0.72517	0.100448	0.906386	0.79476	0.129491	0.944265	0.833026	0.59213	0.668154	0.924333	0.962173	0.837784	0.732127	0.30104	0.671973	0.68307	0.556838
Syringic acid	0.0195508	0.563217	0.211141	0.0958151	0.371687	0.783789	0.824643	0.841315	0.17162	0.932068	0.0632473	0.66394	0.393359	0.018365	0.158752	0.994435	0.329414	0.575602	0.0913108	0.186224	0.038661	0.383541	0.267218	0.0606356	0.00530924	0.231473	0.193688	0.745151	0.0561441	0.149597	0.699763	0.0305883	0.856239	0.205645	0.371278	0.161382	0.0428791	0.0418729	0.0474512	0.0086037	0.198804	0.0767037	0.530365	0.611933	0.672098	0.0674625	0.844627	0.346761	0.015516
Tanacetol A	0.616005	0.661899	0.849544	0.32664	0.106724	0.131304	0.676444	0.726231	0.809743	0.7064	0.3939	0.643051	0.138323	0.465695	0.318207	0.94203	0.29954	0.986805	0.28516	0.158165	0.622973	0.74159	0.279832	0.981051	0.956229	0.0885402	0.393492	0.600226	0.430326	0.970189	0.374588	0.396289	0.0210811	0.429778	0.513747	0.934929	0.829723	0.868035	0.396292	0.925783	0.857095	0.527291	0.830329	0.895433	0.00975304	0.201418	0.507982	0.431529	0.814315
Taraxinic acid glucosyl ester	0.466491	0.357395	0.0062801	0.664224	0.917605	0.051238	0.498449	0.0449941	0.28907	0.27219	0.69215	0.310579	0.411057	0.560159	0.978144	0.0624234	0.820595	0.0729928	0.545723	0.632887	0.0500877	0.559409	0.796953	0.752648	0.118897	0.708578	0.645882	0.478412	0.602814	0.89581	0.911469	0.600041	0.953624	0.188723	0.690083	0.917486	0.186772	0.974876	0.642	0.57708	0.901733	0.785773	0.752433	0.697224	0.740912	0.13936	0.905914	0.805643	0.536023
Tetrahydro-2,5-furan-diacetic acid	0.0140353	0.868236	0.250332	0.244052	0.314391	0.336865	0.913324	0.482936	0.00813699	0.654536	0.0824526	0.789717	0.341967	0.0694448	0.270705	0.607422	0.733316	0.530757	0.0466504	0.10875	0.001738	0.37624	0.103727	0.043351	0.0886923	0.371183	0.0573869	0.769376	0.310324	0.0842638	0.665055	0.103877	0.83421	0.239535	0.774085	0.120658	0.110307	0.220361	0.0840188	0.0387661	0.201658	0.0667714	0.327329	0.309353	0.995503	0.0865093	0.517775	0.126432	0.0220817
Tetrahydrocortisone	0.277359	0.163599	0.0771187	0.0693009	0.316218	0.24139	0.427794	0.222111	0.536734	0.620524	0.195023	0.347253	0.860904	0.164044	0.268705	0.455474	0.662615	0.109335	0.193043	0.236805	0.127258	0.678602	0.392896	0.307196	0.112079	0.694448	0.224555	0.770982	0.291516	0.840783	0.492623	0.227044	0.784408	0.193181	0.3945	0.777981	0.00529679	0.36162	0.312669	0.205952	0.980063	0.402115	0.576485	0.730784	0.538044	0.156375	0.897161	0.737747	0.166281
Thalicpureine	0.574955	0.452586	0.0539111	0.854401	0.688161	0.562684	0.289242	0.494608	0.59175	0.131403	0.915564	0.804054	0.323976	0.618973	0.891244	0.418204	0.358264	0.351603	0.905236	0.960543	0.219668	0.827504	0.720732	0.991963	0.0525363	0.506043	0.764887	0.0793515	0.309338	0.867888	0.497203	0.577428	0.856782	0.3249	0.74379	0.903415	0.418414	0.84571	0.658413	0.643045	0.88481	0.914069	0.510157	0.221156	0.597372	0.184119	0.44339	0.83395	0.74013
Theogallin	0.0146334	0.757765	0.241858	0.10479	0.314738	0.699554	0.958167	0.924246	0.161147	0.969903	0.0599425	0.589743	0.522279	0.0138233	0.143092	0.931968	0.304785	0.718181	0.0769669	0.146499	0.0364849	0.35879	0.242303	0.112042	0.00769144	0.394629	0.218837	0.560742	0.0210702	0.131302	0.582582	0.0147613	0.62175	0.363611	0.582137	0.160183	0.101099	0.076574	0.0241859	0.0314094	0.145823	0.0627713	0.412273	0.731886	0.799271	0.0211241	0.663646	0.504783	0.0347658
Thyrotropin releasing hormone	0.876345	0.797828	0.197006	0.778142	0.75033	0.133493	0.225106	0.269088	0.888148	0.0382287	0.673504	0.349048	0.977417	0.84151	0.579952	0.204957	0.800469	0.420056	0.834535	0.880766	0.523508	0.309025	0.644221	0.357615	0.554054	0.544914	0.590757	0.0857906	0.767514	0.584356	0.52295	0.937016	0.696909	0.935973	0.143478	0.377827	0.959756	0.324073	0.897205	0.541716	0.603844	0.631387	0.784288	0.123853	0.545598	0.323054	0.475385	0.315993	0.595401
Todatriol glucoside	0.00891844	0.72899	0.502073	0.408021	0.431309	0.698203	0.640693	0.961773	0.00605749	0.51875	0.11947	0.310101	0.288957	0.083103	0.315595	0.988466	0.293314	0.992086	0.0922684	0.17932	0.0267781	0.108754	0.151747	0.0636105	0.116178	0.32345	0.154541	0.883822	0.235139	0.0099159	0.633427	0.0914117	0.801371	0.448015	0.926477	0.0383898	0.347777	0.178466	0.0586132	0.0511469	0.0403422	0.0448512	0.0759226	0.398343	0.645556	0.114084	0.674609	0.142608	0.0471955
Tragopogonsaponin A	0.067349	0.777337	0.770277	0.386254	0.259033	0.519126	0.844886	0.69281	0.0198745	0.169051	0.118793	0.625608	0.510533	0.189141	0.295369	0.834857	0.981695	0.873433	0.0684411	0.116634	0.108463	0.240391	0.0431555	0.0269514	0.508443	0.496017	0.0184396	0.197375	0.723817	0.0688944	0.26509	0.261658	0.873834	0.475237	0.717298	0.0662593	0.332754	0.290655	0.187026	0.0975129	0.197856	0.0785734	0.399962	0.0372826	0.906441	0.415688	0.16283	0.0286644	0.0543288
Tragopogonsaponin L	0.356563	0.222511	0.208846	0.371918	0.0765599	0.828565	0.283613	0.352461	0.552348	0.030239	0.177946	0.288432	0.410327	0.349708	0.132545	0.211568	0.822152	0.224732	0.176039	0.129075	0.969997	0.176327	0.0524314	0.240463	0.617241	0.666789	0.104797	0.184408	0.737859	0.228202	0.698532	0.357649	0.276925	0.420014	0.671323	0.115744	0.937077	0.377417	0.271917	0.487314	0.201315	0.14346	0.818394	0.0255258	0.521927	0.878807	0.641582	0.474795	0.351876
Trans-delta-Viniferin 3'''-glucoside	0.00439399	0.843879	0.438763	0.0245355	0.0707015	0.535398	0.494172	0.813652	0.108993	0.550369	0.0024757	0.710643	0.781017	0.00275482	0.0318496	0.914453	0.792274	0.726249	0.00253896	0.0159311	0.0471864	0.340781	0.0289533	0.0142098	0.116724	0.555536	0.0111195	0.808498	0.110943	0.101539	0.872308	0.011313	0.495457	0.427675	0.403999	0.0744346	0.0618687	0.0546708	0.0123558	0.0112921	0.155851	0.0108018	0.664839	0.20004	0.779623	0.0713046	0.879929	0.269418	0.00140271
Trans-EKODE-(E)-Ib	0.00630448	0.819115	0.316267	0.033053	0.0836257	0.378995	0.627698	0.681283	0.0983269	0.750629	0.0080185	0.826038	0.788588	0.00487498	0.0524005	0.934586	0.831796	0.63214	0.00439452	0.0178837	0.022535	0.443776	0.0442271	0.044451	0.0813983	0.641677	0.024409	0.998497	0.0895613	0.136507	0.784666	0.0119812	0.43699	0.427261	0.559671	0.12545	0.0602722	0.108064	0.0141627	0.0291801	0.193956	0.0222619	0.6279	0.322005	0.689021	0.0270696	0.977702	0.369227	0.00865674
Traumatic Acid	0.20835	0.372546	0.0730552	0.100663	0.245895	0.0914029	0.683864	0.19779	0.359417	0.560039	0.176143	0.406068	0.938835	0.145391	0.271885	0.392687	0.643023	0.175926	0.132479	0.15143	0.0599737	0.744694	0.292741	0.369444	0.113886	0.929626	0.194413	0.639576	0.240022	0.714233	0.520337	0.177902	0.530879	0.333318	0.76685	0.718718	0.039308	0.501979	0.229027	0.272426	0.832074	0.331492	0.857399	0.797776	0.372614	0.0494572	0.855365	0.825726	0.19337
Travoprost	0.00642997	0.947741	0.525371	0.0228464	0.0268947	0.43046	0.526007	0.876756	0.123758	0.605576	0.00139583	0.693809	0.970043	0.00267895	0.0185563	0.848386	0.88787	0.873762	0.000192079	0.00225852	0.0636354	0.357519	0.01288	0.0485231	0.176002	0.845103	0.010954	0.930504	0.0810819	0.111155	0.752578	0.00552706	0.26749	0.669589	0.601216	0.0863713	0.133076	0.108513	0.00474576	0.0489105	0.136883	0.00778687	0.630029	0.241327	0.55261	0.0356139	0.966938	0.432755	0.0138245
Tricin 7-diglucuronoside	0.117357	0.548925	0.638122	0.0401215	0.00354139	0.993939	0.161339	0.444389	0.519005	0.242019	0.0144783	0.392507	0.398026	0.0491206	0.00194861	0.216694	0.974184	0.46872	0.0275126	0.0148359	0.590861	0.235136	0.017415	0.124521	0.74181	0.771867	0.0419706	0.639012	0.177713	0.190693	0.660771	0.0479271	0.127425	0.670224	0.430541	0.0847758	0.517421	0.112139	0.0406532	0.198346	0.135317	0.0276185	0.935201	0.1123	0.46608	0.336199	0.815987	0.659695	0.114967
Tricrocin	0.160922	0.974129	0.915617	0.383655	0.636908	0.282198	0.605504	0.40561	0.397789	0.187628	0.218224	0.153326	0.368545	0.194759	0.29115	0.346003	0.147407	0.710607	0.34331	0.505313	0.530526	0.0656204	0.405026	0.0438046	0.361949	0.0926043	0.341943	0.497568	0.400801	0.0951253	0.739406	0.245776	0.714907	0.452837	0.127121	0.058809	0.4054	0.0149315	0.238136	0.0376334	0.123277	0.151735	0.520683	0.242521	0.198798	0.78068	0.734781	0.114979	0.0841286
Tryptophyl-Hydroxyproline	0.0509992	0.590165	0.11857	0.176681	0.485236	0.596536	0.874304	0.726691	0.199962	0.705578	0.146037	0.78443	0.423075	0.0524161	0.276488	0.833938	0.324505	0.522142	0.162357	0.261661	0.0295287	0.548088	0.406709	0.211144	0.000878568	0.36617	0.355466	0.409189	0.0407665	0.242623	0.545848	0.0542674	0.756414	0.267544	0.679854	0.31046	0.089974	0.160259	0.0786615	0.0721351	0.274622	0.159919	0.44709	0.976264	0.758972	0.0217867	0.625372	0.600689	0.0858209
Tryptophyl-Tyrosine	0.761252	0.789591	0.984959	0.77911	0.395546	0.111126	0.735548	0.482091	0.808992	0.602922	0.944987	0.276716	0.11066	0.904478	0.822323	0.628384	0.0447919	0.838691	0.763888	0.544016	0.950395	0.308829	0.658721	0.528326	0.539389	0.0290727	0.747308	0.819531	0.907896	0.488532	0.614347	0.956218	0.169882	0.386205	0.374106	0.524845	0.855882	0.342201	0.962105	0.414126	0.538126	0.867851	0.48742	0.951019	0.000761273	0.679374	0.789237	0.317698	0.645492
Tyramine	0.0741371	0.626748	0.0902494	0.196638	0.456613	0.407688	0.798062	0.606395	0.209863	0.559827	0.175853	0.929192	0.53375	0.0737771	0.310635	0.710814	0.458146	0.477911	0.168501	0.244915	0.0247019	0.691455	0.411851	0.313114	0.00443632	0.546575	0.378911	0.316527	0.0462268	0.319031	0.48498	0.0686317	0.622582	0.340704	0.88172	0.41141	0.116362	0.27883	0.0945001	0.142639	0.346482	0.201529	0.467508	0.914297	0.970748	0.00654154	0.566121	0.75535	0.140198
Tyrosyl-Glutamate	3.95332e-05	0.911016	0.51407	0.0644228	0.110597	0.67586	0.749902	0.948422	0.0705037	0.5517	0.0055006	0.428032	0.696146	0.00135774	0.0449803	0.755629	0.474662	0.975054	0.00635593	0.0271585	0.043256	0.176565	0.042584	0.023446	0.0880846	0.524279	0.0409298	0.981577	0.0552094	0.0327724	0.863925	0.00297865	0.447528	0.543225	0.563649	0.0315697	0.152403	0.0472342	0.00170749	0.0126208	0.0490486	0.00295437	0.367331	0.295823	0.980871	0.0417432	0.976692	0.297771	0.00425568
UDP-D-galactose	0.209872	0.351511	0.0693555	0.486281	0.749169	0.23774	0.851894	0.11249	0.0887929	0.994317	0.379653	0.610665	0.164151	0.343976	0.70546	0.172996	0.947986	0.112871	0.296766	0.442965	0.0190771	0.925455	0.43653	0.181247	0.12014	0.234736	0.236657	0.727539	0.732144	0.446057	0.534734	0.461802	0.61301	0.0358682	0.705502	0.525892	0.0580401	0.499407	0.463545	0.151997	0.749786	0.42036	0.685072	0.527077	0.903811	0.300901	0.31575	0.139518	0.144728
Uracil	0.301016	0.693497	0.912118	0.158045	0.183151	0.942476	0.685273	0.439892	0.891886	0.739528	0.207777	0.524972	0.382679	0.140932	0.120338	0.317056	0.533335	0.560039	0.263915	0.213742	0.63485	0.584323	0.408964	0.717065	0.397117	0.565929	0.590829	0.199649	0.0110772	0.519576	0.0701962	0.0755971	0.0631025	0.541309	0.952573	0.487078	0.708135	0.362592	0.103453	0.549765	0.292532	0.247883	0.787423	0.846619	0.596207	0.101595	0.0575972	0.45124	0.487132
Uridine	0.0950405	0.563258	0.49486	0.000409752	0.0840385	0.829965	0.193994	0.941298	0.599873	0.899737	0.0210016	0.875261	0.817923	0.0116109	0.0149576	0.61899	0.783995	0.740795	0.0569347	0.0746825	0.276409	0.625095	0.172641	0.128291	0.141212	0.737951	0.131187	0.77049	0.0334059	0.402003	0.270661	0.0186904	0.400207	0.58117	0.189035	0.283922	0.0600515	0.0425638	0.0476075	0.0674716	0.368106	0.0895822	0.795539	0.491305	0.726783	0.126432	0.505374	0.770607	0.0510837
Ursolic acid	0.344531	0.135459	0.196913	0.383397	0.15958	0.438198	0.510724	0.040823	0.794725	0.231438	0.221571	0.0548844	0.358667	0.273177	0.119671	0.0152934	0.479075	0.0412377	0.28963	0.233256	0.896569	0.0833433	0.212304	0.452279	0.892842	0.646745	0.411594	0.873241	0.261702	0.201292	0.674192	0.203647	0.139565	0.218981	0.796299	0.126587	0.724663	0.276165	0.163472	0.547215	0.0721096	0.148495	0.554996	0.383273	0.856819	0.634581	0.534527	0.977639	0.480033
Ustiloxin C	0.222924	0.691016	0.277757	0.0694408	0.199687	0.41441	0.683038	0.822011	0.67316	0.43077	0.162359	0.870137	0.674136	0.0906984	0.149124	0.953089	0.846958	0.667653	0.178057	0.167181	0.240146	0.997556	0.39419	0.578271	0.120608	0.801813	0.423822	0.184394	0.0173697	0.666509	0.090381	0.0660717	0.196007	0.83367	0.836499	0.660513	0.212777	0.380424	0.114191	0.373609	0.555805	0.280308	0.99079	0.82224	0.471591	0.0168833	0.178959	0.627724	0.310413
Validamycin B	0.164017	0.298947	0.133756	0.0210399	0.188469	0.32559	0.402125	0.434333	0.505021	0.673252	0.0943327	0.57883	0.997457	0.0643047	0.12929	0.720641	0.869438	0.265204	0.10548	0.13216	0.1181	0.903575	0.282204	0.253017	0.0775366	0.774117	0.180396	0.628562	0.113852	0.654047	0.334929	0.08977	0.538936	0.325954	0.401253	0.58865	0.0126151	0.232931	0.149078	0.147821	0.713399	0.241326	0.717199	0.725572	0.535316	0.0692935	0.655844	0.825644	0.110486
Vanillic acid	0.00901807	0.652495	0.33153	0.0432684	0.158688	0.592418	0.536827	0.714147	0.107711	0.588874	0.0135165	0.77418	0.563128	0.00964781	0.0734899	0.964097	0.71687	0.569627	0.016913	0.0565477	0.0356806	0.378485	0.0742047	0.00900044	0.0721827	0.354022	0.027164	0.779342	0.151287	0.121495	0.956709	0.0297382	0.737857	0.249442	0.311688	0.0972592	0.0280653	0.0439805	0.0353041	0.003253	0.207438	0.0294118	0.686758	0.228026	0.981841	0.107665	0.78171	0.190257	0.000514419
Vanillin	0.29821	0.432975	0.611257	0.592217	0.259098	0.0700656	0.576862	0.593892	0.195497	0.846877	0.381625	0.992755	0.720743	0.39618	0.502889	0.652231	0.721719	0.988103	0.214669	0.163208	0.194103	0.803024	0.217265	0.762383	0.618519	0.395561	0.331526	0.669259	0.439511	0.439614	0.921284	0.330131	0.130458	0.719843	0.219099	0.564387	0.849919	0.903949	0.266934	0.807827	0.443563	0.341253	0.357276	0.853221	0.20696	0.0742688	0.911853	0.947782	0.5967
Vanillylmandelic acid	0.00357737	0.849416	0.789772	0.0761949	0.0875456	0.845419	0.510247	0.858693	0.0827936	0.22633	0.00427423	0.376818	0.727473	0.0106103	0.0368184	0.639874	0.622377	0.917749	0.00638316	0.0267824	0.117949	0.11728	0.0152851	0.00117881	0.251025	0.471861	0.0081484	0.512412	0.191653	0.0241978	0.834729	0.0243604	0.568225	0.564731	0.373874	0.00897677	0.186997	0.0296436	0.0148319	0.0076052	0.0540292	0.00179111	0.482817	0.0741145	0.996419	0.197403	0.67912	0.131424	0.00107468
Vestitone 7-glucoside	0.011037	0.800706	0.685396	0.031434	0.0123343	0.444592	0.47983	0.949336	0.126666	0.473528	0.00129186	0.641196	0.859433	0.00725859	0.0146031	0.772159	0.980728	0.996841	2.71979e-06	0.000261842	0.10157	0.316192	0.00291287	0.0492801	0.288387	0.95532	0.00402628	0.787234	0.123724	0.100629	0.842482	0.0112522	0.21904	0.805744	0.639723	0.0694398	0.20164	0.131601	0.00692036	0.0712551	0.122941	0.00566004	0.632092	0.163827	0.474049	0.0644887	0.948786	0.415574	0.0212375
Vicine	0.458269	0.976988	0.142331	0.972819	0.935433	0.0886165	0.155579	0.268406	0.207866	0.344142	0.796285	0.746562	0.546991	0.651253	0.928021	0.214789	0.900204	0.479972	0.598226	0.638769	0.0986121	0.9008	0.767483	0.974585	0.257683	0.967371	0.805153	0.33839	0.554155	0.65599	0.986228	0.598786	0.70551	0.641299	0.207909	0.925078	0.663389	0.759688	0.568397	0.827774	0.746467	0.725378	0.270092	0.561705	0.745035	0.10335	0.924477	0.99636	0.755249
Vignatic acid B	0.300663	0.247747	0.00517982	0.507891	0.863672	0.146934	0.687372	0.0663142	0.191113	0.515301	0.503812	0.427668	0.226315	0.39395	0.814492	0.104565	0.978619	0.053312	0.412288	0.551345	0.0189543	0.781888	0.658391	0.411205	0.0544299	0.362448	0.449247	0.750855	0.567304	0.675813	0.916838	0.475833	0.727723	0.0503872	0.907623	0.812155	0.0604677	0.667782	0.518155	0.2794	0.933656	0.588973	0.751638	0.991319	0.996508	0.173383	0.683199	0.442576	0.276231
VULPINIC ACID	0.0679634	0.759169	0.943705	0.314003	0.478116	0.385153	0.796685	0.303645	0.292605	0.284741	0.132912	0.0658042	0.488675	0.093025	0.189598	0.263403	0.0681245	0.528676	0.221564	0.339413	0.400674	0.0223489	0.299014	0.0600996	0.255671	0.215149	0.318933	0.82079	0.1664	0.0308499	0.96783	0.0985028	0.908677	0.663925	0.317626	0.0221915	0.482427	0.0137758	0.0878831	0.0382431	0.025098	0.0637783	0.290092	0.361905	0.290767	0.446826	0.950802	0.2398	0.0710225
Xanthorrhizol	0.0398879	0.442371	0.146216	0.028198	0.193296	0.418244	0.577255	0.543927	0.231542	0.928367	0.0396131	0.918672	0.690507	0.0170443	0.102183	0.795614	0.801737	0.372522	0.0456437	0.0888839	0.0332475	0.703252	0.178673	0.0939889	0.0249157	0.503551	0.103227	0.766659	0.0774408	0.313463	0.564663	0.0330925	0.630275	0.243773	0.401781	0.29391	0.0102572	0.109511	0.0575043	0.0359463	0.391399	0.0983538	0.877182	0.554829	0.813654	0.0382606	0.844334	0.495553	0.0240379
Xi-Linalool 3-[rhamnosyl-(1->6)-glucoside]	0.583408	0.438295	0.03655	0.524115	0.68091	0.021876	0.709531	0.0842268	0.526721	0.161954	0.663957	0.219623	0.901251	0.557135	0.822437	0.138852	0.577259	0.135038	0.521619	0.521479	0.143379	0.384343	0.757973	0.982472	0.22564	0.808007	0.675221	0.298534	0.487364	0.879764	0.529897	0.555747	0.629862	0.474066	0.594121	0.74537	0.267416	0.844151	0.61973	0.800807	0.784177	0.832427	0.980199	0.581038	0.358823	0.101081	0.728001	0.748524	0.696087
Yucalexin P21	0.00990571	0.852961	0.566271	0.00788181	0.0707574	0.846949	0.378222	0.851181	0.257097	0.593249	0.00156453	0.54069	0.918982	0.000100841	0.00945269	0.586548	0.563625	0.926969	0.0110222	0.0300938	0.135503	0.281783	0.0639822	0.027934	0.10845	0.562859	0.0490281	0.988003	0.0323905	0.11773	0.578046	0.00159448	0.427855	0.553843	0.277408	0.0730392	0.0884231	0.0131423	0.00511775	0.0113012	0.120844	0.0104702	0.739995	0.296175	0.912808	0.0847919	0.772466	0.431588	0.00486434
[truncated: 4 more rows]
[truncated: 784 more columns]

## Sheet: CL4
Table S5 The correlation of 834 metabolites in different varieties
[truncated: 834 more rows]
[truncated: 784 more columns]

[truncated: 2 more sheets: CL40, CL53]
