# Supplementary material for: Untargeted metabolism approach reveals difference of varieties of bud and relation among characteristics of grafting seedlings in Camellia oleifera
Source: Front Plant Sci. 2022 Nov 21;13:1024353. doi: 10.3389/fpls.2022.1024353 (PMC9720148; doi:10.3389/fpls.2022.1024353)
Supplement: Supplementary Table 6 — The correlation of metabolites in top 50 abundant metabolites. [file Table_6.xlsx]

## Sheet: CL3
Table S6 The correlation of metabolites in top 50 abundant metabolites
	(±)-Catechin	(1R,2R,4S)-p-Menthane-1,2,8-triol 8-glucoside	(1S,2R,3S)-2,3-Dihydro-4-(4-hydroxyphenyl)-1H-phenalene-1,2,3-triol	(7'R,8'R)-4,7'-Epoxy-3',5-dimethoxy-4',9,9'-lignanetriol 9'-glucoside	1-Linoleoylglycerophosphocholine	1-Palmitoyl-2-linoleoyl PE	10-Acetoxyoleuropein	13'-Hydroxy-alpha-tocopherol	2,6,7,4'-Tetrahydroxyisoflavanone	2',4',5,7-Tetramethoxy-8-methylflavanone	3-O-cis-Coumaroylmaslinic acid	6-({[3,4-dihydroxy-4-(hydroxymethyl)oxolan-2-yl]oxy}methyl)oxane-2,3,4,5-tetrol	6-O-b-D-Fructofuranosyl-2-deoxy-D-glucose	Alatanin 2	Avenalumin III	Bis(2-ethylhexyl) phthalate	C16 Sphinganine	Cinnamtannin A2	Crucigasterin 277	DG(18:3(9Z,12Z,15Z)/16:0/0:0)	Epicatechin	Farnesyl acetone	Gingerglycolipid A	Glaucarubolone 15-O-beta-D-glucopyranoside	Glucocerebrosides	Glypallidifloric acid	Herbacetin 7-beta-L-arabinopyranoside	Hyacinthin	Kaempferol 3-(2',6'-di-(E)-p-coumarylglucoside)	Kenusanone D	Kudzusaponin SA2	Linoleamide	LysoPC(16:0)	LysoPC(18:2(9Z,12Z))	Neryl rhamnosyl-glucoside	Oleamide	Palmitoleamide	PC(16:0/0:0)[U]	Phloridzin	Pomonic acid	Procyanidin B2	Procyanidin C1	Quercetin 3-arabinoside	Quercetin 3-O-glucoside	Quercitrin	Rutin	Sucrose	Thyrotropin releasing hormone	Tragopogonsaponin A
(±)-Catechin	1	0.977954	0.949983	0.956605	0.262105	0.11875	0.467616	0.569676	0.962176	0.940415	0.403635	0.66473	0.384457	0.987023	0.944206	0.522851	0.649607	0.996541	0.12588	0.861263	0.882722	-0.157291	-0.90085	0.879511	-0.844617	0.496878	0.467455	-0.0664426	-0.412639	0.973315	0.655294	-0.0410905	0.185506	0.165094	-0.185518	0.222839	0.134072	-0.0444079	-0.204469	0.481749	0.995762	0.984921	0.834841	0.613777	-0.302959	-0.318362	-0.0729644	-0.221275	0.703556
(1R,2R,4S)-p-Menthane-1,2,8-triol 8-glucoside	0.977954	1	0.981787	0.940739	0.200288	0.194285	0.393043	0.582828	0.929088	0.986611	0.477558	0.790406	0.479948	0.961827	0.973024	0.558061	0.644091	0.972711	0.0341708	0.911757	0.87157	-0.259886	-0.885304	0.878897	-0.778195	0.536981	0.35555	-0.0183579	-0.406833	0.981969	0.63887	-0.142747	0.122366	0.0621425	-0.228804	0.246585	0.0332942	-0.0784695	-0.256583	0.582509	0.962545	0.953491	0.755291	0.608661	-0.217027	-0.276434	-0.188622	-0.110763	0.778024
(1S,2R,3S)-2,3-Dihydro-4-(4-hydroxyphenyl)-1H-phenalene-1,2,3-triol	0.949983	0.981787	1	0.909217	0.329599	0.208057	0.49451	0.442854	0.912749	0.974369	0.435833	0.744504	0.514126	0.906578	0.921763	0.539266	0.758916	0.932694	-0.117784	0.842951	0.917663	-0.394065	-0.802691	0.777256	-0.736266	0.560629	0.295531	0.162261	-0.237005	0.942988	0.556485	-0.283912	0.0905976	0.0990275	-0.0946427	0.0803116	-0.0964106	-0.043219	-0.0970962	0.567448	0.925551	0.89589	0.641567	0.465736	-0.244923	-0.239908	-0.356855	-0.0796577	0.706417
(7'R,8'R)-4,7'-Epoxy-3',5-dimethoxy-4',9,9'-lignanetriol 9'-glucoside	0.956605	0.940739	0.909217	1	0.262994	0.0294596	0.305861	0.675142	0.946614	0.90653	0.307833	0.638639	0.395223	0.951297	0.940895	0.664119	0.567931	0.951632	0.00786902	0.800462	0.752916	-0.269603	-0.934833	0.885573	-0.871005	0.455697	0.404423	-0.0980479	-0.425846	0.933473	0.598223	-0.160608	0.152989	0.149192	-0.348421	0.179679	-0.0230083	-0.0536773	-0.281566	0.445077	0.937166	0.962365	0.851423	0.555878	-0.320045	-0.446686	-0.0169899	-0.0686376	0.622321
1-Linoleoylglycerophosphocholine	0.262105	0.200288	0.329599	0.262994	1	0.251246	0.805203	-0.473531	0.240664	0.208503	-0.564829	-0.240656	0.405556	0.172971	0.00595	0.362162	0.619511	0.188296	-0.344397	-0.210429	0.484516	-0.334933	-0.0933808	-0.0832685	-0.462595	-0.177275	-0.183705	0.526945	0.473051	0.197851	-0.407504	-0.331667	0.450789	0.791308	0.410587	-0.63796	-0.231881	0.624852	0.634662	-0.431509	0.253463	0.141246	-0.0670947	-0.30259	-0.0957954	-0.450255	-0.414037	0.187505	-0.420969
1-Palmitoyl-2-linoleoyl PE	0.11875	0.194285	0.208057	0.0294596	0.251246	1	0.263202	-0.160745	-0.142518	0.330553	-0.305227	0.412265	0.869079	0.161263	0.0982759	0.500472	-0.0690395	0.0748966	0.287231	0.144789	0.21819	0.233106	-0.216501	0.209117	-0.30189	-0.528173	-0.702933	-0.177806	-0.291602	0.30161	-0.448452	0.254403	0.743397	0.510023	-0.221739	0.362538	0.330056	0.757929	-0.239429	-0.284684	0.14725	0.050243	-0.161881	0.423839	0.855046	-0.489008	-0.121233	0.618486	0.0466124
10-Acetoxyoleuropein	0.467616	0.393043	0.49451	0.305861	0.805203	0.263202	1	-0.443541	0.423749	0.368418	-0.145732	-0.0644558	0.262109	0.37483	0.180974	0.0532131	0.778377	0.417274	-0.0584191	0.0979819	0.77218	-0.109646	-0.155473	0.0662485	-0.439323	0.102188	0.155977	0.485167	0.355354	0.381583	-0.0282735	-0.0735835	0.358436	0.621107	0.626679	-0.423744	0.100872	0.404851	0.638322	-0.141001	0.485366	0.338518	0.0979692	-0.0634624	-0.21102	-0.109514	-0.431169	-0.265385	-0.0470421
13'-Hydroxy-alpha-tocopherol	0.569676	0.582828	0.442854	0.675142	-0.473531	-0.160745	-0.443541	1	0.570687	0.553344	0.467793	0.637349	0.0783223	0.65589	0.74989	0.464543	-0.126177	0.616453	0.299544	0.732919	0.140268	0.072212	-0.781916	0.836244	-0.49373	0.330138	0.388962	-0.616249	-0.800228	0.609522	0.684652	0.153919	-0.0673845	-0.328361	-0.786487	0.653722	0.159445	-0.376398	-0.812639	0.514321	0.560803	0.68987	0.816091	0.717762	-0.128886	-0.277595	0.46989	-0.0354584	0.691032
2,6,7,4'-Tetrahydroxyisoflavanone	0.962176	0.929088	0.912749	0.946614	0.240664	-0.142518	0.423749	0.570687	1	0.859574	0.478813	0.555477	0.177831	0.926491	0.910526	0.396318	0.716713	0.965497	-0.0300628	0.806622	0.84308	-0.295473	-0.818196	0.791393	-0.747594	0.658836	0.622805	0.0584069	-0.26921	0.884926	0.746603	-0.18689	-0.0378111	0.0287179	-0.0871285	0.0601585	-0.0277276	-0.242345	-0.0878494	0.569409	0.944272	0.953628	0.833225	0.443605	-0.540902	-0.175182	-0.119975	-0.357963	0.674805
2',4',5,7-Tetramethoxy-8-methylflavanone	0.940415	0.986611	0.974369	0.90653	0.208503	0.330553	0.368418	0.553344	0.859574	1	0.427651	0.848174	0.607636	0.929989	0.954085	0.631226	0.598543	0.92857	0.0222542	0.900215	0.844884	-0.26931	-0.875734	0.869196	-0.767886	0.453269	0.203002	-0.0260981	-0.425017	0.978394	0.539096	-0.154943	0.190226	0.0927242	-0.28159	0.28252	0.0193858	0.0133064	-0.301272	0.54814	0.923588	0.907093	0.677715	0.627298	-0.0710204	-0.33283	-0.22987	0.0317185	0.76379
3-O-cis-Coumaroylmaslinic acid	0.403635	0.477558	0.435833	0.307833	-0.564829	-0.305227	-0.145732	0.467793	0.478813	0.427651	1	0.596778	-0.24269	0.382399	0.555953	-0.296377	0.294452	0.455355	-0.0321349	0.717451	0.362005	-0.201591	-0.239949	0.387611	0.114339	0.861345	0.577981	0.0556792	-0.194457	0.375917	0.861351	-0.135796	-0.655641	-0.787441	0.0286432	0.27977	-0.0577249	-0.821336	-0.223697	0.955339	0.381264	0.424528	0.356739	0.279555	-0.411092	0.628529	-0.214834	-0.538976	0.870304
6-({[3,4-dihydroxy-4-(hydroxymethyl)oxolan-2-yl]oxy}methyl)oxane-2,3,4,5-tetrol	0.66473	0.790406	0.744504	0.638639	-0.240656	0.412265	-0.0644558	0.637349	0.555477	0.848174	0.596778	1	0.595654	0.693601	0.833752	0.516842	0.233502	0.673891	0.0738667	0.898186	0.521021	-0.190906	-0.705983	0.781126	-0.429732	0.402201	-0.00967952	-0.195679	-0.569841	0.785211	0.504706	-0.0940987	0.0239309	-0.26691	-0.489792	0.554779	0.0208697	-0.149301	-0.595407	0.68634	0.643886	0.66353	0.467819	0.68623	0.209544	-0.143555	-0.18161	0.196268	0.876295
6-O-b-D-Fructofuranosyl-2-deoxy-D-glucose	0.384457	0.479948	0.514126	0.395223	0.405556	0.869079	0.262109	0.0783223	0.177831	0.607636	-0.24269	0.595654	1	0.401363	0.397872	0.808807	0.175608	0.330976	-0.0193507	0.332935	0.394144	-0.15372	-0.484483	0.426073	-0.542656	-0.29764	-0.634187	-0.039754	-0.274326	0.545847	-0.307611	-0.106708	0.631115	0.478801	-0.366258	0.215442	-0.0107552	0.660518	-0.26568	-0.0875489	0.376495	0.3132	0.0460932	0.402491	0.642162	-0.656508	-0.267372	0.733142	0.171505
Alatanin 2	0.987023	0.961827	0.906578	0.951297	0.172971	0.161263	0.37483	0.65589	0.926491	0.929989	0.382399	0.693601	0.401363	1	0.951714	0.567428	0.520131	0.989831	0.252078	0.881181	0.81325	-0.0363346	-0.950098	0.939781	-0.87276	0.413082	0.443881	-0.224095	-0.551757	0.981874	0.655212	0.0813577	0.257043	0.171227	-0.315162	0.3636	0.241735	-0.013975	-0.343932	0.44336	0.990971	0.993628	0.885223	0.725287	-0.214027	-0.38716	0.0656515	-0.180632	0.720977
Avenalumin III	0.944206	0.973024	0.921763	0.940895	0.00595	0.0982759	0.180974	0.74989	0.910526	0.954085	0.555953	0.833752	0.397872	0.951714	1	0.556957	0.496367	0.95437	0.0858656	0.954001	0.74535	-0.216472	-0.918517	0.934737	-0.736508	0.562314	0.402662	-0.162975	-0.536386	0.958208	0.726874	-0.0988863	0.0369726	-0.0855918	-0.390345	0.375153	0.045809	-0.206687	-0.42895	0.654698	0.926602	0.956251	0.823724	0.678209	-0.224326	-0.259221	-0.0518867	-0.110981	0.845702
Bis(2-ethylhexyl) phthalate	0.522851	0.558061	0.539266	0.664119	0.362162	0.500472	0.0532131	0.464543	0.396318	0.631226	-0.296377	0.516842	0.808807	0.567428	0.556957	1	0.0920962	0.486104	0.0019617	0.379129	0.29591	-0.168816	-0.740387	0.640141	-0.779351	-0.23853	-0.359184	-0.26714	-0.464995	0.631693	-0.111388	-0.1105	0.578021	0.468368	-0.666937	0.246107	-0.0618003	0.512462	-0.454745	-0.0945899	0.50595	0.525408	0.420781	0.479194	0.353833	-0.886929	0.0795657	0.671902	0.155653
C16 Sphinganine	0.649607	0.644091	0.758916	0.567931	0.619511	-0.0690395	0.778377	-0.126177	0.716713	0.598543	0.294452	0.233502	0.175608	0.520131	0.496367	0.0920962	1	0.614443	-0.47312	0.393617	0.872442	-0.609418	-0.288717	0.221488	-0.383019	0.635503	0.363056	0.70017	0.416468	0.535268	0.345763	-0.548667	-0.156733	0.139623	0.538479	-0.528015	-0.367545	-0.0982971	0.565992	0.407613	0.615289	0.530801	0.236954	-0.149712	-0.556096	0.115927	-0.693243	-0.324304	0.303617
Cinnamtannin A2	0.996541	0.972711	0.932694	0.951632	0.188296	0.0748966	0.417274	0.616453	0.965497	0.92857	0.455355	0.673891	0.330976	0.989831	0.95437	0.486104	0.614443	1	0.162262	0.885292	0.858225	-0.124232	-0.905042	0.896575	-0.822371	0.526019	0.516903	-0.110753	-0.451959	0.967609	0.710345	-0.00673991	0.145609	0.106135	-0.209053	0.268796	0.162552	-0.105921	-0.246699	0.519583	0.993892	0.992787	0.865393	0.64162	-0.325841	-0.280026	-0.0273738	-0.26702	0.741543
Crucigasterin 277	0.12588	0.0341708	-0.117784	0.00786902	-0.344397	0.287231	-0.0584191	0.299544	-0.0300628	0.0222542	-0.0321349	0.0738667	-0.0193507	0.252078	0.0858656	0.0019617	-0.47312	0.162262	1	0.206795	-0.0485142	0.953796	-0.304564	0.383714	-0.279456	-0.393027	0.172391	-0.84478	-0.749268	0.187897	0.165367	0.982534	0.548475	0.234236	-0.360117	0.792223	0.983306	0.234815	-0.541434	-0.25073	0.209994	0.214948	0.419729	0.742595	0.353849	-0.244261	0.78713	-0.209997	0.176575
DG(18:3(9Z,12Z,15Z)/16:0/0:0)	0.861263	0.911757	0.842951	0.800462	-0.210429	0.144789	0.0979819	0.732919	0.806622	0.900215	0.717451	0.898186	0.332935	0.881181	0.954001	0.379129	0.393617	0.885292	0.206795	1	0.691636	-0.0881909	-0.823852	0.897686	-0.56918	0.594085	0.409661	-0.228114	-0.596461	0.8982	0.790655	0.0274446	-0.0383233	-0.250514	-0.360483	0.525646	0.170367	-0.309327	-0.502016	0.752956	0.853698	0.87893	0.751167	0.745758	-0.136815	-0.0657362	-0.0400164	-0.197168	0.959245
Epicatechin	0.882722	0.87157	0.917663	0.752916	0.484516	0.21819	0.77218	0.140268	0.84308	0.844884	0.362005	0.521021	0.394144	0.81325	0.74535	0.29591	0.872442	0.858225	-0.0485142	0.691636	1	-0.272019	-0.617862	0.588144	-0.657707	0.517258	0.369049	0.304062	-0.038666	0.833284	0.480788	-0.174706	0.149959	0.247073	0.245498	-0.0721964	0.039342	0.0461061	0.194939	0.422499	0.877956	0.794005	0.520527	0.337506	-0.307151	-0.100895	-0.423807	-0.290561	0.562071
Farnesyl acetone	-0.157291	-0.259886	-0.394065	-0.269603	-0.334933	0.233106	-0.109646	0.072212	-0.295473	-0.26931	-0.201591	-0.190906	-0.15372	-0.0363346	-0.216472	-0.168816	-0.609418	-0.124232	0.953796	-0.0881909	-0.272019	1	-0.0246142	0.0953113	-0.0576282	-0.549591	0.0644472	-0.779328	-0.570114	-0.105353	-0.0494328	0.99274	0.522099	0.257836	-0.232643	0.655559	0.94906	0.285933	-0.395672	-0.44577	-0.0695299	-0.0720446	0.174212	0.518874	0.395667	-0.162734	0.796153	-0.18513	-0.0870779
Gingerglycolipid A	-0.90085	-0.885304	-0.802691	-0.934833	-0.0933808	-0.216501	-0.155473	-0.781916	-0.818196	-0.875734	-0.239949	-0.705983	-0.484483	-0.950098	-0.918517	-0.740387	-0.288717	-0.905042	-0.304564	-0.823852	-0.617862	-0.0246142	1	-0.979396	0.905685	-0.226343	-0.285525	0.41829	0.70612	-0.937553	-0.538527	-0.13428	-0.358939	-0.201041	0.582255	-0.491452	-0.248539	-0.0778616	0.554548	-0.32798	-0.903772	-0.940044	-0.892345	-0.79824	0.0478336	0.582949	-0.240114	-0.0450183	-0.644541
Glaucarubolone 15-O-beta-D-glucopyranoside	0.879511	0.878897	0.777256	0.885573	-0.0832685	0.209117	0.0662485	0.836244	0.791393	0.869196	0.387611	0.781126	0.426073	0.939781	0.934737	0.640141	0.221488	0.896575	0.383714	0.897686	0.588144	0.0953113	-0.979396	1	-0.81567	0.288821	0.330878	-0.485445	-0.781248	0.928837	0.635665	0.208283	0.278197	0.053343	-0.60311	0.615052	0.320225	-0.0375175	-0.643169	0.439116	0.886646	0.930608	0.896086	0.870327	-0.0239376	-0.456234	0.269721	-0.0274061	0.763533
Glucocerebrosides	-0.844617	-0.778195	-0.736266	-0.871005	-0.462595	-0.30189	-0.439323	-0.49373	-0.747594	-0.767886	0.114339	-0.429732	-0.542656	-0.87276	-0.736508	-0.779351	-0.383019	-0.822371	-0.279456	-0.56918	-0.657707	-0.0576282	0.905685	-0.81567	1	0.00415535	-0.182929	0.289149	0.505726	-0.852458	-0.262355	-0.149117	-0.603191	-0.578695	0.388178	-0.249416	-0.272807	-0.395099	0.277131	0.019427	-0.858553	-0.847934	-0.781189	-0.632399	0.0288392	0.75786	-0.208412	-0.0973389	-0.316467
Glypallidifloric acid	0.496878	0.536981	0.560629	0.455697	-0.177275	-0.528173	0.102188	0.330138	0.658836	0.453269	0.861345	0.402201	-0.29764	0.413082	0.562314	-0.23853	0.635503	0.526019	-0.393027	0.594085	0.517258	-0.549591	-0.226343	0.288821	0.00415535	1	0.685144	0.413943	0.149389	0.384615	0.819085	-0.488139	-0.746945	-0.635762	0.260399	-0.174615	-0.390301	-0.813009	0.14142	0.90706	0.449429	0.480213	0.362135	-0.0360952	-0.746896	0.574545	-0.439687	-0.588266	0.68231
Herbacetin 7-beta-L-arabinopyranoside	0.467455	0.35555	0.295531	0.404423	-0.183705	-0.702933	0.155977	0.388962	0.622805	0.203002	0.577981	-0.00967952	-0.634187	0.443881	0.402662	-0.359184	0.363056	0.516903	0.172391	0.409661	0.369049	0.0644472	-0.285525	0.330878	-0.182929	0.685144	1	-0.0403724	-0.102684	0.294519	0.845389	0.117455	-0.424872	-0.311411	0.206511	0.0133456	0.176053	-0.655664	0.0757582	0.478857	0.476491	0.522505	0.652957	0.156841	-0.842423	0.374172	0.2102	-0.906494	0.436054
Hyacinthin	-0.0664426	-0.0183579	0.162261	-0.0980479	0.526945	-0.177806	0.485167	-0.616249	0.0584069	-0.0260981	0.0556792	-0.195679	-0.039754	-0.224095	-0.162975	-0.26714	0.70017	-0.110753	-0.84478	-0.228114	0.304062	-0.779328	0.41829	-0.485445	0.289149	0.413943	-0.0403724	1	0.909237	-0.168759	-0.154108	-0.804385	-0.436377	-0.0545609	0.775991	-0.885523	-0.735749	-0.126959	0.852494	0.17645	-0.12194	-0.20734	-0.48004	-0.764462	-0.406698	0.423371	-0.909295	-0.0938951	-0.194296
Kaempferol 3-(2',6'-di-(E)-p-coumarylglucoside)	-0.412639	-0.406833	-0.237005	-0.425846	0.473051	-0.291602	0.355354	-0.800228	-0.26921	-0.425017	-0.194457	-0.569841	-0.274326	-0.551757	-0.536386	-0.464995	0.416468	-0.451959	-0.749268	-0.596461	-0.038666	-0.570114	0.70612	-0.781248	0.505726	0.149389	-0.102684	0.909237	1	-0.530825	-0.382899	-0.63847	-0.402884	0.00824613	0.8308	-0.944814	-0.6425	-0.0553177	0.928333	-0.133391	-0.452043	-0.528413	-0.675141	-0.944151	-0.357336	0.451325	-0.697697	-0.10632	-0.536211
Kenusanone D	0.973315	0.981969	0.942988	0.933473	0.197851	0.30161	0.381583	0.609522	0.884926	0.978394	0.375917	0.785211	0.545847	0.981874	0.958208	0.631693	0.535268	0.967609	0.187897	0.8982	0.833284	-0.105353	-0.937553	0.928837	-0.852458	0.384615	0.294519	-0.168759	-0.530825	1	0.575243	0.0123136	0.287022	0.175511	-0.32783	0.365992	0.181844	0.0524745	-0.354113	0.461343	0.971395	0.960873	0.792673	0.722141	-0.0895392	-0.405241	-0.0507681	-0.0471087	0.740599
Kudzusaponin SA2	0.655294	0.63887	0.556485	0.598223	-0.407504	-0.448452	-0.0282735	0.684652	0.746603	0.539096	0.861351	0.504706	-0.307611	0.655212	0.726874	-0.111388	0.345763	0.710345	0.165367	0.790655	0.480788	-0.0494328	-0.538527	0.635665	-0.262355	0.819085	0.845389	-0.154108	-0.382899	0.575243	1	0.0384523	-0.454133	-0.532664	-0.103976	0.325548	0.125938	-0.735566	-0.28752	0.815061	0.648402	0.71398	0.748467	0.456434	-0.609577	0.333831	0.100338	-0.676615	0.83879
Linoleamide	-0.0410905	-0.142747	-0.283912	-0.160608	-0.331667	0.254403	-0.0735835	0.153919	-0.18689	-0.154943	-0.135796	-0.0940987	-0.106708	0.0813577	-0.0988863	-0.1105	-0.548667	-0.00673991	0.982534	0.0274446	-0.174706	0.99274	-0.13428	0.208283	-0.149117	-0.488139	0.117455	-0.804385	-0.63847	0.0123136	0.0384523	1	0.538935	0.257964	-0.269809	0.707709	0.976093	0.269741	-0.443326	-0.374281	0.0466798	0.0447722	0.275032	0.609053	0.373525	-0.191626	0.795409	-0.21	0.0151847
LysoPC(16:0)	0.185506	0.122366	0.0905976	0.152989	0.450789	0.743397	0.358436	-0.0673845	-0.0378111	0.190226	-0.655641	0.0239309	0.631115	0.257043	0.0369726	0.578021	-0.156733	0.145609	0.548475	-0.0383233	0.149959	0.522099	-0.358939	0.278197	-0.603191	-0.746945	-0.424872	-0.436377	-0.402884	0.287022	-0.454133	0.538935	1	0.877401	-0.294975	0.321135	0.581254	0.918518	-0.207688	-0.671535	0.241522	0.170885	0.153287	0.470669	0.62584	-0.813508	0.356698	0.437771	-0.247562
LysoPC(18:2(9Z,12Z))	0.165094	0.0621425	0.0990275	0.149192	0.791308	0.510023	0.621107	-0.328361	0.0287179	0.0927242	-0.787441	-0.26691	0.478801	0.171227	-0.0855918	0.468368	0.139623	0.106135	0.234236	-0.250514	0.247073	0.257836	-0.201041	0.053343	-0.578695	-0.635762	-0.311411	-0.0545609	0.00824613	0.175511	-0.532664	0.257964	0.877401	1	0.0559248	-0.148782	0.313426	0.909317	0.232773	-0.758794	0.204694	0.107885	0.0518115	0.0930653	0.303884	-0.739815	0.128467	0.304765	-0.489436
Neryl rhamnosyl-glucoside	-0.185518	-0.228804	-0.0946427	-0.348421	0.410587	-0.221739	0.626679	-0.786487	-0.0871285	-0.28159	0.0286432	-0.489792	-0.366258	-0.315162	-0.390345	-0.666937	0.538479	-0.209053	-0.360117	-0.360483	0.245498	-0.232643	0.582255	-0.60311	0.388178	0.260399	0.206511	0.775991	0.8308	-0.32783	-0.103976	-0.269809	-0.294975	0.0559248	1	-0.724696	-0.202452	-0.0910865	0.931739	-0.0409293	-0.186653	-0.304218	-0.450643	-0.659283	-0.424082	0.597954	-0.584336	-0.508384	-0.290666
Oleamide	0.222839	0.246585	0.0803116	0.179679	-0.63796	0.362538	-0.423744	0.653722	0.0601585	0.28252	0.27977	0.554779	0.215442	0.3636	0.375153	0.246107	-0.528015	0.268796	0.792223	0.525646	-0.0721964	0.655559	-0.491452	0.615052	-0.249416	-0.174615	0.0133456	-0.885523	-0.944814	0.365992	0.325548	0.707709	0.321135	-0.148782	-0.724696	1	0.700493	0.00215275	-0.908685	0.162337	0.269235	0.329251	0.46261	0.893424	0.485248	-0.230277	0.633737	0.0773166	0.541859
Palmitoleamide	0.134072	0.0332942	-0.0964106	-0.0230083	-0.231881	0.330056	0.100872	0.159445	-0.0277276	0.0193858	-0.0577249	0.0208697	-0.0107552	0.241735	0.045809	-0.0618003	-0.367545	0.162552	0.983306	0.170367	0.039342	0.94906	-0.248539	0.320225	-0.272807	-0.390301	0.176053	-0.735749	-0.6425	0.181844	0.125938	0.976093	0.581254	0.313426	-0.202452	0.700493	1	0.293403	-0.396431	-0.289504	0.22252	0.197356	0.361726	0.683129	0.335181	-0.200025	0.692542	-0.267782	0.135061
PC(16:0/0:0)[U]	-0.0444079	-0.0784695	-0.043219	-0.0536773	0.624852	0.757929	0.404851	-0.376398	-0.242345	0.0133064	-0.821336	-0.149301	0.660518	-0.013975	-0.206687	0.512462	-0.0982971	-0.105921	0.234815	-0.309327	0.0461061	0.285933	-0.0778616	-0.0375175	-0.395099	-0.813009	-0.655664	-0.126959	-0.0553177	0.0524745	-0.735566	0.269741	0.918518	0.909317	-0.0910865	0.00215275	0.293403	1	0.0641286	-0.785794	-0.00757733	-0.10391	-0.191481	0.118562	0.658949	-0.740334	0.0829256	0.599231	-0.501732
Phloridzin	-0.204469	-0.256583	-0.0970962	-0.281566	0.634662	-0.239429	0.638322	-0.812639	-0.0878494	-0.301272	-0.223697	-0.595407	-0.26568	-0.343932	-0.42895	-0.454745	0.565992	-0.246699	-0.541434	-0.502016	0.194939	-0.395672	0.554548	-0.643169	0.277131	0.14142	0.0757582	0.852494	0.928333	-0.354113	-0.28752	-0.443326	-0.207688	0.232773	0.931739	-0.908685	-0.396431	0.0641286	1	-0.20976	-0.220634	-0.329244	-0.477585	-0.794779	-0.434474	0.363956	-0.607968	-0.298637	-0.498185
Pomonic acid	0.481749	0.582509	0.567448	0.445077	-0.431509	-0.284684	-0.141001	0.514321	0.569409	0.54814	0.955339	0.68634	-0.0875489	0.44336	0.654698	-0.0945899	0.407613	0.519583	-0.25073	0.752956	0.422499	-0.44577	-0.32798	0.439116	0.019427	0.90706	0.478857	0.17645	-0.133391	0.461343	0.815061	-0.374281	-0.671535	-0.758794	-0.0409293	0.162337	-0.289504	-0.785794	-0.20976	1	0.43687	0.487356	0.360689	0.216695	-0.427379	0.504517	-0.358599	-0.361423	0.86887
Procyanidin B2	0.995762	0.962545	0.925551	0.937166	0.253463	0.14725	0.485366	0.560803	0.944272	0.923588	0.381264	0.643886	0.376495	0.990971	0.926602	0.50595	0.615289	0.993892	0.209994	0.853698	0.877956	-0.0695299	-0.903772	0.886646	-0.858553	0.449429	0.476491	-0.12194	-0.452043	0.971395	0.648402	0.0466798	0.241522	0.204694	-0.186653	0.269235	0.22252	-0.00757733	-0.220634	0.43687	1	0.984562	0.84992	0.656672	-0.272278	-0.333386	-0.014249	-0.245872	0.692879
Procyanidin C1	0.984921	0.953491	0.89589	0.962365	0.141246	0.050243	0.338518	0.68987	0.953628	0.907093	0.424528	0.66353	0.3132	0.993628	0.956251	0.525408	0.530801	0.992787	0.214948	0.87893	0.794005	-0.0720446	-0.940044	0.930608	-0.847934	0.480213	0.522505	-0.20734	-0.528413	0.960873	0.71398	0.0447722	0.170885	0.107885	-0.304218	0.329251	0.197356	-0.10391	-0.329244	0.487356	0.984562	1	0.913508	0.686476	-0.310085	-0.33896	0.0774961	-0.242441	0.728494
Quercetin 3-arabinoside	0.834841	0.755291	0.641567	0.851423	-0.0670947	-0.161881	0.0979692	0.816091	0.833225	0.677715	0.356739	0.467819	0.0460932	0.885223	0.823724	0.420781	0.236954	0.865393	0.419729	0.751167	0.520527	0.174212	-0.892345	0.896086	-0.781189	0.362135	0.652957	-0.48004	-0.675141	0.792673	0.748467	0.275032	0.153287	0.0518115	-0.450643	0.46261	0.361726	-0.191481	-0.477585	0.360689	0.84992	0.913508	1	0.726837	-0.361078	-0.352744	0.442442	-0.345091	0.619379
Quercetin 3-O-glucoside	0.613777	0.608661	0.465736	0.555878	-0.30259	0.423839	-0.0634624	0.717762	0.443605	0.627298	0.279555	0.68623	0.402491	0.725287	0.678209	0.479194	-0.149712	0.64162	0.742595	0.745758	0.337506	0.518874	-0.79824	0.870327	-0.632399	-0.0360952	0.156841	-0.764462	-0.944151	0.722141	0.456434	0.609053	0.470669	0.0930653	-0.659283	0.893424	0.683129	0.118562	-0.794779	0.216695	0.656672	0.686476	0.726837	1	0.321996	-0.424597	0.511421	0.0140185	0.660436
Quercitrin	-0.302959	-0.217027	-0.244923	-0.320045	-0.0957954	0.855046	-0.21102	-0.128886	-0.540902	-0.0710204	-0.411092	0.209544	0.642162	-0.214027	-0.224326	0.353833	-0.556096	-0.325841	0.353849	-0.136815	-0.307151	0.395667	0.0478336	-0.0239376	0.0288392	-0.746896	-0.842423	-0.406698	-0.357336	-0.0895392	-0.609577	0.373525	0.62584	0.303884	-0.424082	0.485248	0.335181	0.658949	-0.434474	-0.427379	-0.272278	-0.310085	-0.361078	0.321996	1	-0.42067	0.151573	0.742627	-0.157204
Rutin	-0.318362	-0.276434	-0.239908	-0.446686	-0.450255	-0.489008	-0.109514	-0.277595	-0.175182	-0.33283	0.628529	-0.143555	-0.656508	-0.38716	-0.259221	-0.886929	0.115927	-0.280026	-0.244261	-0.0657362	-0.100895	-0.162734	0.582949	-0.456234	0.75786	0.574545	0.374172	0.423371	0.451325	-0.405241	0.333831	-0.191626	-0.813508	-0.739815	0.597954	-0.230277	-0.200025	-0.740334	0.363956	0.504517	-0.333386	-0.33896	-0.352744	-0.424597	-0.42067	1	-0.363584	-0.615644	0.186253
Sucrose	-0.0729644	-0.188622	-0.356855	-0.0169899	-0.414037	-0.121233	-0.431169	0.46989	-0.119975	-0.22987	-0.214834	-0.18161	-0.267372	0.0656515	-0.0518867	0.0795657	-0.693243	-0.0273738	0.78713	-0.0400164	-0.423807	0.796153	-0.240114	0.269721	-0.208412	-0.439687	0.2102	-0.909295	-0.697697	-0.0507681	0.100338	0.795409	0.356698	0.128467	-0.584336	0.633737	0.692542	0.0829256	-0.607968	-0.358599	-0.014249	0.0774961	0.442442	0.511421	0.151573	-0.363584	1	-0.0949714	-0.0798546
Thyrotropin releasing hormone	-0.221275	-0.110763	-0.0796577	-0.0686376	0.187505	0.618486	-0.265385	-0.0354584	-0.357963	0.0317185	-0.538976	0.196268	0.733142	-0.180632	-0.110981	0.671902	-0.324304	-0.26702	-0.209997	-0.197168	-0.290561	-0.18513	-0.0450183	-0.0274061	-0.0973389	-0.588266	-0.906494	-0.0938951	-0.10632	-0.0471087	-0.676615	-0.21	0.437771	0.304765	-0.508384	0.0773166	-0.267782	0.599231	-0.298637	-0.361423	-0.245872	-0.242441	-0.345091	0.0140185	0.742627	-0.615644	-0.0949714	1	-0.286558
Tragopogonsaponin A	0.703556	0.778024	0.706417	0.622321	-0.420969	0.0466124	-0.0470421	0.691032	0.674805	0.76379	0.870304	0.876295	0.171505	0.720977	0.845702	0.155653	0.303617	0.741543	0.176575	0.959245	0.562071	-0.0870779	-0.644541	0.763533	-0.316467	0.68231	0.436054	-0.194296	-0.536211	0.740599	0.83879	0.0151847	-0.247562	-0.489436	-0.290666	0.541859	0.135061	-0.501732	-0.498185	0.86887	0.692879	0.728494	0.619379	0.660436	-0.157204	0.186253	-0.0798546	-0.286558	1
Ursolic acid	0.586044	0.520617	0.574302	0.648663	0.419544	-0.580986	0.399038	0.218948	0.767648	0.411637	0.254883	0.0199653	-0.207077	0.489764	0.485367	0.107526	0.762055	0.579249	-0.466926	0.299155	0.564487	-0.58718	-0.361901	0.273209	-0.406494	0.680873	0.651367	0.455732	0.28376	0.409893	0.515243	-0.536977	-0.354544	-0.0178488	0.261054	-0.515097	-0.448082	-0.370378	0.383235	0.385505	0.541997	0.560827	0.494612	-0.191373	-0.873632	0.0314952	-0.284463	-0.434509	0.202323
[truncated: 1 more columns]

## Sheet: CL4
Table S6 The correlation of metabolites in top 50 abundant metabolites
	(±)-Catechin	(1R,2R,4S)-p-Menthane-1,2,8-triol 8-glucoside	(1S,2R,3S)-2,3-Dihydro-4-(4-hydroxyphenyl)-1H-phenalene-1,2,3-triol	(7'R,8'R)-4,7'-Epoxy-3',5-dimethoxy-4',9,9'-lignanetriol 9'-glucoside	1-Linoleoylglycerophosphocholine	10-Acetoxyoleuropein	13'-Hydroxy-alpha-tocopherol	13Z-Docosenamide	2,6,7,4'-Tetrahydroxyisoflavanone	2',4',5,7-Tetramethoxy-8-methylflavanone	3-O-cis-Coumaroylmaslinic acid	6-({[3,4-dihydroxy-4-(hydroxymethyl)oxolan-2-yl]oxy}methyl)oxane-2,3,4,5-tetrol	6-O-b-D-Fructofuranosyl-2-deoxy-D-glucose	Alatanin 2	Bis(2-ethylhexyl) phthalate	C16 Sphinganine	Choline	Cinnamtannin A2	Crucigasterin 277	DG(18:3(9Z,12Z,15Z)/16:0/0:0)	Dodecanol	Epicatechin	Farnesyl acetone	Gingerglycolipid A	Glaucarubolone 15-O-beta-D-glucopyranoside	Glucocerebrosides	Glypallidifloric acid	Herbacetin 7-beta-L-arabinopyranoside	Hyacinthin	Icariside B8	Kaempferol 3-(2',6'-di-(E)-p-coumarylglucoside)	Kenusanone D	Linoleamide	LysoPC(16:0)	Oleamide	Palmitoleamide	PC(16:0/0:0)[U]	Phloridzin	Pomonic acid	Procyanidin B2	Procyanidin C1	Quercetin 3-arabinoside	Quercetin 3-O-glucoside	Quercitrin	Rutin	Saponin D	Sucrose	Thyrotropin releasing hormone	Tragopogonsaponin A
(±)-Catechin	1	-0.223542	-0.0192854	0.496266	-0.0476594	0.713801	0.271089	0.00920995	0.521931	0.303676	-0.534448	-0.733887	-0.546035	0.839415	0.876239	-0.429678	0.37795	0.84836	0.528092	0.431527	0.633452	0.824594	0.374734	0.0583353	0.653635	-0.534322	-0.0980634	-0.916083	-0.515581	0.312876	0.131476	-0.161307	0.409811	0.587794	0.154816	0.410714	0.0302574	-0.0212676	-0.639965	0.766587	0.82535	-0.466936	0.145472	-0.164452	-0.941701	-0.481289	-0.291362	-0.0993031	0.102513
(1R,2R,4S)-p-Menthane-1,2,8-triol 8-glucoside	-0.223542	1	0.193021	-0.232712	0.108903	-0.516764	0.403543	-0.023211	-0.621453	0.474369	0.150842	-0.354645	-0.256294	0.148315	-0.251699	-0.543066	-0.142555	-0.292238	-0.386224	-0.560498	-0.380024	-0.345252	-0.391224	-0.892569	0.415862	-0.386674	-0.66542	0.207728	-0.461616	-0.835085	-0.777205	0.81611	-0.476076	0.258548	0.1439	-0.384102	0.851195	-0.63419	0.0374391	0.308532	0.21535	0.278714	0.450212	0.428223	0.231212	0.62278	0.465864	-0.662977	0.742825
(1S,2R,3S)-2,3-Dihydro-4-(4-hydroxyphenyl)-1H-phenalene-1,2,3-triol	-0.0192854	0.193021	1	0.685138	0.949388	0.390557	0.404367	-0.747348	0.55182	0.841214	0.715331	0.143848	0.425742	-0.192761	-0.381971	0.383769	0.172678	0.297471	-0.257994	-0.0716864	-0.411934	0.0420199	-0.422153	-0.0488579	-0.35685	0.51535	0.51835	0.160208	0.369463	0.31077	0.429968	0.661426	-0.420647	0.396659	-0.707086	-0.306138	0.603335	0.50334	0.507361	-0.0641845	0.232075	-0.618012	-0.721783	-0.718659	-0.0726732	-0.108035	-0.480275	0.20977	0.724142
(7'R,8'R)-4,7'-Epoxy-3',5-dimethoxy-4',9,9'-lignanetriol 9'-glucoside	0.496266	-0.232712	0.685138	1	0.523118	0.754013	0.458385	-0.281585	0.844842	0.704185	0.0545415	0.0113367	-0.0969165	0.341979	0.105295	0.311727	0.740444	0.838619	0.190502	0.426821	0.299931	0.516209	-0.0418208	0.394618	-0.0480551	0.349331	0.432048	-0.511855	0.0355926	0.499364	0.685778	0.155816	0.0392811	0.63289	-0.466578	0.151402	0.202312	0.387631	0.168912	0.327257	0.636441	-0.99102	-0.543237	-0.814755	-0.492943	-0.740148	-0.881467	0.0221541	0.454917
1-Linoleoylglycerophosphocholine	-0.0476594	0.108903	0.949388	0.523118	1	0.394971	0.230888	-0.903364	0.544284	0.706837	0.834564	0.118595	0.61978	-0.339982	-0.336016	0.399866	-0.11068	0.164566	-0.28113	-0.141787	-0.548909	0.00836827	-0.403762	-0.0807838	-0.442455	0.495023	0.626702	0.288665	0.510016	0.427426	0.417591	0.596849	-0.422931	0.225255	-0.735432	-0.356187	0.526564	0.650092	0.449885	-0.209861	0.0641325	-0.436745	-0.783878	-0.660333	-0.0823	0.0508097	-0.309579	0.449858	0.580378
10-Acetoxyoleuropein	0.713801	-0.516764	0.390557	0.754013	0.394971	1	-0.0686171	-0.448069	0.884073	0.352235	-0.0819386	-0.153264	-0.0430893	0.369918	0.565966	0.291751	0.349226	0.744143	0.111939	0.249608	0.221699	0.508183	-0.0682303	0.363385	-0.0146095	0.152599	0.487555	-0.614652	0.000474952	0.722932	0.678581	-0.24637	0.0119028	0.251902	-0.533743	0.00485335	-0.0311349	0.605854	-0.341702	0.195659	0.5477	-0.74055	-0.539009	-0.543112	-0.832779	-0.550092	-0.544607	0.369724	0.0877872
13'-Hydroxy-alpha-tocopherol	0.271089	0.403543	0.404367	0.458385	0.230888	-0.0686171	1	0.129549	0.142958	0.693591	0.0268135	-0.400366	-0.26772	0.384444	-0.147582	-0.435167	0.499634	0.531516	0.517389	0.489879	0.388358	0.560136	0.387426	-0.115005	0.41983	-0.212175	-0.168195	-0.257038	-0.197411	-0.169583	-0.106376	0.648325	0.35915	0.931998	0.333129	0.514386	0.439517	-0.360457	0.367876	0.677789	0.53224	-0.403591	0.164086	-0.411972	-0.0296396	-0.337358	-0.445453	-0.470254	0.605691
13Z-Docosenamide	0.00920995	-0.023211	-0.747348	-0.281585	-0.903364	-0.448069	0.129549	1	-0.456288	-0.466986	-0.780926	-0.0433919	-0.664002	0.373206	0.114141	-0.373626	0.416913	0.00681356	0.422173	0.357464	0.684701	0.110756	0.494158	0.18635	0.433289	-0.367531	-0.597519	-0.310211	-0.474564	-0.464529	-0.324093	-0.393602	0.522962	0.074786	0.775041	0.530697	-0.43192	-0.730143	-0.147429	0.339152	0.0495945	0.193912	0.738455	0.404023	0.209641	-0.278505	0.00540081	-0.622446	-0.377262
2,6,7,4'-Tetrahydroxyisoflavanone	0.521931	-0.621453	0.55182	0.844842	0.544284	0.884073	0.142958	-0.456288	1	0.389566	0.160775	0.0678279	0.223592	0.111108	0.229871	0.465235	0.4142	0.750367	0.300978	0.519468	0.249667	0.588218	0.126929	0.608932	-0.26399	0.41761	0.75194	-0.402065	0.349332	0.879656	0.876986	-0.153789	0.202771	0.353881	-0.509717	0.228126	-0.147613	0.738649	0.0963747	0.0650552	0.353161	-0.822823	-0.73159	-0.860314	-0.557012	-0.715727	-0.792625	0.512566	0.0504712
2',4',5,7-Tetramethoxy-8-methylflavanone	0.303676	0.474369	0.841214	0.704185	0.706837	0.352235	0.693591	-0.466986	0.389566	1	0.3303	-0.305511	-0.0812801	0.308655	-0.0828627	-0.108595	0.37733	0.523693	-0.0717938	-0.0137476	-0.107465	0.273244	-0.27656	-0.316383	0.192393	0.0388544	0.0512694	-0.218184	-0.152012	-0.0138241	0.0878	0.787151	-0.285843	0.744209	-0.363744	-0.13665	0.811001	0.0442354	0.21015	0.45715	0.656256	-0.63249	-0.274782	-0.495308	-0.308101	-0.135835	-0.405916	-0.255327	0.930965
3-O-cis-Coumaroylmaslinic acid	-0.534448	0.150842	0.715331	0.0545415	0.834564	-0.0819386	0.0268135	-0.780926	0.160775	0.3303	1	0.393062	0.884439	-0.767747	-0.683022	0.474936	-0.45192	-0.348287	-0.393684	-0.284034	-0.776071	-0.346359	-0.385044	-0.103612	-0.688769	0.599819	0.604923	0.762423	0.759785	0.256714	0.232795	0.54228	-0.438975	-0.150681	-0.584689	-0.411615	0.337288	0.580218	0.678563	-0.585431	-0.463262	0.0188418	-0.691367	-0.428892	0.418068	0.355198	-0.00867894	0.546749	0.309472
6-({[3,4-dihydroxy-4-(hydroxymethyl)oxolan-2-yl]oxy}methyl)oxane-2,3,4,5-tetrol	-0.733887	-0.354645	0.143848	0.0113367	0.118595	-0.153264	-0.400366	-0.0433919	0.0678279	-0.305511	0.393062	1	0.544145	-0.748109	-0.699284	0.887064	0.0537117	-0.414126	-0.397906	-0.0923351	-0.346317	-0.576247	-0.334384	0.53864	-0.892209	0.903075	0.528981	0.579946	0.673924	0.221183	0.521852	-0.256706	-0.277474	-0.560091	-0.47536	-0.280735	-0.375609	0.447787	0.620468	-0.83128	-0.667531	-0.0838986	-0.559802	-0.285367	0.63572	-0.115989	-0.272176	0.35213	-0.29537
6-O-b-D-Fructofuranosyl-2-deoxy-D-glucose	-0.546035	-0.256294	0.425742	-0.0969165	0.61978	-0.0430893	-0.26772	-0.664002	0.223592	-0.0812801	0.884439	0.544145	1	-0.902061	-0.580409	0.628583	-0.556614	-0.416762	-0.240985	-0.11444	-0.645388	-0.303618	-0.169945	0.216561	-0.84692	0.670996	0.782022	0.776533	0.943652	0.504273	0.408184	0.110212	-0.20409	-0.421393	-0.502697	-0.247545	-0.123285	0.749831	0.607478	-0.791127	-0.714881	0.144253	-0.734387	-0.408542	0.434139	0.240235	-0.00320924	0.826299	-0.162482
Alatanin 2	0.839415	0.148315	-0.192761	0.341979	-0.339982	0.369918	0.384444	0.373206	0.111108	0.308655	-0.767747	-0.748109	-0.902061	1	0.765306	-0.646736	0.543967	0.697463	0.386958	0.252584	0.678158	0.599299	0.252013	-0.186534	0.886135	-0.701277	-0.565334	-0.930223	-0.871335	-0.207462	-0.230793	-0.0298796	0.282925	0.628188	0.372537	0.327506	0.207543	-0.508219	-0.666339	0.922136	0.909296	-0.346784	0.531515	0.155918	-0.739006	-0.354979	-0.142802	-0.615333	0.269381
Bis(2-ethylhexyl) phthalate	0.876239	-0.251699	-0.381971	0.105295	-0.336016	0.565966	-0.147582	0.114141	0.229871	-0.0828627	-0.683022	-0.699284	-0.580409	0.765306	1	-0.462691	0.0926612	0.521122	0.327282	0.156766	0.50816	0.548666	0.263568	-0.0555066	0.65857	-0.661248	-0.270095	-0.820307	-0.607696	0.168439	-0.0739644	-0.425108	0.291477	0.176655	0.221928	0.217216	-0.13081	-0.104103	-0.914373	0.578312	0.603518	-0.10135	0.333739	0.247567	-0.890453	-0.200877	0.0948445	-0.066112	-0.177693
C16 Sphinganine	-0.429678	-0.543066	0.383769	0.311727	0.399866	0.291751	-0.435167	-0.373626	0.465235	-0.108595	0.474936	0.887064	0.628583	-0.646736	-0.462691	1	0.0805033	-0.127269	-0.379794	-0.0378267	-0.35396	-0.360988	-0.391246	0.621785	-0.923847	0.959992	0.791668	0.383057	0.735414	0.571627	0.795971	-0.285049	-0.315547	-0.460557	-0.754368	-0.328767	-0.322266	0.778488	0.482211	-0.778544	-0.460325	-0.358541	-0.847352	-0.533625	0.261256	-0.260171	-0.444664	0.601721	-0.217149
Choline	0.37795	-0.142555	0.172678	0.740444	-0.11068	0.349226	0.499634	0.416913	0.4142	0.37733	-0.45192	0.0537117	-0.556614	0.543967	0.0926612	0.0805033	1	0.721605	0.333271	0.531278	0.662318	0.430808	0.163486	0.437776	0.21521	0.131108	-0.0490154	-0.635576	-0.315145	0.0553845	0.387417	-0.0642131	0.261469	0.605314	0.0251302	0.384428	-0.0239362	-0.172285	0.0935172	0.4931	0.618099	-0.799853	-0.009252	-0.449632	-0.249783	-0.826901	-0.799975	-0.477857	0.247405
Cinnamtannin A2	0.84836	-0.292238	0.297471	0.838619	0.164566	0.744143	0.531516	0.00681356	0.750367	0.523693	-0.348287	-0.414126	-0.416762	0.697463	0.521122	-0.127269	0.721605	1	0.582306	0.657909	0.685428	0.860905	0.372309	0.347718	0.389967	-0.137347	0.157162	-0.837398	-0.271603	0.44133	0.454816	-0.0313078	0.438462	0.779471	-0.00820535	0.51315	0.0337016	0.114518	-0.190279	0.690271	0.818711	-0.822987	-0.138239	-0.586724	-0.741291	-0.798814	-0.73799	-0.107393	0.249854
Crucigasterin 277	0.528092	-0.386224	-0.257994	0.190502	-0.28113	0.111939	0.517389	0.422173	0.300978	-0.0717938	-0.393684	-0.397906	-0.240985	0.386958	0.327282	-0.379794	0.333271	0.582306	1	0.925844	0.83739	0.877656	0.969602	0.441544	0.385316	-0.342839	0.0447427	-0.477151	-0.0470425	0.310912	0.142947	-0.222314	0.974954	0.569209	0.657019	0.985092	-0.442434	-0.141239	0.00207112	0.541147	0.259941	-0.173568	0.246063	-0.309879	-0.240019	-0.617355	-0.408251	-0.00783564	-0.306738
DG(18:3(9Z,12Z,15Z)/16:0/0:0)	0.431527	-0.560498	-0.0716864	0.426821	-0.141787	0.249608	0.489879	0.357464	0.519468	-0.0137476	-0.284034	-0.0923351	-0.11444	0.252584	0.156766	-0.0378267	0.531278	0.657909	0.925844	1	0.816174	0.825578	0.860656	0.705774	0.110502	0.00686972	0.299185	-0.436981	0.153075	0.495551	0.464111	-0.285731	0.904647	0.539996	0.407962	0.93785	-0.523236	0.0810264	0.211434	0.369194	0.211832	-0.43246	-0.0424347	-0.577474	-0.173501	-0.834603	-0.697205	0.0995596	-0.303909
Dodecanol	0.633452	-0.380024	-0.411934	0.299931	-0.548909	0.221699	0.388358	0.684701	0.249667	-0.107465	-0.776071	-0.346317	-0.645388	0.678158	0.50816	-0.35396	0.662318	0.685428	0.83739	0.816174	1	0.771602	0.770958	0.467299	0.536693	-0.381519	-0.203671	-0.773392	-0.404526	0.129435	0.136159	-0.422448	0.829225	0.52898	0.611389	0.851659	-0.450113	-0.333493	-0.259357	0.662719	0.494408	-0.341358	0.399293	-0.140811	-0.388807	-0.760543	-0.473318	-0.327652	-0.280954
Epicatechin	0.824594	-0.345252	0.0420199	0.516209	0.00836827	0.508183	0.560136	0.110756	0.588218	0.273244	-0.346359	-0.576247	-0.303618	0.599299	0.548666	-0.360988	0.430808	0.860905	0.877656	0.825578	0.771602	1	0.749632	0.332031	0.472876	-0.357827	0.12404	-0.711396	-0.169026	0.452312	0.272009	-0.0895166	0.770074	0.743275	0.354252	0.800059	-0.167188	0.0298211	-0.180172	0.699403	0.602726	-0.474802	0.0566074	-0.46169	-0.623155	-0.674183	-0.526299	0.0225647	-0.0141154
Farnesyl acetone	0.374734	-0.391224	-0.422153	-0.0418208	-0.403762	-0.0682303	0.387426	0.494158	0.126929	-0.27656	-0.385044	-0.334384	-0.169945	0.252013	0.263568	-0.391246	0.163486	0.372309	0.969602	0.860656	0.770958	0.749632	1	0.418827	0.331442	-0.363255	0.00148196	-0.324292	0.0109129	0.240014	0.0374926	-0.299708	0.990675	0.388519	0.753842	0.971264	-0.551943	-0.187404	0.0111168	0.408954	0.0554303	0.0522834	0.330483	-0.157179	-0.0847152	-0.476956	-0.236567	0.0355349	-0.465686
Gingerglycolipid A	0.0583353	-0.892569	-0.0488579	0.394618	-0.0807838	0.363385	-0.115005	0.18635	0.608932	-0.316383	-0.103612	0.53864	0.216561	-0.186534	-0.0555066	0.621785	0.437776	0.347718	0.441544	0.705774	0.467299	0.332031	0.418827	1	-0.484746	0.56741	0.655818	-0.147685	0.507617	0.718286	0.83793	-0.646187	0.516196	-0.0626848	-0.105226	0.496013	-0.788659	0.511915	0.30167	-0.269363	-0.195562	-0.457281	-0.46835	-0.6124	0.0127026	-0.802165	-0.723036	0.452172	-0.580833
Glaucarubolone 15-O-beta-D-glucopyranoside	0.653635	0.415862	-0.35685	-0.0480551	-0.442455	-0.0146095	0.41983	0.433289	-0.26399	0.192393	-0.688769	-0.892209	-0.84692	0.886135	0.65857	-0.923847	0.21521	0.389967	0.385316	0.110502	0.536693	0.472876	0.331442	-0.484746	1	-0.932643	-0.790372	-0.685676	-0.899716	-0.483676	-0.619852	0.14123	0.302197	0.55433	0.641119	0.329477	0.296217	-0.746376	-0.642212	0.913069	0.716888	0.0688025	0.799228	0.44334	-0.510003	0.00549254	0.228245	-0.692135	0.255568
Glucocerebrosides	-0.534322	-0.386674	0.51535	0.349331	0.495023	0.152599	-0.212175	-0.367531	0.41761	0.0388544	0.599819	0.903075	0.670996	-0.701277	-0.661248	0.959992	0.131108	-0.137347	-0.342839	0.00686972	-0.381519	-0.357827	-0.363255	0.56741	-0.932643	1	0.774594	0.487107	0.784145	0.477588	0.743947	-0.0642645	-0.303676	-0.312249	-0.706435	-0.275297	-0.192618	0.699148	0.698737	-0.736816	-0.464531	-0.383113	-0.842787	-0.622201	0.41633	-0.251639	-0.506705	0.506704	-0.0587898
Glypallidifloric acid	-0.0980634	-0.66542	0.51835	0.432048	0.626702	0.487555	-0.168195	-0.597519	0.75194	0.0512694	0.604923	0.528981	0.782022	-0.565334	-0.270095	0.791668	-0.0490154	0.157162	0.0447427	0.299185	-0.203671	0.12404	0.00148196	0.655818	-0.790372	0.774594	1	0.267362	0.87099	0.894489	0.8762	-0.170685	0.0427902	-0.147568	-0.619664	0.0208526	-0.327835	0.951417	0.48327	-0.55629	-0.333202	-0.411157	-0.931223	-0.792106	0.0110367	-0.364635	-0.538594	0.866254	-0.213076
Herbacetin 7-beta-L-arabinopyranoside	-0.916083	0.207728	0.160208	-0.511855	0.288665	-0.614652	-0.257038	-0.310211	-0.402065	-0.218184	0.762423	0.579946	0.776533	-0.930223	-0.820307	0.383057	-0.635576	-0.837398	-0.477151	-0.436981	-0.773392	-0.711396	-0.324292	-0.147685	-0.685676	0.487107	0.267362	1	0.672394	-0.130191	-0.114733	0.27903	-0.391614	-0.559019	-0.222896	-0.414665	0.046449	0.218158	0.636428	-0.791546	-0.860024	0.531435	-0.282043	0.0739265	0.836523	0.606119	0.374698	0.358317	-0.0711713
Hyacinthin	-0.515581	-0.461616	0.369463	0.0355926	0.510016	0.000474952	-0.197411	-0.474564	0.349332	-0.152012	0.759785	0.673924	0.943652	-0.871335	-0.607696	0.735414	-0.315145	-0.271603	-0.0470425	0.153075	-0.404526	-0.169026	0.0109129	0.507617	-0.899716	0.784145	0.87099	0.672394	1	0.619124	0.599315	-0.055449	0.00829118	-0.349052	-0.429133	-0.0219135	-0.342988	0.76706	0.71179	-0.769254	-0.706975	-0.0149628	-0.767107	-0.568353	0.466054	-0.0530876	-0.255944	0.814812	-0.298153
Icariside B8	0.312876	-0.835085	0.31077	0.499364	0.427426	0.722932	-0.169583	-0.464529	0.879656	-0.0138241	0.256714	0.221183	0.504273	-0.207462	0.168439	0.571627	0.0553845	0.44133	0.310912	0.495551	0.129435	0.452312	0.240014	0.718286	-0.483676	0.477588	0.894489	-0.130191	0.619124	1	0.876719	-0.3981	0.297426	-0.013312	-0.437018	0.246965	-0.465758	0.883419	0.12074	-0.261101	-0.0650194	-0.480329	-0.759238	-0.731284	-0.364854	-0.547569	-0.568328	0.828253	-0.346225
Kaempferol 3-(2',6'-di-(E)-p-coumarylglucoside)	0.131476	-0.777205	0.429968	0.685778	0.417591	0.678581	-0.106376	-0.324093	0.876986	0.0878	0.232795	0.521852	0.408184	-0.230793	-0.0739644	0.795971	0.387417	0.454816	0.142947	0.464111	0.136159	0.272009	0.0374926	0.83793	-0.619852	0.743947	0.8762	-0.114733	0.599315	0.876719	1	-0.36156	0.134131	0.00913851	-0.582058	0.140196	-0.413766	0.820661	0.324859	-0.325789	-0.0321707	-0.709743	-0.836265	-0.834883	-0.190662	-0.710382	-0.800808	0.612466	-0.20688
Kenusanone D	-0.161307	0.81611	0.661426	0.155816	0.596849	-0.24637	0.648325	-0.393602	-0.153789	0.787151	0.54228	-0.256706	0.110212	-0.0298796	-0.425108	-0.285049	-0.0642131	-0.0313078	-0.222314	-0.285731	-0.422448	-0.0895166	-0.299708	-0.646187	0.14123	-0.0642645	-0.170685	0.27903	-0.055449	-0.3981	-0.36156	1	-0.3803	0.500642	-0.120406	-0.250258	0.891968	-0.209965	0.396964	0.242092	0.233947	-0.067502	-0.0226561	-0.136166	0.185157	0.372722	0.067135	-0.320117	0.883965
Linoleamide	0.409811	-0.476076	-0.420647	0.0392811	-0.422931	0.0119028	0.35915	0.522962	0.202771	-0.285843	-0.438975	-0.277474	-0.20409	0.282925	0.291477	-0.315547	0.261469	0.438462	0.974954	0.904647	0.829225	0.770074	0.990675	0.516196	0.302197	-0.303676	0.0427902	-0.391614	0.00829118	0.297426	0.134131	-0.3803	1	0.385974	0.706957	0.9824	-0.609839	-0.146167	-0.0018118	0.403485	0.0897625	-0.0418211	0.284322	-0.209616	-0.126848	-0.580837	-0.329462	0.0400749	-0.496034
LysoPC(16:0)	0.587794	0.258548	0.396659	0.63289	0.225255	0.251902	0.931998	0.074786	0.353881	0.744209	-0.150681	-0.560091	-0.421393	0.628188	0.176655	-0.460557	0.605314	0.779471	0.569209	0.539996	0.52898	0.743275	0.388519	-0.0626848	0.55433	-0.312249	-0.147568	-0.559019	-0.349052	-0.013312	0.00913851	0.500642	0.385974	1	0.253113	0.525068	0.415761	-0.273124	0.0910734	0.83101	0.7763	-0.579744	0.131836	-0.447337	-0.383527	-0.483763	-0.528678	-0.435069	0.595053
Oleamide	0.154816	0.1439	-0.707086	-0.466578	-0.735432	-0.533743	0.333129	0.775041	-0.509717	-0.363744	-0.584689	-0.47536	-0.502697	0.372537	0.221928	-0.754368	0.0251302	-0.00820535	0.657019	0.407962	0.611389	0.354252	0.753842	-0.105226	0.641119	-0.706435	-0.619664	-0.222896	-0.429133	-0.437018	-0.582058	-0.120406	0.706957	0.253113	1	0.694035	-0.268425	-0.752044	-0.18956	0.511168	0.0514354	0.458631	0.850396	0.446925	0.122883	-0.0162327	0.2627	-0.472249	-0.303567
Palmitoleamide	0.410714	-0.384102	-0.306138	0.151402	-0.356187	0.00485335	0.514386	0.530697	0.228126	-0.13665	-0.411615	-0.280735	-0.247545	0.327506	0.217216	-0.328767	0.384428	0.51315	0.985092	0.93785	0.851659	0.800059	0.971264	0.496013	0.329477	-0.275297	0.0208526	-0.414665	-0.0219135	0.246965	0.140196	-0.250258	0.9824	0.525068	0.694035	1	-0.499336	-0.196306	0.0913071	0.482697	0.1808	-0.151065	0.273771	-0.29307	-0.10522	-0.63859	-0.430264	-0.0642167	-0.34866
PC(16:0/0:0)[U]	0.0302574	0.851195	0.603335	0.202312	0.526564	-0.0311349	0.439517	-0.43192	-0.147613	0.811001	0.337288	-0.375609	-0.123285	0.207543	-0.13081	-0.322266	-0.0239362	0.0337016	-0.442434	-0.523236	-0.450113	-0.167188	-0.551943	-0.788659	0.296217	-0.192618	-0.327835	0.046449	-0.342988	-0.465758	-0.413766	0.891968	-0.609839	0.415761	-0.268425	-0.499336	1	-0.241945	0.024225	0.330654	0.453982	-0.130076	0.0391023	0.0526955	-0.107283	0.430753	0.175207	-0.425292	0.952415
Phloridzin	-0.0212676	-0.63419	0.50334	0.387631	0.650092	0.605854	-0.360457	-0.730143	0.738649	0.0442354	0.580218	0.447787	0.749831	-0.508219	-0.104103	0.778488	-0.172285	0.114518	-0.141239	0.0810264	-0.333493	0.0298211	-0.187404	0.511915	-0.746376	0.699148	0.951417	0.218158	0.76706	0.883419	0.820661	-0.209965	-0.146167	-0.273124	-0.752044	-0.196306	-0.241945	1	0.253849	-0.579327	-0.277954	-0.363362	-0.936821	-0.651819	-0.152771	-0.218474	-0.379467	0.904584	-0.186719
Pomonic acid	-0.639965	0.0374391	0.507361	0.168912	0.449885	-0.341702	0.367876	-0.147429	0.0963747	0.21015	0.678563	0.620468	0.607478	-0.666339	-0.914373	0.482211	0.0935172	-0.190279	0.00207112	0.211434	-0.259357	-0.180172	0.0111168	0.30167	-0.642212	0.698737	0.48327	0.636428	0.71179	0.12074	0.324859	0.396964	-0.0018118	0.0910734	-0.18956	0.0913071	0.024225	0.253849	1	-0.424987	-0.455115	-0.157002	-0.473449	-0.57528	0.72607	-0.123828	-0.411276	0.188231	0.160415
Procyanidin B2	0.766587	0.308532	-0.0641845	0.327257	-0.209861	0.195659	0.677789	0.339152	0.0650552	0.45715	-0.585431	-0.83128	-0.791127	0.922136	0.578312	-0.778544	0.4931	0.690271	0.541147	0.369194	0.662719	0.699403	0.408954	-0.269363	0.913069	-0.736816	-0.55629	-0.791546	-0.769254	-0.261101	-0.325789	0.242092	0.403485	0.83101	0.511168	0.482697	0.330654	-0.579327	-0.424987	1	0.875922	-0.297731	0.557679	0.0478665	-0.583242	-0.30955	-0.163197	-0.64184	0.405733
Procyanidin C1	0.82535	0.21535	0.232075	0.636441	0.0641325	0.5477	0.53224	0.0495945	0.353161	0.656256	-0.463262	-0.667531	-0.714881	0.909296	0.603518	-0.460325	0.618099	0.818711	0.259941	0.211832	0.494408	0.602726	0.0554303	-0.195562	0.716888	-0.464531	-0.333202	-0.860024	-0.706975	-0.0650194	-0.0321707	0.233947	0.0897625	0.7763	0.0514354	0.1808	0.453982	-0.277954	-0.455115	0.875922	1	-0.61513	0.209578	-0.150512	-0.771871	-0.403624	-0.349942	-0.514543	0.56719
Quercetin 3-arabinoside	-0.466936	0.278714	-0.618012	-0.99102	-0.436745	-0.74055	-0.403591	0.193912	-0.822823	-0.63249	0.0188418	-0.0838986	0.144253	-0.346784	-0.10135	-0.358541	-0.799853	-0.822987	-0.173568	-0.43246	-0.341358	-0.474802	0.0522834	-0.457281	0.0688025	-0.383113	-0.411157	0.531435	-0.0149628	-0.480329	-0.709743	-0.067502	-0.0418211	-0.579744	0.458631	-0.151065	-0.130076	-0.363362	-0.157002	-0.297731	-0.61513	1	0.522089	0.786224	0.464999	0.785031	0.903618	0.0125639	-0.393161
Quercetin 3-O-glucoside	0.145472	0.450212	-0.721783	-0.543237	-0.783878	-0.539009	0.164086	0.738455	-0.73159	-0.274782	-0.691367	-0.559802	-0.734387	0.531515	0.333739	-0.847352	-0.009252	-0.138239	0.246063	-0.0424347	0.399293	0.0566074	0.330483	-0.46835	0.799228	-0.842787	-0.931223	-0.282043	-0.767107	-0.759238	-0.836265	-0.0226561	0.284322	0.131836	0.850396	0.273771	0.0391023	-0.936821	-0.473449	0.557679	0.209578	0.522089	1	0.77276	0.0180588	0.25781	0.523506	-0.734705	-0.0713168
Quercitrin	-0.164452	0.428223	-0.718659	-0.814755	-0.660333	-0.543112	-0.411972	0.404023	-0.860314	-0.495308	-0.428892	-0.285367	-0.408542	0.155918	0.247567	-0.533625	-0.449632	-0.586724	-0.309879	-0.577474	-0.140811	-0.46169	-0.157179	-0.6124	0.44334	-0.622201	-0.792106	0.0739265	-0.568353	-0.731284	-0.834883	-0.136166	-0.209616	-0.447337	0.446925	-0.29307	0.0526955	-0.651819	-0.57528	0.0478665	-0.150512	0.786224	0.77276	1	0.120979	0.679289	0.882692	-0.42446	-0.19105
Rutin	-0.941701	0.231212	-0.0726732	-0.492943	-0.0823	-0.832779	-0.0296396	0.209641	-0.557012	-0.308101	0.418068	0.63572	0.434139	-0.739006	-0.890453	0.261256	-0.249783	-0.741291	-0.240019	-0.173501	-0.388807	-0.623155	-0.0847152	0.0127026	-0.510003	0.41633	0.0110367	0.836523	0.466054	-0.364854	-0.190662	0.185157	-0.126848	-0.383527	0.122883	-0.10522	-0.107283	-0.152771	0.72607	-0.583242	-0.771871	0.464999	0.0180588	0.120979	1	0.339471	0.196146	-0.0306926	-0.135858
Saponin D	-0.481289	0.62278	-0.108035	-0.740148	0.0508097	-0.550092	-0.337358	-0.278505	-0.715727	-0.135835	0.355198	-0.115989	0.240235	-0.354979	-0.200877	-0.260171	-0.826901	-0.798814	-0.617355	-0.834603	-0.760543	-0.674183	-0.476956	-0.802165	0.00549254	-0.251639	-0.364635	0.606119	-0.0530876	-0.547569	-0.710382	0.372722	-0.580837	-0.483763	-0.0162327	-0.63859	0.430753	-0.218474	-0.123828	-0.30955	-0.403624	0.785031	0.25781	0.679289	0.339471	1	0.912726	-0.0244743	0.151001
Sucrose	-0.291362	0.465864	-0.480275	-0.881467	-0.309579	-0.544607	-0.445453	0.00540081	-0.792625	-0.405916	-0.00867894	-0.272176	-0.00320924	-0.142802	0.0948445	-0.444664	-0.799975	-0.73799	-0.408251	-0.697205	-0.473318	-0.526299	-0.236567	-0.723036	0.228245	-0.506705	-0.538594	0.374698	-0.255944	-0.568328	-0.800808	0.067135	-0.329462	-0.528678	0.2627	-0.430264	0.175207	-0.379467	-0.411276	-0.163197	-0.349942	0.903618	0.523506	0.882692	0.196146	0.912726	1	-0.095736	-0.125494
Thyrotropin releasing hormone	-0.0993031	-0.662977	0.20977	0.0221541	0.449858	0.369724	-0.470254	-0.622446	0.512566	-0.255327	0.546749	0.35213	0.826299	-0.615333	-0.066112	0.601721	-0.477857	-0.107393	-0.00783564	0.0995596	-0.327652	0.0225647	0.0355349	0.452172	-0.692135	0.506704	0.866254	0.358317	0.814812	0.828253	0.612466	-0.320117	0.0400749	-0.435069	-0.472249	-0.0642167	-0.425292	0.904584	0.188231	-0.64184	-0.514543	0.0125639	-0.734705	-0.42446	-0.0306926	-0.0244743	-0.095736	1	-0.455116
Tragopogonsaponin A	0.102513	0.742825	0.724142	0.454917	0.580378	0.0877872	0.605691	-0.377262	0.0504712	0.930965	0.309472	-0.29537	-0.162482	0.269381	-0.177693	-0.217149	0.247405	0.249854	-0.306738	-0.303909	-0.280954	-0.0141154	-0.465686	-0.580833	0.255568	-0.0587898	-0.213076	-0.0711713	-0.298153	-0.346225	-0.20688	0.883965	-0.496034	0.595053	-0.303567	-0.34866	0.952415	-0.186719	0.160415	0.405733	0.56719	-0.393161	-0.0713168	-0.19105	-0.135858	0.151001	-0.125494	-0.455116	1
Ursolic acid	0.234135	-0.436133	0.75149	0.860394	0.7074	0.794894	0.0577395	-0.591411	0.905354	0.501992	0.373477	0.325011	0.338003	-0.0840887	-0.0484485	0.68295	0.403271	0.547012	-0.0834972	0.213672	-0.0674859	0.231801	-0.260912	0.493921	-0.480319	0.665582	0.770473	-0.170596	0.422674	0.737765	0.878662	0.0158194	-0.180998	0.208503	-0.790753	-0.128165	0.0590628	0.783004	0.263694	-0.156474	0.248794	-0.850115	-0.880739	-0.849915	-0.356823	-0.553102	-0.759912	0.458449	0.24948
[truncated: 1 more columns]

## Sheet: CL40
Table S6 The correlation of metabolites in top 50 abundant metabolites
	(±)-Catechin	(1R,2R,4S)-p-Menthane-1,2,8-triol 8-glucoside	(1S,2R,3S)-2,3-Dihydro-4-(4-hydroxyphenyl)-1H-phenalene-1,2,3-triol	(7'R,8'R)-4,7'-Epoxy-3',5-dimethoxy-4',9,9'-lignanetriol 9'-glucoside	1-Linoleoylglycerophosphocholine	1-Palmitoyl-2-linoleoyl PE	10-Acetoxyoleuropein	13'-Hydroxy-alpha-tocopherol	2,6,7,4'-Tetrahydroxyisoflavanone	3-O-cis-Coumaroylmaslinic acid	6-O-b-D-Fructofuranosyl-2-deoxy-D-glucose	Alatanin 2	Bis(2-ethylhexyl) phthalate	C16 Sphinganine	Cinnamtannin A2	Crucigasterin 277	DG(18:3(9Z,12Z,15Z)/16:0/0:0)	Dodecanol	Epicatechin	Farnesyl acetone	Gallic acid 3-O-(6-galloylglucoside)	Gingerglycolipid A	Glaucarubolone 15-O-beta-D-glucopyranoside	Glucocerebrosides	Glypallidifloric acid	Herbacetin 7-beta-L-arabinopyranoside	Hoduloside IV	Hyacinthin	Kaempferol 3-(2',6'-di-(E)-p-coumarylglucoside)	Kaempferol 4'-rhamnoside	Kenusanone D	Kudzusaponin SA2	Linoleamide	LysoPC(16:0)	Oleamide	Palmitoleamide	PC(16:0/0:0)[U]	Phloridzin	Pomonic acid	Procyanidin B2	Procyanidin C1	Quercetin 3-arabinoside	Quercetin 3-O-glucoside	Quercitrin	Rutin	Saponin D	Sucrose	Thyrotropin releasing hormone	Tragopogonsaponin A
(±)-Catechin	1	0.872778	0.865208	0.843971	0.387012	-0.707265	0.800555	0.419144	0.807187	0.579836	-0.359452	0.913193	0.335107	0.232887	0.95248	0.00519686	0.776414	0.286808	0.684951	0.0314042	-0.854947	-0.984687	0.707295	-0.731403	0.121011	-0.0808566	0.105153	-0.500826	-0.538173	-0.913699	0.81638	0.257269	-0.0216941	0.0729929	-0.42173	-0.049351	0.255539	-0.101293	0.638311	0.888495	0.972181	0.456684	0.212375	-0.676791	-0.236059	0.267411	0.0464295	-0.184035	0.661293
(1R,2R,4S)-p-Menthane-1,2,8-triol 8-glucoside	0.872778	1	0.92085	0.975696	0.5567	-0.682488	0.815339	0.512	0.645971	0.48303	-0.176709	0.778632	0.0979503	0.643994	0.886865	0.260554	0.543107	0.503694	0.31434	0.30269	-0.877561	-0.893511	0.930382	-0.922672	0.254311	-0.208041	0.23696	-0.423511	-0.788284	-0.854125	0.896672	0.295373	0.275701	0.313066	-0.504745	0.215082	0.454455	-0.151627	0.366395	0.691035	0.916333	0.445565	0.521701	-0.412567	-0.227838	0.153926	-0.0452184	0.116845	0.4816
(1S,2R,3S)-2,3-Dihydro-4-(4-hydroxyphenyl)-1H-phenalene-1,2,3-triol	0.865208	0.92085	1	0.873318	0.213431	-0.405182	0.970812	0.180929	0.674331	0.770406	-0.0888869	0.692538	-0.0965064	0.509227	0.945388	0.174467	0.472908	0.316439	0.39149	0.0885595	-0.734297	-0.869596	0.745986	-0.82498	0.480333	0.122883	0.40509	-0.261149	-0.505812	-0.696145	0.707309	0.496879	0.079247	-0.0735441	-0.693701	0.136899	0.0954897	0.228136	0.589194	0.672065	0.850688	0.671567	0.508772	-0.461659	-0.147349	-0.0511515	-0.345874	-0.172244	0.351587
(7'R,8'R)-4,7'-Epoxy-3',5-dimethoxy-4',9,9'-lignanetriol 9'-glucoside	0.843971	0.975696	0.873318	1	0.620285	-0.722568	0.738908	0.628318	0.739062	0.441322	-0.349493	0.836271	0.237031	0.691002	0.880861	0.106535	0.61741	0.399032	0.379871	0.190066	-0.874047	-0.886795	0.926163	-0.837061	0.084796	-0.33717	0.0678366	-0.567065	-0.761593	-0.8463	0.886446	0.171611	0.155912	0.393954	-0.468839	0.0512656	0.565121	-0.241172	0.388806	0.754828	0.923478	0.302751	0.365925	-0.515886	-0.0872524	0.0393559	-0.0474123	0.121902	0.608995
1-Linoleoylglycerophosphocholine	0.387012	0.5567	0.213431	0.620285	1	-0.877284	-0.0165247	0.912033	0.323262	-0.28833	-0.447538	0.539521	0.499903	0.450835	0.265692	0.0388056	0.526877	0.343432	0.112445	0.33468	-0.750888	-0.473229	0.675238	-0.558967	-0.477865	-0.67761	-0.456823	-0.706447	-0.83559	-0.712017	0.658986	-0.517707	0.296849	0.924149	0.00529382	0.0294558	0.929756	-0.832955	-0.127773	0.42591	0.555273	-0.207956	0.113504	-0.246055	0.0196741	0.338672	0.65624	0.418106	0.514236
1-Palmitoyl-2-linoleoyl PE	-0.707265	-0.682488	-0.405182	-0.722568	-0.877284	1	-0.217387	-0.891347	-0.57867	0.0930531	0.540428	-0.821796	-0.683695	-0.279991	-0.546604	0.0102761	-0.766876	-0.380105	-0.462795	-0.250834	0.854075	0.73653	-0.723718	0.593559	0.437635	0.625798	0.370586	0.740409	0.785665	0.920538	-0.835331	0.303987	-0.17841	-0.713661	-0.038014	0.0569481	-0.801486	0.765088	-0.144117	-0.718408	-0.794497	0.112914	-0.0169709	0.501211	0.189773	-0.512364	-0.622225	-0.262766	-0.762028
10-Acetoxyoleuropein	0.800555	0.815339	0.970812	0.738908	-0.0165247	-0.217387	1	-0.0385872	0.579411	0.834089	0.0613257	0.57056	-0.23281	0.402354	0.896028	0.225364	0.339829	0.294805	0.350265	0.06652	-0.575779	-0.775879	0.614613	-0.733676	0.63093	0.289562	0.560556	-0.0632932	-0.34513	-0.555449	0.586961	0.657336	0.0648366	-0.289451	-0.685279	0.189309	-0.128267	0.420819	0.601067	0.567126	0.736826	0.746568	0.532008	-0.376198	-0.218794	-0.0691073	-0.480385	-0.245264	0.215782
13'-Hydroxy-alpha-tocopherol	0.419144	0.512	0.180929	0.628318	0.912033	-0.891347	-0.0385872	1	0.48353	-0.324024	-0.62122	0.674818	0.738603	0.46415	0.325904	-0.102075	0.601766	0.296965	0.274746	0.212871	-0.643221	-0.481861	0.666795	-0.369755	-0.641122	-0.872453	-0.541506	-0.771519	-0.720253	-0.686212	0.706919	-0.450801	0.144844	0.881126	0.205367	-0.160229	0.96983	-0.886581	-0.0791346	0.549306	0.578121	-0.452989	-0.13956	-0.39536	-0.00546041	0.27509	0.539767	0.463225	0.760053
2,6,7,4'-Tetrahydroxyisoflavanone	0.807187	0.645971	0.674331	0.739062	0.323262	-0.57867	0.579411	0.48353	1	0.591814	-0.772248	0.917658	0.571596	0.201025	0.858645	-0.518891	0.888319	-0.200927	0.868563	-0.456594	-0.686806	-0.851864	0.470096	-0.351673	-0.244256	-0.187183	-0.314647	-0.776377	-0.215378	-0.706584	0.551711	-0.0477166	-0.510308	0.0467676	-0.42578	-0.580319	0.300571	-0.104634	0.802555	0.969046	0.847825	0.180163	-0.271646	-0.946717	0.275017	-0.20494	-0.106661	-0.386115	0.855553
3-O-cis-Coumaroylmaslinic acid	0.579836	0.48303	0.770406	0.441322	-0.28833	0.0930531	0.834089	-0.324024	0.591814	1	-0.106831	0.382658	-0.272856	0.0628896	0.730778	-0.217371	0.357441	-0.263365	0.499787	-0.439974	-0.365297	-0.594873	0.160826	-0.385402	0.528813	0.615168	0.324719	-0.115776	0.123863	-0.274481	0.123466	0.424524	-0.415058	-0.59437	-0.862654	-0.211401	-0.437127	0.688564	0.859636	0.514112	0.512563	0.817185	0.200075	-0.533126	0.243701	-0.43746	-0.600158	-0.710682	0.103869
6-O-b-D-Fructofuranosyl-2-deoxy-D-glucose	-0.359452	-0.176709	-0.0888869	-0.349493	-0.447538	0.540428	0.0613257	-0.62122	-0.772248	-0.106831	1	-0.664624	-0.839043	0.0485406	-0.354546	0.827278	-0.832422	0.508573	-0.773732	0.627425	0.435	0.450011	-0.102574	-0.0982625	0.777334	0.415193	0.841857	0.932823	0.0165199	0.442276	-0.199896	0.620533	0.683146	-0.303993	0.0717031	0.861644	-0.478093	0.443118	-0.534391	-0.740979	-0.473122	0.304252	0.711982	0.869725	-0.577526	0.239082	-0.254221	0.318279	-0.844633
Alatanin 2	0.913193	0.778632	0.692538	0.836271	0.539521	-0.821796	0.57056	0.674818	0.917658	0.382658	-0.664624	1	0.649657	0.270924	0.87142	-0.242326	0.898924	0.145148	0.779552	-0.111369	-0.823965	-0.928161	0.682403	-0.537957	-0.256071	-0.387432	-0.238699	-0.751139	-0.511649	-0.90088	0.806218	-0.0109212	-0.185342	0.283701	-0.231781	-0.317517	0.502588	-0.361678	0.59083	0.969463	0.948155	0.105948	-0.102202	-0.818388	-0.0512115	0.168846	0.150423	-0.0980601	0.903695
Bis(2-ethylhexyl) phthalate	0.335107	0.0979503	-0.0965064	0.237031	0.499903	-0.683695	-0.23281	0.738603	0.571596	-0.272856	-0.839043	0.649657	1	-0.136131	0.210012	-0.540185	0.732598	-0.153374	0.66383	-0.272901	-0.339936	-0.353415	0.152826	0.150826	-0.864689	-0.676451	-0.760305	-0.764193	-0.150562	-0.484801	0.356607	-0.52752	-0.364922	0.457332	0.409018	-0.608406	0.591864	-0.723113	0.20135	0.630566	0.402799	-0.581931	-0.697952	-0.653248	0.110784	0.23598	0.524724	0.0464343	0.887813
C16 Sphinganine	0.232887	0.643994	0.509227	0.691002	0.450835	-0.279991	0.402354	0.46415	0.201025	0.0628896	0.0485406	0.270924	-0.136131	1	0.376526	0.39494	-0.0553094	0.52851	-0.304903	0.452376	-0.353264	-0.28423	0.794092	-0.575862	0.197656	-0.469389	0.249577	-0.139477	-0.66424	-0.274495	0.588165	0.264391	0.457044	0.4877	-0.220448	0.344819	0.567297	-0.180577	-0.207243	0.12126	0.364432	-0.0168787	0.520008	0.0887823	-0.0882917	-0.207571	-0.305145	0.56823	0.15531
Cinnamtannin A2	0.95248	0.886865	0.945388	0.880861	0.265692	-0.546604	0.896028	0.325904	0.858645	0.730778	-0.354546	0.87142	0.210012	0.376526	1	-0.051931	0.697326	0.191057	0.647244	-0.0805062	-0.777226	-0.954348	0.703147	-0.700548	0.223052	-0.0133174	0.173021	-0.466003	-0.442331	-0.793795	0.745296	0.356964	-0.118138	-0.0400144	-0.567956	-0.11041	0.178592	0.0813807	0.71137	0.866821	0.939117	0.508592	0.228188	-0.694013	-0.09073	-0.0118631	-0.230753	-0.245927	0.615864
Crucigasterin 277	0.00519686	0.260554	0.174467	0.106535	0.0388056	0.0102761	0.225364	-0.102075	-0.518891	-0.217371	0.827278	-0.242326	-0.540185	0.39494	-0.051931	1	-0.543918	0.900292	-0.67226	0.938502	0.00978591	0.082191	0.420937	-0.482222	0.628542	-0.0325471	0.781781	0.633887	-0.514277	-0.0320699	0.350743	0.602551	0.954017	0.146454	0.158277	0.990711	0.0240399	0.0107539	-0.601846	-0.425364	-0.0547072	0.18506	0.853893	0.729027	-0.814288	0.5302	-0.009902	0.663797	-0.463875
DG(18:3(9Z,12Z,15Z)/16:0/0:0)	0.776414	0.543107	0.472908	0.61741	0.526877	-0.766876	0.339829	0.601766	0.888319	0.357441	-0.832422	0.898924	0.732598	-0.0553094	0.697326	-0.543918	1	-0.203713	0.90007	-0.391245	-0.782953	-0.825913	0.378864	-0.340275	-0.460264	-0.235648	-0.532334	-0.884712	-0.29679	-0.816401	0.52924	-0.352598	-0.454253	0.235899	-0.278106	-0.576628	0.412415	-0.369722	0.705101	0.951397	0.822408	0.107316	-0.35113	-0.926012	0.238155	0.102665	0.339652	-0.376518	0.862187
Dodecanol	0.286808	0.503694	0.316439	0.399032	0.343432	-0.380105	0.294805	0.296965	-0.200927	-0.263365	0.508573	0.145148	-0.153374	0.52851	0.191057	0.900292	-0.203713	1	-0.410084	0.951832	-0.269565	-0.205924	0.697478	-0.612434	0.363699	-0.378653	0.574429	0.292785	-0.756466	-0.369042	0.689393	0.498625	0.925802	0.410162	0.254606	0.849392	0.366912	-0.311777	-0.512499	-0.0802299	0.264312	0.012934	0.721672	0.446533	-0.86131	0.658574	0.158942	0.779892	-0.0390401
Epicatechin	0.684951	0.31434	0.39149	0.379871	0.112445	-0.462795	0.350265	0.274746	0.868563	0.499787	-0.773732	0.779552	0.66383	-0.304903	0.647244	-0.67226	0.90007	-0.410084	1	-0.626647	-0.498172	-0.694398	0.0848197	-0.0584884	-0.358882	0.00282461	-0.430132	-0.684665	0.0912389	-0.576327	0.283063	-0.170256	-0.687893	-0.166195	-0.244053	-0.713536	0.0413523	-0.0612851	0.85177	0.89046	0.655145	0.143836	-0.527419	-0.956663	0.252315	-0.0322547	0.0881194	-0.610139	0.784487
Farnesyl acetone	0.0314042	0.30269	0.0885595	0.190066	0.33468	-0.250834	0.06652	0.212871	-0.456594	-0.439974	0.627425	-0.111369	-0.272901	0.452376	-0.0805062	0.938502	-0.391245	0.951832	-0.626647	1	-0.123891	0.0340434	0.533769	-0.502296	0.336868	-0.331061	0.527854	0.399126	-0.695288	-0.182975	0.487658	0.354245	0.994283	0.46354	0.318661	0.919584	0.339377	-0.33357	-0.706894	-0.330786	0.0265389	-0.0468173	0.73807	0.657418	-0.794213	0.656986	0.260706	0.829997	-0.262146
Gallic acid 3-O-(6-galloylglucoside)	-0.854947	-0.877561	-0.734297	-0.874047	-0.750888	0.854075	-0.575779	-0.643221	-0.686806	-0.365297	0.435	-0.823965	-0.339936	-0.353264	-0.777226	0.00978591	-0.782953	-0.269565	-0.498172	-0.123891	1	0.911592	-0.768388	0.835779	0.0683354	0.219438	0.145139	0.694369	0.756782	0.957222	-0.794129	0.134451	-0.0903408	-0.454479	0.478401	0.0215658	-0.555688	0.371683	-0.448174	-0.78714	-0.927057	-0.380899	-0.276696	0.580387	0.0207222	-0.260271	-0.338854	0.0572607	-0.585205
Gingerglycolipid A	-0.984687	-0.893511	-0.869596	-0.886795	-0.473229	0.73653	-0.775879	-0.481861	-0.851864	-0.594873	0.450011	-0.928161	-0.353415	-0.28423	-0.954348	0.082191	-0.825913	-0.205924	-0.694398	0.0340434	0.911592	1	-0.721354	0.74969	-0.0549557	0.101955	-0.000868781	0.610465	0.562072	0.929257	-0.798437	-0.137575	0.0805004	-0.146085	0.504301	0.126466	-0.329314	0.136368	-0.669149	-0.917156	-0.992186	-0.455496	-0.185446	0.729592	0.0896613	-0.168814	-0.0637361	0.217963	-0.683744
Glaucarubolone 15-O-beta-D-glucopyranoside	0.707295	0.930382	0.745986	0.926163	0.675238	-0.723718	0.614613	0.666795	0.470096	0.160826	-0.102574	0.682403	0.152826	0.794092	0.703147	0.420937	0.378864	0.697478	0.0848197	0.533769	-0.768388	-0.721354	1	-0.863001	0.137692	-0.491091	0.213065	-0.360437	-0.912085	-0.775958	0.948437	0.25686	0.497573	0.553668	-0.222968	0.358236	0.662615	-0.381036	0.0325548	0.521259	0.784795	0.154592	0.540551	-0.199424	-0.361253	0.260698	0.0554582	0.465819	0.465181
Glucocerebrosides	-0.731403	-0.922672	-0.82498	-0.837061	-0.558967	0.593559	-0.733676	-0.369755	-0.351673	-0.385402	-0.0982625	-0.537957	0.150826	-0.575862	-0.700548	-0.482222	-0.340275	-0.612434	-0.0584884	-0.502296	0.835779	0.74969	-0.863001	1	-0.415647	0.0500139	-0.372625	0.223076	0.845099	0.770258	-0.794014	-0.282805	-0.500872	-0.333018	0.529423	-0.477472	-0.370774	0.113593	-0.179	-0.441625	-0.763069	-0.57837	-0.752694	0.133967	0.32202	-0.29876	-0.082898	-0.173894	-0.17176
Glypallidifloric acid	0.121011	0.254311	0.480333	0.084796	-0.477865	0.437635	0.63093	-0.641122	-0.244256	0.528813	0.777334	-0.256071	-0.864689	0.197656	0.223052	0.628542	-0.460264	0.363699	-0.358882	0.336868	0.0683354	-0.0549557	0.137692	-0.415647	1	0.652531	0.944754	0.6864	-0.0212412	0.128475	0.0206654	0.826544	0.395107	-0.547917	-0.481526	0.651451	-0.584926	0.749198	0.0577292	-0.264292	-0.00455188	0.758035	0.793719	0.40165	-0.38723	-0.0454012	-0.592391	-0.0862707	-0.599674
Herbacetin 7-beta-L-arabinopyranoside	-0.0808566	-0.208041	0.122883	-0.33717	-0.67761	0.625798	0.289562	-0.872453	-0.187183	0.615168	0.415193	-0.387432	-0.676451	-0.469389	-0.0133174	-0.0325471	-0.235648	-0.378653	0.00282461	-0.331061	0.219438	0.101955	-0.491091	0.0500139	0.652531	1	0.43844	0.462612	0.535132	0.32726	-0.527762	0.31579	-0.260205	-0.827518	-0.578127	0.0504127	-0.88972	0.873836	0.418162	-0.216393	-0.219186	0.77607	0.220638	0.0867023	0.161645	-0.264346	-0.41095	-0.726542	-0.602534
Hoduloside IV	0.105153	0.23696	0.40509	0.0678366	-0.456823	0.370586	0.560556	-0.541506	-0.314647	0.324719	0.841857	-0.238699	-0.760305	0.249577	0.173021	0.781781	-0.532334	0.574429	-0.430132	0.527854	0.145139	-0.000868781	0.213065	-0.372625	0.944754	0.43844	1	0.770601	-0.0997945	0.124951	0.138466	0.923435	0.563169	-0.450088	-0.201371	0.771834	-0.48333	0.59598	-0.136976	-0.311361	-0.0345349	0.547243	0.787334	0.509128	-0.633293	0.141732	-0.533443	0.167706	-0.530767
Hyacinthin	-0.500826	-0.423511	-0.261149	-0.567065	-0.706447	0.740409	-0.0632932	-0.771519	-0.776377	-0.115776	0.932823	-0.751139	-0.764193	-0.139477	-0.466003	0.633887	-0.884712	0.292785	-0.684665	0.399126	0.694369	0.610465	-0.360437	0.223076	0.6864	0.462612	0.770601	1	0.335252	0.658188	-0.415021	0.635229	0.448141	-0.51583	0.207181	0.65457	-0.659921	0.559437	-0.475959	-0.787404	-0.645924	0.160704	0.438635	0.81705	-0.494855	0.10461	-0.388102	0.193721	-0.823808
Kaempferol 3-(2',6'-di-(E)-p-coumarylglucoside)	-0.538173	-0.788284	-0.505812	-0.761593	-0.83559	0.785665	-0.34513	-0.720253	-0.215378	0.123863	0.0165199	-0.511649	-0.150562	-0.66424	-0.442331	-0.514277	-0.29679	-0.756466	0.0912389	-0.695288	0.756782	0.562072	-0.912085	0.845099	-0.0212412	0.535132	-0.0997945	0.335252	1	0.748696	-0.866689	-0.0173692	-0.665924	-0.756078	0.0766455	-0.485558	-0.761345	0.58807	0.21042	-0.33261	-0.635064	-0.0664677	-0.576472	0.00172453	0.40325	-0.485857	-0.396967	-0.588134	-0.316059
Kaempferol 4'-rhamnoside	-0.913699	-0.854125	-0.696145	-0.8463	-0.712017	0.920538	-0.555449	-0.686212	-0.706584	-0.274481	0.442276	-0.90088	-0.484801	-0.274495	-0.793795	-0.0320699	-0.816401	-0.369042	-0.576327	-0.182975	0.957222	0.929257	-0.775958	0.770258	0.128475	0.32726	0.124951	0.658188	0.748696	1	-0.878255	0.0501109	-0.123907	-0.440108	0.267991	0.00834319	-0.562902	0.454636	-0.411777	-0.835909	-0.949891	-0.255454	-0.193404	0.598078	0.216046	-0.435249	-0.395671	-0.026965	-0.701512
Kenusanone D	0.81638	0.896672	0.707309	0.886446	0.658986	-0.835331	0.586961	0.706919	0.551711	0.123466	-0.199896	0.806218	0.356607	0.588165	0.745296	0.350743	0.52924	0.689393	0.283063	0.487658	-0.794129	-0.798437	0.948437	-0.794014	0.0206654	-0.527762	0.138466	-0.415021	-0.866689	-0.878255	1	0.239137	0.425148	0.512522	-0.0741955	0.272217	0.64143	-0.467356	0.110478	0.649237	0.853757	0.0908121	0.385599	-0.323778	-0.478513	0.452735	0.198744	0.409901	0.621203
Kudzusaponin SA2	0.257269	0.295373	0.496879	0.171611	-0.517707	0.303987	0.657336	-0.450801	-0.0477166	0.424524	0.620533	-0.0109212	-0.52752	0.264391	0.356964	0.602551	-0.352598	0.498625	-0.170256	0.354245	0.134451	-0.137575	0.25686	-0.282805	0.826544	0.31579	0.923435	0.635229	-0.0173692	0.0501109	0.239137	1	0.361113	-0.527508	-0.140063	0.548746	-0.460128	0.58998	0.0465993	-0.0773974	0.10568	0.432586	0.569447	0.255888	-0.618002	0.0573233	-0.665141	0.107133	-0.242229
Linoleamide	-0.0216941	0.275701	0.079247	0.155912	0.296849	-0.17841	0.0648366	0.144844	-0.510308	-0.415058	0.683146	-0.185342	-0.364922	0.457044	-0.118138	0.954017	-0.454253	0.925802	-0.687893	0.994283	-0.0903408	0.0805004	0.497573	-0.500872	0.395107	-0.260205	0.563169	0.448141	-0.665924	-0.123907	0.425148	0.361113	1	0.428377	0.262455	0.946393	0.28824	-0.267507	-0.7179	-0.394856	-0.0249839	0.00470641	0.782676	0.708855	-0.754507	0.603363	0.218916	0.803412	-0.351376
LysoPC(16:0)	0.0729929	0.313066	-0.0735441	0.393954	0.924149	-0.713661	-0.289451	0.881126	0.0467676	-0.59437	-0.303993	0.283701	0.457332	0.4877	-0.0400144	0.146454	0.235899	0.410162	-0.166195	0.46354	-0.454479	-0.146085	0.553668	-0.333018	-0.547917	-0.827518	-0.450088	-0.51583	-0.756078	-0.440108	0.512522	-0.527508	0.428377	1	0.297311	0.129421	0.959167	-0.911609	-0.46237	0.128185	0.253858	-0.495812	0.0664732	0.0327965	-0.0498967	0.339119	0.649056	0.673774	0.367909
Oleamide	-0.42173	-0.504745	-0.693701	-0.468839	0.00529382	-0.038014	-0.685279	0.205367	-0.42578	-0.862654	0.0717031	-0.231781	0.409018	-0.220448	-0.567956	0.158277	-0.278106	0.254606	-0.244053	0.318661	0.478401	0.504301	-0.222968	0.529423	-0.481526	-0.578127	-0.201371	0.207181	0.0766455	0.267991	-0.0741955	-0.140063	0.262455	0.297311	1	0.103915	0.228175	-0.541413	-0.673442	-0.35443	-0.44163	-0.844444	-0.370081	0.37058	-0.438334	0.492124	0.415277	0.6036	0.0764814
Palmitoleamide	-0.049351	0.215082	0.136899	0.0512656	0.0294558	0.0569481	0.189309	-0.160229	-0.580319	-0.211401	0.861644	-0.317517	-0.608406	0.344819	-0.11041	0.990711	-0.576628	0.849392	-0.713536	0.919584	0.0215658	0.126466	0.358236	-0.477472	0.651451	0.0504127	0.771834	0.65457	-0.485558	0.00834319	0.272217	0.548746	0.946393	0.129421	0.103915	1	-0.0207478	0.0469655	-0.605743	-0.483395	-0.10667	0.241658	0.877581	0.767691	-0.757511	0.51151	0.0180586	0.61014	-0.55287
PC(16:0/0:0)[U]	0.255539	0.454455	0.0954897	0.565121	0.929756	-0.801486	-0.128267	0.96983	0.300571	-0.437127	-0.478093	0.502588	0.591864	0.567297	0.178592	0.0240399	0.412415	0.366912	0.0413523	0.339377	-0.555688	-0.329314	0.662615	-0.370774	-0.584926	-0.88972	-0.48333	-0.659921	-0.761345	-0.562902	0.64143	-0.460128	0.28824	0.959167	0.228175	-0.0207478	1	-0.892832	-0.2698	0.354616	0.43787	-0.489254	-0.0218994	-0.192206	-0.00620813	0.243019	0.527361	0.600336	0.588872
Phloridzin	-0.101293	-0.151627	0.228136	-0.241172	-0.832955	0.765088	0.420819	-0.886581	-0.104634	0.688564	0.443118	-0.361678	-0.723113	-0.180577	0.0813807	0.0107539	-0.369722	-0.311777	-0.0612851	-0.33357	0.371683	0.136368	-0.381036	0.113593	0.749198	0.873836	0.59598	0.559437	0.58807	0.454636	-0.467356	0.58998	-0.267507	-0.911609	-0.541413	0.0469655	-0.892832	1	0.392334	-0.224063	-0.234116	0.657448	0.224678	0.102692	0.132155	-0.50858	-0.796766	-0.586636	-0.53718
Pomonic acid	0.638311	0.366395	0.589194	0.388806	-0.127773	-0.144117	0.601067	-0.0791346	0.802555	0.859636	-0.534391	0.59083	0.20135	-0.207243	0.71137	-0.601846	0.705101	-0.512499	0.85177	-0.706894	-0.448174	-0.669149	0.0325548	-0.179	0.0577292	0.418162	-0.136976	-0.475959	0.21042	-0.411777	0.110478	0.0465993	-0.7179	-0.46237	-0.673442	-0.605743	-0.2698	0.392334	1	0.758404	0.592818	0.555137	-0.249593	-0.856832	0.41082	-0.350854	-0.284237	-0.841175	0.453958
Procyanidin B2	0.888495	0.691035	0.672065	0.754828	0.42591	-0.718408	0.567126	0.549306	0.969046	0.514112	-0.740979	0.969463	0.630566	0.12126	0.866821	-0.425364	0.951397	-0.0802299	0.89046	-0.330786	-0.78714	-0.917156	0.521259	-0.441625	-0.264292	-0.216393	-0.311361	-0.787404	-0.33261	-0.835909	0.649237	-0.0773974	-0.394856	0.128185	-0.35443	-0.483395	0.354616	-0.224063	0.758404	1	0.913283	0.198466	-0.216766	-0.925988	0.126294	0.0309537	0.0928057	-0.333622	0.878342
Procyanidin C1	0.972181	0.916333	0.850688	0.923478	0.555273	-0.794497	0.736826	0.578121	0.847825	0.512563	-0.473122	0.948155	0.402799	0.364432	0.939117	-0.0547072	0.822408	0.264312	0.655145	0.0265389	-0.927057	-0.992186	0.784795	-0.763069	-0.00455188	-0.219186	-0.0345349	-0.645924	-0.635064	-0.949891	0.853757	0.10568	-0.0249839	0.253858	-0.44163	-0.10667	0.43787	-0.234116	0.592818	0.913283	1	0.365866	0.18614	-0.707639	-0.108073	0.189197	0.101701	-0.111229	0.725629
Quercetin 3-arabinoside	0.456684	0.445565	0.671567	0.302751	-0.207956	0.112914	0.746568	-0.452989	0.180163	0.817185	0.304252	0.105948	-0.581931	-0.0168787	0.508592	0.18506	0.107316	0.012934	0.143836	-0.0468173	-0.380899	-0.455496	0.154592	-0.57837	0.758035	0.77607	0.547243	0.160704	-0.0664677	-0.255454	0.0908121	0.432586	0.00470641	-0.495812	-0.844444	0.241658	-0.489254	0.657448	0.555137	0.198466	0.365866	1	0.584454	-0.126479	-0.0130478	-0.0905815	-0.329523	-0.549835	-0.291238
Quercetin 3-O-glucoside	0.212375	0.521701	0.508772	0.365925	0.113504	-0.0169709	0.532008	-0.13956	-0.271646	0.200075	0.711982	-0.102202	-0.697952	0.520008	0.228188	0.853893	-0.35113	0.721672	-0.527419	0.73807	-0.276696	-0.185446	0.540551	-0.752694	0.793719	0.220638	0.787334	0.438635	-0.576472	-0.193404	0.385599	0.569447	0.782676	0.0664732	-0.370081	0.877581	-0.0218994	0.224678	-0.249593	-0.216766	0.18614	0.584454	1	0.497709	-0.506991	0.248464	-0.168108	0.346487	-0.464905
Quercitrin	-0.676791	-0.412567	-0.461659	-0.515886	-0.246055	0.501211	-0.376198	-0.39536	-0.946717	-0.533126	0.869725	-0.818388	-0.653248	0.0887823	-0.694013	0.729027	-0.926012	0.446533	-0.956663	0.657418	0.580387	0.729592	-0.199424	0.133967	0.40165	0.0867023	0.509128	0.81705	0.00172453	0.598078	-0.323778	0.255888	0.708855	0.0327965	0.37058	0.767691	-0.192206	0.102692	-0.856832	-0.925988	-0.707639	-0.126479	0.497709	1	-0.427751	0.218876	-0.0203249	0.569911	-0.824941
Rutin	-0.236059	-0.227838	-0.147349	-0.0872524	0.0196741	0.189773	-0.218794	-0.00546041	0.275017	0.243701	-0.577526	-0.0512115	0.110784	-0.0882917	-0.09073	-0.814288	0.238155	-0.86131	0.252315	-0.794213	0.0207222	0.0896613	-0.361253	0.32202	-0.38723	0.161645	-0.633293	-0.494855	0.40325	0.216046	-0.478513	-0.618002	-0.754507	-0.0498967	-0.438334	-0.757511	-0.00620813	0.132155	0.41082	0.126294	-0.108073	-0.0130478	-0.506991	-0.427751	1	-0.791337	-0.146545	-0.566421	0.0853234
Saponin D	0.267411	0.153926	-0.0511515	0.0393559	0.338672	-0.512364	-0.0691073	0.27509	-0.20494	-0.43746	0.239082	0.168846	0.23598	-0.207571	-0.0118631	0.5302	0.102665	0.658574	-0.0322547	0.656986	-0.260271	-0.168814	0.260698	-0.29876	-0.0454012	-0.264346	0.141732	0.10461	-0.485857	-0.435249	0.452735	0.0573233	0.603363	0.339119	0.492124	0.51151	0.243019	-0.50858	-0.350854	0.0309537	0.189197	-0.0905815	0.248464	0.218876	-0.791337	1	0.704062	0.433573	0.0938016
Sucrose	0.0464295	-0.0452184	-0.345874	-0.0474123	0.65624	-0.622225	-0.480385	0.539767	-0.106661	-0.600158	-0.254221	0.150423	0.524724	-0.305145	-0.230753	-0.009902	0.339652	0.158942	0.0881194	0.260706	-0.338854	-0.0637361	0.0554582	-0.082898	-0.592391	-0.41095	-0.533443	-0.388102	-0.396967	-0.395671	0.198744	-0.665141	0.218916	0.649056	0.415277	0.0180586	0.527361	-0.796766	-0.284237	0.0928057	0.101701	-0.329523	-0.168108	-0.0203249	-0.146545	0.704062	1	0.247877	0.234537
Thyrotropin releasing hormone	-0.184035	0.116845	-0.172244	0.121902	0.418106	-0.262766	-0.245264	0.463225	-0.386115	-0.710682	0.318279	-0.0980601	0.0464343	0.56823	-0.245927	0.663797	-0.376518	0.779892	-0.610139	0.829997	0.0572607	0.217963	0.465819	-0.173894	-0.0862707	-0.726542	0.167706	0.193721	-0.588134	-0.026965	0.409901	0.107133	0.803412	0.673774	0.6036	0.61014	0.600336	-0.586636	-0.841175	-0.333622	-0.111229	-0.549835	0.346487	0.569911	-0.566421	0.433573	0.247877	1	-0.0251567
Tragopogonsaponin A	0.661293	0.4816	0.351587	0.608995	0.514236	-0.762028	0.215782	0.760053	0.855553	0.103869	-0.844633	0.903695	0.887813	0.15531	0.615864	-0.463875	0.862187	-0.0390401	0.784487	-0.262146	-0.585205	-0.683744	0.465181	-0.17176	-0.599674	-0.602534	-0.530767	-0.823808	-0.316059	-0.701512	0.621203	-0.242229	-0.351376	0.367909	0.0764814	-0.55287	0.588872	-0.53718	0.453958	0.878342	0.725629	-0.291238	-0.464905	-0.824941	0.0853234	0.0938016	0.234537	-0.0251567	1
Ursolic acid	0.600991	0.355537	0.571539	0.413159	-0.127077	-0.129331	0.57364	-0.0174979	0.85183	0.831435	-0.608768	0.612874	0.262047	-0.110615	0.711242	-0.661132	0.696353	-0.541633	0.851454	-0.751608	-0.398173	-0.63963	0.0536853	-0.111287	-0.014466	0.307689	-0.189526	-0.519192	0.233331	-0.366589	0.115291	0.0416568	-0.76746	-0.426857	-0.62675	-0.681241	-0.204059	0.362873	0.980701	0.771864	0.577286	0.43447	-0.328748	-0.88776	0.469875	-0.460877	-0.367805	-0.784753	0.527352
[truncated: 1 more columns]

## Sheet: CL53
Table S6 The correlation of metabolites in top 50 abundant metabolites
	(±)-Catechin	(1R,2R,4S)-p-Menthane-1,2,8-triol 8-glucoside	(1S,2R,3S)-2,3-Dihydro-4-(4-hydroxyphenyl)-1H-phenalene-1,2,3-triol	(7'R,8'R)-4,7'-Epoxy-3',5-dimethoxy-4',9,9'-lignanetriol 9'-glucoside	1-Linoleoylglycerophosphocholine	10-Acetoxyoleuropein	13'-Hydroxy-alpha-tocopherol	2,6,7,4'-Tetrahydroxyisoflavanone	2',4',5,7-Tetramethoxy-8-methylflavanone	20-Hydroxy-leukotriene E4	3-O-cis-Coumaroylmaslinic acid	6-({[3,4-dihydroxy-4-(hydroxymethyl)oxolan-2-yl]oxy}methyl)oxane-2,3,4,5-tetrol	6-O-b-D-Fructofuranosyl-2-deoxy-D-glucose	Alatanin 2	Bis(2-ethylhexyl) phthalate	Cinnamtannin A2	Crucigasterin 277	DG(18:3(9Z,12Z,15Z)/16:0/0:0)	Epicatechin	Farnesyl acetone	Glaucarubolone 15-O-beta-D-glucopyranoside	Glucocerebrosides	Glypallidifloric acid	Herbacetin 7-beta-L-arabinopyranoside	Hoduloside IV	Hydroxyisonobilin	Hygromycin B	Kaempferol 3-(2',6'-di-(E)-p-coumarylglucoside)	Kenusanone D	Kudzusaponin SA2	Linoleamide	LysoPC(16:0)	Neryl rhamnosyl-glucoside	Oleamide	Palmitoleamide	PC(16:0/0:0)[U]	Phloridzin	Pomonic acid	Procyanidin B2	Procyanidin C1	Quercetin 3-arabinoside	Quercetin 3-O-glucoside	Quercitrin	Rigin	Rutin	Sucrose	Thyrotropin releasing hormone	Tragopogonsaponin A	Ursolic acid
(±)-Catechin	1	-0.248675	0.0465133	-0.678458	0.172337	0.856213	-0.318478	0.661874	-0.106587	0.6705	0.565888	-0.359188	0.0396498	0.787457	0.0300172	0.660881	-0.319463	0.126984	0.820792	-0.277461	-0.700099	-0.128474	0.47202	0.537695	0.765956	-0.191847	-0.0028152	0.595329	0.129795	0.799646	-0.321031	-0.219052	0.473977	-0.276301	-0.280481	-0.19366	0.952327	0.400781	0.808892	0.770398	0.749222	0.0796794	-0.585926	0.791631	0.829699	0.246601	0.22439	0.443117	0.269107
(1R,2R,4S)-p-Menthane-1,2,8-triol 8-glucoside	-0.248675	1	0.900942	-0.351348	-0.777928	-0.356987	-0.717201	0.268597	0.982687	0.524933	-0.201583	-0.716864	0.893853	-0.542466	0.883849	-0.857858	-0.826087	-0.807084	0.321453	-0.831416	0.482292	-0.898891	-0.321667	0.621367	0.410028	0.872241	0.887996	0.294858	0.895525	0.0311544	-0.791899	-0.201964	0.438351	-0.813694	-0.840098	-0.3594	-0.479666	-0.21111	0.317794	-0.714367	-0.299938	0.146498	0.758287	0.255	-0.0207646	0.653984	0.87303	0.0317721	-0.979598
(1S,2R,3S)-2,3-Dihydro-4-(4-hydroxyphenyl)-1H-phenalene-1,2,3-triol	0.0465133	0.900942	1	-0.679734	-0.845065	-0.0804782	-0.94389	0.433998	0.928457	0.719029	-0.185359	-0.7943	0.930855	-0.395982	0.956808	-0.645946	-0.93134	-0.899542	0.599629	-0.936561	0.0655463	-0.984529	-0.308571	0.840388	0.67291	0.936135	0.953209	0.548958	0.932551	0.41979	-0.892853	-0.475271	0.66379	-0.924249	-0.906981	-0.61041	-0.208061	-0.233312	0.54243	-0.484007	-0.257627	-0.148631	0.425091	0.578124	0.229643	0.713998	0.948472	0.0341558	-0.930124
(7'R,8'R)-4,7'-Epoxy-3',5-dimethoxy-4',9,9'-lignanetriol 9'-glucoside	-0.678458	-0.351348	-0.679734	1	0.586914	-0.462248	0.83714	-0.68452	-0.441393	-0.862195	-0.151597	0.743745	-0.558747	-0.127563	-0.658535	-0.0148237	0.76248	0.556018	-0.934899	0.75751	0.609366	0.723363	-0.0234892	-0.926019	-0.911499	-0.505515	-0.576256	-0.791383	-0.679891	-0.928605	0.749214	0.740638	-0.765809	0.756628	0.706268	0.766054	-0.448934	-0.0159218	-0.863074	-0.152411	-0.215469	0.1909	0.202813	-0.883576	-0.815576	-0.563859	-0.739827	-0.260991	0.420298
1-Linoleoylglycerophosphocholine	0.172337	-0.777928	-0.845065	0.586914	1	0.295384	0.730605	-0.161651	-0.72483	-0.428759	0.423758	0.712256	-0.668296	0.65966	-0.888466	0.723851	0.681392	0.893682	-0.365884	0.708355	-0.043558	0.838852	0.523548	-0.648455	-0.393546	-0.87606	-0.789555	-0.475252	-0.794839	-0.357239	0.647257	0.752315	-0.416949	0.698411	0.651622	0.832848	0.453132	0.450696	-0.286357	0.643737	0.480993	0.154405	-0.49817	-0.257615	-0.252811	-0.433651	-0.792129	0.144272	0.86976
10-Acetoxyoleuropein	0.856213	-0.356987	-0.0804782	-0.462248	0.295384	1	-0.205648	0.226786	-0.254915	0.383552	0.178884	-0.272017	-0.190012	0.888129	-0.0129691	0.774208	-0.096118	0.0632728	0.591658	-0.0183202	-0.597814	0.061121	0.103542	0.259434	0.600806	-0.162312	0.0212253	0.68605	-0.142786	0.704047	-0.0193802	-0.0916681	0.0808494	0.0094066	-0.0190783	-0.135363	0.869837	0.00406711	0.494489	0.895326	0.471908	-0.0673511	-0.568937	0.572178	0.553014	-0.154889	0.0660005	-0.0377991	0.405891
13'-Hydroxy-alpha-tocopherol	-0.318478	-0.717201	-0.94389	0.83714	0.730605	-0.205648	1	-0.535466	-0.786732	-0.816533	0.0984633	0.77876	-0.853554	0.146089	-0.886723	0.364889	0.918865	0.831983	-0.77067	0.913371	0.228606	0.925241	0.219332	-0.911397	-0.83194	-0.845683	-0.893187	-0.697123	-0.845653	-0.660543	0.875845	0.542701	-0.750307	0.902845	0.87023	0.659063	-0.0857554	0.181798	-0.685965	0.190529	0.121376	0.292743	-0.125068	-0.784343	-0.396746	-0.684958	-0.902005	-0.0587562	0.757385
2,6,7,4'-Tetrahydroxyisoflavanone	0.661874	0.268597	0.433998	-0.68452	-0.161651	0.226786	-0.535466	1	0.416713	0.87805	0.776562	-0.420567	0.602899	0.224051	0.269917	0.0231971	-0.688922	-0.0384342	0.809915	-0.708291	-0.359869	-0.533537	0.686077	0.790456	0.74702	0.0924341	0.22356	0.237316	0.623597	0.516156	-0.778185	-0.180273	0.908999	-0.737749	-0.720559	-0.136948	0.536808	0.710033	0.912964	0.119179	0.68442	0.184153	-0.197727	0.829714	0.672586	0.862476	0.527659	0.857457	-0.270108
2',4',5,7-Tetramethoxy-8-methylflavanone	-0.106587	0.982687	0.928457	-0.441393	-0.72483	-0.254915	-0.786732	0.416713	1	0.649692	-0.0668135	-0.733814	0.954699	-0.430975	0.875967	-0.775154	-0.900368	-0.771606	0.446894	-0.903882	0.387553	-0.932858	-0.192274	0.716119	0.531204	0.847033	0.892968	0.33105	0.933094	0.121803	-0.876646	-0.178164	0.569652	-0.890533	-0.914795	-0.329626	-0.332706	-0.0880837	0.453796	-0.614722	-0.171919	0.128177	0.651311	0.40829	0.0596316	0.760434	0.907618	0.149288	-0.956814
20-Hydroxy-leukotriene E4	0.6705	0.524933	0.719029	-0.862195	-0.428759	0.383552	-0.816533	0.87805	0.649692	1	0.446748	-0.77016	0.755602	0.211567	0.640327	-0.0982507	-0.908174	-0.437634	0.954715	-0.894546	-0.292244	-0.791843	0.294743	0.95988	0.954478	0.453747	0.609783	0.623698	0.810334	0.695483	-0.917013	-0.34534	0.858081	-0.894069	-0.898263	-0.406783	0.463608	0.322345	0.969583	0.0816262	0.462872	0.132283	-0.00011367	0.916152	0.704002	0.815389	0.824786	0.540644	-0.511048
3-O-cis-Coumaroylmaslinic acid	0.565888	-0.201583	-0.185359	-0.151597	0.423758	0.178884	0.0984633	0.776562	-0.0668135	0.446748	1	0.0795513	0.0983753	0.456314	-0.34192	0.329693	-0.148239	0.578686	0.390356	-0.163407	-0.20438	0.06248	0.978911	0.244007	0.291623	-0.515762	-0.367866	-0.22267	0.0938338	0.0926754	-0.273111	0.304462	0.497839	-0.200759	-0.220593	0.416891	0.609636	0.977431	0.573062	0.334844	0.923219	0.44857	-0.320174	0.420589	0.441342	0.511053	-0.0412576	0.947341	0.255306
6-({[3,4-dihydroxy-4-(hydroxymethyl)oxolan-2-yl]oxy}methyl)oxane-2,3,4,5-tetrol	-0.359188	-0.716864	-0.7943	0.743745	0.712256	-0.272017	0.77876	-0.420567	-0.733814	-0.77016	0.0795513	1	-0.653424	0.0176853	-0.889733	0.352799	0.850003	0.753913	-0.747941	0.811019	-0.0193623	0.85129	0.274371	-0.819895	-0.794276	-0.705485	-0.823066	-0.819268	-0.82582	-0.587501	0.774086	0.49813	-0.440251	0.775018	0.813882	0.647696	-0.0802405	0.230157	-0.683989	0.153724	-0.0637808	-0.261624	-0.435988	-0.56185	-0.579688	-0.476365	-0.932619	-0.0534773	0.691285
6-O-b-D-Fructofuranosyl-2-deoxy-D-glucose	0.0396498	0.893853	0.930855	-0.558747	-0.668296	-0.190012	-0.853554	0.602899	0.954699	0.755602	0.0983753	-0.653424	1	-0.364311	0.807393	-0.660529	-0.935242	-0.694205	0.563857	-0.953141	0.170262	-0.933923	-0.00613992	0.810741	0.624884	0.78647	0.830053	0.302047	0.93692	0.244687	-0.944163	-0.220623	0.774081	-0.955868	-0.949756	-0.328705	-0.16899	0.085484	0.584118	-0.511965	-0.0598665	-0.0209713	0.417954	0.592253	0.149622	0.892528	0.879459	0.310025	-0.894754
Alatanin 2	0.787457	-0.542466	-0.395982	-0.127563	0.65966	0.888129	0.146089	0.224051	-0.430975	0.211567	0.456314	0.0176853	-0.364311	1	-0.366649	0.870451	0.134533	0.462877	0.369764	0.208153	-0.408538	0.349362	0.417107	-0.00910536	0.357641	-0.522322	-0.309345	0.32021	-0.36029	0.373907	0.167655	0.306075	-0.0547822	0.225042	0.165028	0.303142	0.900002	0.321826	0.362287	0.946399	0.707129	0.186774	-0.572008	0.371499	0.391255	-0.19847	-0.215607	0.178943	0.642147
Bis(2-ethylhexyl) phthalate	0.0300172	0.883849	0.956808	-0.658535	-0.888466	-0.0129691	-0.886723	0.269917	0.875967	0.640327	-0.34192	-0.889733	0.807393	-0.366649	1	-0.625452	-0.868614	-0.95639	0.562409	-0.855641	0.116284	-0.947929	-0.489057	0.776395	0.643212	0.949434	0.972669	0.677405	0.88113	0.441005	-0.793447	-0.540696	0.470999	-0.827167	-0.829018	-0.702576	-0.245581	-0.421447	0.471745	-0.453365	-0.321255	-0.0544675	0.523064	0.46484	0.269004	0.52511	0.952058	-0.137691	-0.902029
Cinnamtannin A2	0.660881	-0.857858	-0.645946	-0.0148237	0.723851	0.774208	0.364889	0.0231971	-0.775154	-0.0982507	0.329693	0.352799	-0.660529	0.870451	-0.625452	1	0.472542	0.62223	0.131983	0.515262	-0.642107	0.627689	0.370961	-0.25096	0.0738669	-0.703559	-0.601685	0.128466	-0.655474	0.34361	0.477419	0.144509	-0.18535	0.513823	0.514209	0.233208	0.831433	0.246656	0.102688	0.971542	0.530922	-0.107274	-0.835514	0.182916	0.317298	-0.445801	-0.54625	0.0537951	0.878026
Crucigasterin 277	-0.319463	-0.826087	-0.93134	0.76248	0.681392	-0.096118	0.918865	-0.688922	-0.900368	-0.908174	-0.148239	0.850003	-0.935242	0.134533	-0.868614	0.472542	1	0.716188	-0.7899	0.994257	0.00102096	0.966706	0.00481714	-0.941999	-0.837069	-0.755759	-0.855826	-0.58032	-0.961892	-0.506961	0.984189	0.363719	-0.786516	0.985278	0.992356	0.482109	-0.0711606	-0.0627559	-0.782734	0.284666	-0.109629	-0.0789557	-0.332493	-0.746246	-0.443238	-0.841068	-0.9688	-0.323653	0.817181
DG(18:3(9Z,12Z,15Z)/16:0/0:0)	0.126984	-0.807084	-0.899542	0.556018	0.893682	0.0632728	0.831983	-0.0384342	-0.771606	-0.437634	0.578686	0.753913	-0.694205	0.462877	-0.95639	0.62223	0.716188	1	-0.388675	0.707066	-0.0921149	0.845587	0.687045	-0.622507	-0.485282	-0.983416	-0.948027	-0.63617	-0.734094	-0.385733	0.622532	0.581258	-0.323857	0.676836	0.657948	0.742955	0.371163	0.631484	-0.253482	0.481229	0.564943	0.276119	-0.472051	-0.328202	-0.0959916	-0.340112	-0.825409	0.382994	0.853066
Epicatechin	0.820792	0.321453	0.599629	-0.934899	-0.365884	0.591658	-0.77067	0.809915	0.446894	0.954715	0.390356	-0.747941	0.563857	0.369764	0.562409	0.131983	-0.7899	-0.388675	1	-0.765137	-0.512782	-0.670307	0.24194	0.920094	0.984298	0.35761	0.514231	0.759932	0.65967	0.866847	-0.780829	-0.469968	0.774618	-0.760348	-0.752629	-0.513403	0.626852	0.23342	0.9729	0.303231	0.485519	0.036238	-0.199594	0.947047	0.833792	0.631001	0.725481	0.434695	-0.325954
Farnesyl acetone	-0.277461	-0.831416	-0.936561	0.75751	0.708355	-0.0183202	0.913371	-0.708291	-0.903882	-0.894546	-0.163407	0.811019	-0.953141	0.208153	-0.855641	0.515262	0.994257	0.707066	-0.765137	1	0.0107775	0.9716	-0.021632	-0.942413	-0.802411	-0.755438	-0.834166	-0.518326	-0.975145	-0.483238	0.993475	0.39088	-0.824128	0.99753	0.992573	0.491595	-0.0279017	-0.094543	-0.768059	0.34407	-0.0883151	-0.0486798	-0.326805	-0.733142	-0.430272	-0.877331	-0.955433	-0.36128	0.837599
Glaucarubolone 15-O-beta-D-glucopyranoside	-0.700099	0.482292	0.0655463	0.609366	-0.043558	-0.597814	0.228606	-0.359869	0.387553	-0.292244	-0.20438	-0.0193623	0.170262	-0.408538	0.116284	-0.642107	0.00102096	-0.0921149	-0.512782	0.0107775	1	-0.0609761	-0.22335	-0.31667	-0.425466	0.17048	0.17551	-0.394016	0.122167	-0.792166	0.0273865	0.561359	-0.396679	0.0340445	-0.0665498	0.441038	-0.693898	-0.128693	-0.435517	-0.624266	-0.26772	0.530583	0.868509	-0.589237	-0.629948	-0.00693546	0.0748599	-0.142481	-0.365683
Glucocerebrosides	-0.128474	-0.898891	-0.984529	0.723363	0.838852	0.061121	0.925241	-0.533537	-0.932858	-0.791843	0.06248	0.85129	-0.933923	0.349362	-0.947929	0.627689	0.966706	0.845587	-0.670307	0.9716	-0.0609761	1	0.20458	-0.892409	-0.724099	-0.876989	-0.917667	-0.56197	-0.977578	-0.449516	0.940718	0.484585	-0.705418	0.960823	0.952497	0.607739	0.143356	0.126035	-0.637661	0.461179	0.12132	0.00823655	-0.444164	-0.612359	-0.34965	-0.767433	-0.980579	-0.162405	0.919243
Glypallidifloric acid	0.47202	-0.321667	-0.308571	-0.0234892	0.523548	0.103542	0.219332	0.686077	-0.192274	0.294743	0.978911	0.274371	-0.00613992	0.417107	-0.489057	0.370961	0.00481714	0.687045	0.24194	-0.021632	-0.22335	0.20458	1	0.0978804	0.136305	-0.613083	-0.501408	-0.378039	-0.051001	-0.0105171	-0.134528	0.365125	0.430603	-0.0671468	-0.0714569	0.506968	0.564937	0.99121	0.42969	0.334865	0.861685	0.343152	-0.408634	0.317865	0.31401	0.42814	-0.209147	0.912098	0.360147
Herbacetin 7-beta-L-arabinopyranoside	0.537695	0.621367	0.840388	-0.926019	-0.648455	0.259434	-0.911397	0.790456	0.716119	0.95988	0.244007	-0.819895	0.810741	-0.00910536	0.776395	-0.25096	-0.941999	-0.622507	0.920094	-0.942413	-0.31667	-0.892409	0.0978804	1	0.922271	0.627955	0.721483	0.668623	0.885549	0.734808	-0.943065	-0.555338	0.868363	-0.942565	-0.918845	-0.617378	0.288126	0.134478	0.90035	-0.0853016	0.233216	-0.0193618	0.063439	0.875095	0.680452	0.801735	0.896443	0.40192	-0.652047
Hoduloside IV	0.765956	0.410028	0.67291	-0.911499	-0.393546	0.600806	-0.83194	0.74702	0.531204	0.954478	0.291623	-0.794276	0.624884	0.357641	0.643212	0.0738669	-0.837069	-0.485282	0.984298	-0.802411	-0.425466	-0.724099	0.136305	0.922271	1	0.460636	0.625437	0.805278	0.690921	0.836552	-0.804943	-0.418272	0.741061	-0.789276	-0.793059	-0.50093	0.570191	0.13304	0.938437	0.269133	0.397359	0.00731815	-0.122404	0.940758	0.739704	0.624111	0.782847	0.330111	-0.398733
Hydroxyisonobilin	-0.191847	0.872241	0.936135	-0.505515	-0.87606	-0.162312	-0.845683	0.0924341	0.847033	0.453747	-0.515762	-0.705485	0.78647	-0.522322	0.949434	-0.703559	-0.755759	-0.983416	0.35761	-0.755438	0.17048	-0.876989	-0.613083	0.627955	0.460636	1	0.962206	0.526122	0.778986	0.291628	-0.678983	-0.484393	0.392103	-0.731545	-0.712732	-0.645504	-0.423939	-0.543086	0.248338	-0.56493	-0.560796	-0.276602	0.510103	0.332919	0.0047392	0.447608	0.835602	-0.305068	-0.911669
Hygromycin B	-0.0028152	0.887996	0.953209	-0.576256	-0.789555	0.0212253	-0.893187	0.22356	0.892968	0.609783	-0.367866	-0.823066	0.830053	-0.309345	0.972669	-0.601685	-0.855826	-0.948027	0.514231	-0.834166	0.17551	-0.917667	-0.501408	0.721483	0.625437	0.962206	1	0.640914	0.83039	0.370642	-0.76858	-0.385164	0.443685	-0.802506	-0.814117	-0.572852	-0.239466	-0.43641	0.417238	-0.415937	-0.356283	-0.123403	0.503557	0.468013	0.120135	0.515681	0.917232	-0.20027	-0.884247
Kaempferol 3-(2',6'-di-(E)-p-coumarylglucoside)	0.595329	0.294858	0.548958	-0.791383	-0.475252	0.68605	-0.697123	0.237316	0.33105	0.623698	-0.22267	-0.819268	0.302047	0.32021	0.677405	0.128466	-0.58032	-0.63617	0.759932	-0.518326	-0.394016	-0.56197	-0.378039	0.668623	0.805278	0.526122	0.640914	1	0.452034	0.842764	-0.465474	-0.587222	0.276624	-0.476099	-0.487753	-0.714891	0.396058	-0.409643	0.60599	0.310867	0.0355145	-0.0904732	-0.0349697	0.631462	0.639059	0.114763	0.662647	-0.221439	-0.296828
Kenusanone D	0.129795	0.895525	0.932551	-0.679891	-0.794839	-0.142786	-0.845653	0.623597	0.933094	0.810334	0.0938338	-0.82582	0.93692	-0.36029	0.88113	-0.655474	-0.961892	-0.734094	0.65967	-0.975145	0.122167	-0.977578	-0.051001	0.885549	0.690921	0.778986	0.83039	0.452034	1	0.372003	-0.963766	-0.419774	0.737925	-0.971399	-0.971184	-0.519156	-0.140889	0.0391707	0.673489	-0.502388	0.00807758	0.148525	0.489902	0.582668	0.387411	0.840632	0.95978	0.332167	-0.905658
Kudzusaponin SA2	0.799646	0.0311544	0.41979	-0.928605	-0.357239	0.704047	-0.660543	0.516156	0.121803	0.695483	0.0926754	-0.587501	0.244687	0.373907	0.441005	0.34361	-0.506961	-0.385733	0.866847	-0.483238	-0.792166	-0.449516	-0.0105171	0.734808	0.836552	0.291628	0.370642	0.842764	0.372003	1	-0.470598	-0.713373	0.557267	-0.476155	-0.424797	-0.720743	0.637342	-0.0657695	0.755225	0.460093	0.24903	-0.289227	-0.454256	0.824743	0.831269	0.261706	0.494985	0.100836	-0.0995512
Linoleamide	-0.321031	-0.791899	-0.892853	0.749214	0.647257	-0.0193802	0.875845	-0.778185	-0.876646	-0.917013	-0.273111	0.774086	-0.944163	0.167655	-0.793447	0.477419	0.984189	0.622532	-0.780829	0.993475	0.0273865	0.940718	-0.134528	-0.943065	-0.804943	-0.678983	-0.76858	-0.465474	-0.963766	-0.470598	1	0.346668	-0.862596	0.996268	0.992314	0.429888	-0.0827464	-0.207085	-0.806706	0.312921	-0.184218	-0.0966483	-0.287979	-0.754648	-0.461444	-0.918754	-0.924177	-0.464397	0.79363
LysoPC(16:0)	-0.219052	-0.201964	-0.475271	0.740638	0.752315	-0.0916681	0.542701	-0.180273	-0.178164	-0.34534	0.304462	0.49813	-0.220623	0.306075	-0.540696	0.144509	0.363719	0.581258	-0.469968	0.39088	0.561359	0.484585	0.365125	-0.555338	-0.418272	-0.484393	-0.385164	-0.587222	-0.419774	-0.713373	0.346668	1	-0.372732	0.393478	0.296489	0.969889	0.00244943	0.373788	-0.351244	0.12735	0.266521	0.374123	0.105026	-0.37308	-0.597648	-0.140518	-0.455678	0.125677	0.356247
Neryl rhamnosyl-glucoside	0.473977	0.438351	0.66379	-0.765809	-0.416949	0.0808494	-0.750307	0.908999	0.569652	0.858081	0.497839	-0.440251	0.774081	-0.0547822	0.470999	-0.18535	-0.786516	-0.323857	0.774618	-0.824128	-0.396679	-0.705418	0.430603	0.868363	0.741061	0.392103	0.443685	0.276624	0.737925	0.557267	-0.862596	-0.372732	1	-0.856485	-0.796718	-0.347777	0.316505	0.466608	0.82392	-0.0937426	0.331464	-0.160509	-0.169493	0.856547	0.526565	0.918545	0.639328	0.650076	-0.494581
Oleamide	-0.276301	-0.813694	-0.924249	0.756628	0.698411	0.0094066	0.902845	-0.737749	-0.890533	-0.894069	-0.200759	0.775018	-0.955868	0.225042	-0.827167	0.513823	0.985278	0.676836	-0.760348	0.99753	0.0340445	0.960823	-0.0671468	-0.942565	-0.789276	-0.731545	-0.802506	-0.476099	-0.971399	-0.476155	0.996268	0.393478	-0.856485	1	0.98788	0.4797	-0.0317763	-0.140735	-0.772611	0.352975	-0.104029	-0.0318058	-0.296831	-0.740258	-0.432685	-0.90383	-0.93463	-0.40487	0.827321
Palmitoleamide	-0.280481	-0.840098	-0.906981	0.706268	0.651622	-0.0190783	0.87023	-0.720559	-0.914795	-0.898263	-0.220593	0.813882	-0.949756	0.165028	-0.829018	0.514209	0.992356	0.657948	-0.752629	0.992573	-0.0665498	0.952497	-0.0714569	-0.918845	-0.793059	-0.712732	-0.814117	-0.487753	-0.971184	-0.424797	0.992314	0.296489	-0.796718	0.98788	1	0.405308	-0.0393002	-0.148807	-0.773113	0.335593	-0.154079	-0.152909	-0.376192	-0.709156	-0.414195	-0.885865	-0.949533	-0.405161	0.823538
PC(16:0/0:0)[U]	-0.19366	-0.3594	-0.61041	0.766054	0.832848	-0.135363	0.659063	-0.136948	-0.329626	-0.406783	0.416891	0.647696	-0.328705	0.303142	-0.702576	0.233208	0.482109	0.742955	-0.513403	0.491595	0.441038	0.607739	0.506968	-0.617378	-0.50093	-0.645504	-0.572852	-0.714891	-0.519156	-0.720743	0.429888	0.969889	-0.347777	0.4797	0.405308	1	0.0543629	0.505941	-0.370156	0.169408	0.341898	0.342483	-0.0387293	-0.398593	-0.549955	-0.15707	-0.598172	0.238448	0.486931
Phloridzin	0.952327	-0.479666	-0.208061	-0.448934	0.453132	0.869837	-0.0857554	0.536808	-0.332706	0.463608	0.609636	-0.0802405	-0.16899	0.900002	-0.245581	0.831433	-0.0711606	0.371163	0.626852	-0.0279017	-0.693898	0.143356	0.564937	0.288126	0.570191	-0.423939	-0.239466	0.396058	-0.140889	0.637342	-0.0827464	0.00244943	0.316505	-0.0317763	-0.0393002	0.0543629	1	0.473994	0.629798	0.900879	0.782797	0.0355344	-0.730318	0.65344	0.656798	0.0830362	-0.0531118	0.413628	0.514402
Pomonic acid	0.400781	-0.21111	-0.233312	-0.0159218	0.450696	0.00406711	0.181798	0.710033	-0.0880837	0.322345	0.977431	0.230157	0.085484	0.321826	-0.421447	0.246656	-0.0627559	0.631484	0.23342	-0.094543	-0.128693	0.126035	0.99121	0.134478	0.13304	-0.543086	-0.43641	-0.409643	0.0391707	-0.0657695	-0.207085	0.373788	0.466608	-0.140735	-0.148807	0.505941	0.473994	1	0.434417	0.215708	0.831617	0.390695	-0.297405	0.301804	0.281201	0.506478	-0.138729	0.943677	0.25276
Procyanidin B2	0.808892	0.317794	0.54243	-0.863074	-0.286357	0.494489	-0.685965	0.912964	0.453796	0.969583	0.573062	-0.683989	0.584118	0.362287	0.471745	0.102688	-0.782734	-0.253482	0.9729	-0.768059	-0.435517	-0.637661	0.42969	0.90035	0.938437	0.248338	0.417238	0.60599	0.673489	0.755225	-0.806706	-0.351244	0.82392	-0.772611	-0.773113	-0.370156	0.629798	0.434417	1	0.259074	0.622496	0.177181	-0.166451	0.922124	0.827825	0.729284	0.687165	0.625756	-0.307978
Procyanidin C1	0.770398	-0.714367	-0.484007	-0.152411	0.643737	0.895326	0.190529	0.119179	-0.614722	0.0816262	0.334844	0.153724	-0.511965	0.946399	-0.453365	0.971542	0.284666	0.481229	0.303231	0.34407	-0.624266	0.461179	0.334865	-0.0853016	0.269133	-0.56493	-0.415937	0.310867	-0.502388	0.460093	0.312921	0.12735	-0.0937426	0.352975	0.335593	0.169408	0.900879	0.215708	0.259074	1	0.575554	-0.059354	-0.769263	0.335525	0.401634	-0.340875	-0.356063	0.0585149	0.757654
Quercetin 3-arabinoside	0.749222	-0.299938	-0.257627	-0.215469	0.480993	0.471908	0.121376	0.68442	-0.171919	0.462872	0.923219	-0.0637808	-0.0598665	0.707129	-0.321255	0.530922	-0.109629	0.564943	0.485519	-0.0883151	-0.26772	0.12132	0.861685	0.233216	0.397359	-0.560796	-0.356283	0.0355145	0.00807758	0.24903	-0.184218	0.266521	0.331464	-0.104029	-0.154079	0.341898	0.782797	0.831617	0.622496	0.575554	1	0.553415	-0.349055	0.441103	0.592829	0.307115	-0.0301167	0.799899	0.383888
Quercetin 3-O-glucoside	0.0796794	0.146498	-0.148631	0.1909	0.154405	-0.0673511	0.292743	0.184153	0.128177	0.132283	0.44857	-0.261624	-0.0209713	0.186774	-0.0544675	-0.107274	-0.0789557	0.276119	0.036238	-0.0486798	0.530583	0.00823655	0.343152	-0.0193618	0.00731815	-0.276602	-0.123403	-0.0904732	0.148525	-0.289227	-0.0966483	0.374123	-0.160509	-0.0318058	-0.152909	0.342483	0.0355344	0.390695	0.177181	-0.059354	0.553415	1	0.516995	-0.188007	0.206112	0.101596	0.114578	0.436956	-0.00891555
Quercitrin	-0.585926	0.758287	0.425091	0.202813	-0.49817	-0.568937	-0.125068	-0.197727	0.651311	-0.00011367	-0.320174	-0.435988	0.417954	-0.572008	0.523064	-0.835514	-0.332493	-0.472051	-0.199594	-0.326805	0.868509	-0.444164	-0.408634	0.063439	-0.122404	0.510103	0.503557	-0.0349697	0.489902	-0.454256	-0.287979	0.105026	-0.169493	-0.296831	-0.376192	-0.0387293	-0.730318	-0.297405	-0.166451	-0.769263	-0.349055	0.516995	1	-0.366902	-0.298258	0.174269	0.465371	-0.147785	-0.687369
Rigin	0.791631	0.255	0.578124	-0.883576	-0.257615	0.572178	-0.784343	0.829714	0.40829	0.916152	0.420589	-0.56185	0.592253	0.371499	0.46484	0.182916	-0.746246	-0.328202	0.947047	-0.733142	-0.589237	-0.612359	0.317865	0.875095	0.940758	0.332919	0.468013	0.631462	0.582668	0.824743	-0.754648	-0.37308	0.856547	-0.740258	-0.709156	-0.398593	0.65344	0.301804	0.922124	0.335525	0.441103	-0.188007	-0.366902	1	0.685395	0.680759	0.624176	0.445063	-0.273629
Rutin	0.829699	-0.0207646	0.229643	-0.815576	-0.252811	0.553014	-0.396746	0.672586	0.0596316	0.704002	0.441342	-0.579688	0.149622	0.391255	0.269004	0.317298	-0.443238	-0.0959916	0.833792	-0.430272	-0.629948	-0.34965	0.31401	0.680452	0.739704	0.0047392	0.120135	0.639059	0.387411	0.831269	-0.461444	-0.597648	0.526565	-0.432685	-0.414195	-0.549955	0.656798	0.281201	0.827825	0.401634	0.592829	0.206112	-0.298258	0.685395	1	0.331088	0.429335	0.471459	-0.0150617
Sucrose	0.246601	0.653984	0.713998	-0.563859	-0.433651	-0.154889	-0.684958	0.862476	0.760434	0.815389	0.511053	-0.476365	0.892528	-0.19847	0.52511	-0.445801	-0.841068	-0.340112	0.631001	-0.877331	-0.00693546	-0.767433	0.42814	0.801735	0.624111	0.447608	0.515681	0.114763	0.840632	0.261706	-0.918754	-0.140518	0.918545	-0.90383	-0.885865	-0.15707	0.0830362	0.506478	0.729284	-0.340875	0.307115	0.101596	0.174269	0.680759	0.331088	1	0.707485	0.695543	-0.659671
Thyrotropin releasing hormone	0.22439	0.87303	0.948472	-0.739827	-0.792129	0.0660005	-0.902005	0.527659	0.907618	0.824786	-0.0412576	-0.932619	0.879459	-0.215607	0.952058	-0.54625	-0.9688	-0.825409	0.725481	-0.955433	0.0748599	-0.980579	-0.209147	0.896443	0.782847	0.835602	0.917232	0.662647	0.95978	0.494985	-0.924177	-0.455678	0.639328	-0.93463	-0.949533	-0.598172	-0.0531118	-0.138729	0.687165	-0.356063	-0.0301167	0.114578	0.465371	0.624176	0.429335	0.707485	1	0.150155	-0.867048
Tragopogonsaponin A	0.443117	0.0317721	0.0341558	-0.260991	0.144272	-0.0377991	-0.0587562	0.857457	0.149288	0.540644	0.947341	-0.0534773	0.310025	0.178943	-0.137691	0.0537951	-0.323653	0.382994	0.434695	-0.36128	-0.142481	-0.162405	0.912098	0.40192	0.330111	-0.305068	-0.20027	-0.221439	0.332167	0.100836	-0.464397	0.125677	0.650076	-0.40487	-0.405161	0.238448	0.413628	0.943677	0.625756	0.0585149	0.799899	0.436956	-0.147785	0.445063	0.471459	0.695543	0.150155	1	-0.010898
Ursolic acid	0.269107	-0.979598	-0.930124	0.420298	0.86976	0.405891	0.757385	-0.270108	-0.956814	-0.511048	0.255306	0.691285	-0.894754	0.642147	-0.902029	0.878026	0.817181	0.853066	-0.325954	0.837599	-0.365683	0.919243	0.360147	-0.652047	-0.398733	-0.911669	-0.884247	-0.296828	-0.905658	-0.0995512	0.79363	0.356247	-0.494581	0.827321	0.823538	0.486931	0.514402	0.25276	-0.307978	0.757654	0.383888	-0.00891555	-0.687369	-0.273629	-0.0150617	-0.659671	-0.867048	-0.010898	1
Xi-Linalool 3-[rhamnosyl-(1->6)-glucoside]	-0.206004	0.687021	0.48009	-0.0855597	-0.366851	-0.586663	-0.270215	0.543006	0.706127	0.431724	0.424783	-0.307934	0.703439	-0.465926	0.356553	-0.711917	-0.570723	-0.169634	0.16721	-0.616469	0.503051	-0.557408	0.360609	0.417149	0.15567	0.29166	0.317941	-0.266978	0.701113	-0.27149	-0.660575	0.119332	0.518575	-0.638706	-0.664669	0.105509	-0.338448	0.479544	0.330951	-0.670722	0.193686	0.486414	0.599057	0.127573	0.0228221	0.793599	0.507197	0.641267	-0.653501
[truncated: 1 more columns]
