# Supplementary material for: Untargeted metabolism approach reveals difference of varieties of bud and relation among characteristics of grafting seedlings in Camellia oleifera
Source: Front Plant Sci. 2022 Nov 21;13:1024353. doi: 10.3389/fpls.2022.1024353 (PMC9720148; doi:10.3389/fpls.2022.1024353)
Supplement: Supplementary Table 7 — The different metabolites in each comparison. [file Table_7.xlsx]

## Sheet: CL3 VS. CL4
Table S7 The different metabolites in each comparison
Metabolite	Vip_plsda	Vip_oplsda	P_value	fdr	FC	B4J_1	B4J_2	B4J_3	B4J_4	B4J_5	B4J_6	B3J_1	B3J_2	B3J_3	B3J_4	B3J_5	B3J_6	Regulation
(-)-Epigallocatechin 3'-glucuronide	1.47269	1.55814	0.02145	0.06097	1.54771	1.49721	2.03334	1.05296	1.33908	2.00719	0.305778	2.2901	2.1153	2.34519	1.99297	2.18979	1.81569	UP
(-)-Wikstromol	1.29079	1.31374	0.0004571	0.004105	0.868693	3.28943	3.50066	3.40143	3.44653	3.23291	3.46496	3.11753	2.99854	2.95576	3.1107	2.62202	2.85911	DOWN
(±)-Naringenin	1.6256	1.69371	1.909e-05	0.0004386	1.26271	2.54039	2.53063	2.44911	2.49315	2.63933	2.10382	3.14184	2.97278	3.2604	3.12417	3.07247	3.0581	UP
(1alpha,2alpha,4betaH,6alpha,8R)-p-Menthane-2,6,8,9-tetrol	2.22614	2.29503	2.883e-07	1.676e-05	3.0273	1.14113	0.646919	0.65273	0.639292	0.846745	0.667354	2.46818	2.14284	2.64223	2.35582	2.3565	1.94449	UP
(24R)-5b,8b-Epidioxyergosta-6,22E-dien-3b-ol 3-glucoside	2.60442	2.69631	1.663e-07	1.71e-05	2.00901	1.54771	1.46458	1.5909	1.78252	1.84246	1.09159	3.16039	2.96743	3.34897	3.1457	2.98917	3.10924	UP
(2E,4E)-2,7-Dimethyl-2,4-octadienedioic acid	1.14042	1.13791	0.03115	0.07438	0.702424	2.18103	1.91651	1.6799	2.20748	2.00364	1.64306	1.13747	1.23019	1.01556	1.01644	2.35674	1.41477	DOWN
(2R,6x)-7-Methyl-3-methylene-1,2,6,7-octanetetrol 2-glucoside	1.40262	1.4151	0.01673	0.04697	1.95172	0.998669	1.35595	1.35691	0.0310807	1.81547	0.0336713	1.89167	1.76179	1.92438	1.8199	1.55761	1.9604	UP
(2S,2'S)-Pyrosaccharopine	1.7955	1.85246	0.005717	0.02376	1.90756	0.980652	1.62157	0.999721	0.209931	1.77517	0.836535	2.13423	2.39185	2.22337	1.68804	2.34716	1.47326	UP
(3b,16a,20R)-25-Acetoxy-3,16,20,22-tetrahydroxy-5-cucurbiten-11-one 3-glucoside	1.64236	1.68964	1.083e-07	1.257e-05	1.1908	3.23495	3.25579	3.15045	3.38523	3.26458	3.26936	3.90368	3.95386	3.98269	3.75733	3.80766	3.88561	UP
(3R, 6'Z)-3,4-Dihydro-8-hydroxy-3-(6-pentadecenyl)-1H-2-benzopyran-1-one	1.60224	1.58381	0.01589	0.04932	1.58173	1.16888	1.81733	1.01559	1.33192	1.88324	1.18857	1.84722	2.64757	2.14726	1.51078	3.13493	2.00603	UP
(3S,5R,6R,7E)-3,5,6-Trihydroxy-7-megastigmen-9-one	1.66545	1.756	0.00094	0.006742	0.627431	1.81574	2.01723	2.00862	2.12452	1.92746	2.13591	1.04541	1.19108	1.29101	0.696823	1.57045	1.75296	DOWN
(3S,5R,6S,7E,9x)-7-Megastigmene-3,6,9-triol 9-glucoside	1.77809	1.89267	0.009761	0.03089	0.244495	1.22632	1.94617	1.74223	2.05294	1.20671	2.3419	0.000102231	0.295805	0.00544084	0.000111305	9.52813e-05	2.27032	DOWN
(7R*,8R*)-3-Methoxy-3',4,7,9,9'-pentahydroxy-8,4'-oxyneolignan 4-xyloside	1.60777	1.6218	7.623e-06	0.0001632	0.553305	1.91866	1.66873	1.97648	1.88265	1.79308	2.01843	1.08153	0.819665	1.31264	1.201	0.783158	1.02833	DOWN
(R)-3-Hydroxy-5-phenylpentanoic acid	1.52144	1.50509	0.002152	0.01001	0.612436	2.26711	1.91247	2.27122	1.88255	2.25922	2.24153	1.43677	1.48161	1.45929	0.510864	1.86246	1.10695	DOWN
(S)-Isosclerone	1.5314	1.48147	0.006348	0.0223	0.583015	2.16683	2.30271	2.14232	1.77604	2.29887	1.88931	1.56257	1.85534	0.686513	0.684622	1.82118	0.720616	DOWN
(S)-Nerolidol 3-O-[a-L-rhamnopyranosyl-(1->2)-b-D-glucopyranoside]	1.32859	1.3794	0.0005283	0.003557	1.24515	2.56685	2.73499	2.6147	2.71289	2.6025	2.23366	2.893	3.34501	3.57332	3.33588	3.05366	3.05828	UP
(S)-Oleuropeic acid	1.29244	1.33236	0.003644	0.01467	0.518222	1.77066	0.872299	1.62688	0.857755	1.70447	1.39816	0.602567	0.815995	0.632394	0.846875	0.579828	0.788519	DOWN
(x)-2-Heptanol glucoside	1.6799	1.72171	0.02159	0.06119	0.620915	1.91809	2.74999	2.56174	3.06729	2.15804	2.23215	1.02551	1.13734	1.92138	1.92257	0.589198	2.52569	DOWN
1,2-Dihydronaphthalene-1,2-diol	1.46374	1.33257	0.03347	0.07851	0.610247	2.20311	2.36168	2.24022	1.92865	2.35797	2.0238	1.35078	2.00191	1.14028	0.464896	2.55281	0.494922	DOWN
1,N2-propanodeoxyguanosine	0.974908	1.04766	0.008368	0.02747	0.837551	2.47394	2.46558	2.42149	2.25139	2.3759	2.71402	1.78311	2.24808	1.72117	2.00542	2.31966	2.2352	DOWN
10,20-Dihydroxyeicosanoic acid	1.9137	1.9784	1.264e-05	0.0002332	0.329372	1.52366	1.8604	1.67488	2.03689	1.64869	1.95948	0.438755	0.395237	0.411286	0.761383	0.369853	1.14923	DOWN
13'-Hydroxy-alpha-tocopherol	1.02496	1.06891	0.0002268	0.002515	0.942534	4.89474	4.71577	4.71375	4.77673	4.70501	4.80201	4.43517	4.39993	4.59151	4.54481	4.39526	4.59726	DOWN
15-cyclohexyl pentanor PGF2alpha	1.13095	1.17257	0.01614	0.04983	1.21509	1.94828	1.85832	2.20936	1.90348	2.08256	1.68521	2.21207	2.49291	2.09707	2.52882	2.83224	2.03628	UP
1-Acetyl-3,14,20-trihydroxywitha-5,24-dienolide 3-glucoside	1.33836	1.39582	0.004262	0.01647	0.553338	1.57738	1.43678	1.71001	1.26553	1.62031	1.82847	1.19786	0.525814	0.544611	0.940905	0.495833	1.51725	DOWN
1-Hexanol arabinosylglucoside	1.17232	1.17978	8.217e-05	0.0009136	0.852081	2.9859	3.11951	3.03795	3.01666	3.0154	3.28202	2.69708	2.53271	2.68889	2.48473	2.82376	2.50127	DOWN
1-Linoleoylglycerophosphocholine	1.07762	1.12689	1.587e-05	0.0003979	1.06172	4.63575	4.54204	4.59609	4.59673	4.57299	4.46773	4.93395	4.84736	4.77181	4.92253	4.84593	4.7825	UP
1-Palmitoyl Lysophosphatidic Acid	2.02037	2.08345	0.001912	0.01092	1.82417	1.14402	1.67178	1.24246	0.850429	2.00463	1.38044	2.67997	2.81935	2.67416	1.92135	3.19131	1.84284	UP
2''-(6''-p-Coumaroylglucosyl)quercitrin	1.57634	1.61631	0.0001506	0.00143	0.679895	2.71311	2.65381	2.56836	2.80366	2.59821	2.6886	1.44126	1.98631	1.93249	1.97182	1.34531	2.2213	DOWN
2,3-dihydrobenzofuran	2.01817	2.08399	0.002227	0.0121	1.51534	2.30295	2.36476	2.27405	1.81435	2.66963	1.87213	3.54893	3.80045	3.62351	2.5108	3.9688	2.69429	UP
2,3-Dihydroxy-1-(4-hydroxy-3-methoxyphenyl)-1-propanone	2.82112	2.89797	7.784e-07	5.181e-05	0.567264	4.44486	4.242	4.35268	4.41114	4.36082	4.32224	2.6253	2.53298	2.65399	2.83028	1.63929	2.54507	DOWN
2,4-Dihydroxy-7,8-dimethoxy-2H-1,4-benzoxazin-3(4H)-one 2-glucoside	1.15691	1.13983	0.04898	0.1122	0.757399	2.06547	2.17538	2.23761	2.17202	2.24838	1.46803	1.78101	1.04906	1.52658	2.13917	1.00087	1.86748	DOWN
2,6-Dimethyl-7-octene-1,6-diol 8-O-glucoside	1.44059	1.52279	0.02299	0.06399	0.704709	2.34943	2.25807	2.37843	2.32387	2.46271	2.3708	0.770507	2.1252	0.967918	1.85363	2.27155	1.97667	DOWN
20-COOH-leukotriene E4	2.07112	2.13069	0.0005688	0.004724	1.91356	1.28875	1.3318	0.684332	0.902507	1.74332	1.613	2.468	2.58712	2.55782	1.82118	2.95092	2.09411	UP
25-hydroxy-1alpha-hydroxymethyl-26,27-dimethyl-16,17-didehydrovitamin D3	1.07826	1.09742	0.01869	0.05576	0.9	3.46941	3.70989	3.63041	3.73087	3.49262	3.80511	3.27436	3.18768	3.18724	3.45471	2.84917	3.70418	DOWN
28-Glucosylsiaresinolate 3-arabinoside	1.05763	1.09369	7.543e-06	0.000259	0.912747	3.02331	3.12793	3.05086	3.13528	3.08954	3.07338	2.75683	2.74003	2.90661	2.78654	2.82804	2.86802	DOWN
2-Amino-4-oxo-6-(1',2',3'-trihydroxypropyl)-diquinoid-7,8-dihydroxypterin	1.05177	1.07035	0.003898	0.01802	1.10025	3.11294	3.28178	3.18459	3.17882	3.24659	3.08959	3.47495	3.46967	3.48512	3.32424	3.87798	3.37442	UP
2-Hydroxyphenethylamine	1.17545	1.2356	0.01084	0.0373	1.11897	3.53871	3.44594	3.63039	3.51791	3.80312	3.69733	4.22499	3.94081	4.08532	3.94429	4.4673	3.54624	UP
2-Methyl-3-(2-pentenyl)-2-cyclopenten-1-one	2.3033	2.39254	2.273e-07	2.287e-05	2.4621	0.862181	0.788625	0.779539	0.816874	0.993022	0.864992	2.13561	1.98734	2.05354	2.05356	2.52206	1.81907	UP
2-O-Protocatechuoylalphitolic acid	2.88209	2.93405	2.726e-09	1.091e-06	0.10799	3.0614	2.44151	3.01863	2.50284	2.95454	3.06518	0.229923	0.235222	0.289861	0.245487	0.574619	0.265447	DOWN
2-Phenylethanol	1.94558	2.01152	0.003646	0.01725	1.66159	1.57089	1.97806	1.71046	1.25587	2.23075	1.09593	2.90577	3.11751	2.86641	2.12327	3.37241	1.96581	UP
3,3'-Dithiobis[4,5-dihydro-2-methylfuran]	2.09018	2.17001	0.00145	0.009125	2.59595	0.637864	1.33267	1.06887	0.268876	1.21962	0.0370782	2.00338	2.33901	1.94534	1.68427	2.53252	1.34501	UP
3,4,5-trihydroxy-6-(2-hydroxy-3-methoxyphenoxy)oxane-2-carboxylic acid	1.27117	1.25519	0.01514	0.04354	2.01371	0.83903	0.663198	0.635717	0.552678	0.807317	0.527744	1.05772	1.82	1.22404	0.967629	2.22974	0.806589	UP
3,4,5-trihydroxy-6-(2-methyl-3-phenylpropoxy)oxane-2-carboxylic acid	1.38654	1.42349	4.133e-05	0.0005571	1.19981	3.33183	3.0966	3.28041	3.07293	3.32345	3.1129	3.8103	3.94137	3.96138	3.69507	4.08765	3.56455	UP
3,4,5-trihydroxy-6-(3-phenylpropoxy)oxane-2-carboxylic acid	1.0526	1.07075	0.01095	0.03758	0.891473	2.96152	3.11894	3.1007	3.18871	2.88026	3.32718	2.76804	2.69284	2.78716	2.92776	2.39087	2.9908	DOWN
3,4-Dihydroxybenzoic acid	1.26144	1.30312	0.0002241	0.002499	0.841482	2.5446	2.57205	2.66493	2.61456	2.56587	2.74345	2.39697	2.01536	2.24745	2.19233	2.0094	2.35561	DOWN
3,4-Dimethylstyrene	1.55964	1.50729	0.001505	0.009394	0.736644	2.48781	2.37076	2.4732	2.23557	2.47971	2.32928	1.95141	2.04026	2.13906	1.41297	1.74147	1.30439	DOWN
3-Hydroxy-2-methylglutarate	1.54436	1.62127	7.463e-05	0.0011	0.607917	1.5655	1.6	1.53974	1.60546	1.56141	1.37452	0.722941	1.10716	0.890399	0.990545	0.683357	1.22649	DOWN
3-Methylbutyl glucosinolate	1.17966	1.19974	0.001516	0.009433	0.875724	3.00373	3.14521	3.14801	3.20716	2.97754	3.15269	2.91734	2.64214	2.73628	2.82829	2.36248	2.83098	DOWN
3-Methylindole	1.30831	1.32775	0.01398	0.04456	1.32029	1.66828	1.82344	2.09452	1.0317	1.86139	2.10759	2.29558	2.23635	2.39966	2.14926	2.77722	2.11322	UP
3-phenyl-3,4-dihydro-2H-1-benzopyran-7-ol	2.25158	2.34917	0.0007418	0.0057	1.6283	1.53213	2.18344	2.5147	2.13528	2.14976	2.67093	4.22401	3.25808	4.08699	2.71332	3.91318	3.27913	UP
3-trans-Caffeoyltormentic acid	1.51418	1.56163	0.003744	0.01495	0.563387	1.96478	2.07618	1.97162	2.41536	1.99323	1.83709	1.02905	0.757817	0.685428	1.75055	0.760656	1.92369	DOWN
4-Acetoxy-2-hexyltetrahydrofuran	1.10979	1.07207	0.007462	0.02521	1.34653	1.1562	1.60894	1.35352	1.4222	1.29919	1.80144	2.09878	2.11048	1.40365	1.91025	1.93066	2.18299	UP
4-Methyl-5-hexanolide	1.395	1.34246	0.04793	0.1033	0.562085	2.00199	2.10212	1.99086	1.3653	2.30445	1.97527	0.489068	2.04189	0.51602	0.60945	2.39972	0.546017	DOWN
4-Propylphenol	1.61222	1.66981	6.3e-06	0.0002297	0.747899	2.48556	2.41008	2.45125	2.63713	2.47281	2.53823	1.89284	1.81138	1.98187	1.8597	1.59933	2.06992	DOWN
5-(3',4',5'-trihydroxyphenyl)-gamma-valerolactone-O-methyl-4'-O-glucuronide	2.12823	2.16044	0.0005797	0.003784	0.576044	3.75363	3.71398	3.93802	3.50321	3.93064	4.00217	2.56417	1.5851	2.29643	2.86185	0.949581	2.90285	DOWN
5,7-DIHYDROXY-4-METHYLCOUMARIN	1.74258	1.77436	4.159e-08	4.083e-06	0.688573	3.02049	2.92494	3.01805	2.9912	3.06419	3.14616	2.16064	2.13013	2.05676	2.13667	1.82107	2.20535	DOWN
5-hydroxy-8-(2-hydroxypropan-2-yl)-4-propyl-2H,8H,9H-furo[2,3-h]chromen-2-one	1.01299	1.01537	0.005264	0.01922	0.875192	3.37631	3.14601	3.27417	3.26652	3.21284	3.2394	2.84137	2.87074	2.78796	3.1435	2.37489	3.06425	DOWN
5-Hydroxytryptophol glucuronide	1.36616	1.42595	0.002698	0.01174	0.67228	2.06614	2.12002	2.37737	2.10233	1.98858	2.52952	1.68361	1.67479	0.834643	1.65123	1.15773	1.8616	DOWN
6-(4-ethenyl-5-hydroxy-2-methoxyphenoxy)-3,4,5-trihydroxyoxane-2-carboxylic acid	1.83688	1.85805	1.781e-05	0.0003019	0.578807	2.40395	2.75065	2.66421	2.70313	2.40373	2.86939	1.71293	1.29011	1.63304	1.86918	1.04727	1.5901	DOWN
6,7-Dimethyl-8-(1-D-ribityl)lumazine	1.40456	1.41954	0.007746	0.02593	1.70386	0.881885	1.59084	0.885036	0.869977	1.86008	0.901362	2.12449	1.32695	2.47593	1.77021	1.90356	2.31041	UP
6-Caffeoylsucrose	1.01297	1.00093	0.03585	0.08261	0.83599	2.615	2.94026	2.80814	3.05302	2.68075	2.83799	2.39152	2.07719	2.20892	2.78315	1.76512	2.93197	DOWN
6-hydroxy-2,3,4-trimethoxybenzoic acid	1.45727	1.49177	0.0003009	0.002361	1.8031	1.5276	0.785898	0.792169	0.777657	0.879284	0.807922	1.57313	1.48537	1.91596	1.63954	1.82932	1.60293	UP
6-O-Oleuropeoylsucrose	2.02684	2.07255	5.689e-05	0.0006981	0.554981	3.14735	2.92458	3.06372	3.03399	3.04483	3.33655	1.53784	1.49789	1.95358	2.05048	0.950419	2.30856	DOWN
6-Oxopiperidine-2-carboxylic acid	1.07559	1.11264	0.001672	0.01006	1.1249	2.77236	2.71463	2.42602	2.6807	2.75905	2.40472	2.91106	3.04729	3.04286	2.81237	2.94383	2.96545	UP
7-Hydroxyamoxapine	1.17454	1.17829	0.003672	0.0147	0.805002	2.42065	2.78413	2.81586	2.96407	2.56796	3.00104	2.37234	1.95789	2.27213	2.53248	1.83859	2.35348	DOWN
8-Hydroxy-5,6-octadienoic acid	1.56201	1.626	1.43e-06	7.81e-05	1.28751	1.95643	1.79953	1.99237	2.15517	2.01304	2.04019	2.55523	2.57486	2.60707	2.66406	2.56279	2.43461	UP
Aflatoxin B1 dialcohol	1.83907	1.85783	0.003673	0.0147	0.433827	2.42566	2.04572	2.21254	2.3995	2.1758	2.50747	1.18013	0.00325415	1.10503	1.74315	0.0161585	1.92362	DOWN
ALANYL-dl-LEUCINE	1.55178	1.65325	0.001404	0.008877	1.29057	2.24564	2.44388	2.20033	2.43426	2.29102	2.32081	3.58949	3.10703	2.69335	3.00565	3.05697	2.53845	UP
Alanyl-Hydroxyproline	0.994519	1.03161	0.0001194	0.001216	1.08982	3.82557	3.63478	3.66484	3.74038	3.76872	3.81409	4.09152	4.18776	4.09064	4.19558	3.9349	3.9587	UP
A-L-Arabinofuranosyl-(1->2)-[a-D-mannopyranosyl-(1->6)]-D-mannose	1.05765	1.08368	0.009417	0.03391	1.13654	2.62632	2.36465	2.5497	2.38401	2.68121	2.59985	2.91311	2.90115	3.05688	2.53859	3.16563	2.70254	UP
Antibiotic X 14889C	1.60611	1.67749	0.008754	0.02838	0.585514	2.10484	2.71859	2.70328	3.39267	2.2204	2.67973	0.827643	1.17168	2.23004	0.859279	1.79491	2.38072	DOWN
Araliasaponin I	1.0528	1.07589	0.000866	0.006373	0.919321	3.77686	3.74189	3.63327	4.01382	3.76317	3.68196	3.45481	3.46766	3.54603	3.49647	3.29569	3.52503	DOWN
Arginyl-Methionine	1.0806	1.16895	0.04109	0.09195	0.723734	2.1872	2.2273	1.99499	2.24269	2.18086	1.95737	0.8114	1.76344	0.844874	1.98665	1.56286	2.28586	DOWN
Aristolene	2.64641	2.66062	7.929e-06	0.0002658	2.02307	1.95694	1.51781	1.94463	1.05827	1.7941	1.35519	3.11134	3.14316	3.28792	3.41151	2.78252	3.7321	UP
Aromadendrin	1.19102	1.22837	0.0004169	0.003034	1.28506	1.80565	1.78219	1.80904	1.81801	1.92734	1.37956	2.32076	2.03414	2.3649	2.4105	2.15455	2.2388	UP
Astin I	1.20115	1.22073	0.009988	0.03536	0.856287	3.34187	2.83607	2.88415	3.07471	3.1753	3.72533	2.87237	2.7437	2.83694	2.64168	2.67403	2.5307	DOWN
Austdiol	1.01498	1.07222	0.0004194	0.003039	0.855852	2.40669	2.6008	2.61774	2.5732	2.40654	2.66915	2.12309	2.08784	2.00862	2.19785	2.29094	2.36533	DOWN
Avenic acid B	1.4631	1.5257	3.789e-05	0.0006805	1.14255	3.75642	3.56305	3.65355	3.80211	3.78162	3.46009	4.202	4.23529	4.19562	4.39161	4.04498	4.08449	UP
Benzofuran	1.26248	1.29323	0.002013	0.01132	1.27653	1.58643	1.53268	1.56867	1.39601	1.84242	1.96917	2.11538	1.87673	2.15613	2.02853	2.37824	2.07623	UP
Benzoic acid	1.36097	1.35762	0.01663	0.0468	0.643051	2.30787	2.1021	2.16988	2.16065	2.23623	2.31693	1.10433	1.25277	1.76118	1.95965	0.332882	2.14054	DOWN
Beta-Leucine	1.41801	1.43037	0.0007238	0.004435	1.31228	2.36207	2.28314	2.22984	2.13957	2.51238	2.34559	2.95342	3.15324	3.09728	2.62066	3.61046	2.76968	UP
Boswellic acid	2.53341	2.5103	2.6e-05	0.0005283	0.523115	3.41896	3.17985	3.26041	2.94496	3.44627	3.0861	2.28703	1.5091	1.93158	1.82274	1.69597	0.86688	DOWN
Calendoflavoside	1.17933	1.2529	0.00165	0.009969	1.15361	2.64966	2.38568	2.52889	2.5317	2.65684	2.63857	3.2015	2.86229	3.15872	2.74652	3.0303	2.7545	UP
Calenduloside A	1.14668	1.19737	0.00114	0.006121	0.858474	3.22062	3.53291	3.44121	3.64792	3.37627	3.38441	2.83051	2.7652	2.75448	3.12766	2.91092	3.30017	DOWN
Capsianoside I	2.40419	2.43761	1.375e-08	1.883e-06	0.326496	2.54775	2.59474	2.74198	2.52314	2.52897	2.80287	1.17531	0.784448	0.672812	0.670937	1.12809	0.706643	DOWN
Capsianoside IV	1.32984	1.38367	0.0002889	0.002302	0.82816	3.48227	3.65906	3.61004	3.85705	3.45432	3.58495	2.75491	2.8356	2.87896	3.15425	2.91418	3.3923	DOWN
Ciclesonide	1.11772	1.12503	0.0002649	0.002146	0.883138	3.63167	3.70939	3.73463	3.87427	3.66176	3.87425	3.38003	3.07045	3.55598	3.30425	3.20093	3.34757	DOWN
Cinnamic acid	1.21621	1.27943	0.008582	0.03168	1.20782	2.06764	2.00276	2.19573	2.12387	2.37228	2.28517	2.80976	2.53078	2.66707	2.53117	3.07568	2.14895	UP
Cinncassiol D2 glucoside	1.48314	1.50958	2.448e-05	0.0003848	0.75381	2.85395	2.85663	2.97844	3.04301	2.74816	3.23876	2.07837	2.18518	2.34326	2.46083	2.00993	2.27934	DOWN
Cis-zeatin-O-glucoside	2.29207	2.36893	8.106e-05	0.001154	0.436364	2.50298	2.19559	2.30772	2.3149	2.42821	2.44277	1.58414	0.475019	1.0594	1.07286	0.440358	1.56234	DOWN
Citreoviridin A	0.999134	1.05048	1.703e-05	0.0004077	0.923487	3.17821	3.22158	3.21512	3.1548	3.2265	3.13809	2.84411	2.93351	2.92699	2.96155	2.94651	3.05668	DOWN
Citreoviridinol A1	1.77627	1.77966	4.589e-05	0.0007837	1.29903	2.59221	2.24549	2.3862	2.48858	2.41706	2.67885	3.34796	3.0975	3.28229	3.37482	2.81523	3.31699	UP
Citrusin E	1.60443	1.65864	0.0003544	0.002653	1.56652	1.90641	1.59598	1.72801	1.19675	1.95126	1.22842	2.80571	2.38687	2.84203	2.45943	2.16834	2.38406	UP
Citrusin F	1.03859	1.04413	0.031	0.07407	0.768573	1.94175	2.29005	2.19442	2.85011	2.13478	1.91336	1.59178	1.48634	1.95463	1.72449	1.2161	2.26721	DOWN
Coriandrone A	1.72719	1.81409	0.0002787	0.0029	1.44068	2.08791	1.30953	1.84183	1.89547	2.06507	1.42168	2.58395	2.38806	2.54369	2.68127	2.66402	2.43796	UP
Cosmosiin	1.82429	1.90164	7.449e-05	0.0011	0.719654	3.08483	2.90094	2.88127	3.2807	2.88228	3.00921	1.92994	2.23621	2.05472	2.46435	1.81361	2.48746	DOWN
CPA(16:0/0:0)	1.53492	1.52434	0.002741	0.01187	1.73441	1.5518	1.41154	1.07664	0.268598	1.39125	1.70766	2.4224	1.85604	2.19335	1.90884	2.15962	2.31037	UP
Cyclopassifloic acid B	1.47047	1.41351	0.006627	0.02297	0.613556	2.57431	2.13027	2.44489	1.74947	2.50277	2.23023	2.03063	1.10249	1.76527	1.76123	1.14115	0.564254	DOWN
Dehydrooreadone	1.36845	1.42706	5.244e-05	0.0006606	0.809771	3.26715	3.29477	3.3737	2.99779	3.38748	3.32733	2.3476	2.74148	2.56687	2.64164	2.81915	2.79245	DOWN
Dihydrocortisol	1.14659	1.22108	0.008668	0.03189	1.15092	2.70607	2.74789	2.76188	2.72402	2.77328	2.86573	3.58534	2.94128	3.4441	2.85531	3.31686	2.93413	UP
Dihydroxyacidissiminol	1.41033	1.41138	0.005027	0.01863	1.4203	1.93076	1.93564	1.88611	1.23068	2.34923	1.96229	2.67611	2.97592	2.72407	2.11755	3.21242	2.33195	UP
Diosmetin	1.85054	1.89805	4.625e-05	0.0007869	1.47336	2.05252	1.5437	1.83474	1.7527	1.86098	1.53639	2.54861	2.23066	2.89423	2.70444	2.52003	2.69375	UP
Diplosporin	1.40922	1.43033	0.001832	0.008875	0.704473	2.47712	2.49817	2.41643	2.61072	2.39235	2.62691	1.90951	1.73119	1.4524	2.17737	1.12371	2.19134	DOWN
Dopamine glucuronide	1.32916	1.37463	0.0005385	0.004547	0.842559	2.91538	2.89038	2.95666	2.89704	3.05792	3.38668	2.61327	2.66251	2.53962	2.62132	2.29241	2.52296	DOWN
Drostanolone	2.90199	2.96325	3.037e-07	2.616e-05	0.259803	2.83297	2.27441	2.86978	2.25628	2.86696	2.7493	1.2249	0.539422	0.674841	0.544498	0.502249	0.632309	DOWN
Erinacine P	1.00075	1.08876	0.04516	0.1057	0.873083	2.69932	3.28239	3.05706	3.40636	2.83655	3.10573	2.08142	2.73486	2.66023	2.77407	2.75722	3.04936	DOWN
Erinapyrone A	1.2053	1.25236	0.01394	0.0445	1.26928	1.57347	1.66079	1.7019	1.68409	1.80465	1.68885	2.30848	1.98792	2.19292	1.99929	2.72339	1.63069	UP
Foetidissimoside B	1.92561	1.94485	3.821e-07	1.988e-05	1.50327	2.50819	2.17946	2.39817	1.95861	2.38612	2.32765	3.52981	3.35317	3.6235	3.3217	3.28873	3.56703	UP
Furanofukinin	1.46932	1.55277	0.0001522	0.001434	0.482066	1.37143	1.48838	1.53271	1.35245	1.2489	1.60573	0.413319	0.828829	0.437875	0.50002	0.875679	1.0888	DOWN
Gamma-Glu-Leu	1.75357	1.82301	6.257e-06	0.0002297	1.28716	2.76176	2.24122	2.54278	2.59443	2.54516	2.73695	3.41939	3.32406	3.37015	3.28298	3.31427	3.13727	UP
Gamma-Glutamyl-beta-aminopropiononitrile	1.10016	1.12957	0.01282	0.04211	1.205	1.95398	1.70371	1.75902	1.94754	1.80617	1.62809	2.01424	2.28928	2.3833	2.51441	1.80255	2.01257	UP
Gamma-Glutamylthreonine	1.49324	1.56456	0.0001264	0.001265	1.25964	3.06133	2.8087	2.76849	3.08172	3.01645	2.85172	3.77687	3.92605	3.65749	4.0352	3.42522	3.33137	UP
Gamma-Glutamylvaline	1.3664	1.39892	3.093e-05	0.0004559	1.226	2.79476	2.49788	2.54513	2.68827	2.72735	2.99511	3.41836	3.41135	3.29673	3.40588	3.17199	3.21748	UP
Garciduol B	1.0799	1.09839	0.01315	0.0428	0.844521	2.40185	2.38774	2.32625	2.19179	2.19635	2.35066	1.95941	1.67382	2.05444	2.19505	1.56486	2.2495	DOWN
Genipin	2.61639	2.70152	8.042e-06	0.0002676	2.27629	1.50355	0.828982	1.1701	1.21462	1.57578	1.52245	2.89069	3.25737	3.20326	2.28598	3.34651	2.81457	UP
Genistin	1.92112	2.01336	5.548e-06	0.0002128	1.28599	3.14615	2.99335	3.13189	3.26137	3.11118	3.06976	4.30705	3.92323	4.14613	3.71755	4.17699	3.79268	UP
Geranylgeraniol	2.00255	2.10289	0.0006065	0.004937	1.51896	2.4244	1.78291	2.60525	1.55186	2.54364	1.59225	3.47691	3.26607	3.28496	3.07499	2.99226	2.89111	UP
Goshonoside F1	2.43172	2.49702	3.574e-07	1.878e-05	0.349188	2.9276	2.53028	3.09364	2.61895	2.88813	2.94758	0.859741	0.841594	1.11719	0.493983	1.30158	1.32359	DOWN
Guaiacol	2.71422	2.79348	1.4e-13	1.585e-10	0.177106	2.10174	1.96207	2.00156	2.07265	1.94708	2.02012	0.337858	0.339947	0.36338	0.343827	0.311866	0.44737	DOWN
Gymnodimine	1.44358	1.46874	0.006236	0.02515	0.743812	2.40363	2.38037	2.54631	2.39607	2.42389	2.39342	1.9678	1.80711	2.00206	1.90781	0.94727	2.18335	DOWN
Hemin	1.35319	1.38111	0.006733	0.02322	1.30551	2.46968	3.07465	2.19441	2.58988	2.83693	1.6395	3.42103	3.13047	3.13234	3.13032	3.00675	3.51387	UP
Hexyl glucoside	1.79504	1.83868	1.097e-05	0.0002098	1.51958	2.26903	1.92466	2.18091	1.57978	2.30268	1.84397	3.23526	2.96751	3.22693	3.08125	3.00512	2.87394	UP
Hovenidulcioside A1	1.60017	1.64545	1.458e-06	4.992e-05	0.737689	3.10283	3.07463	3.24009	3.10206	3.11031	3.01078	2.17432	2.39053	2.33043	2.21355	2.06367	2.58164	DOWN
Hovenine A	2.06717	2.02367	0.0006277	0.003998	0.492642	2.96232	2.73543	3.1436	2.39341	3.05949	2.8315	2.02426	1.73548	1.24356	0.620483	2.15678	0.655043	DOWN
Hovenoside I	1.30598	1.25364	0.01802	0.05422	1.40998	1.54044	0.938776	0.703943	1.5546	1.3248	1.26858	1.76667	1.59804	1.72146	1.95156	1.26897	2.02906	UP
Hydroxyphenyllactic acid	1.15322	1.14523	0.02829	0.06933	0.668568	2.00043	2.12829	1.92598	0.930266	2.02758	1.50361	1.17656	1.46856	0.905865	0.903779	1.63317	0.943326	DOWN
Hydroxystrobilurin D	1.74326	1.77125	1.36e-05	0.0003579	1.45743	1.50581	1.67342	1.41047	1.89002	1.55074	1.62388	2.24647	2.44633	2.32866	2.09327	2.4208	2.53579	UP
ID14326	1.99135	2.01337	0.000437	0.00311	0.201623	2.11708	1.91155	2.08022	1.28381	2.09763	0.860649	0.0950665	0.097609	0.103082	0.710967	0.967669	0.11242	DOWN
Isoglobotriaose	1.13083	1.17377	0.04185	0.09335	1.50356	1.51073	1.7667	0.954553	1.57229	1.53316	0.254258	1.86762	1.83648	2.15804	2.17041	1.23983	2.13894	UP
Isowertin 2''-rhamnoside	1.11122	1.13832	0.01515	0.04354	0.796577	2.24602	2.68991	2.63387	2.5704	2.6213	2.66409	2.15326	1.67176	1.9573	2.23624	1.58136	2.68787	DOWN
Kaempferol	1.1616	1.19684	0.002486	0.01309	1.10448	3.73999	3.7259	3.63389	3.58675	3.76355	3.37064	3.96505	4.08556	4.02837	3.87704	4.32769	3.82011	UP
Kudzusaponin SA1	1.80508	1.78218	0.002199	0.01206	1.68521	0.662067	1.26194	1.26548	1.79072	1.28608	1.2791	2.03219	2.07279	2.45669	2.01828	1.54092	2.59649	UP
Kuwanon Q	1.8402	1.86623	0.003022	0.01279	2.3024	1.25225	1.26515	0.646032	0.773735	2.01293	0.0592021	1.85761	2.09916	2.82807	2.55532	1.71386	2.78967	UP
Lablaboside C	1.23616	1.24975	0.001013	0.005603	1.16598	3.64271	3.50767	3.49854	3.02844	3.62137	3.05163	3.95994	3.83864	4.11084	3.80785	3.98195	4.03147	UP
L-Asparagine	1.51523	1.56234	0.001036	0.007173	1.20322	3.26774	3.09413	2.92492	2.77592	3.4141	3.15035	3.83688	3.74605	3.89993	3.33864	4.02793	3.56595	UP
Lentialexin	1.24116	1.30181	0.01255	0.04141	1.23379	1.97189	1.86761	2.10041	1.98021	2.29256	2.18382	2.74294	2.44586	2.61851	2.43713	3.06094	1.99139	UP
Lepadin D	1.14215	1.14764	0.001466	0.009187	1.16255	2.20036	2.14635	2.15891	2.29158	2.0859	2.48006	2.64651	2.55109	2.36657	2.49738	2.77142	2.70247	UP
Leucyl-phenylalanine	1.48277	1.51905	0.01359	0.04015	0.371197	1.93573	1.36427	2.16235	0.203091	1.97918	1.62592	0.6905	0.183598	1.02368	0.844102	0.169133	0.529829	DOWN
Levan	2.0926	2.18832	0.0004222	0.003916	0.497634	2.34812	2.22788	2.31205	2.57868	2.11281	2.36752	0.797451	0.389694	0.947373	1.76359	1.43125	1.61178	DOWN
L-Glutamate	0.974912	1.02987	0.001454	0.009131	0.938358	4.20625	4.34962	4.19116	4.40258	4.19552	4.44802	3.89629	4.1451	4.05095	3.95018	4.04775	4.11322	DOWN
L-Glutamine	1.2428	1.31978	0.001567	0.009659	0.897278	4.04485	4.31986	4.06371	4.38928	4.07044	4.46115	3.58374	3.97981	3.63542	3.76548	3.823	3.95691	DOWN
Limonexic acid	1.5496	1.57493	0.0002043	0.00176	1.49149	1.45956	1.4043	1.63729	1.88331	1.78848	1.70277	2.30839	2.65145	2.59256	2.74399	1.93391	2.5008	UP
L-Isoleucine	1.55798	1.60121	0.0007118	0.005535	1.26002	2.52823	2.4004	2.48971	2.34371	2.69317	2.52239	3.1083	3.26149	3.16618	2.80785	3.66156	2.86698	UP
L-Lysine	1.35238	1.3577	0.006158	0.02493	1.26338	1.85758	2.27614	2.12955	1.84068	2.07945	2.36653	2.55962	2.8438	2.6495	2.18643	3.14468	2.47609	UP
L-Proline	1.18029	1.2013	0.001061	0.007275	1.11616	3.27121	3.24311	3.19839	3.19283	3.40067	3.3727	3.57915	3.79994	3.66653	3.41718	3.93748	3.56348	UP
Lucidenic acid N	1.00703	1.0638	0.03736	0.09179	1.16689	2.00657	2.45168	2.13375	2.70985	2.4536	1.72398	2.57049	2.66372	2.63421	2.51215	2.86527	2.48911	UP
LysoPA(0:0/18:1(9Z))	1.0869	1.13815	0.006515	0.02591	1.12674	3.06836	2.84411	2.96656	2.50538	3.03087	2.86473	3.33405	3.13826	3.20448	3.34483	3.44815	2.99849	UP
LysoPA(P-16:0e/0:0)	1.22836	1.20464	0.04724	0.1091	1.18364	3.14673	3.11767	3.24344	2.16541	3.36312	2.6421	3.34263	3.72942	3.58135	3.04423	4.03775	3.18542	UP
LysoPE(0:0/18:3(6Z,9Z,12Z))	1.25515	1.27682	0.01392	0.04071	0.753459	3.01951	2.8531	2.83045	2.94115	2.86475	2.407	2.41163	2.59185	1.15243	2.49844	1.96554	2.12328	DOWN
LysoPE(16:0/0:0)	1.20088	1.18058	0.0004573	0.003215	1.34269	1.43886	1.47511	1.56661	1.15096	1.70329	1.64641	1.98113	2.12063	1.77393	1.91418	2.1363	2.13188	UP
Lysyl-Arginine	1.50015	1.56696	0.01027	0.0359	1.31687	2.17121	2.57474	2.0972	2.50556	2.74324	1.38955	2.79478	3.09862	3.10877	2.73759	3.33943	2.67328	UP
Madlongiside D	1.9082	1.95365	4.447e-06	0.0001781	0.765435	3.78527	3.61341	3.40767	4.01861	3.59564	3.83125	2.82358	2.88136	3.02817	2.74696	2.75224	2.80199	DOWN
Majonoside R2	2.52721	2.60862	3.468e-08	7.431e-06	1.61262	2.36396	2.27889	2.08669	2.7843	2.40127	2.44237	3.87668	3.88908	3.95663	3.79435	3.86372	3.77131	UP
Marmesin galactoside	1.03157	1.03608	0.004203	0.01632	1.17869	2.37396	2.3686	2.45936	2.27198	2.27725	2.21424	2.9677	2.30011	2.96933	2.60869	2.71267	2.90351	UP
M-Coumaric acid	1.65411	1.70006	1.996e-06	5.95e-05	0.742326	3.26865	3.36911	3.4722	3.35618	3.36706	3.49521	2.64201	2.23561	2.39105	2.69197	2.3898	2.73721	DOWN
Methoxyeugenol	2.1928	2.2944	4.985e-05	0.0008319	1.84465	1.32004	1.58589	1.63749	1.69772	1.14067	1.19445	2.65292	2.87979	2.66523	2.41261	3.12969	2.07746	UP
Momorcharaside A	1.1076	1.1137	0.003601	0.01708	1.10998	2.85112	3.07952	2.98517	3.35692	2.9394	3.00797	3.35582	3.33273	3.52643	3.44916	3.14867	3.41513	UP
Momordicoside E	1.9019	1.94432	8.921e-07	3.543e-05	0.396109	1.79325	1.91617	1.9739	1.78828	1.80094	1.98427	0.767365	0.475807	0.560052	0.787944	1.17499	0.692309	DOWN
Momordicoside K	1.20719	1.18693	0.01129	0.0384	1.27839	1.11335	1.82967	1.66592	1.81245	1.30672	1.51793	1.87198	1.81299	2.15928	2.1419	1.74472	2.09066	UP
Monotropein	3.32374	3.42949	6.971e-12	6.31e-09	0.0449885	2.64177	2.49445	2.69975	2.66054	2.61191	2.57536	0.00357086	0.00360257	0.0728378	0.093689	0.111825	0.420292	DOWN
Mucronine D	1.57101	1.65811	0.0009714	0.005452	0.483608	1.69284	2.03218	1.79374	1.33196	2.23935	1.45368	0.650401	0.660355	0.681227	0.679343	0.913189	1.51396	DOWN
Muzanzagenin	1.43061	1.46604	0.0004171	0.003034	0.693912	2.38396	2.33594	2.37263	2.34373	2.32384	2.33359	1.61777	1.43406	1.57056	1.90783	1.14771	2.10359	DOWN
Myricanol 5-[arabinosyl-(1->6)-glucoside]	1.2065	1.21619	0.03198	0.07593	1.34789	2.16021	1.32715	1.86403	1.44354	2.03884	2.70283	2.73332	2.30506	2.90774	3.19146	2.05867	2.35652	UP
Myricatomentoside I	1.18581	1.18178	0.04153	0.09281	1.47616	1.80009	1.84777	1.55842	0.365857	2.05468	1.05529	2.10387	2.34652	2.30863	1.82109	2.58987	1.64735	UP
N-(1-Deoxy-1-fructosyl)leucine	1.54387	1.59842	0.0411	0.09828	1.60476	1.08786	0.566714	2.82047	0.96418	1.34275	2.04071	2.54365	1.78557	2.09476	2.94358	2.67351	2.11497	UP
N1-(2-Hydroxyethyl)flurazepam	1.70932	1.75269	0.0001216	0.001231	0.703461	3.12187	3.46045	3.45359	3.28969	3.17257	3.61662	2.41244	2.31187	2.33983	2.56012	1.73118	2.79092	DOWN
N-Acetylgalactosamine	2.04471	2.11318	1.335e-05	0.0002438	2.21518	1.43657	0.652064	0.72952	1.2203	1.56376	1.1163	2.56171	2.62254	2.48755	2.74005	2.2667	2.20633	UP
N-acetyl-L-2-aminoadipate(2-)	1.03213	1.05905	0.0001057	0.001107	1.12156	3.0011	2.7749	2.93165	2.91163	3.03918	3.0126	3.31754	3.424	3.32753	3.37225	3.12491	3.25416	UP
N-Acetyl-L-alanine	1.03456	1.00838	0.01469	0.04248	0.802043	2.43936	2.31018	2.35984	2.34657	2.38301	2.25789	2.11096	1.57572	2.17052	2.18693	1.25466	2.00488	DOWN
N-Acetylneuraminic acid 9-phosphate	1.31529	1.39925	0.008272	0.02724	0.747443	2.57009	2.63341	2.86123	2.96289	2.85133	3.13292	1.6941	2.18802	1.567	2.38549	1.96967	2.91162	DOWN
Naematolone	1.76489	1.82988	0.0001228	0.00157	0.794634	4.04357	3.59661	3.44695	4.04098	3.83066	4.29928	3.03198	3.01823	3.1238	3.11482	3.01969	3.16905	DOWN
Neryl rhamnosyl-glucoside	1.57522	1.62024	3.239e-06	8.825e-05	1.1984	4.06417	3.91938	4.15236	3.88189	4.12099	3.93029	5.03386	4.95726	4.78612	4.65004	4.84745	4.57206	UP
N-Feruloylglycyl-L-phenylalanine	2.11917	2.16737	7.199e-07	3.128e-05	0.473098	2.56398	2.6734	2.67121	2.7942	2.70559	2.75942	1.3937	1.2373	1.00999	1.54569	0.833909	1.62669	DOWN
N-gamma-Glutamyl-S-allylcysteine	1.01977	1.01875	0.01849	0.0504	0.800969	2.32098	2.16545	2.26474	2.14351	2.25277	2.47637	1.76098	1.94231	1.91793	2.01303	1.10412	2.17453	DOWN
Nicotyrine	1.09387	1.11153	0.007048	0.02748	1.1534	2.41314	2.31946	2.57174	2.07765	2.40407	2.60797	2.78112	2.78056	2.78094	2.53895	3.08759	2.63329	UP
N-lactoyl-Tryptophan	1.19572	1.23527	0.008544	0.02786	1.19816	2.83978	2.95806	3.15318	3.00036	2.97662	3.35867	4.22168	3.22147	3.96915	3.20692	3.81234	3.48138	UP
N-Methyl-a-aminoisobutyric acid	1.10682	1.12892	0.0009204	0.006635	1.09506	3.47164	3.4991	3.48394	3.44042	3.51034	3.61122	3.80217	3.87073	3.82607	3.64832	4.13502	3.73354	UP
NPC	1.30444	1.31818	0.0008376	0.004886	1.26033	2.75534	2.08909	2.11023	2.2003	2.51324	2.27691	2.98817	2.85043	2.87523	3.16116	2.65361	3.04475	UP
Omega-Salicoyisalicin	1.37585	1.43983	0.004654	0.02057	0.758001	2.20834	2.3011	2.24389	2.43321	2.03118	2.46643	1.5311	1.68818	1.48046	2.07983	1.38852	2.20515	DOWN
Ornaline	2.07747	2.11863	6.404e-05	0.0009944	1.41034	2.6563	2.45261	2.27981	2.80249	2.52439	2.37301	3.75203	3.65788	3.50101	3.91655	2.9412	3.51364	UP
ORSELLINIC ACID, ETHYL ESTER	2.01513	2.08298	0.000118	0.001525	0.638305	2.80763	2.77993	2.86862	3.02628	2.71146	2.94332	1.79164	1.70772	1.82818	2.24581	1.15076	2.21515	DOWN
Pantoyllactone glucoside	1.51694	1.57354	2.725e-06	0.0001238	1.25826	2.18537	2.05118	2.07819	2.23299	2.14598	2.01311	2.60444	2.49318	2.77781	2.70419	2.79247	2.62062	UP
Patuletin 3-(2''-apiosylgentiobioside)	1.43317	1.34991	0.007856	0.0262	0.682324	2.62486	2.57509	2.59143	2.21184	2.65198	1.90509	2.20092	1.73448	1.64603	1.08072	2.15317	1.12207	DOWN
PC(16:0/0:0)[U]	1.07688	1.10335	2.221e-06	0.0001081	1.05807	4.70821	4.63227	4.69272	4.76263	4.64603	4.66387	4.97008	4.96187	4.85712	4.99792	4.9757	4.9747	UP
P-Cresol glucuronide	1.23319	1.27904	0.0007903	0.004673	0.800073	2.58537	2.80329	2.75982	2.83164	2.53046	2.93306	2.11121	1.99397	2.172	2.29604	1.97426	2.61305	DOWN
Pentadecanoylglycine	1.6926	1.77608	0.001243	0.008165	1.56919	1.8046	1.51525	1.32632	1.23472	1.75529	0.773207	2.21466	2.11963	2.47195	2.03824	2.43203	1.92186	UP
Petunidin 3-glucoside	1.25432	1.29584	0.0003694	0.00358	0.893803	3.76603	3.92253	3.80118	3.97824	3.83395	4.0336	3.5784	3.33922	3.65437	3.23358	3.47662	3.57422	DOWN
PHENACYLAMINE	1.16538	1.20736	0.0004365	0.004016	1.11838	2.94645	2.95711	3.05603	2.98405	3.17135	3.23092	3.43321	3.3577	3.4314	3.33375	3.65313	3.31013	UP
Phenethyl rutinoside	1.51103	1.53885	2.483e-05	0.0003868	1.4247	1.63923	1.68954	1.60032	2.06604	1.59613	1.80705	2.61405	2.48929	2.45014	2.58011	2.15202	2.52615	UP
Phlorisobutyrophenone 2-glucoside	1.67959	1.71437	8.026e-05	0.000902	0.723757	3.35085	3.37465	3.50801	3.56529	3.32023	3.5159	2.58848	2.13647	2.54265	2.73173	2.01004	2.92227	DOWN
Physapubescin	1.22562	1.26101	0.0002764	0.00223	1.24005	2.46717	2.16193	2.09732	1.96236	2.33679	2.09804	2.89764	2.60241	2.61211	2.89075	2.70426	2.56729	UP
P-Mentha-1,3,5,8-tetraene	1.39197	1.4511	1.539e-05	0.0003914	0.813333	2.5884	2.46581	2.52034	2.66147	2.51145	2.5535	1.99661	2.06425	2.08935	2.13428	1.88199	2.2804	DOWN
Prunus inhibitor b	1.27522	1.33218	0.003094	0.0153	1.17074	3.00356	2.62906	2.8213	2.50954	2.78657	2.4489	3.2964	3.10364	3.27842	3.4164	2.88499	2.98732	UP
PS(15:0/16:1(9Z))	1.13949	1.05747	0.0289	0.07592	1.21708	1.73739	1.96911	1.61108	2.24725	1.63168	1.69237	1.87768	2.1054	2.37391	2.44575	1.90453	2.54576	UP
PS(18:3(6Z,9Z,12Z)/20:1(11Z))	1.30827	1.28199	0.04299	0.09514	1.95181	0.565961	1.34628	1.08356	1.04574	1.13818	0.000263855	1.57597	2.29402	0.956869	1.38992	2.78894	1.10692	UP
PS(DiMe(9,3)/DiMe(9,5))	1.31359	1.28348	0.02413	0.06133	0.687893	2.60378	2.43159	2.45907	2.54745	2.59315	2.629	2.03118	1.84868	2.38311	1.77121	0.32976	2.13347	DOWN
P-Salicylic acid	1.25324	1.27996	0.0005496	0.003662	0.669022	1.64488	1.71734	1.62654	1.75075	1.69643	1.75127	0.963937	1.08136	1.38405	1.18133	0.737275	1.47011	DOWN
Pyridinoline	1.48477	1.50557	0.005285	0.01928	1.6464	1.08829	0.968058	1.29001	1.9381	0.755119	2.05408	2.42122	2.06535	2.61995	1.87155	2.01919	2.32681	UP
Quercetin 3-O-glucosyl-rutinoside	2.21484	2.23412	6.91e-07	3.073e-05	0.487041	3.0738	2.97535	2.99315	2.67332	3.09762	3.01419	1.69811	1.33882	1.13756	1.57856	1.83523	1.09209	DOWN
Queuine	1.17845	1.21557	0.0004113	0.003878	1.13065	2.86804	2.78171	2.8053	2.81543	2.84267	2.88153	3.09741	3.13474	3.3958	3.02949	3.43655	3.11708	UP
Quillaic acid 3-[galactosyl-(1->2)-glucuronide]	1.60784	1.64781	0.0002531	0.002696	1.20864	3.4635	3.11286	2.81396	3.11283	3.34891	3.18481	3.85393	3.99068	4.06328	3.7435	3.52755	3.83166	UP
Raffinose	1.31153	1.34632	0.0001205	0.001224	1.21204	2.86195	2.8792	2.70533	2.56518	3.00596	2.62243	3.23118	3.55194	3.40035	3.38134	3.49525	3.10744	UP
Riesling acetal	1.93206	1.96971	0.0001041	0.001389	1.54873	1.98582	1.27893	1.88055	1.24962	1.87254	1.88877	2.74776	2.37333	2.74846	2.64739	2.49816	2.71609	UP
Rifabutin	1.7111	1.78782	0.001316	0.006832	0.685475	3.20793	3.57355	3.51453	3.79226	3.30933	3.3403	1.60724	2.14166	2.27295	2.84634	2.1527	3.19425	DOWN
Rishitin	1.13454	1.18581	0.0002246	0.002499	1.18959	1.91239	1.6622	1.81677	1.71169	1.88358	1.61322	2.06872	1.99126	2.20595	2.12499	2.1702	2.04926	UP
S-(11-OH-9-deoxy-delta9,12-PGD2)-glutathione	1.35736	1.34049	0.03309	0.07783	0.577636	1.70518	2.03918	1.78757	1.94623	2.02307	1.82075	0.32672	1.82341	0.824868	0.346638	2.2213	0.995648	DOWN
Scorzoside	1.17365	1.11851	0.04559	0.1062	0.84488	3.00883	2.85358	2.955	3.1541	2.70703	3.07417	2.56992	2.4334	2.6148	2.95566	1.62617	2.79995	DOWN
Sedoheptulose 1-phosphate	1.01688	1.00103	0.04528	0.0989	1.23053	2.68323	2.23085	2.30421	1.49671	2.58628	1.9494	2.57994	3.00498	2.77831	2.37741	3.16907	2.39113	UP
Sepiapterin	1.58194	1.5781	0.0006744	0.004197	0.594734	2.24093	2.10662	2.0487	2.05406	2.13445	2.1743	1.36166	1.64826	0.709795	1.09867	1.83225	0.937116	DOWN
S-Glutaryldihydrolipoamide	1.08694	1.03451	0.04204	0.09355	0.76835	2.45871	2.65539	2.59961	2.77922	2.43534	2.27476	2.45554	1.47782	2.3878	2.34209	0.995496	2.0238	DOWN
Sonchuionoside C	1.21226	1.3064	0.01375	0.04413	0.819992	2.50041	2.6117	2.67696	2.88251	2.46616	2.82715	2.06944	2.09338	1.85187	2.09485	2.10049	2.88009	DOWN
Soyasapogenol C	1.39609	1.44072	0.008293	0.03087	0.821867	3.11918	3.34461	3.30213	3.22579	3.12642	3.42011	2.70238	2.63168	2.50249	2.91668	2.02867	3.27332	DOWN
Soyasaponin I	1.72228	1.81262	0.0009353	0.005318	0.628757	2.67347	2.98276	2.93639	3.15669	2.80204	3.01519	1.62724	1.21381	1.34021	2.22678	1.99543	2.64431	DOWN
Spinorphin	1.0928	1.09879	0.02058	0.05467	0.846339	3.1256	3.40397	3.32041	3.32161	3.23079	3.51229	2.86781	2.6848	2.64463	3.10024	2.14148	3.41563	DOWN
Spinosin A	1.29123	1.33506	0.001238	0.006528	0.792049	3.19076	2.98199	2.99379	2.83507	2.9901	2.66598	1.90025	2.32841	2.57445	2.07589	2.50662	2.59834	DOWN
Spirolide C	1.05578	1.07335	0.009164	0.0294	0.871744	3.6018	3.4851	3.54596	3.74759	3.32384	3.48814	2.96914	2.82884	3.06226	3.30647	2.73358	3.57648	DOWN
Starch acetate	1.22006	1.24166	0.008753	0.02838	1.44257	1.44974	1.70619	1.71071	1.6655	1.36026	0.618701	1.80623	1.94677	1.9045	2.43165	2.16105	2.03073	UP
Suspensolide F	1.39448	1.49062	0.001385	0.008791	1.16999	3.26827	2.95336	3.18494	3.18109	3.38259	3.26538	4.03606	3.55902	4.00227	3.61371	3.91381	3.38262	UP
Theogallin	2.23434	2.27688	0.0001583	0.001478	1.74272	2.0731	2.59154	2.39901	2.14471	2.60822	1.98723	3.97443	4.66035	4.05468	3.22274	4.82415	3.32102	UP
Tragopogonsaponin L	1.0302	1.07103	0.003555	0.01443	0.860852	2.72839	3.03786	2.9757	3.36595	2.86365	3.05065	2.42667	2.53587	2.40406	2.60196	2.81752	2.72717	DOWN
Traumatic Acid	1.4915	1.4563	0.0004183	0.003036	1.43005	1.52992	1.95113	1.76726	1.733	1.5575	1.92462	2.45756	2.63731	2.18016	2.82686	2.0878	2.77306	UP
Tricrocin	1.59342	1.59685	0.0001362	0.001335	1.43934	1.41958	2.06555	2.03315	2.00324	1.96641	2.13378	2.96655	2.49653	3.00663	2.68557	2.56746	3.00403	UP
Tyramine	2.38511	2.46435	0.004688	0.02065	2.43463	1.56813	1.78108	1.58166	0.00183147	2.13323	0.00157225	3.1035	3.35231	3.16839	1.90875	3.49683	2.17527	UP
Tyrosyl-Glutamate	1.83529	1.79521	0.000265	0.002778	1.3998	2.02571	2.13336	2.07385	1.815	1.85552	2.10372	2.87314	2.59361	2.93393	3.12961	2.23788	3.03589	UP
Validamycin B	1.41366	1.47054	3.052e-05	0.0005903	1.14965	3.36531	3.19416	3.22358	3.27318	3.54452	3.32579	3.76517	3.8133	3.93988	3.71169	3.97034	3.70717	UP
Vanillic acid	1.06209	1.07296	0.0114	0.03866	0.888525	3.09877	2.99271	2.96976	3.1001	2.92853	3.21204	2.7873	2.64005	2.72635	2.84264	2.26585	2.99668	DOWN
VULPINIC ACID	1.70516	1.75895	5.058e-06	0.0001957	1.26866	2.77768	2.53987	2.55177	2.55654	2.70953	2.54253	3.21303	3.56192	3.15289	3.27688	3.47809	3.2076	UP

## Sheet: CL3 VS. CL40
Table S7 The different metabolites in each comparison
Metabolite	Vip_plsda	Vip_oplsda	P_value	fdr	FC	B40J_1	B40J_2	B40J_3	B40J_4	B40J_5	B40J_6	B3J_1	B3J_2	B3J_3	B3J_4	B3J_5	B3J_6	Regulation
(+)-3-Carene	1.50341	1.51758	0.0002213	0.002374	1.20556	2.43377	2.55399	3.02217	2.67526	2.95064	2.76553	3.46815	3.32812	3.23758	3.24721	3.21246	3.28325	UP
(+)-Abscisic Acid	1.09081	1.12245	0.002737	0.0147	0.91654	4.10993	3.98393	3.98574	4.01002	3.75315	3.80885	3.43822	3.80612	3.4646	3.61705	3.57132	3.77808	DOWN
(±)Abscisic Acid	1.1224	1.13787	0.01025	0.06802	0.900556	3.83341	3.66282	3.62298	3.69542	3.29974	3.48726	2.93395	3.46855	3.09023	3.23655	3.2691	3.45514	DOWN
(±)-Naringenin	1.00679	1.0132	0.002174	0.01238	1.09795	2.61847	2.84962	2.91807	2.70618	2.95161	2.92128	3.14184	2.97278	3.2604	3.12417	3.07247	3.0581	UP
(24R)-5b,8b-Epidioxyergosta-6,22E-dien-3b-ol 3-glucoside	2.01856	2.01575	1.817e-07	1.713e-05	1.41368	2.16659	2.06392	2.20766	2.20387	2.19692	2.40568	3.16039	2.96743	3.34897	3.1457	2.98917	3.10924	UP
(2E,4E)-2,7-Dimethyl-2,4-octadienedioic acid	2.08162	2.12004	0.001124	0.01886	0.557968	2.50542	2.6124	2.4316	2.32753	1.95772	2.81148	1.13747	1.23019	1.01556	1.01644	2.35674	1.41477	DOWN
(2R,6x)-7-Methyl-3-methylene-1,2,6,7-octanetetrol 2-glucoside	2.54965	2.58651	5.676e-05	0.003253	5.20607	0.0239593	0.0637546	0.0283648	0.670667	1.27742	0.0320571	1.89167	1.76179	1.92438	1.8199	1.55761	1.9604	UP
(3,4,5,6-tetrahydroxyoxan-2-yl)methyl 3-(4-hydroxy-3-methoxyphenyl)prop-2-enoate	1.11808	1.14105	0.0007644	0.01462	0.900682	3.05767	3.02223	3.03396	3.25993	2.94118	3.16831	2.75503	2.67025	2.82004	2.69135	2.74897	2.96648	DOWN
(3b,16a,20R)-25-Acetoxy-3,16,20,22-tetrahydroxy-5-cucurbiten-11-one 3-glucoside	1.36437	1.36711	0.003273	0.01685	1.1557	3.03296	3.02342	3.59877	3.48527	3.80977	3.20391	3.90368	3.95386	3.98269	3.75733	3.80766	3.88561	UP
(3R, 6'Z)-3,4-Dihydro-8-hydroxy-3-(6-pentadecenyl)-1H-2-benzopyran-1-one	1.72431	1.73815	0.01641	0.0553	1.74488	1.81162	1.11407	0.62891	1.91043	1.4717	0.682103	1.84722	2.64757	2.14726	1.51078	3.13493	2.00603	UP
(R)-(+)-Pulegone	1.50865	1.53467	0.0003103	0.00304	1.22511	2.12146	2.56282	2.73457	2.41624	2.75743	2.65144	3.13362	3.26094	3.03894	3.19342	3.04244	3.00646	UP
(R)-3-Hydroxy-5-phenylpentanoic acid	1.63678	1.70547	0.009497	0.06485	0.63469	1.49673	1.88409	2.15162	2.2516	2.53136	2.06986	1.43677	1.48161	1.45929	0.510864	1.86246	1.10695	DOWN
(S)-Isosclerone	1.91806	1.90261	0.02118	0.1056	0.518236	2.84233	2.74135	2.60011	2.51053	0.670757	2.78112	1.56257	1.85534	0.686513	0.684622	1.82118	0.720616	DOWN
(S)-Isowillardiine	1.53037	1.54464	7.895e-06	0.0002398	0.732415	2.02117	2.1632	2.11811	1.92407	2.09324	1.87874	1.40427	1.45793	1.36785	1.44973	1.64397	1.61031	DOWN
(S)-Oleuropeic acid	1.41307	1.38518	0.02071	0.104	0.553307	0.565933	1.41464	1.39621	0.809547	1.67635	1.84944	0.602567	0.815995	0.632394	0.846875	0.579828	0.788519	DOWN
(S,S)-Nt-Histidinylalanine	1.74183	1.8254	0.01349	0.04774	0.624116	2.63393	2.52471	2.65352	2.33796	2.60233	2.52482	0.993139	2.34886	2.40833	0.62344	1.09538	2.06209	DOWN
1,2-Dihydronaphthalene-1,2-diol	2.00509	1.98412	0.03974	0.1541	0.499438	3.4021	3.29795	2.9498	3.16087	0.453442	2.76222	1.35078	2.00191	1.14028	0.464896	2.55281	0.494922	DOWN
10,20-Dihydroxyeicosanoic acid	1.8723	1.92781	0.0002372	0.007217	0.418221	1.52005	1.15073	1.28847	1.39743	1.67177	1.40196	0.438755	0.395237	0.411286	0.761383	0.369853	1.14923	DOWN
11,14,17-Eicosatrienoic acid	1.39702	1.39004	0.001362	0.008855	1.24109	1.74788	1.95109	2.2838	2.44539	2.40245	2.13372	2.68918	2.68964	2.71105	2.75687	2.48086	2.76474	UP
13,14-dihydro-15-keto-tetranor Prostaglandin D2	1.06853	1.11722	0.008443	0.03373	1.22087	1.35988	1.4212	1.74776	1.79591	1.62526	1.4197	1.93936	2.08298	1.80003	1.74642	2.14749	1.7246	UP
13-Hydroxy-9-methoxy-10-oxo-11-octadecenoic acid	1.88992	1.91525	0.0001558	0.001891	1.50401	1.28903	1.47736	2.09751	1.63993	2.1402	1.81993	2.80655	2.72148	2.52028	2.70169	2.4712	2.51673	UP
15-cyclohexyl pentanor PGF2alpha	1.10375	1.15592	0.02343	0.07075	1.20704	2.17157	2.17827	1.89138	2.04841	1.63099	1.84649	2.21207	2.49291	2.09707	2.52882	2.83224	2.03628	UP
1-Linoleoylglycerophosphocholine	1.1228	1.14726	7.622e-06	0.0002338	1.06428	4.5354	4.50074	4.50472	4.58482	4.59893	4.62386	4.93395	4.84736	4.77181	4.92253	4.84593	4.7825	UP
1-Methylinosine	1.16652	1.22781	0.0007389	0.01424	0.905644	3.39166	3.4706	3.56998	3.51304	3.6536	3.44743	3.17142	3.11635	3.38388	2.97469	3.13286	3.27996	DOWN
2,3-Dihydroxy-1-(4-hydroxy-3-methoxyphenyl)-1-propanone	2.51512	2.52585	4.24e-05	0.000784	0.621792	3.58044	4.14634	3.9518	3.58949	4.2201	4.35604	2.6253	2.53298	2.65399	2.83028	1.63929	2.54507	DOWN
2,3-Dinor-6-keto-prostaglandin F1 a	1.17042	1.23288	0.01262	0.04534	1.18007	2.24991	2.11777	2.28629	2.54001	2.44371	2.6893	2.66367	3.11848	2.69778	2.61045	3.22102	2.59533	UP
2-Hydroxyphenethylamine	1.04802	1.13014	0.02873	0.08251	1.10397	3.81457	3.68815	3.67512	3.51984	3.35868	3.87544	4.22499	3.94081	4.08532	3.94429	4.4673	3.54624	UP
2-Linoleoyl Glycerol	1.05122	1.07558	0.01071	0.03999	1.14846	2.3827	2.22001	2.34394	2.38187	2.20607	2.08464	2.47673	2.75387	2.68619	2.34368	2.96376	2.41858	UP
2-Methoxy-3-(4-methoxyphenyl)propanoic acid	1.02674	1.00294	0.01744	0.0575	1.1061	2.97242	3.08598	3.24015	3.33907	3.19644	3.45141	3.63469	3.54496	3.59312	3.78326	3.09877	3.67265	UP
2-Methyl-3-(2-pentenyl)-2-cyclopenten-1-one	2.04115	2.07176	7.023e-05	0.001115	1.92202	1.19817	1.154	1.56919	0.772097	1.07095	0.776147	2.13561	1.98734	2.05354	2.05356	2.52206	1.81907	UP
2-O-Protocatechuoylalphitolic acid	2.37762	2.45514	0.0001315	0.004995	0.193321	1.13315	1.2348	1.80586	1.32547	2.49615	1.528	0.229923	0.235222	0.289861	0.245487	0.574619	0.265447	DOWN
3'-(2''-Galloylglucosyl)-phloroacetophenone	1.00607	1.0548	0.00459	0.02151	0.927741	4.17714	4.10898	4.17305	3.85563	4.00748	3.92092	3.84967	3.69351	3.83281	3.71138	3.50769	3.89956	DOWN
3,4,5-trihydroxy-6-(2-methyl-3-phenylpropoxy)oxane-2-carboxylic acid	1.30151	1.32299	0.001189	0.01939	1.12139	3.51474	3.62175	3.43972	3.30512	3.34192	3.34076	3.8103	3.94137	3.96138	3.69507	4.08765	3.56455	UP
3-O-cis-Coumaroylmaslinic acid	1.15519	1.14888	1.672e-07	1.628e-05	1.0619	4.79802	4.85487	4.86649	4.76644	4.86617	4.82739	5.11961	5.15099	5.19134	5.10166	5.07459	5.13303	UP
4-[5-(3-hydroxypropyl)-1-benzofuran-2-yl]benzene-1,2-diol	1.21434	1.22046	0.0009292	0.006772	0.852964	2.51539	2.59516	2.50875	2.56801	2.78854	2.8147	2.19599	2.12699	2.46334	2.04376	2.34237	2.29765	DOWN
4-Acetoxy-2-hexyltetrahydrofuran	1.44878	1.48043	0.004724	0.04384	1.40507	1.62939	1.04768	1.54382	1.46398	1.0786	1.51703	2.09878	2.11048	1.40365	1.91025	1.93066	2.18299	UP
4-Hydroxy duloxetine glucuronide	1.51561	1.55934	0.01111	0.07092	0.801974	3.67917	3.68531	3.34032	3.50779	2.88952	2.95638	2.82888	3.19833	2.50912	2.07932	2.91014	2.56305	DOWN
4-Methyl-5-hexanolide	2.39609	2.39302	0.01584	0.08827	0.391042	3.52161	3.41461	3.22896	3.29786	0.502258	2.9098	0.489068	2.04189	0.51602	0.60945	2.39972	0.546017	DOWN
4-Propylphenol	1.26984	1.29459	0.001471	0.009365	0.813316	2.08789	2.15823	2.2292	2.28254	2.5301	2.50016	1.89284	1.81138	1.98187	1.8597	1.59933	2.06992	DOWN
5,7-Dihydroxy-8-C-(4-hydroxy-3-methyl-2-butenyl)flavanone	1.50787	1.49307	0.009705	0.03697	1.62063	0.676646	0.687871	0.720216	1.70486	1.6482	1.25358	1.86062	1.7566	1.9779	1.91912	1.39495	1.93554	UP
5'-Deoxy-5'-<WBR>(methylthio)adenosine	1.23862	1.22356	0.001074	0.007562	1.12926	2.97752	3.01407	3.04044	3.19817	3.1292	3.48908	3.56302	3.47496	3.51071	3.60473	3.40499	3.72634	UP
6-({[3,4-dihydroxy-4-(hydroxymethyl)oxolan-2-yl]oxy}methyl)oxane-2,3,4,5-tetrol	1.1621	1.19715	1.683e-06	0.0003243	1.06732	4.24302	4.26927	4.2819	4.28626	4.32322	4.35501	4.53758	4.6187	4.60686	4.62676	4.48255	4.62207	UP
6''-(4-Carboxy-3-hydroxy-3-methylbutanoyl)hyperin	1.47203	1.51978	6.995e-05	0.003524	1.2089	2.26314	2.11805	2.33375	2.38795	2.43826	2.6212	2.88073	2.81798	2.78581	2.78722	2.9893	2.85942	UP
6-hydroxy-2,3,4-trimethoxybenzoic acid	1.20695	1.19249	0.01005	0.06705	1.32437	1.20742	1.05827	1.66382	1.53468	1.11882	0.99815	1.57313	1.48537	1.91596	1.63954	1.82932	1.60293	UP
6-O-Oleuropeoylsucrose	2.41209	2.46564	0.0009378	0.01626	0.55	2.43221	2.46848	3.26848	3.47248	3.83789	3.2414	1.53784	1.49789	1.95358	2.05048	0.950419	2.30856	DOWN
8-Hydroxy-5,6-octadienoic acid	0.982445	1.01079	0.02033	0.06408	1.13994	2.00027	2.27045	1.86042	2.34018	2.51721	2.51656	2.55523	2.57486	2.60707	2.66406	2.56279	2.43461	UP
Acrimarine I	1.32931	1.37951	0.01872	0.09732	0.818029	3.19459	3.64431	3.1288	2.69424	2.75592	2.48676	2.78245	2.64244	2.24944	2.39457	2.2895	2.28722	DOWN
ADP-Ribosyl-L-arginine	1.48169	1.5076	0.001343	0.02093	0.867658	4.44175	4.40778	4.23901	4.03686	3.75576	4.14725	3.73542	3.54634	3.75803	3.67311	3.30114	3.70006	DOWN
Alanyl-Hydroxyproline	1.24802	1.28197	0.01527	0.08625	1.12469	3.07635	3.61581	3.52139	3.49668	3.93733	4.10376	4.09152	4.18776	4.09064	4.19558	3.9349	3.9587	UP
Alpha-Vetivone	1.4491	1.46169	8.823e-07	5.175e-05	0.855886	3.27493	3.13878	3.32422	3.36117	3.37906	3.29964	2.72805	2.80415	2.84445	2.77139	2.86098	2.91603	DOWN
Antibiotic X 14889A	1.11833	1.16057	0.001059	0.01795	0.918595	3.68389	3.67054	3.88358	3.8268	3.88909	3.60303	3.49076	3.44128	3.50115	3.40934	3.60336	3.27111	DOWN
Araliasaponin I	1.07485	1.09957	0.01221	0.04435	0.905858	4.00816	4.07803	3.81425	3.74898	3.32305	3.97184	3.45481	3.46766	3.54603	3.49647	3.29569	3.52503	DOWN
Arginyl-Methionine	1.31593	1.3309	0.04484	0.1659	0.72204	2.16537	2.06084	2.2451	2.39908	1.80343	2.1489	0.8114	1.76344	0.844874	1.98665	1.56286	2.28586	DOWN
Aristolene	2.0466	1.98112	0.003163	0.01645	1.5631	2.24851	2.79047	2.34606	1.18088	1.31444	2.57463	3.11134	3.14316	3.28792	3.41151	2.78252	3.7321	UP
Aromadendrin	1.33251	1.34928	0.001183	0.01939	1.24462	1.57428	1.7922	1.96544	1.60798	2.07819	1.84673	2.32076	2.03414	2.3649	2.4105	2.15455	2.2388	UP
Avenic acid B	1.1319	1.14894	0.02533	0.07498	1.11223	3.21778	3.74274	3.74043	3.54044	4.2122	4.1585	4.202	4.23529	4.19562	4.39161	4.04498	4.08449	UP
BENZALKONIUM	1.16256	1.19047	2.037e-06	8.885e-05	0.919782	3.82992	3.85718	3.85268	3.91866	3.82885	3.82527	3.50115	3.57509	3.55775	3.49552	3.4708	3.65932	DOWN
Benzofuran	1.67246	1.67323	0.002325	0.01301	1.5709	1.62631	1.36602	1.6079	1.13319	0.576604	1.73236	2.11538	1.87673	2.15613	2.02853	2.37824	2.07623	UP
Cafamarine	1.64055	1.66158	0.007508	0.0567	2.82512	0.936347	0.00802143	0.630157	0.566284	0.00871104	0.286355	1.48355	0.617442	1.62762	0.979947	1.34095	0.831686	UP
Caffeoylmalic acid	1.80951	1.78287	0.03676	0.09887	2.8124	0.00330984	0.0524835	0.00135793	0.0146056	1.74347	1.99699	2.05063	1.58175	2.20008	2.41085	0.541673	1.9344	UP
Capsianoside IV	1.12973	1.14998	0.006534	0.05396	0.895147	3.37914	3.23424	3.31508	3.30776	3.3377	3.45491	2.75491	2.8356	2.87896	3.15425	2.91418	3.3923	DOWN
Capsianoside VI	1.62029	1.70724	0.01554	0.05319	0.699534	3.02376	3.10855	3.02809	2.74838	1.82292	3.00397	1.36828	2.21101	1.97099	2.25093	1.32114	2.58257	DOWN
Cerebroside B	1.21986	1.2189	0.00128	0.008561	0.893298	3.82827	3.76831	3.83401	3.58746	3.97543	3.38444	3.4066	3.34228	3.34856	3.25008	3.38204	3.26442	DOWN
Ciclesonide	1.05358	1.06619	0.0267	0.1212	0.908592	3.25895	3.55518	3.59492	3.66808	4.08839	3.69471	3.38003	3.07045	3.55598	3.30425	3.20093	3.34757	DOWN
Cinnamic acid	1.11836	1.19794	0.02099	0.06525	1.18708	2.38156	2.25152	2.18734	2.11492	1.88499	2.45473	2.80976	2.53078	2.66707	2.53117	3.07568	2.14895	UP
Cinncassiol D2 glucoside	1.06156	1.04399	0.02121	0.1056	0.868513	2.3661	2.62083	2.17498	2.73255	2.86525	2.62071	2.07837	2.18518	2.34326	2.46083	2.00993	2.27934	DOWN
Cis-3-Hexenyl b-primeveroside	1.76341	1.78423	7.123e-05	0.00353	0.788892	2.86686	3.18693	3.34312	3.16223	3.47077	3.52495	2.60567	2.56778	2.5871	2.63457	2.38127	2.65035	DOWN
Citreoviridin A	1.4357	1.46372	1.387e-05	0.0003672	0.859352	3.61126	3.48341	3.41231	3.50253	3.30573	3.24794	2.84411	2.93351	2.92699	2.96155	2.94651	3.05668	DOWN
Citreoviridinol A1	1.63982	1.62613	0.0001731	0.002019	1.26171	2.27674	2.42031	2.57277	2.60463	2.55848	2.81195	3.34796	3.0975	3.28229	3.37482	2.81523	3.31699	UP
Citrusin E	1.71657	1.74418	0.003513	0.03784	1.44971	0.887254	1.74971	1.88802	1.8317	2.07145	1.95199	2.80571	2.38687	2.84203	2.45943	2.16834	2.38406	UP
CMPF	1.32338	1.40629	0.009897	0.0668	1.26402	1.82322	1.77682	1.82658	1.90206	1.81354	2.19566	2.49133	2.2764	2.65687	2.87665	2.07549	1.95446	UP
Coriandrone A	1.38521	1.41616	0.01401	0.04915	1.30971	1.18407	2.15847	2.18682	1.5184	2.21944	2.41696	2.58395	2.38806	2.54369	2.68127	2.66402	2.43796	UP
Cosmosiin	1.56344	1.62149	0.0007474	0.005723	0.772581	2.91836	3.07513	2.77362	2.67379	2.61342	2.75319	1.92994	2.23621	2.05472	2.46435	1.81361	2.48746	DOWN
CPA(16:0/0:0)	1.59749	1.69455	0.04008	0.1547	1.68794	1.42415	0.231921	0.25013	2.26978	1.32067	2.11791	2.4224	1.85604	2.19335	1.90884	2.15962	2.31037	UP
Dehydrosoyasaponin I	1.75842	1.76497	0.0008165	0.006109	0.68499	2.90052	2.89249	2.65283	2.57777	1.87845	2.48824	1.80623	1.48455	2.0038	1.87961	1.75774	1.61226	DOWN
DG(16:1(9Z)/18:0/0:0)	1.31294	1.33246	0.0001109	0.001489	1.13632	3.16742	3.05954	3.19418	3.11486	3.03752	2.91499	3.51724	3.64517	3.53089	3.33373	3.62956	3.35017	UP
DG(18:4(6Z,9Z,12Z,15Z)/16:0/0:0)	1.32125	1.32966	1.53e-06	7.141e-05	1.10365	3.81007	3.69824	3.92308	3.87247	3.92387	3.81463	4.25724	4.31205	4.25208	4.22178	4.18771	4.19799	UP
Dihydroferuloylglycine	1.54592	1.59676	0.009947	0.06694	1.3653	1.20791	2.12195	1.8834	1.41605	2.10399	2.40194	2.61969	2.58536	2.62333	2.82585	2.06386	2.48633	UP
Diosgenin 3-[glucosyl-(1->4)-rhamnosyl-(1->4)-[rhamnosyl-(1->2)]-glucoside]	1.10537	1.07326	0.03039	0.08614	1.3406	1.02705	1.02682	1.0767	1.12028	1.72349	1.46107	1.69908	1.72534	1.9534	1.73744	1.09604	1.75232	UP
Dopamine glucuronide	1.12388	1.13187	0.0009388	0.00682	0.884482	2.83983	2.89976	2.90753	3.06973	2.75209	2.77538	2.61327	2.66251	2.53962	2.62132	2.29241	2.52296	DOWN
Epigallocatechin-(4beta->8)-catechin	1.52741	1.51644	0.0322	0.08992	1.70996	1.33243	1.86272	0.67031	0.263111	1.72151	1.0806	2.55427	1.94159	2.24662	2.27968	1.06571	1.76317	UP
Epinepetalactone	1.31639	1.32425	0.006065	0.02635	0.773423	1.93246	2.34966	2.32147	1.76705	2.40329	2.54785	1.72471	1.53523	1.87102	1.91422	1.44976	1.80946	DOWN
Eremopetasidione	1.71212	1.76399	0.004722	0.04384	1.43958	1.0804	2.07124	1.79356	1.44921	1.95005	2.47694	2.74449	2.16785	2.75226	2.54556	2.65791	2.71602	UP
Ethyl 3-hydroxyoctanoate O-[glucosyl-(1->6)-glucoside]	1.22064	1.21954	0.004607	0.0434	1.14101	2.48168	2.74917	3.16753	2.76268	3.03039	2.95622	3.37808	3.16197	3.41721	3.10898	3.23856	3.25973	UP
Foetidissimoside B	1.99991	2.07814	0.01088	0.06992	1.49609	2.35195	3.32327	2.53063	1.66288	0.924826	3.02824	3.52981	3.35317	3.6235	3.3217	3.28873	3.56703	UP
Furanofukinin	1.81158	1.86352	0.0002971	0.008327	0.471214	1.6456	1.35397	1.5757	1.65813	1.10158	1.45957	0.413319	0.828829	0.437875	0.50002	0.875679	1.0888	DOWN
Gamma-Glu-Leu	1.84549	1.87801	3.404e-05	0.0006633	1.32426	2.11843	2.52631	2.5074	2.28557	2.74479	2.80753	3.41939	3.32406	3.37015	3.28298	3.31427	3.13727	UP
Gamma-Glutamyl-beta-aminopropiononitrile	1.89753	1.90568	0.0001745	0.002025	1.69586	1.02785	1.1201	1.37531	1.02939	1.67545	1.44805	2.01424	2.28928	2.3833	2.51441	1.80255	2.01257	UP
Gamma-Glutamylthreonine	1.93372	1.96502	0.02866	0.1274	1.45929	0.689591	2.91202	2.70261	1.92051	3.26575	3.69125	3.77687	3.92605	3.65749	4.0352	3.42522	3.33137	UP
Gamma-Glutamylvaline	1.85058	1.9333	0.0001468	0.005341	1.31329	2.20739	2.59278	2.41126	2.32086	2.54492	3.08947	3.41836	3.41135	3.29673	3.40588	3.17199	3.21748	UP
Ganoderic acid V	2.00447	2.01592	0.003218	0.01667	1.89482	0.658245	0.34436	1.28316	1.76173	2.26632	1.21376	2.50522	2.32564	2.47732	2.46229	2.14696	2.35255	UP
Garciduol B	1.47717	1.4365	0.001964	0.01144	1.43911	1.14245	1.14221	1.31918	1.29635	1.63236	1.59493	1.95941	1.67382	2.05444	2.19505	1.56486	2.2495	UP
Genipin	2.99662	2.99885	9.419e-07	5.175e-05	3.16272	1.4276	0.743116	0.986282	0.883066	0.789385	0.797422	2.89069	3.25737	3.20326	2.28598	3.34651	2.81457	UP
Genistin	1.93847	1.96412	8.228e-06	0.000245	1.2782	3.1854	3.21824	3.15964	2.95568	3.22916	3.07956	4.30705	3.92323	4.14613	3.71755	4.17699	3.79268	UP
Geranylgeraniol	2.67159	2.69536	5.251e-05	0.0008954	2.18207	1.05863	1.05839	2.4373	1.11398	1.91367	1.11847	3.47691	3.26607	3.28496	3.07499	2.99226	2.89111	UP
Gibberellin A52	1.00268	1.07195	0.01219	0.07585	1.08788	3.30822	3.45391	3.26074	3.19768	3.25913	3.65996	3.60974	3.66441	3.59446	3.91555	3.41737	3.71111	UP
Gibberellin A63	2.02728	2.09925	0.0125	0.07702	1.91321	1.11507	1.37752	1.14288	1.91844	1.26458	1.13238	2.99686	1.71506	1.11163	3.47964	3.21089	2.6983	UP
Ginkgetin	1.19057	1.18189	0.01642	0.0553	0.824163	2.936	2.78952	2.83871	2.51255	2.00377	2.5136	2.41523	2.16045	1.9379	2.31215	2.00261	2.02596	DOWN
Goshonoside F1	2.18553	2.27379	0.00109	0.01836	0.45836	1.35644	1.83206	2.39566	2.0621	2.95607	2.35056	0.859741	0.841594	1.11719	0.493983	1.30158	1.32359	DOWN
Guaiacol	1.84875	1.83699	0.00317	0.01645	0.273242	0.769761	1.70319	1.3124	0.403459	1.80336	1.85739	0.337858	0.339947	0.36338	0.343827	0.311866	0.44737	DOWN
HC Toxin	1.24716	1.22667	0.02614	0.1198	1.3183	0.835225	1.38543	1.93857	1.71109	2.03998	1.40213	2.21647	1.98168	2.12055	1.93351	2.16566	1.8596	UP
HEDERAGENIN	1.8905	1.84219	0.008547	0.03393	0.532187	1.89108	2.03653	2.61579	2.30939	2.78795	1.96983	1.98671	0.577893	1.89418	1.65265	0.539382	0.592758	DOWN
Hemin	1.58682	1.61471	0.001552	0.0234	1.24258	2.77567	2.82078	2.67289	2.0736	2.40265	2.81234	3.42103	3.13047	3.13234	3.13032	3.00675	3.51387	UP
Heterobetulin	1.92851	1.92929	8.78e-05	0.001286	1.42527	2.1923	2.5619	2.25343	1.80203	1.7974	2.11842	3.24517	3.00765	3.22991	3.0434	2.77546	2.83557	UP
Hoduloside VI	1.22051	1.26744	0.0007844	0.005937	0.874677	3.2755	3.06592	3.18249	3.11802	2.83142	3.10381	2.67364	2.5516	2.76758	2.65167	2.66445	2.94199	DOWN
Hovenidulcioside A1	1.45021	1.47928	0.0008044	0.015	0.81653	2.94767	2.6076	2.90696	2.68051	2.62806	3.0732	2.17432	2.39053	2.33043	2.21355	2.06367	2.58164	DOWN
Hovenoside I	1.85482	1.89783	7.63e-05	0.001191	0.674628	2.54572	2.59944	2.62285	2.26607	2.52966	2.76278	1.76667	1.59804	1.72146	1.95156	1.26897	2.02906	DOWN
Hydroxyphenyllactic acid	1.98156	1.98893	0.005494	0.04733	0.522514	2.71691	2.56857	2.49295	2.37918	0.888457	2.41265	1.17656	1.46856	0.905865	0.903779	1.63317	0.943326	DOWN
Ichangic acid 17-beta-D-glucopyranoside	1.01594	1.04962	0.02679	0.1214	1.08813	3.34165	3.68007	3.58605	3.51521	3.84184	4.0256	4.02442	3.96121	4.00758	4.19105	3.64883	4.09392	UP
ID14326	2.16499	2.16986	0.0004739	0.01096	0.237893	1.22461	1.72951	1.64909	1.16764	1.03735	1.96458	0.0950665	0.097609	0.103082	0.710967	0.967669	0.11242	DOWN
Inosinic acid	1.94735	2.02242	0.0113	0.07195	1.83488	0.734981	0.761895	0.844195	0.844767	2.12622	2.4657	2.32316	2.61276	2.38857	2.82202	1.79606	2.32821	UP
Isovitexin 2''-O-glucoside	1.77613	1.8004	0.01879	0.09738	1.48842	0.871148	1.09771	2.1652	2.2237	2.56844	2.72993	3.03565	2.87186	2.92183	2.99608	2.32665	3.20163	UP
Kanokoside C	1.41552	1.38345	0.04283	0.1113	1.44424	1.25178	1.47494	1.30339	1.30891	1.9143	2.53596	2.73033	2.21968	2.52185	2.85197	1.2665	2.55242	UP
Lablaboside C	2.11789	2.18486	0.01058	0.06882	1.46862	2.98641	3.6337	3.05904	2.26508	0.919648	3.29366	3.95994	3.83864	4.11084	3.80785	3.98195	4.03147	UP
Lentialexin	1.11843	1.20107	0.03457	0.09511	1.20978	2.3239	2.19077	2.1047	2.00655	1.64511	2.36852	2.74294	2.44586	2.61851	2.43713	3.06094	1.99139	UP
Licoricesaponin G2	1.54054	1.57099	0.02396	0.1142	1.33153	1.51671	2.36243	2.13152	1.63215	2.79243	2.84811	3.0966	2.89284	3.14065	3.21399	2.21716	3.12951	UP
Limonexic acid	2.84776	2.92908	7.118e-08	5.022e-05	3.23111	0.701658	0.728103	0.763185	0.799125	0.757728	0.809191	2.30839	2.65145	2.59256	2.74399	1.93391	2.5008	UP
Liquiritigenin 4'-[3-acetylapiosyl-(1->2)-glucoside]	1.78589	1.89	0.00953	0.03652	0.665523	2.84753	2.54047	3.05284	2.86254	3.20789	2.97694	2.04124	1.03547	2.01324	1.39801	2.02952	3.12173	DOWN
L-Phenylalanine	1.08744	1.13218	0.03234	0.1361	1.11717	3.40949	3.31596	3.19052	3.14081	2.79825	3.39875	3.71908	3.47998	3.58206	3.52154	4.04544	3.16032	UP
L-Tyrosine	1.58789	1.65442	0.002614	0.03161	1.29319	2.37395	2.25954	2.31909	2.04176	1.63869	2.66871	2.85729	2.68713	2.84769	2.80523	3.24814	2.75433	UP
Lucidenic acid N	1.14762	1.11576	0.03653	0.09864	1.20663	2.70419	2.377	2.20613	2.43783	1.75722	1.55764	2.57049	2.66372	2.63421	2.51215	2.86527	2.48911	UP
Luteolin 3'-(3''-acetylglucuronide)	2.21938	2.26014	0.004727	0.04384	2.20109	0.0504653	1.23733	1.54122	0.0651744	1.89072	1.83724	2.40826	2.33823	2.44882	2.86901	1.92553	2.58881	UP
LysoPA(P-16:0e/0:0)	1.56233	1.56984	0.009576	0.03661	1.2657	3.21875	2.74834	2.74163	3.19676	2.52954	2.09774	3.34263	3.72942	3.58135	3.04423	4.03775	3.18542	UP
LysoPC(18:3(9Z,12Z,15Z))	1.02378	1.06039	0.002878	0.03349	1.07558	3.74141	3.5369	3.40677	3.62041	3.39284	3.57694	3.82499	3.83844	3.65221	3.80988	3.97228	3.78538	UP
LysoPE(0:0/18:3(6Z,9Z,12Z))	1.46322	1.49386	0.01944	0.09918	0.76513	2.85222	2.54485	3.05982	2.63372	2.97995	2.58397	2.41163	2.59185	1.15243	2.49844	1.96554	2.12328	DOWN
LysoPE(16:0/0:0)	1.45372	1.50289	0.001652	0.02401	1.36456	1.18442	1.37158	1.31788	1.95134	1.41135	1.60078	1.98113	2.12063	1.77393	1.91418	2.1363	2.13188	UP
Madlongiside D	1.81492	1.80382	3.005e-05	0.0006099	0.784905	3.33387	3.34863	3.5631	3.93339	3.77801	3.74252	2.82358	2.88136	3.02817	2.74696	2.75224	2.80199	DOWN
Maltotetraose	1.11212	1.12313	0.03971	0.1541	0.862316	2.79832	2.52846	3.02304	3.16272	2.94185	3.11049	2.44622	2.31479	2.30183	2.70307	2.23231	3.14438	DOWN
Methoxyeugenol	1.8407	1.85124	0.009103	0.03539	1.61718	2.42242	2.21667	1.42415	1.9602	0.872709	0.881015	2.65292	2.87979	2.66523	2.41261	3.12969	2.07746	UP
Methoxyhydroxymethylhydrocinnamic acid	1.43213	1.41314	0.000231	0.002428	1.19183	2.44096	2.60967	2.71274	2.59013	2.78389	2.87834	3.21732	3.12931	3.26926	3.29163	2.87713	3.30027	UP
Methyl 7-epi-12-hydroxyjasmonate glucoside	1.31446	1.36684	0.006906	0.05533	1.21377	1.88306	2.19443	2.21955	2.11141	2.2952	2.71504	2.80485	2.64835	2.76525	2.89116	2.32061	2.85392	UP
MG(18:3(6Z,9Z,12Z)/0:0/0:0)	1.06497	1.10049	0.0009096	0.006673	1.07933	3.80012	3.80062	3.7113	3.7621	3.71172	3.67607	4.02245	4.16428	4.10796	3.9119	4.20748	3.82977	UP
Monotropein	3.09145	3.10086	1.431e-07	1.502e-05	0.0522667	1.59414	2.50884	2.20892	2.14057	2.3961	2.65277	0.00357086	0.00360257	0.0728378	0.093689	0.111825	0.420292	DOWN
Mucronine D	2.16383	2.25025	5.666e-05	0.003253	0.446271	2.07617	1.82364	2.04678	2.06685	1.78346	1.6269	0.650401	0.660355	0.681227	0.679343	0.913189	1.51396	DOWN
Muzanzagenin	1.4338	1.4437	0.03454	0.1423	0.718695	1.59362	1.6259	2.49158	2.476	2.94808	2.4731	1.61777	1.43406	1.57056	1.90783	1.14771	2.10359	DOWN
Myricanene A 5-[arabinosyl-(1->6)-glucoside]	1.85826	1.90245	0.00327	0.03597	1.47757	0.979243	1.9615	1.9588	1.59408	2.38363	2.49574	2.79974	2.82181	2.9028	2.9387	2.49258	2.84206	UP
Myricanene B 5-[arabinosyl-(1->6)-glucoside]	1.07514	1.11337	0.003167	0.03547	1.08854	3.27212	3.32178	3.34848	3.42713	3.50188	3.65924	3.63058	3.677	3.7468	3.83291	3.55607	3.90528	UP
Myricanol 5-[arabinosyl-(1->6)-glucoside]	1.73128	1.86959	0.01151	0.07297	1.51049	1.48778	1.73755	1.19736	2.08264	1.19118	2.60087	2.73332	2.30506	2.90774	3.19146	2.05867	2.35652	UP
N-(1-Deoxy-1-fructosyl)leucine	1.59866	1.59617	0.03453	0.09507	1.60585	2.26211	1.95422	2.10723	1.0037	0.243092	1.24572	2.54365	1.78557	2.09476	2.94358	2.67351	2.11497	UP
N-(1-Deoxy-1-fructosyl)threonine	1.07384	1.07794	0.0008644	0.006403	0.901629	2.93446	3.20053	3.13301	2.92361	3.12455	3.1035	2.71957	2.73681	2.97003	2.64793	2.79183	2.74227	DOWN
N-Acetyl-D-phenylalanine	1.22866	1.22266	0.003774	0.03975	0.877805	3.45585	3.38755	3.29726	3.36379	2.84402	3.44149	2.98628	2.91117	2.97838	2.9825	2.65234	2.8567	DOWN
N-Acetylgalactosamine	1.92325	1.9765	0.01511	0.08591	1.76961	0.42928	1.66114	1.06338	0.507432	2.25984	2.49368	2.56171	2.62254	2.48755	2.74005	2.2667	2.20633	UP
N-Acetylleucine	1.48498	1.50519	0.001939	0.026	0.826515	3.56977	3.51947	3.24108	3.32564	2.70543	3.14744	2.84417	2.49792	2.73318	2.67092	2.69621	2.68209	DOWN
N-Acetylserotonin glucuronide	1.36404	1.33841	0.001497	0.009463	0.845257	2.81174	2.98178	3.41804	3.18624	3.35492	3.28537	2.78782	2.74317	2.78237	2.76694	2.40883	2.60495	DOWN
Neohesperidose	1.48298	1.45785	0.01846	0.05988	1.49791	1.08046	0.931507	0.889184	2.09867	1.74758	1.88292	2.22679	2.12843	2.27982	2.37485	1.52057	2.39394	UP
Neryl rhamnosyl-glucoside	1.40338	1.39653	0.01749	0.0939	1.14096	3.5136	3.79155	4.74733	4.27246	4.64789	4.31021	5.03386	4.95726	4.78612	4.65004	4.84745	4.57206	UP
Niazidin	1.27668	1.26973	0.004425	0.02102	1.4414	0.929216	0.928992	1.10058	0.982835	1.28536	1.12348	1.48314	1.17065	1.50027	2.02022	1.39594	1.5824	UP
N-Monodemethyl roxithromycin	2.05292	2.12145	0.0003013	0.002971	0.616136	2.95831	2.92051	2.92089	2.59111	2.38893	2.80697	1.64324	1.06616	1.94272	2.04145	1.36787	2.15698	DOWN
NPC	2.22768	2.3254	0.0003697	0.009338	1.67755	1.57142	1.187	1.22712	1.8425	2.12982	2.51726	2.98817	2.85043	2.87523	3.16116	2.65361	3.04475	UP
Ornaline	1.72683	1.73284	0.008524	0.03389	1.33346	1.81817	2.50435	2.46689	2.54434	3.41864	3.2057	3.75203	3.65788	3.50101	3.91655	2.9412	3.51364	UP
ORSELLINIC ACID, ETHYL ESTER	1.21059	1.22761	0.04803	0.1205	0.775415	1.74743	2.21296	2.32188	2.1875	2.78735	2.84726	1.79164	1.70772	1.82818	2.24581	1.15076	2.21515	DOWN
Palmitic amide	1.19948	1.21957	6.211e-05	0.001022	0.914694	4.03625	4.0766	4.02079	4.05814	3.96111	4.18532	3.72532	3.65462	3.6028	3.62754	3.75929	3.88745	DOWN
Palmitoyl glucuronide	1.39142	1.42768	0.03727	0.09982	1.32445	1.97038	1.69169	2.47942	2.28114	2.11546	2.29577	3.16439	1.95844	2.15156	3.62442	3.21754	2.87994	UP
Panaquinquecol 6	1.66069	1.63811	0.04083	0.1562	0.527575	2.54761	2.25017	1.75695	2.49085	0.412396	1.90148	0.400616	0.786052	1.36757	0.583513	1.15013	1.70445	DOWN
PC(16:0/0:0)[U]	1.0707	1.08352	0.0002551	0.002624	1.06147	4.58781	4.58513	4.52374	4.7952	4.74231	4.78127	4.97008	4.96187	4.85712	4.99792	4.9757	4.9747	UP
P-Cresol glucuronide	1.25359	1.2614	0.01592	0.08832	0.825989	2.38652	2.2927	2.51856	3.10057	2.75276	2.8801	2.11121	1.99397	2.172	2.29604	1.97426	2.61305	DOWN
Pectenotoxin 3	1.35855	1.36594	0.01239	0.07654	0.805443	3.1083	2.8839	2.61169	2.78306	2.22509	2.70359	1.98162	1.7272	2.28341	2.28187	2.23491	2.62918	DOWN
PHENACYLAMINE	1.35351	1.37358	0.0009633	0.006911	1.16327	3.07372	2.96615	3.00871	2.8772	2.53606	3.17779	3.43321	3.3577	3.4314	3.33375	3.65313	3.31013	UP
Phenethyl rutinoside	1.2794	1.26588	0.007247	0.05628	0.847289	2.74705	2.96633	3.05182	2.57789	2.77219	3.36849	2.61405	2.48929	2.45014	2.58011	2.15202	2.52615	DOWN
Phenylethyl primeveroside	2.38516	2.40776	1.209e-06	0.0002996	0.65987	3.32518	3.52751	3.33765	3.4508	3.58147	3.96134	2.4585	2.31902	2.19866	2.46002	2.07773	2.46761	DOWN
Phlorisobutyrophenone 2-glucoside	1.23419	1.20099	0.04515	0.1664	0.835796	2.38897	2.74696	2.89207	3.1408	3.19335	3.50609	2.58848	2.13647	2.54265	2.73173	2.01004	2.92227	DOWN
Physapubescin	1.60448	1.65948	0.0002366	0.007217	1.28592	1.81052	1.86939	2.12376	2.24439	2.27836	2.32896	2.89764	2.60241	2.61211	2.89075	2.70426	2.56729	UP
Pomonic acid	1.48878	1.4865	8.919e-11	2.018e-07	1.10023	4.81633	4.83454	4.87045	4.8116	4.87805	4.82555	5.3116	5.34035	5.37567	5.32048	5.27823	5.31734	UP
Propylene glycol alginate	1.51439	1.5184	0.004717	0.02185	1.50965	1.56957	1.58275	1.28025	1.25047	0.880041	1.20718	1.76121	1.78588	1.89687	2.68681	1.83683	1.75947	UP
Prunus inhibitor b	1.16972	1.17219	0.006497	0.02756	1.14695	2.89972	2.78407	2.75294	2.63458	3.02941	2.43806	3.2964	3.10364	3.27842	3.4164	2.88499	2.98732	UP
PS(18:3(6Z,9Z,12Z)/20:1(11Z))	1.66567	1.73591	0.0433	0.162	2.2309	1.29224	0.0002002	0.535045	1.58641	0.00021758	1.11769	1.57597	2.29402	0.956869	1.38992	2.78894	1.10692	UP
Pyroglutamic acid	1.01898	1.07019	0.02296	0.1119	1.14286	2.03237	2.03525	2.15256	2.50453	2.36185	2.60498	2.46564	2.61097	2.36433	2.78161	2.6378	2.78885	UP
Quercetin 3-O-glucosyl-rutinoside	2.46735	2.47929	0.00439	0.04262	0.469196	3.83116	3.81472	3.43254	3.42284	1.03503	2.96845	1.69811	1.33882	1.13756	1.57856	1.83523	1.09209	DOWN
Queuine	1.12298	1.14012	0.00123	0.008274	1.11724	2.77412	2.87395	2.8653	2.86508	2.8282	2.99053	3.09741	3.13474	3.3958	3.02949	3.43655	3.11708	UP
Raffinose	1.22028	1.26385	0.009062	0.06295	1.13932	3.23064	3.20444	2.94465	2.81925	2.51682	2.98446	3.23118	3.55194	3.40035	3.38134	3.49525	3.10744	UP
Rifabutin	1.50823	1.52395	0.0176	0.09422	0.776212	3.13162	2.98343	3.13777	2.96323	2.81073	3.28376	1.60724	2.14166	2.27295	2.84634	2.1527	3.19425	DOWN
Rishitin	1.8168	1.80874	3.824e-05	0.0007303	1.59363	1.57459	1.38945	1.48837	1.25735	0.830043	1.37649	2.06872	1.99126	2.20595	2.12499	2.1702	2.04926	UP
S-(11-OH-9-deoxy-delta9,12-PGD2)-glutathione	1.89025	1.96067	0.01088	0.06992	0.513666	2.39582	2.17731	2.07067	2.2322	2.13486	1.72158	0.32672	1.82341	0.824868	0.346638	2.2213	0.995648	DOWN
S-(PGA2)-glutathione	1.09312	1.10719	0.005611	0.02487	1.10415	3.54245	3.35818	3.08968	3.41321	3.18534	3.23114	3.63117	3.81217	3.60459	3.42336	3.88562	3.52693	UP
S-Adenosylhomocysteine	1.79522	1.79287	0.004118	0.02	1.49194	1.14076	2.01444	2.03999	1.25919	2.49039	2.21489	2.95168	2.8034	2.83601	3.02039	2.24419	2.79376	UP
Salicylic acid beta-D-glucoside	1.95574	2.03761	0.0002253	0.007063	0.593736	2.33422	2.10773	2.23656	2.56681	2.03234	1.9395	1.14595	1.1804	1.57071	0.813339	1.49396	1.64592	DOWN
Sarcodon scabrosus Depsipeptide	1.09424	1.08607	0.04362	0.1627	1.2454	0.923959	1.6831	1.93844	1.47795	1.93436	1.82018	2.16701	1.86888	2.03638	2.22777	1.77831	2.09918	UP
Sinapyl alcohol	1.06365	1.04626	0.01375	0.04844	1.13638	2.24253	2.59701	2.69368	2.59734	2.66324	2.8261	3.03997	2.96904	2.99446	3.16694	2.54002	3.03827	UP
Soyasaponin I	1.45554	1.45597	0.03229	0.1361	0.729687	3.03329	2.57377	2.51321	2.54616	1.83569	2.63384	1.62724	1.21381	1.34021	2.22678	1.99543	2.64431	DOWN
Soyasaponin III	1.19128	1.20231	0.02613	0.0769	1.20926	2.04087	1.62153	2.52751	2.49663	2.87638	2.1694	2.78029	2.71275	2.93574	2.81492	2.6946	2.6717	UP
Spinosin A	1.23402	1.22445	0.006327	0.05298	1.2128	1.85136	1.88368	1.92592	1.9685	1.91939	1.98031	1.90025	2.32841	2.57445	2.07589	2.50662	2.59834	UP
Starch acetate	1.63095	1.7053	0.006615	0.05446	1.56618	1.4794	1.2176	1.68184	0.593059	0.964944	1.90332	1.80623	1.94677	1.9045	2.43165	2.16105	2.03073	UP
Succinylacetoacetate	1.08094	1.12612	0.02321	0.1125	1.16479	2.25693	2.46687	2.40695	1.80376	1.87365	2.52012	2.45858	2.63512	2.71016	2.55447	2.72677	2.43443	UP
Suspensolide F	1.3369	1.38823	0.01248	0.04494	1.17549	3.08304	3.4758	3.20484	2.69669	2.97106	3.71298	4.03606	3.55902	4.00227	3.61371	3.91381	3.38262	UP
Tragopogonsaponin A	1.03132	1.02312	8.152e-05	0.001237	1.05692	4.40358	4.46937	4.55465	4.61044	4.62618	4.5325	4.77661	4.81092	4.84325	4.79039	4.69757	4.82575	UP
Traumatic Acid	1.20822	1.25699	0.01781	0.09467	1.21599	1.95286	1.69769	2.01566	2.07668	2.18935	2.37381	2.45756	2.63731	2.18016	2.82686	2.0878	2.77306	UP
Tricrocin	1.86498	1.85443	0.001882	0.02571	1.46352	1.65834	1.28015	2.18088	2.34993	2.38619	1.57179	2.96655	2.49653	3.00663	2.68557	2.56746	3.00403	UP
Tyrosyl-Glutamate	1.26869	1.22242	0.009893	0.03747	1.21413	2.19961	2.39919	2.41188	2.05234	2.20393	2.57556	2.87314	2.59361	2.93393	3.12961	2.23788	3.03589	UP
UDP-D-galactose	1.05015	1.07438	0.0003435	0.009119	0.939295	4.33069	4.29822	4.30923	4.28715	4.17764	4.29729	3.93576	4.06186	4.01156	4.03686	3.89068	4.19889	DOWN
Vignatic acid B	1.82844	1.80818	0.004589	0.02151	1.86835	0.666996	0.666797	1.13003	1.33255	0.711203	2.14687	1.79256	2.13785	1.89253	2.2509	1.81788	2.54114	UP
VULPINIC ACID	1.94645	1.96727	1.358e-06	6.541e-05	1.35086	2.55605	2.54128	2.33793	2.26727	2.46244	2.55984	3.21303	3.56192	3.15289	3.27688	3.47809	3.2076	UP
Xi-Linalool 3-[rhamnosyl-(1->6)-glucoside]	1.63653	1.67348	0.02023	0.1023	0.787211	2.93961	2.85381	4.37487	4.00108	4.39488	3.76853	2.77833	3.03348	2.72392	3.1607	2.83928	3.04491	DOWN
Yucalexin P21	1.59858	1.61024	0.0003521	0.003348	1.18851	3.6376	3.3674	3.40297	3.59438	3.22227	3.14435	3.85783	4.17938	4.03413	3.85421	4.40739	3.87972	UP

## Sheet: CL3 VS. CL53
Table S7 The different metabolites in each comparison
Metabolite	Vip_plsda	Vip_oplsda	P_value	fdr	FC	B53J_1	B53J_2	B53J_3	B53J_4	B53J_5	B53J_6	B3J_1	B3J_2	B3J_3	B3J_4	B3J_5	B3J_6	Regulation
(-)-11-Hydroxy-9,15,16-trioxooctadecanoic acid	1.19551	1.21863	0.00829	0.02383	1.60529	1.06992	0.99293	0.484644	1.3927	1.4804	1.15933	1.72208	1.97156	1.55658	1.4391	2.35921	1.51975	UP
(-)-Matairesinol 4'-[apiosyl-(1->2)-glucoside]	1.403	1.36276	0.004185	0.01402	1.3996	1.95201	1.774	2.03968	2.5063	2.00821	1.67249	3.30331	2.6962	2.53986	3.12415	2.08588	2.97666	UP
(±)7-epi Jasmonic Acid	1.25986	1.28757	0.0009414	0.005389	1.23544	2.32711	2.47935	2.40654	2.63876	2.56739	2.51552	2.88602	3.25759	3.04663	2.78518	3.56208	2.9104	UP
(1alpha,2alpha,4betaH,6alpha,8R)-p-Menthane-2,6,8,9-tetrol	1.21748	1.22393	0.001563	0.006642	1.36594	1.65218	1.35826	1.84547	2.10939	1.63132	1.58642	2.46818	2.14284	2.64223	2.35582	2.3565	1.94449	UP
(1S,2R,4R,8S)-p-Menthane-2,8,9-triol 2-glucoside	1.33119	1.33783	9.723e-06	0.0001617	0.830173	3.67936	3.83407	3.62785	3.77127	3.5995	3.64081	3.19325	3.08164	3.05299	2.90549	3.29267	2.86393	DOWN
(24R)-5b,8b-Epidioxyergosta-6,22E-dien-3b-ol 3-glucoside	2.15185	2.19856	4.67e-07	3.708e-05	1.88179	1.32944	1.30648	1.69156	1.98432	1.76655	1.87213	3.16039	2.96743	3.34897	3.1457	2.98917	3.10924	UP
(2S,2'S)-Pyrosaccharopine	2.01993	2.10753	0.0004258	0.003246	3.6262	0.197507	0.204398	0.204016	1.60904	0.211516	0.954131	2.13423	2.39185	2.22337	1.68804	2.34716	1.47326	UP
(3b,16a,20R)-25-Acetoxy-3,16,20,22-tetrahydroxy-5-cucurbiten-11-one 3-glucoside	1.12671	1.12043	9.301e-05	0.001245	1.12261	3.40068	3.42582	3.43974	3.73318	3.31996	3.42967	3.90368	3.95386	3.98269	3.75733	3.80766	3.88561	UP
(3b,20R,22R)-3,20,27-Trihydroxy-1-oxowitha-5,24-dienolide 3-glucoside	1.31568	1.32076	2.188e-05	0.0002988	0.767134	2.67479	2.5419	2.61887	2.59681	2.71655	2.6972	1.89879	2.24223	2.08949	1.74329	2.20706	1.97228	DOWN
(4R,6S)-p-Menth-1-ene-4,6-diol 4-glucoside	1.61544	1.60954	1.386e-06	7.744e-05	0.717547	2.82044	2.97956	2.86453	3.15991	2.84838	2.93587	1.87039	2.18801	2.16292	2.24866	2.21481	1.9503	DOWN
(6beta,22E)-6-Hydroxystigmasta-4,22-dien-3-one	1.23562	1.23406	0.001611	0.007831	0.770079	2.43274	2.57862	2.39674	2.6665	2.65743	2.50777	2.06117	1.93883	1.69271	2.03316	1.55575	2.45352	DOWN
(7R*,8R*)-3-Methoxy-3',4,7,9,9'-pentahydroxy-8,4'-oxyneolignan 4-xyloside	1.38794	1.42199	3.611e-05	0.000431	0.589773	1.71254	1.99813	1.73661	1.80094	1.74893	1.56196	1.08153	0.819665	1.31264	1.201	0.783158	1.02833	DOWN
(S)-Isosclerone	1.64857	1.61879	0.001983	0.007962	0.530382	2.29825	2.01461	2.24774	2.79393	2.2046	2.26538	1.56257	1.85534	0.686513	0.684622	1.82118	0.720616	DOWN
(S)-Isowillardiine	1.03408	1.08902	0.002456	0.01051	0.779581	1.99803	1.98083	2.04318	2.14601	1.50221	1.79038	1.40427	1.45793	1.36785	1.44973	1.64397	1.61031	DOWN
(S)-Nerolidol 3-O-[a-L-rhamnopyranosyl-(1->2)-b-D-glucopyranoside]	1.80012	1.84628	4.019e-05	0.0004606	1.6002	1.52638	2.39304	1.78342	2.36908	2.09932	1.86248	2.893	3.34501	3.57332	3.33588	3.05366	3.05828	UP
(S)-Oleuropeic acid	2.34684	2.39662	1.739e-11	1.005e-08	0.2742	2.62545	2.53841	2.57188	2.73105	2.51932	2.57307	0.602567	0.815995	0.632394	0.846875	0.579828	0.788519	DOWN
(S,S)-Nt-Histidinylalanine	1.58772	1.66901	0.007779	0.0246	0.598268	2.70053	2.76236	2.68761	2.37039	2.69488	2.71933	0.993139	2.34886	2.40833	0.62344	1.09538	2.06209	DOWN
(x)-2-Heptanol glucoside	1.18438	1.18194	0.04721	0.09391	0.679178	2.07828	2.3401	2.04873	1.84691	2.5433	2.57079	1.02551	1.13734	1.92138	1.92257	0.589198	2.52569	DOWN
1-(4-Hydroxy-3-methoxyphenyl)-7-phenyl-3,5-heptanedione	1.39114	1.41252	1.071e-06	6.285e-05	0.827147	3.59025	3.55668	3.58548	3.76775	3.54907	3.60946	3.01941	2.89167	3.21129	2.96797	2.87485	2.94971	DOWN
10,20-Dihydroxyeicosanoic acid	1.79203	1.83563	1.258e-05	0.0001966	0.331977	1.45342	1.94898	1.6236	1.84999	1.89525	1.84622	0.438755	0.395237	0.411286	0.761383	0.369853	1.14923	DOWN
13-Hydroxy-9-methoxy-10-oxo-11-octadecenoic acid	0.959612	1.08834	0.03862	0.08044	1.21717	1.57235	2.00527	1.80209	2.16908	2.70891	2.67472	2.80655	2.72148	2.52028	2.70169	2.4712	2.51673	UP
13-L-Hydroperoxylinoleic acid	1.6184	1.65866	0.003108	0.01124	1.99647	0.920192	1.50618	0.55639	1.16073	1.65796	0.995828	1.8632	2.93768	2.12805	1.74152	3.06792	1.83126	UP
15-cyclohexyl pentanor PGF2alpha	1.63209	1.69516	5.959e-05	0.0009464	1.62792	1.30133	1.58698	1.31806	1.50513	1.36696	1.6451	2.21207	2.49291	2.09707	2.52882	2.83224	2.03628	UP
18-Carboxy-dinor-LTE4	1.61357	1.64465	0.000149	0.001674	1.32103	2.65912	2.98553	2.63054	2.89017	2.94092	2.9561	3.45702	3.94303	3.72673	3.27613	4.2119	3.92554	UP
19-Methoxypomolic acid 3-arabinoside	1.43189	1.46277	0.0003644	0.002368	0.717301	2.85255	2.88759	2.89103	2.70422	2.95635	3.0465	2.25064	1.8618	2.54457	2.3439	1.59009	1.84511	DOWN
1-Acetyl-3,14,20-trihydroxywitha-5,24-dienolide 3-glucoside	1.13367	1.15991	0.01363	0.03509	0.582207	1.78544	1.54595	1.53835	1.65268	0.947221	1.49787	1.19786	0.525814	0.544611	0.940905	0.495833	1.51725	DOWN
1-Hexanol arabinosylglucoside	1.62842	1.65688	6.124e-08	4.426e-06	0.741653	3.50131	3.66557	3.51881	3.59477	3.46405	3.4602	2.69708	2.53271	2.68889	2.48473	2.82376	2.50127	DOWN
1-Methylinosine	1.01496	1.0471	0.0003501	0.002294	0.88644	3.69825	3.54063	3.64559	3.35286	3.61553	3.64892	3.17142	3.11635	3.38388	2.97469	3.13286	3.27996	DOWN
1-Palmitoyl Lysophosphatidic Acid	2.01534	2.05048	0.0002566	0.002424	2.35168	0.822078	1.60501	0.837062	1.4752	0.853973	0.840191	2.67997	2.81935	2.67416	1.92135	3.19131	1.84284	UP
2(R)-hydroxydocosanoic acid	1.7257	1.74649	2.577e-05	0.0003377	2.65842	1.20391	0.461376	0.441409	0.931308	0.498611	0.439924	1.94243	1.66224	1.66947	1.51575	1.85481	1.92714	UP
2,3-Dihydroxy-1-(4-hydroxy-3-methoxyphenyl)-1-propanone	2.42751	2.45995	6.956e-07	4.724e-05	0.565576	4.29597	4.41574	4.36123	4.45225	4.3301	4.35974	2.6253	2.53298	2.65399	2.83028	1.63929	2.54507	DOWN
2,4-Dihydroxy-7,8-dimethoxy-2H-1,4-benzoxazin-3(4H)-one 2-glucoside	1.3045	1.2811	0.007047	0.02298	0.696253	2.18514	2.21719	2.30229	2.57419	2.0449	2.13023	1.78101	1.04906	1.52658	2.13917	1.00087	1.86748	DOWN
2,6-Dimethyl-7-octene-1,6-diol 8-O-glucoside	1.92349	1.94376	0.0006477	0.00423	0.55589	3.04766	3.05186	3.14363	3.22772	2.72679	2.72869	0.770507	2.1252	0.967918	1.85363	2.27155	1.97667	DOWN
20-COOH-leukotriene E4	2.15169	2.18094	0.0004561	0.003351	3.23545	0.320947	0.581898	0.792031	2.10663	0.34084	0.332176	2.468	2.58712	2.55782	1.82118	2.95092	2.09411	UP
20-Hydroxy-leukotriene E4	1.57414	1.55092	8.086e-06	0.0002633	0.828246	4.59427	4.39817	4.64003	4.93023	4.70244	4.64956	3.93828	3.9347	3.91527	3.89674	3.90429	3.52932	DOWN
22-Angeloylbarringtogenol C	1.29029	1.33299	7.653e-06	0.0002547	0.874287	4.45401	4.4142	4.37129	4.5894	4.25098	4.21656	3.76335	3.85208	3.83999	3.83019	3.73357	3.97378	DOWN
28-Glucosylsiaresinolate 3-arabinoside	1.25568	1.26615	2.02e-06	0.0001016	1.21608	2.17018	2.36524	2.27613	2.49284	2.29455	2.28252	2.75683	2.74003	2.90661	2.78654	2.82804	2.86802	UP
2-Feruloyl-1,2'-disinapoylgentiobiose	2.10195	2.15345	1.041e-05	0.0001704	0.497358	3.26136	3.12305	3.24683	3.18263	3.30873	3.18118	1.88506	1.30789	1.78136	1.92953	0.741836	1.95395	DOWN
2-Hydroxycinnamic acid	1.43157	1.44854	0.0002003	0.001499	1.44206	1.42947	1.87	1.65077	1.71237	1.7433	1.9471	2.53094	2.53218	2.40963	2.81127	2.00226	2.64835	UP
2-Hydroxyphenethylamine	1.29181	1.3205	0.003689	0.01427	1.20018	3.4022	3.20106	3.30467	3.94304	3.27599	3.04463	4.22499	3.94081	4.08532	3.94429	4.4673	3.54624	UP
2-Ketohexanoic acid	1.0541	1.08244	0.0005415	0.003084	0.841015	2.84999	2.75864	2.73608	2.77894	2.88588	2.78372	2.27576	2.174	2.56183	2.45463	2.07689	2.58328	DOWN
2-O-Protocatechuoylalphitolic acid	2.52031	2.5721	3.132e-10	7.407e-08	0.124261	2.75712	2.3615	2.56526	2.27553	2.38455	2.47091	0.229923	0.235222	0.289861	0.245487	0.574619	0.265447	DOWN
3-(3,4-Dihydroxyphenyl)lactate	1.39775	1.4016	0.0003346	0.00282	0.791866	3.27821	3.26132	3.30836	3.6698	3.29428	3.24974	2.77975	2.68716	2.71785	2.8535	2.09525	2.75197	DOWN
3,3'-Dithiobis[4,5-dihydro-2-methylfuran]	1.47668	1.481	0.004465	0.01634	1.7922	1.43062	1.07454	1.07221	0.768772	0.601529	1.66569	2.00338	2.33901	1.94534	1.68427	2.53252	1.34501	UP
3,4,5-trihydroxy-6-(2-methyl-3-phenylpropoxy)oxane-2-carboxylic acid	1.21616	1.24199	6.72e-05	0.0006711	1.17093	3.33962	3.18813	3.29076	3.3849	3.16627	3.32486	3.8103	3.94137	3.96138	3.69507	4.08765	3.56455	UP
3,4,5-trihydroxy-6-[2-(4-phenylbut-1-en-2-yl)phenoxy]oxane-2-carboxylic acid	1.80112	1.79834	0.0001413	0.001619	1.88991	0.951912	1.62805	0.96757	1.18082	1.26731	1.19749	2.50226	2.29298	2.2441	2.62652	1.58196	2.35026	UP
3,4-Dihydroxyphenyl ethanol	1.46893	1.46644	0.006184	0.01895	0.618952	2.51807	2.34561	2.43456	2.88131	2.37435	2.45483	1.74811	1.53949	1.84826	1.9368	0.263743	1.95202	DOWN
3,4-Dimethylstyrene	1.56124	1.55035	0.0003413	0.002845	0.674436	2.40862	2.71424	2.5173	2.94676	2.50159	2.61428	1.95141	2.04026	2.13906	1.41297	1.74147	1.30439	DOWN
3,5,6,7-tetrahydroxy-2-phenyl-3,4-dihydro-2H-1-benzopyran-4-one	1.09457	1.13903	0.0008694	0.004364	0.792262	2.31621	2.3341	2.45149	2.26823	2.42415	2.47138	2.01614	1.47308	2.16469	1.84651	1.77348	2.02971	DOWN
3-[(3,3-dimethyloxiran-2-yl)methyl]-4-hydroxybenzoic acid	1.41591	1.44034	0.001741	0.008336	1.47189	1.25202	1.26961	1.80869	2.31075	1.3396	1.51494	2.50381	2.40608	2.32441	2.35735	2.25927	2.127	UP
3-Epipapyriferic acid	1.75611	1.80612	0.001117	0.006113	1.943	0.660334	1.43544	1.21823	0.790082	1.17705	2.08529	2.21825	2.23701	2.83212	1.91635	2.82985	2.27984	UP
3-Hydroxy-2-methylglutarate	1.60853	1.63565	0.0001312	0.001554	0.508578	1.74815	1.5711	1.96765	2.37398	1.57375	1.81698	0.722941	1.10716	0.890399	0.990545	0.683357	1.22649	DOWN
3-Hydroxy-b,e-caroten-3'-one	1.38192	1.33366	0.01857	0.04599	1.5271	1.83633	2.00313	1.72108	1.79201	1.06717	1.65258	2.5389	2.95864	2.93308	1.29027	3.28039	2.38013	UP
3-Isopropenylpentanedioic acid	1.21138	1.25431	3.578e-05	0.0007103	0.82227	2.73925	2.88543	2.84768	2.88398	2.69967	2.75367	2.24628	2.25311	2.53579	2.22687	2.12017	2.44009	DOWN
3-Methylindole	1.83302	1.8679	0.001019	0.005695	2.15648	1.04055	0.505078	0.930323	2.17311	1.32679	0.506896	2.29558	2.23635	2.39966	2.14926	2.77722	2.11322	UP
3-phenyl-3,4-dihydro-2H-1-benzopyran-7-ol	2.29994	2.32072	3.871e-05	0.0007455	1.99832	2.01012	1.58037	1.53313	2.08158	1.72449	1.81671	4.22401	3.25808	4.08699	2.71332	3.91318	3.27913	UP
3-trans-Caffeoyltormentic acid	1.14735	1.15199	0.02029	0.04763	0.633811	1.62476	2.15684	1.78545	1.55508	1.98109	1.79103	1.02905	0.757817	0.685428	1.75055	0.760656	1.92369	DOWN
4-(2-Nitroethyl)phenyl primeveroside	1.26694	1.2472	0.01282	0.03546	0.674623	2.09152	2.04304	1.7832	2.58394	2.05026	1.7655	1.29323	0.905512	1.54259	1.71328	0.859271	1.99822	DOWN
4-Acetoxy-2-hexyltetrahydrofuran	1.01183	1.05279	0.01307	0.03396	1.35122	0.906078	1.81128	1.43679	1.55409	1.48319	1.42143	2.09878	2.11048	1.40365	1.91025	1.93066	2.18299	UP
4-Butyl-gamma-butyrolactone	1.45555	1.4757	0.0009537	0.004691	1.51106	1.80098	1.24811	1.81699	2.41856	1.56527	1.45845	2.60365	2.73568	2.48111	2.3835	2.97802	2.39311	UP
4-Hydroxy-6-methyl-3-(1-oxobutyl)-2H-pyran-2-one	1.34464	1.36196	4.701e-05	0.0008377	0.779449	2.7468	2.83109	2.74639	2.86475	2.76912	2.80262	2.18302	2.10266	2.43137	2.36562	1.81852	2.1596	DOWN
4-Propylphenol	1.31458	1.33754	0.0001386	0.001608	0.756068	2.45249	2.45984	2.36551	2.84175	2.36747	2.34258	1.89284	1.81138	1.98187	1.8597	1.59933	2.06992	DOWN
5-(2-Methylpropyl)tetrahydro-2-oxo-3-furancarboxylic acid	1.23012	1.17789	0.02834	0.06341	0.724251	2.37948	2.39641	2.15654	2.9107	2.37345	2.40793	1.67611	1.48396	2.34785	2.2739	0.769423	2.04143	DOWN
5-Butyl-3,4-dimethyl-2-furanundecanoic acid	1.13912	1.17332	0.009772	0.02707	1.89115	0.81689	1.06759	0.578786	0.000694082	1.06503	0.649416	1.58276	1.26838	1.47298	1.0391	1.56345	0.975126	UP
5' -Deoxy-5' -<WBR>(methylthio)adenosine	1.08352	1.07005	2.339e-05	0.0005266	1.11822	3.12446	3.17272	3.2384	3.09149	3.20382	3.20093	3.56302	3.47496	3.51071	3.60473	3.40499	3.72634	UP
5-Hydroxytryptophol glucuronide	1.01559	1.03319	0.01568	0.03893	0.740351	2.10463	1.78992	2.13813	2.21704	1.94925	1.76935	1.68361	1.67479	0.834643	1.65123	1.15773	1.8616	DOWN
6-(4-ethenyl-5-hydroxy-2-methoxyphenoxy)-3,4,5-trihydroxyoxane-2-carboxylic acid	1.25026	1.21816	0.006076	0.01877	1.7465	0.612081	0.94188	0.60793	1.49094	0.976323	0.606176	1.71293	1.29011	1.63304	1.86918	1.04727	1.5901	UP
6-(4-ethyl-3-hydroxyphenoxy)-3,4,5-trihydroxyoxane-2-carboxylic acid	1.09988	1.10243	0.006155	0.01889	0.721808	1.80411	2.32072	1.95538	2.06745	2.0019	1.93107	1.95859	1.53203	1.51567	1.62014	0.968439	1.12456	DOWN
6''-Acetylapiin	1.44122	1.4959	0.0001015	0.001309	0.713264	2.49736	2.65271	2.56055	2.74123	2.38904	2.26429	1.4817	1.55216	1.93361	1.85015	1.91895	2.04036	DOWN
6-Lactoyltetrahydropterin	1.35214	1.36768	0.000992	0.004793	0.670578	2.44745	2.18343	2.32115	2.23102	2.38062	2.24324	1.65531	1.853	1.73474	1.85025	0.855186	1.30959	DOWN
6-O-Oleuropeoylsucrose	2.39319	2.45358	1.359e-06	3.743e-05	0.455535	3.72823	3.89871	3.70733	3.78747	3.80894	3.66994	1.53784	1.49789	1.95358	2.05048	0.950419	2.30856	DOWN
6S,9R-Dihydroxy-4,7E-megastigmadien-3-one 9-[apiosyl-(1->6)-glucoside]	1.09272	1.11132	0.0005047	0.002957	0.856109	3.24839	3.19821	3.30088	3.53757	3.3309	3.27277	2.99993	2.78462	2.82935	3.07452	2.50076	2.83634	DOWN
6'-Sialyllactosamine	1.18704	1.21707	0.0004369	0.003279	0.860642	3.56178	3.60462	3.66137	3.97959	3.64265	3.59529	3.0784	3.23319	3.29664	2.91781	3.02102	3.42606	DOWN
7alpha,8alpha-Dihydroxycalonectrin	1.23733	1.26909	7.422e-06	0.0001318	1.23626	2.28595	2.43316	2.35755	2.38434	2.35934	2.37607	2.93741	2.98571	3.05439	2.75942	3.09593	2.71717	UP
9,10-Epoxyoctadecenoic acid	1.13364	1.14428	0.03768	0.07892	1.62303	0.788194	0.534367	0.964391	1.23323	1.56618	0.895216	1.8274	2.00109	1.72924	0.725332	2.13244	1.29285	UP
Adipate semialdehyde	1.15003	1.15446	0.0007864	0.004765	0.764875	2.11093	1.96999	1.87451	2.49868	1.87048	2.17941	1.49542	1.53884	1.65864	1.53065	1.63469	1.70707	DOWN
ADP-Ribosyl-L-arginine	1.1184	1.14686	0.0002712	0.001879	0.88075	4.07131	3.96613	4.03595	4.34625	4.18365	4.05371	3.73542	3.54634	3.75803	3.67311	3.30114	3.70006	DOWN
Aflatoxin B1 dialcohol	1.52117	1.51749	0.01212	0.032	0.482171	1.97566	2.28928	1.71777	2.00923	2.34431	2.04983	1.18013	0.00325415	1.10503	1.74315	0.0161585	1.92362	DOWN
Agavoside A	1.00165	1.04576	0.0003019	0.002674	1.12036	2.81313	2.91207	2.90929	3.17408	3.05255	3.08765	3.23654	3.28754	3.45999	3.29973	3.44856	3.37128	UP
ALANYL-dl-LEUCINE	1.45035	1.5184	0.0007674	0.004693	1.35045	2.07646	2.21172	2.1128	2.51161	2.2909	2.11571	3.58949	3.10703	2.69335	3.00565	3.05697	2.53845	UP
Alanyl-Hydroxyproline	0.973196	1.01239	0.0001679	0.001333	1.09833	3.63287	3.87335	3.59525	3.63956	3.76108	3.76882	4.09152	4.18776	4.09064	4.19558	3.9349	3.9587	UP
A-L-Arabinofuranosyl-(1->2)-[a-D-mannopyranosyl-(1->6)]-D-mannose	1.23286	1.24369	0.00159	0.007754	1.24783	2.28457	2.21326	2.34743	1.92662	2.46863	2.6059	2.91311	2.90115	3.05688	2.53859	3.16563	2.70254	UP
Alpha-Vetivone	0.969538	1.02856	0.003134	0.01252	0.882942	3.26778	3.31303	3.26902	3.48055	2.92284	2.91574	2.72805	2.80415	2.84445	2.77139	2.86098	2.91603	DOWN
Ampeloside Bs1	1.95298	1.99024	4.148e-06	8.397e-05	2.25183	0.857071	1.30689	0.852337	1.15112	1.53506	0.850336	2.04206	2.40879	2.65689	2.486	2.45807	2.70194	UP
Androsterone glucuronide	1.33179	1.35099	0.0004364	0.002681	1.31736	2.16525	2.06164	2.25873	2.10425	2.31327	2.36648	2.78437	3.1141	2.98012	2.52443	3.38768	2.6919	UP
Antibiotic X 14889A	1.27756	1.28727	0.001669	0.006952	0.837294	4.51369	4.05409	4.31612	3.43953	4.15149	4.26807	3.49076	3.44128	3.50115	3.40934	3.60336	3.27111	DOWN
Antibiotic X 14889C	1.23741	1.27881	0.03597	0.07475	0.646025	2.22002	2.8909	2.59824	1.44791	2.68623	2.49878	0.827643	1.17168	2.23004	0.859279	1.79491	2.38072	DOWN
Araliasaponin I	1.15803	1.17455	7.648e-06	0.0002547	0.886387	3.9348	3.78747	3.8744	4.06993	3.87541	3.9048	3.45481	3.46766	3.54603	3.49647	3.29569	3.52503	DOWN
Arbutin	1.15851	1.08919	0.04391	0.08876	0.695796	1.73153	2.24222	2.11115	2.48088	2.04173	2.09537	1.63012	1.58524	0.93904	2.01635	0.500451	2.16523	DOWN
Aristolene	2.41193	2.43672	1.056e-05	0.0003103	2.33958	0.982413	1.73235	0.749946	1.99666	1.38019	1.48019	3.11134	3.14316	3.28792	3.41151	2.78252	3.7321	UP
Astin I	0.961321	1.00778	0.01752	0.04413	0.865287	3.36137	3.09467	3.15113	3.66738	2.81327	2.75335	2.87237	2.7437	2.83694	2.64168	2.67403	2.5307	DOWN
Benzofuran	1.71599	1.70823	0.002385	0.01032	2.11792	1.28631	0.608966	0.6082	2.21218	0.637044	0.610959	2.11538	1.87673	2.15613	2.02853	2.37824	2.07623	UP
Benzoic acid	1.39139	1.38959	0.0109	0.02949	0.616883	2.49325	2.0968	2.31328	2.56704	2.24586	2.14205	1.10433	1.25277	1.76118	1.95965	0.332882	2.14054	DOWN
Beta-Leucine	1.84176	1.88162	9.178e-06	0.0001565	1.69119	1.74601	1.82839	1.96229	1.57573	1.8593	1.79069	2.95342	3.15324	3.09728	2.62066	3.61046	2.76968	UP
Bipindogulomethyloside	1.08828	1.06233	0.01383	0.03744	1.16399	3.37241	3.05187	3.43639	2.44121	3.45916	3.26201	3.53369	3.77912	3.6827	3.54864	4.01468	3.58927	UP
Blasticidin S	1.48531	1.5009	0.0004908	0.002902	0.671852	2.4944	3.08059	2.67136	2.8498	2.57518	2.53026	1.72947	2.00491	1.98246	2.15549	1.1268	1.88301	DOWN
Blumenol C O-[apiosyl-(1->6)-glucoside]	1.61889	1.65955	9.695e-08	6.226e-06	0.784291	4.27254	4.08445	4.22314	4.43903	4.26964	4.29958	3.43919	3.38665	3.32025	3.35723	3.1185	3.44957	DOWN
Boswellic acid	1.70543	1.68682	0.002658	0.01117	0.607349	2.98375	2.97759	2.93547	1.80893	3.00597	2.94697	2.28703	1.5091	1.93158	1.82274	1.69597	0.86688	DOWN
Cafamarine	1.11724	1.15334	0.007459	0.022	0.664157	1.43419	1.75439	1.76038	1.73419	1.81443	1.86487	1.48355	0.617442	1.62762	0.979947	1.34095	0.831686	DOWN
Calendoflavoside	1.45388	1.50486	0.005154	0.01807	1.41918	2.04442	1.14511	2.4971	1.75812	2.39464	2.67288	3.2015	2.86229	3.15872	2.74652	3.0303	2.7545	UP
Canesceol	1.23904	1.24248	0.001679	0.008102	1.18336	3.08816	3.27602	3.1219	2.75087	3.2523	3.2586	3.65802	3.94201	3.57324	3.42023	4.09108	3.50263	UP
Capsianoside I	1.88886	1.91386	1.393e-06	3.776e-05	0.406648	2.07256	2.09417	2.20291	1.86572	1.97885	2.42125	1.17531	0.784448	0.672812	0.670937	1.12809	0.706643	DOWN
Cer(d14:2(4E,6E)/22:1(13Z))	1.71974	1.75112	0.0009869	0.005577	1.80145	1.91181	1.13187	0.778614	0.900364	1.64946	1.87939	2.22217	2.63703	2.48285	2.11482	2.97012	2.43553	UP
Cinnamic acid	1.37676	1.38125	0.004015	0.01509	1.40858	1.94958	1.77961	1.88397	2.5041	1.80105	1.27014	2.80976	2.53078	2.66707	2.53117	3.07568	2.14895	UP
Cis-3-Hexenyl b-primeveroside	2.02589	2.06763	6.519e-11	2.826e-08	0.646467	3.93329	4.07008	3.92133	3.89323	4.03098	4.01565	2.60567	2.56778	2.5871	2.63457	2.38127	2.65035	DOWN
Cis-zeatin-O-glucoside	2.34273	2.38542	1.006e-05	0.0003031	0.361598	2.90856	2.72293	2.80643	3.28079	2.73003	2.67541	1.58414	0.475019	1.0594	1.07286	0.440358	1.56234	DOWN
Citronellyl beta-sophoroside	1.61527	1.59684	5.203e-05	0.0008919	0.795543	4.13863	4.03891	4.16297	4.38542	4.04813	3.99232	3.18671	3.5071	3.168	3.05778	3.72739	3.0572	DOWN
Citrusin E	1.2229	1.21419	0.001282	0.005759	1.31515	2.13501	1.6033	1.83992	2.12695	1.82258	1.91543	2.80571	2.38687	2.84203	2.45943	2.16834	2.38406	UP
Citrusin F	1.06074	1.07273	0.0101	0.02777	0.764442	2.0103	2.48314	2.07803	2.25918	2.35481	2.21324	1.59178	1.48634	1.95463	1.72449	1.2161	2.26721	DOWN
Coproporphyrin III	1.33658	1.38483	0.0004197	0.002609	1.70059	0.857646	1.49607	0.987276	0.661244	1.03617	1.09455	1.68111	1.9994	1.73771	1.41197	1.82422	1.77252	UP
Corchorifatty acid D	1.09854	1.1141	0.006178	0.01895	1.27181	1.78693	2.16567	1.90376	2.07827	2.07671	1.88641	2.3056	2.78756	2.22069	2.31904	3.11934	2.38149	UP
Coriandrone A	1.07051	1.12059	0.0001119	0.001404	1.18494	2.03815	2.23607	2.00649	2.25584	2.1628	2.21509	2.58395	2.38806	2.54369	2.68127	2.66402	2.43796	UP
Cosmosiin	1.89129	1.92631	2.482e-06	0.0001195	0.650045	3.32821	3.47748	3.31646	3.1912	3.42731	3.23632	1.92994	2.23621	2.05472	2.46435	1.81361	2.48746	DOWN
Cyclopassifloic acid B	1.7564	1.78426	0.0005499	0.003113	0.528832	2.7243	2.74227	2.80316	2.10177	2.71199	2.73471	2.03063	1.10249	1.76527	1.76123	1.14115	0.564254	DOWN
Cytidine 2',3'-cyclic phosphate	1.53986	1.5211	0.03193	0.0695	1.6464	2.46049	2.43927	0.861406	1.56442	0.724821	2.60473	2.89865	3.61047	3.08478	1.85988	3.79982	2.29287	UP
Dalfopristin	1.33245	1.35361	0.0005156	0.002994	0.788961	3.26196	3.62455	3.30193	3.7094	3.16462	3.26631	2.83109	2.63707	2.89885	2.89889	2.20373	2.56995	DOWN
Dehydrooreadone	1.15372	1.16912	0.0001149	0.0009929	0.841104	3.05693	3.22418	3.07713	3.28903	3.07359	3.19954	2.3476	2.74148	2.56687	2.64164	2.81915	2.79245	DOWN
Desglucocoroloside	1.08815	1.12563	1.313e-05	0.0002022	1.24207	1.71933	1.93776	1.86058	1.63575	1.83813	1.78758	2.23185	2.28427	2.12272	2.31098	2.30098	2.14296	UP
DG(16:1(9Z)/18:0/0:0)	1.29639	1.34114	0.0003168	0.002742	1.20599	2.82717	2.88478	2.75847	2.58951	3.23921	3.117	3.51724	3.64517	3.53089	3.33373	3.62956	3.35017	UP
Dihydrocortisol	1.22538	1.2703	0.002323	0.01013	1.22733	2.437	2.49343	2.43543	2.89598	2.66771	2.61841	3.58534	2.94128	3.4441	2.85531	3.31686	2.93413	UP
Dihydroferuloylglycine	1.48552	1.51407	0.0001093	0.0009525	1.48101	1.74427	1.81435	1.77246	1.33641	1.65476	1.94208	2.61969	2.58536	2.62333	2.82585	2.06386	2.48633	UP
Dihydroxyacidissiminol	1.82665	1.87226	6.225e-05	0.0006351	1.89172	1.09458	1.42151	1.41842	1.21568	1.5521	1.77393	2.67611	2.97592	2.72407	2.11755	3.21242	2.33195	UP
Diosgenin 3-[glucosyl-(1->4)-rhamnosyl-(1->4)-[rhamnosyl-(1->2)]-glucoside]	1.31367	1.34607	0.002206	0.009825	0.718115	2.3611	2.31095	2.44233	2.70803	1.99888	2.05427	1.69908	1.72534	1.9534	1.73744	1.09604	1.75232	DOWN
Diosmetin	1.00087	1.0191	0.004182	0.0155	0.865468	2.90758	2.95913	3.03312	3.28505	2.88311	2.94989	2.54861	2.23066	2.89423	2.70444	2.52003	2.69375	DOWN
DL-2-hydroxy stearic acid	1.169	1.18962	3.545e-05	0.0004252	1.27268	1.88546	1.84489	1.85313	1.85743	1.98981	1.74461	2.52309	2.21324	2.13977	2.42817	2.50849	2.41197	UP
DL-3,4-Dihydroxymandelic acid	1.14532	1.07578	0.04388	0.08875	0.748821	2.29325	2.10484	2.2895	2.92625	2.19003	2.19163	2.01297	1.15535	2.04225	2.01512	0.966674	2.29203	DOWN
Drostanolone	2.68003	2.70471	1.032e-08	2.335e-06	0.234747	3.13224	2.64034	2.89054	3.02948	2.84278	3.00792	1.2249	0.539422	0.674841	0.544498	0.502249	0.632309	DOWN
Ellagic acid	1.67876	1.7092	0.01034	0.02827	1.5783	2.73407	2.90637	2.09635	2.0005	0.990031	2.98622	3.48264	4.25362	3.68266	2.9165	4.51979	2.79159	UP
Ent-Epicatechin-(4alpha->8)-ent-epicatechin 3-gallate	1.85549	1.91527	0.001433	0.006257	1.98241	2.10204	2.07939	0.778184	0.797159	0.798018	2.31392	2.74483	3.13769	3.0994	2.54084	3.34101	2.71841	UP
Epinepetalactone	2.06355	2.09655	3.747e-08	5.654e-06	0.560562	3.06136	2.9752	3.08624	3.28115	2.95752	3.01573	1.72471	1.53523	1.87102	1.91422	1.44976	1.80946	DOWN
Eriodictin	1.0642	1.07505	7.308e-05	0.000712	1.17728	2.41381	2.2273	2.48173	2.24196	2.45044	2.60435	2.82563	2.70756	2.92157	2.85486	2.81492	2.84939	UP
Ethyl 3-hydroxyoctanoate O-[glucosyl-(1->6)-glucoside]	1.44035	1.47853	1.087e-07	6.814e-06	0.818319	3.98136	3.99566	4.00486	4.05009	3.87517	4.00527	3.37808	3.16197	3.41721	3.10898	3.23856	3.25973	DOWN
Fumitremorgin B	1.83907	1.87339	4.698e-10	9.778e-08	0.712834	4.00951	4.02567	3.98154	4.10969	4.0363	4.05609	2.75236	2.97056	2.76849	3.03858	2.83484	2.89727	DOWN
Gallic acid	1.38552	1.40848	0.002336	0.009063	1.30194	2.87925	2.7804	2.5503	2.49937	2.32053	3.08633	3.46052	3.83959	3.44156	3.05645	4.07871	3.10226	UP
Gallic acid 3-O-(6-galloylglucoside)	1.3723	1.38717	0.02385	0.05407	1.29651	3.54565	3.75072	2.85938	2.80465	2.27048	3.83314	4.02997	4.75592	4.06666	3.54199	4.88314	3.43625	UP
Gamma-Glu-Leu	1.31769	1.36328	3.946e-06	0.0001664	1.20686	2.56572	2.8482	2.66618	2.77328	2.7041	2.88716	3.41939	3.32406	3.37015	3.28298	3.31427	3.13727	UP
Gamma-Glutamylthreonine	1.33972	1.40122	0.0007486	0.003922	1.24646	2.75441	3.31678	2.68574	2.80158	3.15562	3.05907	3.77687	3.92605	3.65749	4.0352	3.42522	3.33137	UP
Gamma-Glutamylvaline	1.51412	1.55534	1.319e-07	7.624e-06	1.31589	2.37534	2.67075	2.44144	2.57552	2.52698	2.54671	3.41836	3.41135	3.29673	3.40588	3.17199	3.21748	UP
Ganoderic acid Mi	1.18299	1.2038	9.015e-07	5.655e-05	1.16642	2.63348	2.56875	2.64378	2.71576	2.58896	2.7486	3.18182	3.11614	3.03861	3.14761	2.98212	3.0779	UP
Ganoderic acid V	1.86235	1.94972	0.0004227	0.003237	2.12132	0.390388	1.17801	1.21407	0.492213	1.82092	1.62908	2.50522	2.32564	2.47732	2.46229	2.14696	2.35255	UP
Genipin	1.95727	1.92857	0.0001187	0.001452	1.81296	1.99982	1.91885	1.61094	1.67154	0.968412	1.64428	2.89069	3.25737	3.20326	2.28598	3.34651	2.81457	UP
Geniposidic acid	1.19816	1.20363	0.00291	0.01073	1.3326	1.58147	2.13747	1.70974	2.24451	1.75061	1.41684	2.24957	2.35995	2.25961	2.6468	2.26698	2.66761	UP
Geranylgeraniol	1.23597	1.2391	0.00224	0.009911	0.841042	3.74259	3.43368	3.81023	4.28631	3.6287	3.67133	3.47691	3.26607	3.28496	3.07499	2.99226	2.89111	DOWN
Gibberellin A63	2.01021	2.05282	0.001539	0.006591	3.01463	0.697541	1.07981	0.628659	0.947301	1.17543	0.516425	2.99686	1.71506	1.11163	3.47964	3.21089	2.6983	UP
Ginsenoside A1	1.27439	1.25675	0.04459	0.08969	0.678433	2.58368	2.6776	2.79178	1.23793	3.11199	3.06242	1.99046	1.85198	2.2515	2.27268	1.02973	1.09669	DOWN
Glucosylsphingosine	1.35078	1.40103	0.02507	0.05747	1.32018	2.59407	2.70168	2.71659	2.9508	2.56138	2.59415	4.01313	2.55448	2.60382	4.39689	4.0708	3.63822	UP
Goshonoside F1	2.21684	2.27435	4.193e-07	1.64e-05	0.365436	2.94122	2.51404	2.79824	2.59997	2.55084	2.8433	0.859741	0.841594	1.11719	0.493983	1.30158	1.32359	DOWN
Guaiacol	2.34567	2.34602	2.004e-08	3.425e-06	0.172241	1.87673	1.95192	1.87049	2.56739	2.09913	2.0852	0.337858	0.339947	0.36338	0.343827	0.311866	0.44737	DOWN
Gymnodimine	1.48853	1.48871	0.00212	0.009595	0.682179	2.45002	2.83697	2.47568	3.04483	2.58768	2.46101	1.9678	1.80711	2.00206	1.90781	0.94727	2.18335	DOWN
Hebevinoside VII	1.46745	1.41707	0.02206	0.05247	1.8595	0.439981	2.06337	0.94519	2.20203	0.447328	0.437065	1.86778	1.8994	1.9029	2.093	2.14833	2.24022	UP
HEDERAGENIN	2.08143	2.11462	0.0003441	0.002845	0.436055	2.89763	2.62287	2.96325	2.71439	2.63063	2.78035	1.98671	0.577893	1.89418	1.65265	0.539382	0.592758	DOWN
Hemin	1.11841	1.12299	0.001192	0.005477	1.1863	2.73615	2.65259	2.81958	2.36872	2.93471	2.78521	3.42103	3.13047	3.13234	3.13032	3.00675	3.51387	UP
Heterobetulin	1.28441	1.30349	0.0005642	0.003886	0.835314	3.69241	3.72829	3.67706	3.1711	3.714	3.73184	3.24517	3.00765	3.22991	3.0434	2.77546	2.83557	DOWN
Hexyl glucoside	1.21868	1.22316	0.0004569	0.002768	1.23589	2.46407	2.1314	2.56893	2.86554	2.38137	2.46785	3.23526	2.96751	3.22693	3.08125	3.00512	2.87394	UP
Hovenidulcioside A1	2.06738	2.11715	3.682e-09	4.673e-07	0.608119	3.8358	3.74545	3.74571	3.83635	3.69637	3.75635	2.17432	2.39053	2.33043	2.21355	2.06367	2.58164	DOWN
Hovenine A	1.78356	1.75702	0.001482	0.006401	0.531368	2.79968	2.25127	2.69258	2.68609	2.71797	2.72894	2.02426	1.73548	1.24356	0.620483	2.15678	0.655043	DOWN
Hovenoside I	1.08984	1.08975	0.009954	0.02944	0.78604	2.39473	2.19257	2.23149	2.49509	1.8736	1.96488	1.76667	1.59804	1.72146	1.95156	1.26897	2.02906	DOWN
Hyacinthin	1.12604	1.18625	0.001278	0.006733	1.1121	4.2106	4.04157	4.28955	4.19824	4.50139	4.44828	4.88138	4.94655	4.80138	4.80809	4.76685	4.36785	UP
Hydroxyhydroquinone	1.68405	1.7301	0.001654	0.006923	2.20671	1.30573	1.08637	0.547266	0.843283	0.243308	1.94771	2.00833	2.47224	2.14009	1.85344	2.74087	1.9672	UP
Hydroxyisonobilin	0.99106	1.00542	8.797e-05	0.001212	0.926681	4.57962	4.63642	4.61255	4.76492	4.52229	4.54413	4.32234	4.23753	4.34366	4.36414	4.09526	4.26682	DOWN
Hydroxyphenyllactic acid	1.34643	1.35303	0.003468	0.0122	0.605372	1.97829	1.45455	2.0078	2.55183	1.62826	1.99734	1.17656	1.46856	0.905865	0.903779	1.63317	0.943326	DOWN
Hygromycin B	1.16199	1.17748	8.231e-05	0.001178	0.895462	4.37886	4.42513	4.45192	4.60896	4.36932	4.339	4.04715	3.8724	4.01254	4.07389	3.7046	4.08537	DOWN
Ilicifolinoside A	1.39006	1.41707	6.569e-05	0.0006594	0.795582	3.54015	3.71492	3.56218	3.59259	3.49844	3.54865	2.80353	2.80276	2.8066	3.05441	2.41871	3.18619	DOWN
Inosinic acid	1.82021	1.84742	2.894e-05	0.0003677	2.01525	1.42078	0.925275	0.91795	1.34004	1.30151	1.17702	2.32316	2.61276	2.38857	2.82202	1.79606	2.32821	UP
Isocolumbin	1.31017	1.28781	0.03553	0.07571	2.30542	0.458494	0.728969	0.154491	0.584486	0.529561	0.989591	1.8412	1.42851	1.64703	1.91041	0.0216557	1.09768	UP
Isoglobotriaose	1.60033	1.59844	0.004154	0.01395	2.32376	0.0689749	0.768574	0.182214	1.72284	0.996059	1.17229	1.86762	1.83648	2.15804	2.17041	1.23983	2.13894	UP
Isorhamnetin 3-O-a-L-arabinopyranoside 7-O-a-L-rhamnopyranoside	1.1557	1.17975	0.0007278	0.003832	0.803096	2.64352	2.79087	2.71359	3.03979	2.77089	2.70924	1.89859	2.36442	2.15091	2.43044	2.03052	2.51278	DOWN
Kudzusaponin SA1	1.06465	1.0805	0.01643	0.04226	0.815385	2.70457	2.44776	2.63646	2.86404	2.44262	2.50356	2.03219	2.07279	2.45669	2.01828	1.54092	2.59649	DOWN
Lablaboside C	0.998799	1.00798	6.146e-05	0.0006307	1.10475	3.62642	3.56017	3.60198	3.49651	3.49416	3.69811	3.95994	3.83864	4.11084	3.80785	3.98195	4.03147	UP
LASALOCID	1.31073	1.37472	0.0002399	0.002307	1.29927	1.62429	2.2309	1.91424	2.01608	2.2206	2.26586	2.50524	2.73132	2.65774	2.57258	2.78655	2.68712	UP
L-Asparagine	1.1755	1.1631	0.001161	0.006273	1.16278	3.25297	3.10173	3.44872	3.17261	3.05434	3.24823	3.83688	3.74605	3.89993	3.33864	4.02793	3.56595	UP
Lc3Cer	1.23326	1.28089	4.545e-05	0.0008313	0.831657	3.0935	3.25353	3.15612	3.23548	2.80195	2.95697	2.52759	2.56932	2.66109	2.60504	2.47874	2.54349	DOWN
Lentialexin	1.6386	1.60914	0.006591	0.02187	1.75672	1.69202	1.51359	1.38197	2.46369	1.37005	0.281694	2.74294	2.44586	2.61851	2.43713	3.06094	1.99139	UP
Lepadin D	1.67761	1.68771	2.695e-05	0.0005701	1.56152	1.40678	2.03561	1.61425	1.96823	1.49509	1.42721	2.64651	2.55109	2.36657	2.49738	2.77142	2.70247	UP
Leucyl-phenylalanine	1.96101	2.02561	1.939e-05	0.0002733	0.286893	2.3424	1.46652	2.1775	1.95407	1.91628	2.13696	0.6905	0.183598	1.02368	0.844102	0.169133	0.529829	DOWN
Levan	2.17236	2.205	2.737e-05	0.0005763	0.421955	2.76884	2.84256	2.7561	2.7371	2.67915	2.6702	0.797451	0.389694	0.947373	1.76359	1.43125	1.61178	DOWN
Limonexic acid	1.18713	1.21095	0.02572	0.05727	1.41173	1.17669	2.52649	1.38402	2.41948	1.20266	1.72182	2.30839	2.65145	2.59256	2.74399	1.93391	2.5008	UP
Liquiritigenin 4'-[3-acetylapiosyl-(1->2)-glucoside]	1.81613	1.86434	0.001727	0.008288	0.603609	2.96305	3.18938	3.18814	3.54745	3.15294	3.24018	2.04124	1.03547	2.01324	1.39801	2.02952	3.12173	DOWN
L-Isoleucine	1.63685	1.66598	9.617e-05	0.001273	1.41922	2.1273	2.09164	2.26122	2.58755	2.04983	2.17651	3.1083	3.26149	3.16618	2.80785	3.66156	2.86698	UP
L-Lysine	1.8134	1.86338	0.0001381	0.001607	1.77145	1.16008	0.997932	1.74215	1.87482	1.56497	1.60953	2.55962	2.8438	2.6495	2.18643	3.14468	2.47609	UP
L-Phenylalanine	1.40009	1.42683	0.000477	0.00285	1.28265	2.82186	2.68835	2.72346	3.25521	2.74782	2.53522	3.71908	3.47998	3.58206	3.52154	4.04544	3.16032	UP
L-Proline	1.40342	1.41313	2.18e-05	0.0005009	1.22074	2.98156	2.88532	3.13946	3.12644	2.87286	2.98663	3.57915	3.79994	3.66653	3.41718	3.93748	3.56348	UP
L-Tryptophan	1.16112	1.17602	3.527e-05	0.0004248	1.23861	2.27223	2.18557	2.03795	2.10303	2.12314	1.9251	2.48725	2.47809	2.71085	2.52455	2.76099	2.70289	UP
L-Tyrosine	1.41914	1.43478	0.001694	0.007015	1.42424	2.00974	2.00399	2.00246	2.77796	1.91888	1.36207	2.85729	2.68713	2.84769	2.80523	3.24814	2.75433	UP
Lucidenic acid F	1.43169	1.45652	0.006408	0.01949	1.63655	1.0337	1.58242	1.48997	0.813855	1.97054	1.87363	2.42451	2.75545	2.48416	1.57184	2.93276	2.1743	UP
Lucidenic acid N	1.66381	1.74235	0.0003881	0.003071	1.61553	0.861118	1.9491	1.63206	1.35318	1.94108	2.00235	2.57049	2.66372	2.63421	2.51215	2.86527	2.48911	UP
LysoPA(P-16:0e/0:0)	1.92785	2.04945	0.001566	0.007688	1.68292	1.15064	1.35102	1.87597	2.60834	2.59792	2.84725	3.34263	3.72942	3.58135	3.04423	4.03775	3.18542	UP
LysoPC(18:3(9Z,12Z,15Z))	1.1401	1.17384	2.97e-06	6.548e-05	1.14021	3.2582	3.43328	3.36356	3.26953	3.38128	3.36208	3.82499	3.83844	3.65221	3.80988	3.97228	3.78538	UP
LysoPE(16:0/0:0)	1.07621	1.11267	0.0003069	0.002077	1.29677	1.41434	1.73391	1.552	1.35682	1.69007	1.5556	1.98113	2.12063	1.77393	1.91418	2.1363	2.13188	UP
Lysyl-Arginine	1.57186	1.60112	7.335e-05	0.001096	1.40437	1.94725	2.22491	2.0903	2.29987	1.82464	2.25523	2.79478	3.09862	3.10877	2.73759	3.33943	2.67328	UP
Lysyl-Valine	1.32298	1.36491	0.0172	0.04369	1.23254	3.3206	3.39632	3.40351	3.59863	3.27113	3.29225	4.54063	3.34258	3.34783	4.89169	4.58791	4.28753	UP
Marmesin galactoside	1.12042	1.10322	0.002097	0.008336	1.23437	2.19083	2.00888	2.14846	2.35769	2.15542	2.47479	2.9677	2.30011	2.96933	2.60869	2.71267	2.90351	UP
Melibiitol	1.25529	1.29614	0.0002201	0.001601	0.724787	2.18231	2.04755	2.15123	2.55179	2.17486	2.27964	1.64818	1.56124	1.98337	1.36378	1.59063	1.55434	DOWN
Melilotoside A	2.04013	2.04778	0.0001666	0.001804	2.61818	1.06662	0.808086	0.926853	0.930329	0.823938	0.863697	2.25334	2.77408	2.61367	1.54611	3.17025	1.83365	UP
Methoxyeugenol	1.59637	1.64932	0.0003732	0.00299	1.53345	1.75147	1.46834	1.52664	2.07425	1.64268	1.84942	2.65292	2.87979	2.66523	2.41261	3.12969	2.07746	UP
Methyl salicylate O-[rhamnosyl-(1->6)-glucoside]	1.31774	1.34613	0.0003279	0.002184	0.769646	2.82211	3.1318	2.93937	2.95033	3.04155	2.90471	2.22026	2.071	2.52142	2.43035	1.837	2.60909	DOWN
MG(18:2(9Z,12Z)/0:0/0:0)[rac]	1.30309	1.31883	0.002233	0.009907	1.24444	2.63424	2.3892	2.79374	2.5917	2.95027	2.57332	3.07602	3.56854	3.13475	3.15178	3.8706	3.02473	UP
MG(18:3(6Z,9Z,12Z)/0:0/0:0)	0.997454	1.03534	0.0007176	0.004486	1.0984	3.59658	3.54119	3.62821	3.69601	3.78675	3.82352	4.02245	4.16428	4.10796	3.9119	4.20748	3.82977	UP
Momorcharaside A	2.1791	2.19027	2.571e-05	0.0005567	1.84611	1.41124	2.49576	1.42484	2.39828	1.44384	1.7834	3.35582	3.33273	3.52643	3.44916	3.14867	3.41513	UP
Mono-trans-p-coumaroylmesotartaric acid	1.48363	1.49717	9.072e-05	0.001229	1.34465	1.88372	2.29341	1.97287	2.54926	1.86629	2.15773	2.73654	2.82372	2.88395	3.00808	2.76529	2.89657	UP
Monotropein	2.77815	2.82079	1.67e-08	3.286e-06	0.0463357	2.50115	2.45246	2.51611	3.18257	2.27186	2.30473	0.00357086	0.00360257	0.0728378	0.093689	0.111825	0.420292	DOWN
Mucronine D	1.07665	1.09778	0.02346	0.05332	0.582385	1.47798	2.07041	1.49005	0.687974	1.58182	1.44817	0.650401	0.660355	0.681227	0.679343	0.913189	1.51396	DOWN
Muzanzagenin	1.88145	1.92782	4.294e-06	8.56e-05	0.559753	2.87112	2.9929	2.82953	3.04816	2.86523	2.86744	1.61777	1.43406	1.57056	1.90783	1.14771	2.10359	DOWN
N-(1-Deoxy-1-fructosyl)leucine	1.78283	1.81114	0.002274	0.01	2.05667	1.08707	0.690279	1.47731	1.87998	0.270841	1.47837	2.54365	1.78557	2.09476	2.94358	2.67351	2.11497	UP
N-(1-Deoxy-1-fructosyl)threonine	1.30954	1.32926	4.797e-05	0.0008442	0.826269	3.33187	3.16001	3.35057	3.6889	3.29186	3.27487	2.71957	2.73681	2.97003	2.64793	2.79183	2.74227	DOWN
N-[(4E,8E)-1,3-dihydroxyoctadeca-4,8-dien-2-yl]hexadecanamide	1.10495	1.11749	0.001204	0.005519	1.28808	1.94449	1.84709	1.84825	1.57524	1.57842	1.72246	2.19829	2.26692	2.38711	1.97024	2.62918	2.09735	UP
N-Acetyl-D-phenylalanine	1.05968	1.08139	0.0001051	0.0009265	0.870415	3.1774	3.3449	3.37764	3.50519	3.27165	3.27627	2.98628	2.91117	2.97838	2.9825	2.65234	2.8567	DOWN
N-Acetylgalactosamine	1.3209	1.38025	0.001208	0.005529	1.41448	1.3916	2.18601	1.66962	1.34751	1.93886	1.99011	2.56171	2.62254	2.48755	2.74005	2.2667	2.20633	UP
N-Acetylmuramate	1.11966	1.15549	0.0005888	0.003269	0.797855	2.45544	2.31701	2.41727	2.99389	2.4139	2.50948	1.95123	1.99754	2.02431	2.05003	1.91146	2.11846	DOWN
N-Acetylserotonin glucuronide	1.3258	1.3587	0.0007638	0.004684	0.805164	3.30839	3.53471	3.30602	3.78732	3.05746	2.98919	2.78782	2.74317	2.78237	2.76694	2.40883	2.60495	DOWN
N-Acetylthreonine	0.992147	1.01506	0.0002356	0.001686	0.859329	2.73191	2.67688	2.575	3.04437	2.7477	2.69031	2.30494	2.4171	2.28192	2.37947	2.34108	2.4258	DOWN
Naematolone	1.59607	1.65117	3.474e-07	3.053e-05	0.791367	4.13641	3.96319	3.93606	3.68618	3.82905	3.79895	3.03198	3.01823	3.1238	3.11482	3.01969	3.16905	DOWN
N-Feruloylglycyl-L-phenylalanine	1.40914	1.43253	0.0001503	0.001222	0.624388	2.0466	2.10824	1.97984	1.93125	2.0484	2.13958	1.3937	1.2373	1.00999	1.54569	0.833909	1.62669	DOWN
Niazidin	1.0527	1.00713	0.01943	0.0477	0.746086	1.40236	2.20686	2.0395	2.49725	2.11025	2.00651	1.48314	1.17065	1.50027	2.02022	1.39594	1.5824	DOWN
Nicotyrine	1.38794	1.41284	0.000398	0.003091	1.33478	2.00287	1.83461	2.10272	2.59133	1.95973	1.94414	2.78112	2.78056	2.78094	2.53895	3.08759	2.63329	UP
N-lactoyl-Tryptophan	1.89954	1.92401	3.344e-05	0.000409	1.58027	2.47338	2.43394	2.27683	2.52608	2.15783	1.99688	4.22168	3.22147	3.96915	3.20692	3.81234	3.48138	UP
N-Phenylacetylaspartic acid	1.34002	1.23152	0.01043	0.03047	1.36667	1.82385	2.02405	1.42163	2.3902	1.23199	1.72989	2.45319	2.29266	2.5369	2.65091	1.90636	2.67559	UP
O-Cymene	1.0596	1.05819	4.435e-05	0.0008226	0.887223	3.28361	3.2549	3.32226	3.56212	3.29609	3.28475	2.96036	2.92731	3.03325	2.91776	3.04752	2.86253	DOWN
Omega-Salicoyisalicin	1.10492	1.08912	0.009831	0.02914	0.768103	2.10477	2.3717	2.02651	2.52296	2.44144	2.03954	1.5311	1.68818	1.48046	2.07983	1.38852	2.20515	DOWN
Ornaline	1.10053	1.107	0.01093	0.0315	1.15726	2.81853	3.30013	2.93315	3.04653	3.06996	3.21941	3.75203	3.65788	3.50101	3.91655	2.9412	3.51364	UP
ORSELLINIC ACID, ETHYL ESTER	1.8197	1.84017	7.055e-05	0.001071	0.616087	2.82357	3.22018	2.83443	3.07628	2.91236	2.88921	1.79164	1.70772	1.82818	2.24581	1.15076	2.21515	DOWN
Palmitoyl glucuronide	1.16555	1.21783	0.03189	0.06946	1.30734	2.0941	2.16413	2.19893	2.1421	2.2936	2.10856	3.16439	1.95844	2.15156	3.62442	3.21754	2.87994	UP
Patuletin 3-gentiobioside	1.61546	1.60709	0.01678	0.0411	2.73594	0.443368	0.982756	1.20543	0.00035869	0.867008	0.779646	1.25023	3.05294	1.60159	0.889016	3.23141	1.67876	UP
P-Cresol glucuronide	1.49651	1.54115	1.286e-05	0.0001997	0.726881	3.00006	3.02692	2.9588	3.18306	3.02358	2.91014	2.11121	1.99397	2.172	2.29604	1.97426	2.61305	DOWN
PE(18:3(9Z,12Z,15Z)/18:2(9Z,12Z))	1.50866	1.53349	0.0005485	0.003109	1.39696	2.53766	2.24806	2.2795	1.84735	2.50317	2.38712	3.0826	3.43249	3.26663	2.63146	3.7393	3.12439	UP
Pentadecanoylglycine	1.30283	1.29548	0.00259	0.01095	1.43603	1.75562	1.67328	1.56987	0.849185	1.55184	1.79171	2.21466	2.11963	2.47195	2.03824	2.43203	1.92186	UP
Perillanin	1.80229	1.84179	9.73e-08	1.19e-05	0.731765	4.04178	3.57509	3.84184	3.93825	3.81559	3.74042	2.74173	2.82605	2.96086	2.75172	2.69351	2.82204	DOWN
PHENACYLAMINE	1.08929	1.0996	0.004522	0.01651	1.16168	2.91687	2.81571	2.87487	3.51612	2.87952	2.65807	3.43321	3.3577	3.4314	3.33375	3.65313	3.31013	UP
Phenethyl rutinoside	1.73102	1.76631	7.231e-08	4.95e-06	0.70162	3.52139	3.64961	3.46887	3.53933	3.52779	3.40451	2.61405	2.48929	2.45014	2.58011	2.15202	2.52615	DOWN
Phenylethyl primeveroside	1.9865	2.02625	1.041e-08	1.129e-06	0.62973	3.63378	3.89263	3.58215	3.74254	3.71147	3.63718	2.4585	2.31902	2.19866	2.46002	2.07773	2.46761	DOWN
Phlorisobutyrophenone 2-glucoside	1.35836	1.38362	0.0005627	0.003162	0.772022	3.12606	3.37862	3.16261	3.27585	3.23064	3.16736	2.58848	2.13647	2.54265	2.73173	2.01004	2.92227	DOWN
Physapubescin	1.00423	1.02785	0.0005259	0.003028	1.17352	2.12529	2.32925	2.32499	2.32283	2.51898	2.24517	2.89764	2.60241	2.61211	2.89075	2.70426	2.56729	UP
P-Mentha-1,3,5,8-tetraene	1.20904	1.22781	0.000223	0.002249	0.800463	2.49257	2.63009	2.55086	2.93803	2.49172	2.44416	1.99661	2.06425	2.08935	2.13428	1.88199	2.2804	DOWN
Prolyl-Threonine	1.45927	1.4167	0.03282	0.06941	1.99625	0.865745	0.904519	1.05183	0.599643	1.3142	1.65987	2.07013	2.89512	2.0623	0.596342	3.43267	1.70849	UP
PS(15:0/16:0)	1.46308	1.48746	0.0006874	0.003657	1.3548	2.61395	2.5209	2.48727	1.9359	2.57479	2.49302	3.10911	3.49749	3.4075	2.75729	3.81133	3.23511	UP
PS(18:3(6Z,9Z,12Z)/20:1(11Z))	1.97679	2.03158	0.0004917	0.002904	12.6692	0.000223298	0.585771	0.00216994	0.000232301	0.0288951	0.180734	1.57597	2.29402	0.956869	1.38992	2.78894	1.10692	UP
P-Salicylic acid	1.13374	1.16222	0.002183	0.008604	0.674985	1.56515	1.61392	1.65285	2.0545	1.59388	1.61853	0.963937	1.08136	1.38405	1.18133	0.737275	1.47011	DOWN
Pyridinoline	1.06428	1.10639	0.002875	0.01065	0.817145	2.84809	2.77125	2.77425	2.73034	2.46618	2.72002	2.42122	2.06535	2.61995	1.87155	2.01919	2.32681	DOWN
Pyroglutamic acid	1.16516	1.18	0.003813	0.01307	1.29494	1.98194	2.14711	2.0243	2.25225	2.32778	1.35329	2.46564	2.61097	2.36433	2.78161	2.6378	2.78885	UP
Quercetin 3-(6''-acetylglucoside)	0.991187	1.01108	0.0009985	0.004819	1.13792	2.89565	2.76478	2.90504	3.19884	3.09315	2.84593	3.24296	3.51505	3.30762	3.24071	3.56606	3.27616	UP
Quercetin 3-(6''-malonylgalactoside)	1.07798	1.10196	7.954e-05	0.0007524	1.12837	3.45303	3.32194	3.38342	3.64341	3.55996	3.34388	3.80207	4.00901	3.81918	3.82021	4.06272	3.85254	UP
Queuine	1.35289	1.35718	1.899e-05	0.0004571	0.843964	3.76529	3.75469	3.78908	3.94971	3.68758	3.81899	3.09741	3.13474	3.3958	3.02949	3.43655	3.11708	DOWN
Retrocalamin	1.05247	1.05009	0.003042	0.01226	0.873045	3.29416	3.41186	3.35775	3.54339	3.16918	3.168	2.98281	2.90043	2.90475	3.15815	2.48897	2.97646	DOWN
Rifabutin	1.23454	1.26407	0.0152	0.03802	0.755903	3.28826	3.43618	3.12682	2.56409	3.26441	3.12558	1.60724	2.14166	2.27295	2.84634	2.1527	3.19425	DOWN
Rigin	1.2375	1.24767	4.53e-06	8.927e-05	0.881596	4.5012	4.42931	4.53067	4.56957	4.50301	4.5292	3.91414	4.00697	3.90289	3.90769	4.24551	3.87804	DOWN
Rishitin	1.11598	1.22421	0.01858	0.04599	1.37565	1.37332	1.05753	0.944021	1.6117	2.09545	2.08321	2.06872	1.99126	2.20595	2.12499	2.1702	2.04926	UP
S-(PGA2)-glutathione	1.31416	1.3531	0.0001377	0.001607	1.19613	2.89614	3.08902	2.97769	2.84063	3.26189	3.22802	3.63117	3.81217	3.60459	3.42336	3.88562	3.52693	UP
S-Adenosylhomocysteine	1.19371	1.19288	0.01152	0.03275	1.28353	2.24644	2.36725	2.21369	1.36769	2.28996	2.48723	2.95168	2.8034	2.83601	3.02039	2.24419	2.79376	UP
Sandosapogenol	1.75674	1.79074	0.0003874	0.003071	0.646705	3.2204	2.98934	3.23173	3.0766	3.14766	3.27103	2.37214	1.93423	2.68636	2.16723	1.18218	1.90113	DOWN
Sarcodon scabrosus Depsipeptide	1.60804	1.65317	6.638e-07	2.243e-05	0.688136	2.96229	2.78672	3.03351	3.08847	2.9485	2.87802	2.16701	1.86888	2.03638	2.22777	1.77831	2.09918	DOWN
Sedoheptulose 1-phosphate	2.1576	2.21341	9.9e-07	2.995e-05	2.57536	0.992031	0.946638	1.03924	0.939351	0.940256	1.47179	2.57994	3.00498	2.77831	2.37741	3.16907	2.39113	UP
Sonchuionoside C	1.33942	1.37865	0.002965	0.01204	0.754495	2.87652	2.96771	2.82374	3.33902	2.84722	2.50046	2.06944	2.09338	1.85187	2.09485	2.10049	2.88009	DOWN
Soyasaponin III	1.08132	1.12243	0.0003289	0.002809	1.17437	2.21114	2.23764	2.2481	2.62532	2.35827	2.46038	2.78029	2.71275	2.93574	2.81492	2.6946	2.6717	UP
Spinorphin	1.06874	1.05716	0.01444	0.03663	0.838758	3.34331	3.466	3.18029	3.3197	3.31778	3.46699	2.86781	2.6848	2.64463	3.10024	2.14148	3.41563	DOWN
Spinosin A	1.25965	1.30029	0.0008313	0.004203	0.784057	3.14581	2.67405	3.00322	2.8823	3.05546	3.07508	1.90025	2.32841	2.57445	2.07589	2.50662	2.59834	DOWN
Spirolide E	1.2221	1.26529	0.04138	0.08501	1.22555	3.2982	3.3432	3.3743	3.5611	3.25103	3.22878	4.57462	3.08564	3.16138	4.88746	4.61827	4.25595	UP
Succinylacetoacetate	0.99749	1.00734	0.01178	0.0313	1.23308	2.24745	1.44728	2.29599	1.92179	2.18564	2.49236	2.45858	2.63512	2.71016	2.55447	2.72677	2.43443	UP
Suspensolide F	1.21841	1.21814	0.002369	0.01026	1.1803	3.26181	3.05111	3.18083	3.56081	3.0909	2.9237	4.03606	3.55902	4.00227	3.61371	3.91381	3.38262	UP
Tanacetol A	1.03398	1.02297	0.009217	0.02786	0.761463	1.82259	2.19043	1.68398	2.38748	1.97463	1.58806	1.498	1.63639	1.36165	1.73349	1.32113	1.3153	DOWN
Theogallin	2.53261	2.60269	6.133e-05	0.0006307	2.53958	1.42357	1.54388	0.796062	2.43306	1.12941	2.14817	3.97443	4.66035	4.05468	3.22274	4.82415	3.32102	UP
Todatriol glucoside	1.30915	1.31485	0.001287	0.006751	0.719773	2.22827	2.2101	2.14833	2.67279	2.23927	2.24792	1.48033	1.43127	1.93565	1.89437	1.24382	1.91003	DOWN
Travoprost	1.12425	1.14135	7.282e-05	0.0007108	0.86507	3.48713	3.643	3.51745	3.55755	3.61224	3.48252	3.1318	3.05468	3.08648	3.24936	2.75304	3.14872	DOWN
Tyrosyl-Glutamate	1.5587	1.52895	0.000442	0.00329	1.40754	2.00474	1.59256	2.0824	2.03723	2.14472	2.08116	2.87314	2.59361	2.93393	3.12961	2.23788	3.03589	UP
Vanillylmandelic acid	1.25408	1.22433	0.01665	0.0427	0.742947	2.52069	2.5459	2.55241	2.74402	2.46005	2.48597	2.161	1.69402	2.28374	2.12605	0.860073	2.25122	DOWN
VULPINIC ACID	1.58676	1.63672	5.064e-06	0.0001985	1.33293	2.38382	2.57142	2.39209	2.27953	2.58984	2.70596	3.21303	3.56192	3.15289	3.27688	3.47809	3.2076	UP
Xi-Linalool 3-[rhamnosyl-(1->6)-glucoside]	2.2218	2.26482	5.129e-10	9.794e-08	0.633651	4.57799	4.63506	4.56281	4.67547	4.65778	4.63756	2.77833	3.03348	2.72392	3.1607	2.83928	3.04491	DOWN
Yucalexin P21	1.37093	1.43405	0.0005548	0.003851	1.20304	3.16298	3.03622	3.20161	3.51417	3.63814	3.57125	3.85783	4.17938	4.03413	3.85421	4.40739	3.87972	UP
Zeranol	1.46222	1.48936	0.03491	0.07308	7.45077	0.00110559	0.574652	0.0778485	0.221402	0.134471	0.0870498	1.95514	0.00106108	0.00112784	2.7529	2.24704	1.21183	UP

## Sheet: CL4 VS. CL40
Table S7 The different metabolites in each comparison
Metabolite	Vip_plsda	Vip_oplsda	P_value	fdr	FC	B40J_1	B40J_2	B40J_3	B40J_4	B40J_5	B40J_6	B4J_1	B4J_2	B4J_3	B4J_4	B4J_5	B4J_6	Regulation
(-)-Epigallocatechin 3'-glucuronide	1.7301	1.85316	0.005358	0.02258	0.575199	2.6513	2.59357	2.58405	2.31728	2.2127	1.96239	1.49721	2.03334	1.05296	1.33908	2.00719	0.305778	DOWN
(-)-Wikstromol	1.50705	1.5724	7.706e-05	0.001264	1.22126	2.84338	2.86448	2.85038	2.62609	2.4356	3.02785	3.28943	3.50066	3.40143	3.44653	3.23291	3.46496	UP
(+)-(S)-Carvone	1.01772	1.02116	0.0455	0.1025	1.27175	1.01536	1.01513	1.64864	1.56248	1.7184	2.00574	1.95098	2.10251	2.04492	1.69558	1.91208	1.69511	UP
(+)-3-Carene	1.03774	1.07506	0.004338	0.01954	1.12985	2.43377	2.55399	3.02217	2.67526	2.95064	2.76553	3.11042	3.04738	3.20806	3.00312	3.10238	3.06178	UP
(±)-Naringenin	1.1015	1.12738	0.002812	0.01439	0.869519	2.61847	2.84962	2.91807	2.70618	2.95161	2.92128	2.54039	2.53063	2.44911	2.49315	2.63933	2.10382	DOWN
(1alpha,2alpha,4betaH,6alpha,8R)-p-Menthane-2,6,8,9-tetrol	1.88581	1.97346	0.003537	0.02764	0.380756	2.58137	2.68977	2.27039	1.64778	0.603018	2.27301	1.14113	0.646919	0.65273	0.639292	0.846745	0.667354	DOWN
(24R)-5b,8b-Epidioxyergosta-6,22E-dien-3b-ol 3-glucoside	1.52414	1.56559	0.0002523	0.002786	0.70367	2.16659	2.06392	2.20766	2.20387	2.19692	2.40568	1.54771	1.46458	1.5909	1.78252	1.84246	1.09159	DOWN
(2E,4E)-2,7-Dimethyl-2,4-octadienedioic acid	1.16434	1.21309	0.008402	0.04493	0.794347	2.50542	2.6124	2.4316	2.32753	1.95772	2.81148	2.18103	1.91651	1.6799	2.20748	2.00364	1.64306	DOWN
(2S,2'S)-Pyrosaccharopine	1.88928	1.97023	0.007217	0.02787	0.470769	2.79296	2.77035	2.54999	2.34634	0.993628	2.19763	0.980652	1.62157	0.999721	0.209931	1.77517	0.836535	DOWN
(3beta,5alpha,24R)-Stigmast-8(14)-en-3-ol	0.975777	1.01453	0.0007122	0.005519	1.11952	2.19672	2.52788	2.53825	2.28489	2.53326	2.42522	2.7107	2.73306	2.6991	2.67628	2.7231	2.70028	UP
(7R*,8R*)-3-Methoxy-3',4,7,9,9'-pentahydroxy-8,4'-oxyneolignan 4-xyloside	1.20472	1.21684	0.04674	0.122	1.42445	0.767374	0.794712	1.46307	0.867872	2.04558	1.96185	1.91866	1.66873	1.97648	1.88265	1.79308	2.01843	UP
(E)-8-Hydroxy-2-octene-4,6-diynoic acid	1.04991	1.0853	0.004457	0.0198	1.16895	1.79435	1.92713	2.12376	2.13193	2.31067	2.39003	2.56057	2.56538	2.48671	2.44331	2.39683	2.3665	UP
(R)-(+)-Pulegone	1.43448	1.4988	0.0001656	0.002118	1.23377	2.12146	2.56282	2.73457	2.41624	2.75743	2.65144	3.1326	3.01522	3.11715	3.16463	3.21531	3.16409	UP
(S)-Homostachydrine	0.990365	1.04246	8.983e-05	0.001412	1.11842	2.20968	2.31599	2.42091	2.36057	2.39144	2.43889	2.72889	2.66327	2.64005	2.58442	2.53203	2.662	UP
(S)-Isowillardiine	1.20101	1.26837	2.793e-05	0.0006818	0.805214	2.02117	2.1632	2.11811	1.92407	2.09324	1.87874	1.57729	1.74873	1.63381	1.67143	1.64639	1.54196	DOWN
(S)-Nerolidol 3-O-[a-L-rhamnopyranosyl-(1->2)-b-D-glucopyranoside]	1.02066	1.02608	0.02682	0.08587	0.878065	2.4376	3.10465	3.12254	2.73707	3.12047	3.09542	2.56685	2.73499	2.6147	2.71289	2.6025	2.23366	DOWN
(x)-2-Heptanol glucoside	1.72963	1.84266	0.006504	0.02603	1.73248	1.02626	0.577499	1.72388	1.95573	1.08213	2.11418	1.91809	2.74999	2.56174	3.06729	2.15804	2.23215	UP
1,2-Anhydridoniveusin	0.96629	1.01091	0.02063	0.07496	1.09473	3.24554	3.57719	3.75541	3.5181	3.90499	4.10283	4.13111	3.95935	4.07243	4.08037	3.9613	3.99607	UP
1,N2-propanodeoxyguanosine	1.14421	1.2543	0.000343	0.00714	1.20039	1.91936	2.04433	1.98522	1.98252	2.07692	2.23912	2.47394	2.46558	2.42149	2.25139	2.3759	2.71402	UP
10,20-Dihydroxyeicosanoic acid	1.02294	1.10025	0.006195	0.03807	1.26975	1.52005	1.15073	1.28847	1.39743	1.67177	1.40196	1.52366	1.8604	1.67488	2.03689	1.64869	1.95948	UP
11,14,17-Eicosatrienoic acid	1.44067	1.49344	0.0003556	0.003484	1.28413	1.74788	1.95109	2.2838	2.44539	2.40245	2.13372	2.84108	2.74521	2.82006	2.63438	2.74647	2.85986	UP
12-OPDA	1.07724	1.09322	0.0428	0.09822	1.24855	1.58021	1.22212	1.72027	2.54577	2.29801	2.02753	2.20654	2.42526	2.50703	2.4159	2.28144	2.39284	UP
13-Hydroxy-9-methoxy-10-oxo-11-octadecenoic acid	1.41508	1.46694	0.001478	0.009202	1.3578	1.28903	1.47736	2.09751	1.63993	2.1402	1.81993	2.33987	2.37559	2.28152	2.50952	2.44237	2.26048	UP
13'-Hydroxy-alpha-tocopherol	1.08032	1.13393	0.0002699	0.002896	1.07727	4.29717	4.30448	4.31123	4.57319	4.53286	4.53714	4.89474	4.71577	4.71375	4.77673	4.70501	4.80201	UP
17-HDoHE	1.00489	1.03439	0.001237	0.008091	1.1768	1.63408	1.73427	1.70162	1.96008	1.89458	1.7326	1.94444	2.16307	1.94712	2.17311	2.08772	2.2249	UP
17-phenyl-18,19,20-trinor-prostaglandin D2	1.61659	1.75527	0.007452	0.04214	1.83679	0.576427	0.600739	1.92604	1.09696	1.12338	1.62457	2.53374	2.25517	2.4918	1.26847	2.16365	2.04953	UP
1-Acetyl-3,14,20-trihydroxywitha-5,24-dienolide 3-glucoside	1.3249	1.38953	0.005314	0.03483	1.64643	1.21745	0.50708	0.937317	0.997588	1.49836	0.5748	1.57738	1.43678	1.71001	1.26553	1.62031	1.82847	UP
1-Hexanol arabinosylglucoside	1.52119	1.62516	0.0007715	0.01137	1.32074	1.99143	1.76134	2.6637	2.44055	2.64351	2.47115	2.9859	3.11951	3.03795	3.01666	3.0154	3.28202	UP
1-O-Galloyl-beta-D-glucose	1.44872	1.48701	0.01206	0.03951	0.809291	4.231	4.09786	3.69753	3.85385	3.21436	2.98966	2.73688	3.30046	2.96957	2.83092	3.32592	2.70789	DOWN
1-Palmitoyl Lysophosphatidic Acid	2.00276	2.15181	0.0003438	0.003383	0.538162	2.87855	2.53634	2.54302	2.91976	2.6303	1.90284	1.14402	1.67178	1.24246	0.850429	2.00463	1.38044	DOWN
1-Palmitoyl-2-linoleoyl PE	1.13792	1.20419	0.0001235	0.001725	0.91792	4.63558	4.66457	4.53435	4.45458	4.44241	4.3874	4.1686	4.28061	4.13963	4.11652	4.20753	3.98169	DOWN
2''-(6''-p-Coumaroylglucosyl)quercitrin	1.31342	1.44467	0.00579	0.03665	1.28847	1.97832	2.12907	2.06406	2.20418	1.39313	2.66686	2.71311	2.65381	2.56836	2.80366	2.59821	2.6886	UP
2,3-Dihydroxy-1-(4-hydroxy-3-methoxyphenyl)-1-propanone	1.01549	1.06011	0.0194	0.0557	1.09612	3.58044	4.14634	3.9518	3.58949	4.2201	4.35604	4.44486	4.242	4.35268	4.41114	4.36082	4.32224	UP
2,3-Dinor-6-keto-prostaglandin F1 a	1.09179	1.15994	0.003783	0.01767	1.16374	2.24991	2.11777	2.28629	2.54001	2.44371	2.6893	2.74194	2.73162	2.71544	3.04504	2.61492	2.82773	UP
2-[3-hydroxy-4-(methoxymethyl)phenyl]-3,4-dihydro-2H-1-benzopyran-3,5,7-triol	1.15	1.2368	0.01103	0.05197	1.2796	1.42687	1.45845	1.4998	1.54157	2.15561	2.15524	2.25916	2.06475	2.16464	2.31193	1.98701	2.30994	UP
20-COOH-leukotriene E4	1.55258	1.56495	0.04549	0.1025	0.563953	2.85035	2.78534	2.51529	2.31225	0.308136	2.6428	1.28875	1.3318	0.684332	0.902507	1.74332	1.613	DOWN
25-hydroxy-1alpha-hydroxymethyl-26,27-dimethyl-16,17-didehydrovitamin D3	1.51693	1.59804	9.8e-06	0.0003412	1.2065	2.93435	2.82103	3.12005	3.09321	2.97605	3.15726	3.46941	3.70989	3.63041	3.73087	3.49262	3.80511	UP
28-Glucosylsiaresinolate 3-arabinoside	1.16168	1.19966	0.003516	0.01682	1.16869	2.43922	2.2223	2.77287	2.94465	2.90365	2.5459	3.02331	3.12793	3.05086	3.13528	3.08954	3.07338	UP
2-Feruloyl-1,2'-disinapoylgentiobiose	1.59296	1.72552	0.00369	0.02837	1.77325	0.726369	0.753165	0.788682	0.896132	1.897	1.71556	2.27473	1.66838	1.99821	1.93634	2.02111	2.11103	UP
2-O-Protocatechuoylalphitolic acid	1.99812	2.11706	0.00036	0.007237	1.79017	1.13315	1.2348	1.80586	1.32547	2.49615	1.528	3.0614	2.44151	3.01863	2.50284	2.95454	3.06518	UP
2-Propenyl phenylacetate	1.55225	1.68791	0.001535	0.01726	2.39918	0.928309	0.201821	0.480824	0.738887	0.240061	0.623969	1.15778	1.15682	1.87392	0.958125	1.19293	1.37341	UP
3,3',4',5,7-Pentahydroxyflavan(4->8)-3,4',5,7-tetrahydroxyflavan	1.05281	1.0522	0.02927	0.07447	1.15271	2.08256	2.53707	2.79259	2.67957	3.01553	2.80325	2.86983	3.09701	3.13037	3.22661	2.71398	3.30478	UP
3,3'-Dithiobis[4,5-dihydro-2-methylfuran]	1.91583	1.93601	0.02646	0.06975	0.369679	3.13738	2.94981	2.16576	2.63912	1.04104	0.413608	0.637864	1.33267	1.06887	0.268876	1.21962	0.0370782	DOWN
3,4,5-trihydroxy-6-(2-hydroxy-3-methoxyphenoxy)oxane-2-carboxylic acid	1.54314	1.65282	0.01251	0.05562	0.429513	2.45087	1.99749	2.08758	0.717231	1.17061	0.948741	0.83903	0.663198	0.635717	0.552678	0.807317	0.527744	DOWN
3,4-Dihydroxybenzaldehyde	1.1278	1.1751	0.01125	0.05246	1.22885	1.38415	2.06805	2.0176	2.04649	2.3197	2.4334	2.43609	2.49708	2.44916	2.57627	2.5745	2.54316	UP
3,4-Dihydroxybenzoic acid	1.26509	1.32659	0.0008322	0.00611	1.22911	1.94653	1.72161	2.30805	2.28485	2.30671	2.21111	2.5446	2.57205	2.66493	2.61456	2.56587	2.74345	UP
3,4-Dimethylstyrene	1.13383	1.1183	0.04784	0.1065	1.26505	1.45141	1.02623	2.19635	2.10301	2.42436	2.16165	2.48781	2.37076	2.4732	2.23557	2.47971	2.32928	UP
3-Hydroxy-2-methylglutarate	1.56764	1.60995	6.161e-05	0.001094	1.78274	0.671056	0.730886	0.961623	1.30372	0.773257	0.74558	1.5655	1.6	1.53974	1.60546	1.56141	1.37452	UP
3-Hydroxy-b,e-caroten-3'-one	1.89491	2.03899	0.004755	0.02073	0.605801	3.52682	3.20538	2.9243	3.48843	2.7979	2.26167	1.98588	2.36698	1.06657	1.77549	2.70184	1.12974	DOWN
3-O-Methylniveusin A	1.26723	1.30868	0.0001708	0.002172	0.852448	3.11731	3.26694	3.28829	2.86424	2.9588	3.13034	2.62906	2.51657	2.65463	2.66199	2.60458	2.8115	DOWN
3-phenyl-3,4-dihydro-2H-1-benzopyran-7-ol	2.1319	2.21939	0.000667	0.005315	0.614653	4.07017	4.31543	3.76025	2.81741	3.13242	3.35935	1.53213	2.18344	2.5147	2.13528	2.14976	2.67093	DOWN
3-trans-Caffeoyltormentic acid	1.28262	1.37089	0.001128	0.01421	1.33008	1.7551	1.46344	1.35324	1.36828	1.48378	1.79276	1.96478	2.07618	1.97162	2.41536	1.99323	1.83709	UP
4-(2-amino-3-hydroxyphenyl)-4-oxobutanoic acid O-glucoside	1.20672	1.29748	0.01584	0.04853	0.841214	3.54471	3.61161	3.69414	3.22547	3.28751	3.1927	3.3114	2.97929	2.64727	2.45447	3.38608	2.51412	DOWN
4-Glutathionyl cyclophosphamide	1.82795	1.98504	0.0317	0.09402	0.583082	3.98901	3.86159	3.52308	3.53845	2.66421	2.28614	1.63924	3.05038	2.52079	1.33032	3.01472	0.0267718	DOWN
4-Hydroxyphenytoin glucuronide	1.11082	1.11344	0.04728	0.1229	0.854545	3.75799	3.56714	3.24227	3.30391	2.7424	2.52705	2.57787	2.89393	2.7885	2.51474	2.92341	2.65926	DOWN
5-(3',4',5'-trihydroxyphenyl)-gamma-valerolactone-O-methyl-4'-O-glucuronide	2.48378	2.6597	9.132e-05	0.003061	1.95431	1.28465	0.96185	1.98902	2.65553	2.65615	2.14092	3.75363	3.71398	3.93802	3.50321	3.93064	4.00217	UP
5,7-DIHYDROXY-4-METHYLCOUMARIN	1.82365	1.94568	5.934e-09	4.411e-06	1.41297	2.09004	2.05218	2.05687	2.1908	2.17575	2.29464	3.02049	2.92494	3.01805	2.9912	3.06419	3.14616	UP
5,7-Dihydroxy-8-C-(4-hydroxy-3-methyl-2-butenyl)flavanone	1.31817	1.34699	0.01174	0.03876	1.55516	0.676646	0.687871	0.720216	1.70486	1.6482	1.25358	1.68312	1.67699	1.65609	1.80236	1.8674	1.72067	UP
5' -Deoxy-5' -<WBR>(methylthio)adenosine	1.0876	1.15672	0.0008959	0.006389	1.11525	2.97752	3.01407	3.04044	3.19817	3.1292	3.48908	3.52084	3.47426	3.49061	3.54865	3.48963	3.49644	UP
5-hydroxy-8-(2-hydroxypropan-2-yl)-4-propyl-2H,8H,9H-furo[2,3-h]chromen-2-one	1.06403	1.12371	0.02008	0.07369	1.15396	2.21415	2.91423	2.68611	2.72086	3.05586	3.32172	3.37631	3.14601	3.27417	3.26652	3.21284	3.2394	UP
6''-(4-Carboxy-3-hydroxy-3-methylbutanoyl)hyperin	1.43287	1.56284	1.002e-05	0.0007784	1.25042	2.26314	2.11805	2.33375	2.38795	2.43826	2.6212	3.02463	2.93934	2.93099	2.87565	2.9387	2.99764	UP
6-(4-ethenyl-5-hydroxy-2-methoxyphenoxy)-3,4,5-trihydroxyoxane-2-carboxylic acid	1.92402	1.95639	0.0001711	0.004564	1.61138	1.77315	1.82346	1.75082	1.94551	0.899758	1.61309	2.40395	2.75065	2.66421	2.70313	2.40373	2.86939	UP
6-(butanoyloxy)-3,4,5-trihydroxyoxane-2-carboxylic acid	1.05501	1.12894	0.0003286	0.006994	1.17101	1.91109	1.89311	2.1583	1.94922	1.92787	2.12475	2.18907	2.41409	2.35294	2.48395	2.28485	2.28626	UP
6,7-Dimethyl-8-(1-D-ribityl)lumazine	1.45285	1.56355	0.01059	0.05055	0.591071	1.78555	2.34415	2.27669	1.88788	1.198	2.33095	0.881885	1.59084	0.885036	0.869977	1.86008	0.901362	DOWN
6-[5]-ladderane-1-hexanol	0.96523	1.01426	0.04631	0.1039	1.29592	1.6877	0.675769	1.51193	1.32759	1.82831	1.20362	2.0062	1.58629	1.65162	1.83393	1.83716	1.75281	UP
6-Caffeoylsucrose	1.03419	1.12214	0.005296	0.03479	1.15839	2.22756	2.27983	2.24323	2.71556	2.55389	2.60076	2.615	2.94026	2.80814	3.05302	2.68075	2.83799	UP
7-Hydroxyamoxapine	1.82168	1.98539	0.002373	0.02147	1.68334	1.03675	1.35099	1.40364	1.14571	2.41885	2.47671	2.42065	2.78413	2.81586	2.96407	2.56796	3.00104	UP
8-Angeloylegelolide	0.96713	1.07673	0.008731	0.04562	1.14244	2.19893	2.31227	2.41458	2.27861	2.43326	2.89346	2.84565	2.67027	2.75558	2.88228	2.75133	2.69784	UP
Acrimarine I	1.29697	1.43198	0.007113	0.04089	0.797587	3.19459	3.64431	3.1288	2.69424	2.75592	2.48676	2.33765	2.47662	2.28774	2.21782	2.5614	2.39854	DOWN
Aflatoxin B1 dialcohol	1.64797	1.76673	0.009837	0.0487	1.77143	0.000304881	1.46721	1.36589	1.20067	1.39835	2.33484	2.42566	2.04572	2.21254	2.3995	2.1758	2.50747	UP
Alpha-Vetivone	1.11645	1.132	7.702e-06	0.0003005	0.90443	3.27493	3.13878	3.32422	3.36117	3.37906	3.29964	2.97435	2.96866	3.00212	2.96187	2.94529	3.03463	DOWN
Antibiotic X 14889C	1.23853	1.405	0.03104	0.09307	1.33654	2.02653	1.49148	1.51826	2.55345	1.78335	2.46675	2.10484	2.71859	2.70328	3.39267	2.2204	2.67973	UP
Apiin	1.44845	1.62679	0.01491	0.06227	1.37682	1.6133	2.15717	1.799	2.61093	1.869	3.10486	2.83862	2.95288	2.80241	3.3698	2.54398	3.59782	UP
Arachidyl alcohol	1.5774	1.66547	0.003638	0.01715	1.47888	1.96619	1.24389	1.27485	2.16252	1.43528	2.00389	2.20807	2.30594	3.04966	2.19453	2.55936	2.59722	UP
Arbutin	1.71957	1.81027	0.006401	0.02571	1.93446	0.489856	1.1439	0.527443	0.531535	1.90594	1.80713	1.75738	2.0748	2.11877	2.54834	1.87345	2.02506	UP
AS 1-1	0.984741	1.13287	0.005027	0.03367	0.837599	2.16169	2.27118	2.21617	2.14104	2.24089	1.86035	1.71341	1.88029	1.6451	1.87145	2.09601	1.59341	DOWN
Astin I	1.25978	1.31751	0.00739	0.02816	1.21199	2.24652	2.53154	2.77869	2.84524	2.485	2.82329	3.34187	2.83607	2.88415	3.07471	3.1753	3.72533	UP
Austinol	1.34157	1.3739	0.005521	0.0231	1.27239	1.49673	1.85197	2.16793	2.29577	2.41267	2.57336	2.71488	2.6038	2.73024	2.82276	2.64351	2.76781	UP
Benzoic acid	1.48822	1.51015	0.02412	0.08077	1.58626	0.322832	0.657582	1.41266	1.85253	2.04206	2.09622	2.30787	2.1021	2.16988	2.16065	2.23623	2.31693	UP
Beta-Leucine	1.14885	1.15389	0.03998	0.1099	0.805856	3.30532	3.23236	2.98918	3.002	1.75864	2.92732	2.36207	2.28314	2.22984	2.13957	2.51238	2.34559	DOWN
Blumealactone A	0.965959	1.03249	0.001781	0.01035	0.885062	2.65384	2.59205	2.68255	2.57058	2.55618	2.44635	2.10834	2.40918	2.09742	2.43218	2.38555	2.29097	DOWN
Boswellic acid	2.7094	2.68455	6.43e-05	0.001132	2.32205	2.28577	2.12756	1.29613	0.842289	0.83826	0.940758	3.41896	3.17985	3.26041	2.94496	3.44627	3.0861	UP
Capsianoside I	2.24391	2.35471	1.368e-05	0.0009363	2.10008	1.70436	1.3239	0.885309	0.696404	1.68614	1.1981	2.54775	2.59474	2.74198	2.52314	2.52897	2.80287	UP
Capsianoside VI	1.62415	1.68256	0.003371	0.01633	0.689494	3.02376	3.10855	3.02809	2.74838	1.82292	3.00397	1.62303	2.20327	1.83562	2.28475	1.85716	1.73329	DOWN
Cerebroside B	1.16092	1.24018	0.001793	0.0104	0.885791	3.82827	3.76831	3.83401	3.58746	3.97543	3.38444	3.39748	3.30394	3.33552	3.16806	3.47686	3.14099	DOWN
Cibaric acid	1.23676	1.4007	0.004211	0.0306	1.33231	1.7447	1.11067	1.4826	1.92551	1.46034	2.04397	2.10658	2.10807	2.14675	2.33787	2.06267	2.25291	UP
Cinncassiol D2 glucoside	1.01007	1.09473	0.01084	0.05136	1.15217	2.3661	2.62083	2.17498	2.73255	2.86525	2.62071	2.85395	2.85663	2.97844	3.04301	2.74816	3.23876	UP
Cis-3-Hexenyl b-primeveroside	1.46971	1.39282	0.000431	0.008125	0.834919	2.86686	3.18693	3.34312	3.16223	3.47077	3.52495	2.59456	2.64149	2.7772	2.8167	2.75527	2.742	DOWN
Cis-zeatin-O-glucoside	1.55386	1.54212	0.0336	0.08228	1.6702	0.430497	0.430337	1.63875	2.42296	2.53467	1.03792	2.50298	2.19559	2.30772	2.3149	2.42821	2.44277	UP
Citrusin F	1.30579	1.47121	0.01405	0.06002	1.42646	1.47673	1.40975	1.20347	1.72134	1.19728	2.33555	1.94175	2.29005	2.19442	2.85011	2.13478	1.91336	UP
CMP-N-trimethyl-2-aminoethylphosphonate	1.01292	1.0304	0.001605	0.0177	1.08256	3.81109	3.90557	3.63417	3.79493	3.80443	3.72106	3.85065	4.18583	4.10008	4.2919	3.99632	4.11825	UP
Corchorifatty acid F	0.927095	1.02189	0.01255	0.05565	1.13059	2.52355	2.23122	2.46247	2.98181	2.48647	2.61345	2.90335	2.85505	2.88134	2.73858	2.85277	3.06854	UP
Cyclopassifloic acid B	1.81443	1.85399	0.004198	0.03059	1.82197	1.23639	2.00396	1.55325	0.545892	0.510938	1.63226	2.57431	2.13027	2.44489	1.74947	2.50277	2.23023	UP
Cytidine 2',3'-cyclic phosphate	1.78117	1.872	0.02563	0.06808	0.64901	4.01497	3.79747	3.61019	3.72158	2.83943	2.6305	2.05311	3.21091	2.59421	1.67098	3.17967	0.668485	DOWN
Cytochalasin Ppho	1.21711	1.20286	0.04277	0.1147	1.23593	1.38632	2.30694	2.23207	2.56003	2.93673	2.97021	3.07848	2.78262	3.00414	2.87272	2.92582	3.12567	UP
Dehydrooreadone	1.42772	1.51264	1.335e-05	0.0009262	1.20983	2.75815	2.53062	2.66562	2.83129	2.75256	2.70466	3.26715	3.29477	3.3737	2.99779	3.38748	3.32733	UP
Dehydrosoyasaponin I	1.99352	2.10083	0.0002818	0.002969	0.545029	2.90052	2.89249	2.65283	2.57777	1.87845	2.48824	1.66559	1.13643	0.890184	1.63348	1.83371	1.22845	DOWN
DG(18:3(6Z,9Z,12Z)/18:0/0:0)	1.32771	1.37015	0.001806	0.01047	1.24076	2.09249	2.24656	2.65336	2.12016	2.70743	2.13838	3.01633	2.9606	2.93021	2.55936	2.97389	2.8741	UP
DG(18:3(9Z,12Z,15Z)/16:0/0:0)	1.03385	1.07942	1.223e-05	0.0003871	1.06245	4.5949	4.58577	4.71783	4.68069	4.78713	4.69016	5.02802	4.97759	4.95249	4.88803	4.96385	4.99807	UP
DG(18:4(6Z,9Z,12Z,15Z)/16:0/0:0)	0.960355	1.00241	0.0009939	0.006879	1.0737	3.81007	3.69824	3.92308	3.87247	3.92387	3.81463	4.03049	4.17384	4.08918	4.33184	4.13404	3.97817	UP
Dihydrocortisol	1.15741	1.19325	0.008542	0.03128	0.85701	3.48866	3.70614	3.34677	2.86244	2.91008	3.03168	2.70607	2.74789	2.76188	2.72402	2.77328	2.86573	DOWN
Dihydroferuloylglycine	1.61915	1.74341	0.001243	0.01507	1.46659	1.20791	2.12195	1.8834	1.41605	2.10399	2.40194	2.89716	2.64958	2.82278	2.72857	2.73459	2.50156	UP
Dihydroxyacidissiminol	1.17037	1.25821	0.01217	0.05476	0.780913	2.59712	2.34853	2.18786	2.73512	2.39371	2.1959	1.93076	1.93564	1.88611	1.23068	2.34923	1.96229	DOWN
Diosgenin 3-[glucosyl-(1->4)-rhamnosyl-(1->4)-[rhamnosyl-(1->2)]-glucoside]	1.12856	1.17302	0.01168	0.03872	1.36239	1.02705	1.02682	1.0767	1.12028	1.72349	1.46107	1.43364	1.72183	1.57417	2.065	1.63095	1.70505	UP
Diosmetin	1.66594	1.63049	0.001401	0.008906	0.70195	1.96611	2.46028	2.19476	2.79463	2.82379	2.83747	2.05252	1.5437	1.83474	1.7527	1.86098	1.53639	DOWN
Diplosporin	1.3529	1.47805	0.001423	0.01642	1.31789	1.6002	1.43868	1.93712	2.08705	2.02069	2.31712	2.47712	2.49817	2.41643	2.61072	2.39235	2.62691	UP
Drostanolone	1.8783	1.92288	0.0112	0.03762	1.85925	0.491633	0.634838	2.16275	0.764258	2.69172	1.7818	2.83297	2.27441	2.86978	2.25628	2.86696	2.7493	UP
Ellagic acid	1.67239	1.81708	0.04924	0.1266	0.671515	4.31904	4.22716	3.99266	3.97835	2.99454	3.17703	2.61726	3.37679	2.89285	2.70032	3.52787	0.117576	DOWN
Epicatechin-(2beta->7,4beta->6)-catechin	1.0685	1.18872	0.03911	0.1085	1.19737	2.0656	1.90222	2.43465	2.83065	2.2658	3.09012	2.80808	2.97912	2.94079	3.01331	2.57706	3.15629	UP
Epigallocatechin-(4beta->8)-catechin	1.42743	1.48097	0.01803	0.0532	1.65022	1.33243	1.86272	0.67031	0.263111	1.72151	1.0806	2.14439	1.7422	2.0931	1.72571	2.05657	1.6713	UP
Eremopetasidione	1.19144	1.28795	0.02236	0.07802	1.32317	1.0804	2.07124	1.79356	1.44921	1.95005	2.47694	2.49562	2.37008	2.51371	2.1951	2.64033	2.1076	UP
Gallic acid	1.37952	1.47114	0.02231	0.07797	0.808673	4.28929	4.17586	3.88677	3.99131	3.29064	3.19666	2.86548	3.5693	3.21626	2.74801	3.62941	2.43648	DOWN
Gallic acid 3-O-(6-galloylglucoside)	1.59557	1.7191	0.02134	0.07624	0.7768	4.97937	4.93752	4.43147	4.69745	3.84868	3.69251	3.31461	4.14147	3.71037	3.08663	4.09823	2.3005	DOWN
Gamma-Glutamyl-beta-aminopropiononitrile	1.29352	1.35581	0.00147	0.00918	1.40735	1.02785	1.1201	1.37531	1.02939	1.67545	1.44805	1.95398	1.70371	1.75902	1.94754	1.80617	1.62809	UP
Ganoderic acid Mi	1.05146	1.05541	0.02519	0.06725	0.876989	3.57074	3.52875	3.36771	3.27252	2.69337	3.17482	2.71233	3.08235	2.99231	2.55138	2.95016	2.90518	DOWN
Ganoderic acid V	2.06674	2.14402	0.001256	0.008204	2.051	0.658245	0.34436	1.28316	1.76173	2.26632	1.21376	2.72929	2.44171	2.44323	2.80216	2.33469	2.69157	UP
Garciduol B	1.89362	1.99288	1.579e-06	0.0001135	1.70406	1.14245	1.14221	1.31918	1.29635	1.63236	1.59493	2.40185	2.38774	2.32625	2.19179	2.19635	2.35066	UP
Gibberellin A63	1.46801	1.62753	0.02105	0.07583	1.6634	1.11507	1.37752	1.14288	1.91844	1.26458	1.13238	1.91157	1.63614	3.42028	1.88088	1.62416	2.75295	UP
Glutaric acid	0.968115	1.01137	0.001108	0.01413	0.892092	2.46733	2.4498	2.58836	2.66266	2.69846	2.53343	2.13234	2.42757	2.25028	2.27619	2.40607	2.24519	DOWN
Goshonoside F1	1.34191	1.36557	0.01809	0.0696	1.31264	1.35644	1.83206	2.39566	2.0621	2.95607	2.35056	2.9276	2.53028	3.09364	2.61895	2.88813	2.94758	UP
Goshonoside F5	1.04146	1.08795	0.00295	0.01485	1.09909	3.37008	3.2921	3.61024	3.55669	3.79045	3.57248	3.8581	3.87532	3.84955	4.13329	3.79642	3.78001	UP
Guaiacol	1.38016	1.45782	0.01661	0.05006	1.54281	0.769761	1.70319	1.3124	0.403459	1.80336	1.85739	2.10174	1.96207	2.00156	2.07265	1.94708	2.02012	UP
HC Toxin	1.07924	1.07748	0.03164	0.09397	1.31894	0.835225	1.38543	1.93857	1.71109	2.03998	1.40213	2.17708	1.98335	2.24459	1.70239	2.19117	1.98475	UP
Heterobetulin	2.06207	2.10818	1.357e-05	0.0004121	1.51674	2.1923	2.5619	2.25343	1.80203	1.7974	2.11842	3.46317	3.02623	3.28213	3.02142	3.343	3.16511	UP
Hexyl glucoside	1.33622	1.35767	0.02928	0.08975	0.730004	3.22328	3.32997	2.95739	2.54439	1.53342	2.98715	2.26903	1.92466	2.18091	1.57978	2.30268	1.84397	DOWN
Hovenidulcioside A1	0.927287	1.04156	0.005492	0.03548	1.10688	2.94767	2.6076	2.90696	2.68051	2.62806	3.0732	3.10283	3.07463	3.24009	3.10206	3.11031	3.01078	UP
Hovenine A	1.63736	1.70887	0.01173	0.05358	1.5494	0.953549	0.875797	2.63573	2.06011	2.5189	2.00719	2.96232	2.73543	3.1436	2.39341	3.05949	2.8315	UP
Hovenoside I	2.25762	2.32816	5.732e-06	0.0002415	0.478465	2.54572	2.59944	2.62285	2.26607	2.52966	2.76278	1.54044	0.938776	0.703943	1.5546	1.3248	1.26858	DOWN
Hydroxyhydroquinone	1.41024	1.52776	0.02652	0.08518	0.676241	2.81779	2.85584	2.65179	2.58863	1.95535	1.74965	1.40506	2.19936	1.8484	1.17968	2.3502	0.9072	DOWN
Hydroxystrobilurin D	1.58732	1.65167	0.0004514	0.004082	0.68178	2.75738	2.57293	2.1286	2.41781	1.86435	2.42169	1.50581	1.67342	1.41047	1.89002	1.55074	1.62388	DOWN
Icariside B8	1.31427	1.40519	0.001966	0.01946	1.15126	3.37943	3.80581	4.00265	3.74157	4.0994	4.13689	4.58041	4.51391	4.62708	4.15264	4.55002	4.24828	UP
ID11614	1.31325	1.43074	0.003053	0.02535	1.39111	1.13524	1.52243	1.74664	1.24618	1.73383	1.788	2.05635	1.96938	2.56359	2.27549	1.86004	2.038	UP
Inosinic acid	1.73904	1.90723	0.009151	0.04654	1.84491	0.734981	0.761895	0.844195	0.844767	2.12622	2.4657	2.58554	2.16203	2.46977	1.94155	2.49566	2.69346	UP
Isorhamnetin 3-glucoside	1.35013	1.41003	9.862e-06	0.0007784	1.16513	3.05488	2.9471	3.05827	3.14381	3.02003	2.97876	3.3829	3.58018	3.44785	3.54772	3.48529	3.76712	UP
Isoscoparin 2''-(6-(E)-p-coumaroylglucoside)	0.983346	1.00906	0.01684	0.06679	1.11866	2.92479	3.39816	3.66968	2.81787	3.4443	3.26462	3.73909	3.65734	3.646	3.57284	3.59534	3.62566	UP
Isovitexin 2''-O-glucoside	2.02255	2.16511	0.002379	0.02147	1.70149	0.871148	1.09771	2.1652	2.2237	2.56844	2.72993	3.12161	3.19401	3.30676	3.59273	2.92771	3.69032	UP
Kaempferol 3-alpha-L-arabinopyranoside	1.04949	1.08867	0.005498	0.02304	0.909137	4.2561	4.13905	4.01616	3.86038	3.83127	3.60434	3.56452	3.62758	3.61038	3.59297	3.70768	3.45029	DOWN
Kanokoside C	1.57484	1.67566	0.004261	0.01925	1.49755	1.25178	1.47494	1.30339	1.30891	1.9143	2.53596	2.61052	2.10021	2.52478	2.57649	2.34414	2.50496	UP
Kudzusaponin SA1	1.43995	1.46734	0.02927	0.07447	0.602779	2.33081	2.53101	2.24436	2.19622	0.659483	2.56215	0.662067	1.26194	1.26548	1.79072	1.28608	1.2791	DOWN
Kuwanon Q	1.44479	1.52029	0.02549	0.08313	0.533831	1.98747	2.11107	1.71793	1.47422	1.33611	2.63366	1.25225	1.26515	0.646032	0.773735	2.01293	0.0592021	DOWN
L-Arginine	1.68463	1.709	0.02161	0.06009	1.7391	0.508655	0.390705	1.49871	2.63003	2.3108	1.47015	2.69143	3.01077	2.7219	2.15776	2.6434	2.09226	UP
L-Asparagine	1.57079	1.64983	0.001214	0.007962	0.803364	4.17195	4.17627	3.93799	3.88221	3.22966	3.78989	3.26774	3.09413	2.92492	2.77592	3.4141	3.15035	DOWN
Lc3Cer	1.08033	1.03498	0.01189	0.03918	0.875991	2.47651	2.69373	2.75464	2.83062	3.10397	2.78234	2.47922	2.383	2.17354	2.73467	2.35639	2.45285	DOWN
Lepadin D	1.06726	1.0988	0.003573	0.01702	0.855223	2.78364	2.66085	2.62879	2.63452	2.21532	2.70271	2.20036	2.14635	2.15891	2.29158	2.0859	2.48006	DOWN
Levan	2.15958	2.26475	0.0008001	0.005983	2.55046	0.350269	0.743938	0.425889	0.469818	2.1899	1.29007	2.34812	2.22788	2.31205	2.57868	2.11281	2.36752	UP
L-Glutamine	1.29046	1.36436	0.0009024	0.006422	1.13789	3.47107	3.72998	3.55558	3.75825	3.73256	4.03276	4.04485	4.31986	4.06371	4.38928	4.07044	4.46115	UP
Limonexic acid	1.8168	1.91007	4.753e-07	0.000103	2.16636	0.701658	0.728103	0.763185	0.799125	0.757728	0.809191	1.45956	1.4043	1.63729	1.88331	1.78848	1.70277	UP
L-Isoleucine	1.22053	1.23435	0.02058	0.05818	0.822134	3.37399	3.34436	3.18764	3.20089	2.13042	2.97602	2.52823	2.4004	2.48971	2.34371	2.69317	2.52239	DOWN
L-Lysine	1.04163	1.04103	0.0354	0.08564	0.83747	2.87953	2.7031	2.54953	2.67699	1.92158	2.25996	1.85758	2.27614	2.12955	1.84068	2.07945	2.36653	DOWN
Luteolin 3'-(3''-acetylglucuronide)	1.45873	1.51749	0.03464	0.09997	1.8279	0.0504653	1.23733	1.54122	0.0651744	1.89072	1.83724	1.90703	1.92156	1.89576	2.69973	2.05021	1.63552	UP
LysoPE(0:0/20:3(11Z,14Z,17Z))	1.24517	1.22833	0.007783	0.0431	1.27574	1.99486	1.71598	2.33294	1.58092	2.05895	1.74199	2.59714	2.51341	2.46591	2.58271	2.53358	1.88314	UP
Lysyl-Arginine	1.41905	1.42996	0.03131	0.0783	0.752764	3.58858	3.42303	2.93721	3.21684	2.20368	2.53791	2.17121	2.57474	2.0972	2.50556	2.74324	1.38955	DOWN
Mabiogenin 3-[rhamnosyl-(1->6)-glucoside]	0.941217	1.02898	0.01132	0.05259	0.880396	2.97992	2.80828	2.87184	2.98493	2.63066	2.68219	2.52571	2.6848	2.50089	2.62069	2.54012	2.05489	DOWN
Majonoside R2	2.15956	2.20365	8.352e-06	0.0003099	0.669745	3.08855	3.56429	3.70324	3.63154	3.86404	3.58351	2.36396	2.27889	2.08669	2.7843	2.40127	2.44237	DOWN
M-Coumaric acid	1.49863	1.59456	3.781e-06	0.0004186	1.21827	2.76742	2.81693	2.64707	2.96268	2.59638	2.89394	3.26865	3.36911	3.4722	3.35618	3.36706	3.49521	UP
Methoxyhydroxymethylhydrocinnamic acid	1.29008	1.36004	5.114e-05	0.000985	1.17497	2.44096	2.60967	2.71274	2.59013	2.78389	2.87834	3.22581	3.10049	3.19752	3.06473	3.16052	3.06831	UP
Methyl nomilinate 17-glucoside	1.04906	1.06566	0.02121	0.07614	1.11008	3.07271	3.55684	3.62772	3.66874	4.02652	4.01098	4.16534	3.92446	4.08792	4.00978	4.04715	4.14861	UP
Methyl salicylate O-[rhamnosyl-(1->6)-glucoside]	1.33485	1.44338	0.01112	0.05211	1.33417	1.17704	1.98052	1.94382	2.01284	2.01833	2.76902	2.72708	2.43363	2.67089	2.82298	2.67826	2.54623	UP
MG(18:3(6Z,9Z,12Z)/0:0/0:0)	1.01734	1.01802	9.74e-05	0.001471	1.07292	3.80012	3.80062	3.7113	3.7621	3.71172	3.67607	4.11868	3.96899	3.98216	3.87855	4.12225	4.0311	UP
Momordicoside E	1.59977	1.50394	0.00319	0.02614	1.58714	1.81504	1.10198	1.05175	1.52786	1.00965	0.584441	1.79325	1.91617	1.9739	1.78828	1.80094	1.98427	UP
Myricanene A 5-[arabinosyl-(1->6)-glucoside]	1.26631	1.30907	0.0242	0.08077	1.32612	0.979243	1.9615	1.9588	1.59408	2.38363	2.49574	2.59674	2.29118	2.67777	2.5539	2.48777	2.46966	UP
Myricanene B 5-[arabinosyl-(1->6)-glucoside]	1.04866	1.14881	0.0005051	0.008939	1.10199	3.27212	3.32178	3.34848	3.42713	3.50188	3.65924	3.72966	3.75476	3.69225	3.90941	3.68057	3.85942	UP
N-(1-Deoxy-1-fructosyl)threonine	1.3006	1.34876	1.058e-05	0.0003608	0.855049	2.93446	3.20053	3.13301	2.92361	3.12455	3.1035	2.66153	2.62367	2.61252	2.59197	2.7379	2.52391	DOWN
N-[(4E,8E)-1,3-dihydroxyoctadeca-4,8-dien-2-yl]hexadecanamide	1.21172	1.28715	0.001826	0.01889	0.791455	2.42138	2.60746	2.40939	2.29817	1.97231	2.47826	2.07457	1.8776	1.72755	1.59398	2.07062	1.88109	DOWN
N1-(2-Hydroxyethyl)flurazepam	1.57256	1.7292	0.0009947	0.0132	1.31761	2.24812	2.03368	2.39711	3.04222	2.64994	2.89172	3.12187	3.46045	3.45359	3.28969	3.17257	3.61662	UP
N-Acetylmuramate	1.02241	1.08046	0.008733	0.04562	1.1959	1.75219	1.98092	1.93159	2.00406	1.48661	1.96183	2.34631	2.13742	2.30997	1.87269	2.27124	2.35902	UP
N-Acetylneuraminic acid 9-phosphate	1.46956	1.61955	0.01492	0.06227	1.42677	2.02803	0.927757	2.29025	2.89946	1.55307	2.22185	2.57009	2.63341	2.86123	2.96289	2.85133	3.13292	UP
Naematolone	1.71304	1.78791	0.0001399	0.00189	1.27584	2.86216	2.94663	3.03196	3.25263	3.0045	3.13127	4.04357	3.59661	3.44695	4.04098	3.83066	4.29928	UP
Natamycin	1.02154	1.04135	0.01352	0.04294	1.12254	2.45254	2.8984	2.92721	3.00339	3.07056	3.32111	3.28399	3.3358	3.27208	3.30537	3.20263	3.43938	UP
Neohesperidose	1.73383	1.82008	0.001617	0.009835	1.65855	1.08046	0.931507	0.889184	2.09867	1.74758	1.88292	2.4132	2.39591	2.30447	2.50151	2.22595	2.46968	UP
N-Feruloylglycyl-L-phenylalanine	2.06961	2.20258	8.951e-07	0.0001502	1.75	1.35505	1.6925	1.38733	1.65601	1.24048	1.90975	2.56398	2.6734	2.67121	2.7942	2.70559	2.75942	UP
N-gamma-Glutamyl-S-allylcysteine	1.23194	1.32208	0.007171	0.04099	1.31882	1.11303	1.65449	1.51662	2.13841	1.83819	2.0697	2.32098	2.16545	2.26474	2.14351	2.25277	2.47637	UP
N-Gluconyl ethanolamine	1.20132	1.25085	0.01405	0.06002	0.806028	3.17107	3.12496	2.95422	2.80551	2.05836	2.80304	2.40153	2.40058	2.16071	1.98766	2.5227	2.16546	DOWN
Niazidin	1.06281	1.12059	0.01683	0.05057	1.40454	0.929216	0.928992	1.10058	0.982835	1.28536	1.12348	1.4163	1.32519	1.30032	2.13162	1.5465	1.19423	UP
N-lactoyl-Tryptophan	1.55308	1.62073	0.00183	0.01889	0.790251	4.16173	4.25974	4.12638	3.26069	3.35661	3.9789	2.83978	2.95806	3.15318	3.00036	2.97662	3.35867	DOWN
N-Monodemethyl roxithromycin	1.47896	1.54039	0.0003631	0.003507	0.765557	2.95831	2.92051	2.92089	2.59111	2.38893	2.80697	1.92783	2.29121	2.02053	2.42477	2.06338	1.97034	DOWN
NPC	1.17454	1.29445	0.03565	0.1017	1.33104	1.57142	1.187	1.22712	1.8425	2.12982	2.51726	2.75534	2.08909	2.11023	2.2003	2.51324	2.27691	UP
Omega-Salicoyisalicin	1.14644	1.18385	0.01712	0.05116	1.26301	1.43651	1.37335	1.6424	2.23607	1.96652	2.18162	2.20834	2.3011	2.24389	2.43321	2.03118	2.46643	UP
ORSELLINIC ACID, ETHYL ESTER	1.22212	1.23117	0.01592	0.04865	1.2148	1.74743	2.21296	2.32188	2.1875	2.78735	2.84726	2.80763	2.77993	2.86862	3.02628	2.71146	2.94332	UP
Panaquinquecol 6	1.42054	1.43971	0.0351	0.1008	0.551506	2.54761	2.25017	1.75695	2.49085	0.412396	1.90148	0.437116	1.34615	0.978827	1.09435	1.25996	1.14666	DOWN
para-hydroxyatorvastatin	0.994264	1.08499	0.007061	0.04085	1.09913	3.24108	3.59554	3.53974	3.40688	3.68899	3.9548	3.94057	3.83301	3.97052	3.99271	3.81926	3.99487	UP
PC(16:0/20:4(6E,8Z,11Z,14Z)(5OH[S]))	0.979275	1.00648	0.002195	0.012	0.915808	3.4176	3.50756	3.4753	3.53442	3.54613	3.46976	3.27968	3.2664	3.13384	3.4526	3.08006	2.97494	DOWN
PE(18:3(9Z,12Z,15Z)/18:2(9Z,12Z))	0.995681	1.05954	0.02875	0.0888	0.884901	3.71502	3.59005	3.3244	3.63379	3.11393	2.84936	2.88472	3.09795	2.96517	2.73634	3.14369	3.07074	DOWN
Pentadecanoylglycine	1.34564	1.41352	0.004605	0.02024	0.70065	1.91864	2.09321	2.07693	1.78039	1.99647	2.14229	1.8046	1.51525	1.32632	1.23472	1.75529	0.773207	DOWN
Petunidin 3-glucoside	1.14652	1.1701	0.0001328	0.001827	1.10139	3.65766	3.43573	3.58891	3.57322	3.54223	3.38576	3.76603	3.92253	3.80118	3.97824	3.83395	4.0336	UP
Phenethyl 6-galloylglucoside	1.11399	1.11212	0.04596	0.1032	1.25299	1.58285	1.06366	1.95315	2.29522	2.37163	2.25922	2.25542	2.49488	2.38845	2.51828	2.31017	2.47385	UP
Phenethyl rutinoside	2.12087	2.14763	5.604e-06	0.0005831	0.594715	2.74705	2.96633	3.05182	2.57789	2.77219	3.36849	1.63923	1.68954	1.60032	2.06604	1.59613	1.80705	DOWN
Phenylethyl primeveroside	1.96697	1.94281	4.15e-06	0.0004498	0.721892	3.32518	3.52751	3.33765	3.4508	3.58147	3.96134	2.49173	2.52863	2.77359	2.61864	2.45844	2.422	DOWN
Phloridzin	0.960497	1.04864	0.00228	0.02122	0.938953	5.18941	5.31216	5.2584	4.98523	5.13415	5.07789	4.89973	4.88552	4.97382	4.73361	4.9739	4.60466	DOWN
Phlorisobutyrophenone 2-glucoside	1.12232	1.17888	0.01871	0.07159	1.1548	2.38897	2.74696	2.89207	3.1408	3.19335	3.50609	3.35085	3.37465	3.50801	3.56529	3.32023	3.5159	UP
Physalin M	1.04796	1.07293	0.009143	0.03277	1.10827	2.93733	3.39289	3.37766	3.35449	3.58518	3.74656	3.87125	3.67959	3.7556	3.78999	3.73418	3.77152	UP
Pomonic acid	1.15401	1.19702	2.458e-10	2.225e-07	1.06923	4.81633	4.83454	4.87045	4.8116	4.87805	4.82555	5.19316	5.17605	5.14941	5.17648	5.1883	5.15897	UP
Prolyl-Threonine	1.23179	1.31315	0.02811	0.08759	0.651387	2.32645	1.80738	1.62784	2.08849	1.3383	1.41366	1.15878	1.516	0.8684	0.605203	1.80792	0.951205	DOWN
PS(15:0/16:0)	1.0659	1.14546	0.01209	0.05466	0.876812	3.72169	3.68721	3.33822	3.7189	3.1729	3.06201	2.94389	3.16136	3.04264	2.73191	3.15659	3.1154	DOWN
PS(15:0/16:1(9Z))	1.19201	1.22578	0.008859	0.03208	0.786055	2.65475	2.58176	2.31314	2.20321	1.89019	2.20999	1.73739	1.96911	1.61108	2.24725	1.63168	1.69237	DOWN
P-Salicylic acid	0.977131	1.023	0.02079	0.07541	1.29916	0.652689	1.51707	1.32986	1.56123	1.24564	1.53816	1.64488	1.71734	1.62654	1.75075	1.69643	1.75127	UP
Ptelatoside B	1.58997	1.67307	0.00363	0.01715	0.760788	3.79798	4.0523	3.63454	3.27155	3.27017	2.68994	2.57089	2.54772	3.0014	2.51338	2.79348	2.33565	DOWN
Pyroglutamic acid	1.28013	1.41857	0.001899	0.01907	1.24145	2.03237	2.03525	2.15256	2.50453	2.36185	2.60498	2.63368	2.88875	2.91841	2.85801	2.55771	3.14322	UP
Quercetin 3-(6''-acetylglucoside)	0.950992	1.05694	0.001135	0.01426	0.914655	3.55191	3.70305	3.39518	3.38611	3.54107	3.30425	3.17281	3.30521	3.0995	3.2181	3.15176	3.1484	DOWN
Riesling acetal	1.6395	1.60755	0.002019	0.01133	0.693568	2.10904	2.3009	2.17024	2.5435	2.80113	2.71987	1.98582	1.27893	1.88055	1.24962	1.87254	1.88877	DOWN
Rifabutin	1.10358	1.18437	0.004332	0.03113	1.13237	3.13162	2.98343	3.13777	2.96323	2.81073	3.28376	3.20793	3.57355	3.51453	3.79226	3.30933	3.3403	UP
Rishitin	1.25989	1.23771	0.003603	0.01706	1.33965	1.57459	1.38945	1.48837	1.25735	0.830043	1.37649	1.91239	1.6622	1.81677	1.71169	1.88358	1.61322	UP
S-Adenosylhomocysteine	1.80601	1.89114	0.001184	0.007834	1.54194	1.14076	2.01444	2.03999	1.25919	2.49039	2.21489	3.06152	2.76862	2.88674	2.83661	2.90632	2.75039	UP
Salicylic acid beta-D-glucoside	1.01079	1.08207	0.03107	0.09311	0.800272	2.33422	2.10773	2.23656	2.56681	2.03234	1.9395	1.07319	1.91608	1.82056	1.88721	1.73987	2.14356	DOWN
Scorzoside	1.48087	1.39993	0.0456	0.1027	1.35921	0.852969	1.54095	2.38024	2.50566	3.06217	2.72235	3.00883	2.85358	2.955	3.1541	2.70703	3.07417	UP
Sepiapterin	1.47033	1.43989	0.01905	0.07205	1.46387	2.01367	1.88447	1.60026	0.740632	0.693822	1.78658	2.24093	2.10662	2.0487	2.05406	2.13445	2.1743	UP
S-Glutaryldihydrolipoamide	1.16926	1.27961	0.02093	0.07564	1.28434	1.40383	2.22913	2.04487	1.49244	2.00437	2.66074	2.45871	2.65539	2.59961	2.77922	2.43534	2.27476	UP
Soyasaponin I	1.13337	1.08002	0.04068	0.1111	1.16052	3.03329	2.57377	2.51321	2.54616	1.83569	2.63384	2.67347	2.98276	2.93639	3.15669	2.80204	3.01519	UP
Soyasaponin III	1.42662	1.47179	0.004077	0.01872	1.29489	2.04087	1.62153	2.52751	2.49663	2.87638	2.1694	3.0714	2.9352	2.91182	2.90235	3.05096	2.91015	UP
Spinosin A	1.97067	2.05671	8.661e-08	2.709e-05	1.53122	1.85136	1.88368	1.92592	1.9685	1.91939	1.98031	3.19076	2.98199	2.99379	2.83507	2.9901	2.66598	UP
Taraxinic acid glucosyl ester	1.66091	1.74303	0.003596	0.01706	0.741345	3.92794	4.31079	3.59468	2.92692	3.39467	2.81699	2.61085	2.51451	2.76824	2.52472	2.65909	2.46641	DOWN
Tetrahydro-2,5-furan-diacetic acid	1.21806	1.29862	0.001437	0.01654	1.31246	1.11803	1.57187	1.67904	1.87823	1.52829	1.7113	1.97098	2.02957	2.19101	1.95337	2.1701	2.13315	UP
Theogallin	2.29252	2.44085	0.000511	0.009013	0.599687	3.42928	3.31593	4.88184	3.54472	4.55823	3.29261	2.0731	2.59154	2.39901	2.14471	2.60822	1.98723	DOWN
Todatriol glucoside	1.40592	1.45117	0.02823	0.07274	1.725	0.407207	1.14729	0.00206703	1.73183	1.58989	1.5996	1.70666	1.98721	1.57849	2.09061	1.7446	2.07156	UP
Tragopogonsaponin A	1.18095	1.23269	1.018e-06	8.224e-05	1.0814	4.40358	4.46937	4.55465	4.61044	4.62618	4.5325	4.91603	4.88033	4.90295	4.92195	4.89354	4.89694	UP
Travoprost	0.997879	1.00392	0.03484	0.1003	1.12876	2.40344	2.87107	2.80484	3.15426	3.3617	3.34178	3.53892	3.19065	3.34378	3.38818	3.43545	3.35126	UP
Tryptophyl-Hydroxyproline	1.92269	2.03103	0.006476	0.02596	0.551259	2.38529	2.29016	3.73965	2.81267	3.45182	1.76662	0.632901	1.92578	1.66149	1.54778	1.84038	1.45809	DOWN
Vignatic acid B	1.41242	1.52625	0.02667	0.07005	1.71596	0.666996	0.666797	1.13003	1.33255	0.711203	2.14687	1.2148	2.22126	2.15831	2.47305	1.49721	1.85595	UP
Yucalexin P21	1.16477	1.10685	0.00425	0.01924	1.11222	3.6376	3.3674	3.40297	3.59438	3.22227	3.14435	3.91869	3.7981	3.8806	3.53746	3.90104	3.61804	UP
Zapoterin	1.42972	1.5518	0.000148	0.004279	1.38212	1.28669	1.40971	1.66102	1.84079	1.6475	1.94953	2.30087	2.25351	2.2167	2.32581	2.15367	2.29103	UP
Zeranol	1.60654	1.78558	0.01035	0.05006	3.64201	0.463952	0.00099133	0.605943	0.287588	0.589516	0.274559	1.36821	0.659831	2.57344	0.736653	1.0028	1.75319	UP

## Sheet: CL4 VS. CL53
Table S7 The different metabolites in each comparison
Metabolite	Vip_plsda	Vip_oplsda	P_value	fdr	FC	B53J_1	B53J_2	B53J_3	B53J_4	B53J_5	B53J_6	B4J_1	B4J_2	B4J_3	B4J_4	B4J_5	B4J_6	Regulation
(-)-11-Hydroxy-9,15,16-trioxooctadecanoic acid	1.3061	1.33256	0.001701	0.005925	1.57429	1.06992	0.99293	0.484644	1.3927	1.4804	1.15933	1.73244	1.74867	1.63402	1.64163	1.73763	1.86564	UP
(-)-Matairesinol 4'-[apiosyl-(1->2)-glucoside]	1.37812	1.37932	0.0007588	0.003093	1.33584	1.95201	1.774	2.03968	2.5063	2.00821	1.67249	2.60792	2.55159	2.80806	2.78843	2.367	2.84026	UP
(+)-3-Carene	1.51463	1.50268	3.319e-05	0.0005584	0.846998	3.6164	3.45763	3.63599	3.98966	3.5896	3.5906	3.11042	3.04738	3.20806	3.00312	3.10238	3.06178	DOWN
(±)9-HpODE	1.08625	1.10474	6.953e-05	0.0004864	1.11602	3.34954	3.41078	3.34183	3.36363	3.39319	3.25933	3.51271	3.88113	3.83324	3.82887	3.6681	3.72633	UP
(±)-Naringenin	1.70297	1.72763	7.074e-06	0.0001799	0.781627	3.02708	3.13156	3.23284	3.14179	3.13968	3.20142	2.54039	2.53063	2.44911	2.49315	2.63933	2.10382	DOWN
(12S,15S)-15-O-Demethyl-10,29-dideoxy-11,12-dihydro-striatin C	1.35471	1.34449	0.001685	0.005882	1.6272	1.46883	0.814428	1.61808	0.807474	0.905154	0.872268	1.6585	1.77991	1.84401	1.52374	1.91731	1.82916	UP
(1alpha,2alpha,4betaH,6alpha,8R)-p-Menthane-2,6,8,9-tetrol	1.6962	1.7117	3.548e-05	0.0002986	0.451208	1.65218	1.35826	1.84547	2.10939	1.63132	1.58642	1.14113	0.646919	0.65273	0.639292	0.846745	0.667354	DOWN
(1S,2R,4R,8S)-p-Menthane-2,8,9-triol 2-glucoside	1.32788	1.3192	1.634e-05	0.000172	0.847237	3.67936	3.83407	3.62785	3.77127	3.5995	3.64081	3.18636	3.10613	3.14822	2.88899	3.36206	3.07366	DOWN
(2E,4E)-2,7-Dimethyl-2,4-octadienedioic acid	1.78312	1.74584	8.028e-05	0.0005453	2.1811	0.719811	0.740479	0.866276	0.733761	0.734594	1.53906	2.18103	1.91651	1.6799	2.20748	2.00364	1.64306	UP
(2R,6x)-7-Methyl-3-methylene-1,2,6,7-octanetetrol 2-glucoside	1.47438	1.4572	0.0127	0.02965	0.501345	1.92568	1.95537	1.88988	1.70661	1.8927	1.78225	0.998669	1.35595	1.35691	0.0310807	1.81547	0.0336713	DOWN
(3,4,5,6-tetrahydroxyoxan-2-yl)methyl acetate	1.02103	1.02168	0.02232	0.04727	1.27856	1.94107	1.51128	2.08728	1.21257	2.13581	1.29739	2.03976	2.33486	2.01824	2.15139	2.16755	2.3116	UP
(3b,20R,22R)-3,20,27-Trihydroxy-1-oxowitha-5,24-dienolide 3-glucoside	1.28185	1.29591	6.775e-05	0.0004773	0.795153	2.67479	2.5419	2.61887	2.59681	2.71655	2.6972	2.22861	1.73558	2.12979	2.08811	2.13409	2.28252	DOWN
(3S,5R,6R,7E)-3,5,6-Trihydroxy-7-megastigmen-9-one	1.80654	1.8777	0.0007608	0.005257	1.75569	0.964381	1.03488	0.714584	1.86767	1.41562	0.854257	1.81574	2.01723	2.00862	2.12452	1.92746	2.13591	UP
(4R,6S)-p-Menth-1-ene-4,6-diol 4-glucoside	1.67649	1.68248	3.552e-06	0.0001101	0.774787	2.82044	2.97956	2.86453	3.15991	2.84838	2.93587	2.28649	2.2176	2.31715	2.39703	2.37265	2.05505	DOWN
(4Z,9a)-9-(3-Methyl-2-butenoyloxy)-4,10(14)-oplopadien-3-one	1.19908	1.22871	0.0008811	0.003502	1.34847	1.10363	1.63395	1.27213	1.69126	1.7157	1.43277	1.9331	1.99961	1.96671	1.8532	2.02144	2.16288	UP
(6beta,22E)-6-Hydroxystigmasta-4,22-dien-3-one	1.46619	1.40175	6.75e-05	0.0009127	0.792913	2.43274	2.57862	2.39674	2.6665	2.65743	2.50777	1.86697	2.12996	2.11159	1.85657	1.89204	2.22961	DOWN
(S)-(-)-Perillyl alcohol	1.12312	1.11074	0.001646	0.009455	0.86385	2.50672	2.31431	2.59265	2.86261	2.51499	2.54717	2.241	2.15091	2.24261	2.06596	2.33431	2.21517	DOWN
(S)-Nerolidol 3-O-[a-L-rhamnopyranosyl-(1->2)-b-D-glucopyranoside]	1.20532	1.22249	0.004785	0.01366	1.28514	1.52638	2.39304	1.78342	2.36908	2.09932	1.86248	2.56685	2.73499	2.6147	2.71289	2.6025	2.23366	UP
(S)-Oleuropeic acid	1.94138	1.9494	3.151e-05	0.0002756	0.529117	2.62545	2.53841	2.57188	2.73105	2.51932	2.57307	1.77066	0.872299	1.62688	0.857755	1.70447	1.39816	DOWN
[Gallocatechin(4alpha->8)]2catechin	0.999436	1.02729	0.01004	0.03614	0.9132	3.56279	3.48945	3.62572	3.76043	3.53597	3.66355	3.4264	3.22683	3.45571	3.27168	3.48535	2.89427	DOWN
1-(4-Hydroxy-3-methoxyphenyl)-7-phenyl-3,5-heptanedione	1.15341	1.15953	0.001745	0.009896	0.897784	3.59025	3.55668	3.58548	3.76775	3.54907	3.60946	3.43645	2.97303	3.33399	3.00797	3.34518	3.34955	DOWN
1,25-Dihydroxyvitamin D3 3-glycoside	1.13928	1.13154	0.008402	0.03166	1.16548	2.40366	2.56451	2.50061	1.88788	2.42589	2.54203	2.59104	3.03995	2.83939	2.68558	2.80035	2.73824	UP
1,N2-propanodeoxyguanosine	1.30047	1.30621	0.0001082	0.000688	1.29767	1.97281	1.90158	1.9615	1.55778	1.98413	1.94863	2.47394	2.46558	2.42149	2.25139	2.3759	2.71402	UP
12-OPDA	1.31954	1.35988	0.01107	0.03859	1.29351	1.69902	1.57797	1.80241	2.46795	2.13159	1.31859	2.20654	2.42526	2.50703	2.4159	2.28144	2.39284	UP
13,14-Dihydro PGF-1a	1.31729	1.33351	0.00113	0.004252	1.71661	0.839923	0.510472	0.724759	1.1616	1.28792	0.721847	1.58484	1.60519	1.41077	1.19097	1.64075	1.57326	UP
13-L-Hydroperoxylinoleic acid	1.72929	1.75805	0.0002093	0.001121	1.89497	0.920192	1.50618	0.55639	1.16073	1.65796	0.995828	1.94702	2.33697	2.04227	2.37741	2.13695	2.04285	UP
15-cyclohexyl pentanor PGF2alpha	1.37914	1.39159	0.0004069	0.003337	1.33975	1.30133	1.58698	1.31806	1.50513	1.36696	1.6451	1.94828	1.85832	2.20936	1.90348	2.08256	1.68521	UP
18-Carboxy-dinor-LTE4	1.81651	1.865	1.33e-05	0.0002724	1.27743	2.65912	2.98553	2.63054	2.89017	2.94092	2.9561	3.40321	3.81083	3.46724	3.83952	3.53473	3.74462	UP
19-Methoxypomolic acid 3-arabinoside	1.42486	1.45418	0.007218	0.01902	0.714187	2.85255	2.88759	2.89103	2.70422	2.95635	3.0465	2.47849	2.19399	2.32483	1.95997	2.49745	0.928132	DOWN
1-Hexanol arabinosylglucoside	1.2017	1.18207	9.568e-06	0.000116	0.870402	3.50131	3.66557	3.51881	3.59477	3.46405	3.4602	2.9859	3.11951	3.03795	3.01666	3.0154	3.28202	DOWN
1-Hydroxyepiacorone	1.0763	1.06601	0.02646	0.07406	0.863051	2.65924	3.16137	2.74535	3.33261	2.79443	3.00809	2.7407	2.60127	2.70973	2.29318	2.80843	2.12364	DOWN
1-Hydroxyibuprofen	1.03175	1.03729	8.356e-05	0.0005617	1.19089	1.84404	1.86802	1.82576	1.70708	2.02047	1.79682	2.32233	2.20615	2.17957	2.08065	2.12407	2.26324	UP
1-O-Caffeoylglucose	1.12555	1.13897	5.778e-05	0.0004332	1.12074	3.34299	3.6117	3.34943	3.46136	3.43385	3.42016	3.7388	3.87538	3.88745	3.99334	3.68411	3.93535	UP
2''-(6''-p-Coumaroylglucosyl)quercitrin	1.56547	1.5454	5.717e-05	0.0004298	1.43064	1.78857	1.71774	2.00926	1.42046	2.04753	2.21689	2.71311	2.65381	2.56836	2.80366	2.59821	2.6886	UP
2(R)-hydroxydocosanoic acid	1.68726	1.72181	0.0003684	0.001732	2.48491	1.20391	0.461376	0.441409	0.931308	0.498611	0.439924	1.20247	1.88679	1.61556	1.33396	1.83718	2.00702	UP
2,3-dihydrobenzofuran	1.46539	1.46216	0.003214	0.01554	0.78221	2.75912	2.53507	2.83058	3.21153	2.74551	2.91883	2.30295	2.36476	2.27405	1.81435	2.66963	1.87213	DOWN
2,6-Dimethyl-7-octene-1,6-diol 8-O-glucoside	1.61074	1.6374	3.991e-05	0.0006498	0.788822	3.04766	3.05186	3.14363	3.22772	2.72679	2.72869	2.34943	2.25807	2.37843	2.32387	2.46271	2.3708	DOWN
20-Hydroxy-leukotriene E4	1.59335	1.59357	0.0002841	0.002572	0.859845	4.59427	4.39817	4.64003	4.93023	4.70244	4.64956	4.12916	4.13896	4.14329	3.79494	4.18372	3.61189	DOWN
22-Angeloylbarringtogenol C	1.40297	1.41061	9.657e-06	0.000223	0.893224	4.45401	4.4142	4.37129	4.5894	4.25098	4.21656	3.87657	3.91182	3.9137	3.96658	3.90475	3.91498	DOWN
28-Glucosylsiaresinolate 3-arabinoside	1.84889	1.86504	1.646e-08	3.547e-06	1.33232	2.17018	2.36524	2.27613	2.49284	2.29455	2.28252	3.02331	3.12793	3.05086	3.13528	3.08954	3.07338	UP
2-Feruloyl-1,2'-disinapoylgentiobiose	2.00044	2.01317	6.578e-08	3.056e-06	0.622319	3.26136	3.12305	3.24683	3.18263	3.30873	3.18118	2.27473	1.66838	1.99821	1.93634	2.02111	2.11103	DOWN
2-Hydroxycinnamic acid	1.59176	1.60285	3.216e-06	5.148e-05	1.45944	1.42947	1.87	1.65077	1.71237	1.7433	1.9471	2.35497	2.56712	2.57843	2.56769	2.41883	2.62701	UP
2-Ketohexanoic acid	1.2891	1.29418	0.0001205	0.0007445	0.801715	2.84999	2.75864	2.73608	2.77894	2.88588	2.78372	2.26949	1.92642	2.13938	2.16541	2.52727	2.43346	DOWN
2-Methyl-3-(2-pentenyl)-2-cyclopenten-1-one	2.29768	2.29494	2.157e-06	7.874e-05	0.408106	1.86092	2.31411	2.07584	2.4234	2.21917	1.61366	0.862181	0.788625	0.779539	0.816874	0.993022	0.864992	DOWN
2-Phenylethanol	1.36241	1.37044	0.008712	0.03259	0.740406	2.25923	2.17232	2.16674	2.32367	2.14925	2.22097	1.57089	1.97806	1.71046	1.25587	2.23075	1.09593	DOWN
2-Propenyl phenylacetate	1.26954	1.28595	0.005456	0.01515	1.98732	0.352911	0.230335	0.635035	0.988487	0.963352	0.709303	1.15778	1.15682	1.87392	0.958125	1.19293	1.37341	UP
3-(3,4-Dihydroxyphenyl)lactate	1.2753	1.26735	0.0001684	0.00181	0.877093	3.27821	3.26132	3.30836	3.6698	3.29428	3.24974	3.02593	2.85469	2.97428	2.883	2.9383	2.92461	DOWN
3,4,5-trihydroxy-6-[2-(4-phenylbut-1-en-2-yl)phenoxy]oxane-2-carboxylic acid	2.03497	2.05665	4.176e-06	0.0001252	1.81234	0.951912	1.62805	0.96757	1.18082	1.26731	1.19749	2.24064	1.99164	2.20628	2.15471	2.17317	2.26969	UP
3,4-Dihydroxyphenyl ethanol	1.08468	1.08175	0.0007472	0.003061	0.834466	2.51807	2.34561	2.43456	2.88131	2.37435	2.45483	2.2063	2.0034	2.06702	1.98898	2.11946	2.13412	DOWN
3,5,6,7-tetrahydroxy-2-phenyl-3,4-dihydro-2H-1-benzopyran-4-one	1.35593	1.38658	0.001521	0.005402	0.715728	2.31621	2.3341	2.45149	2.26823	2.42415	2.47138	2.08134	1.49309	2.01825	1.61663	1.90568	1.09886	DOWN
3-[(3,3-dimethyloxiran-2-yl)methyl]-4-hydroxybenzoic acid	1.73051	1.71596	0.001226	0.0076	1.49905	1.25202	1.26961	1.80869	2.31075	1.3396	1.51494	2.49335	2.2901	2.51223	2.21761	2.47956	2.24581	UP
3b-Allotetrahydrocortisol	1.05386	1.10296	0.01632	0.05172	1.15846	2.26628	2.16221	2.01193	2.75595	2.30954	2.01025	2.39983	2.71664	2.56598	2.70107	2.56069	2.71556	UP
3''-Chloro-3''-deoxytriphasiol	1.1546	1.15652	0.0001901	0.001043	0.856598	3.05455	3.14611	3.09434	3.40121	3.07612	3.09524	2.64706	2.57386	2.68304	2.93788	2.55341	2.76966	DOWN
3-Epipapyriferic acid	1.44177	1.41921	0.039	0.0994	1.62296	0.660334	1.43544	1.21823	0.790082	1.17705	2.08529	1.89956	2.25313	1.91902	2.43686	2.56277	0.88809	UP
3'-Glucosyl-2',4',6'-trihydroxyacetophenone	1.0723	1.05965	6.792e-05	0.0004773	1.11237	3.4261	3.16067	3.39437	3.41713	3.30183	3.37469	3.81503	3.6237	3.74826	3.68523	3.6104	3.85027	UP
3-Isopropenylpentanedioic acid	1.6831	1.67299	1.56e-06	6.411e-05	0.764811	2.73925	2.88543	2.84768	2.88398	2.69967	2.75367	1.90811	2.12711	2.27768	2.28503	2.09119	2.16885	DOWN
3-Isovalidene-3alpha,4-dihydrophthalide	1.11007	1.11492	0.0005585	0.002446	1.32333	1.3783	1.48008	1.32938	1.00819	1.53918	1.26089	1.89761	1.77666	1.77291	1.62005	1.68856	1.82671	UP
3-Methylindole	1.36398	1.42717	0.04658	0.1131	1.63333	1.04055	0.505078	0.930323	2.17311	1.32679	0.506896	1.66828	1.82344	2.09452	1.0317	1.86139	2.10759	UP
3-Oxo-alpha-ionol 9-[apiosyl-(1->6)-glucoside]	1.35006	1.37113	0.001702	0.005925	1.34372	2.05577	2.00439	1.98865	2.29814	1.96022	1.44334	2.35667	2.71518	2.61365	2.93014	2.28221	2.88765	UP
4-Butyl-gamma-butyrolactone	1.76788	1.75645	0.0001041	0.0006689	1.59895	1.80098	1.24811	1.81699	2.41856	1.56527	1.45845	2.79436	2.76188	2.69647	2.68444	2.81123	2.736	UP
4-Hydroxy duloxetine glucuronide	1.64809	1.66885	0.002628	0.008447	1.46085	2.69345	2.50091	1.80046	1.92145	1.90788	2.50798	2.87055	3.90538	3.23142	2.87436	3.81127	2.7857	UP
4-Hydroxy-6-methyl-3-(1-oxobutyl)-2H-pyran-2-one	1.51332	1.52218	1.061e-05	0.0002377	0.804869	2.7468	2.83109	2.74639	2.86475	2.76912	2.80262	2.39	1.97443	2.35862	2.31165	2.14731	2.30512	DOWN
4-Methyl-5-hexanolide	1.42762	1.42331	0.008438	0.02158	1.7288	1.04124	0.527719	1.12285	2.06983	0.754717	1.27307	2.00199	2.10212	1.99086	1.3653	2.30445	1.97527	UP
5-(2-Methylpropyl)tetrahydro-2-oxo-3-furancarboxylic acid	1.65354	1.66426	0.0005607	0.004183	0.705375	2.37948	2.39641	2.15654	2.9107	2.37345	2.40793	2.12394	1.39611	1.67847	1.67924	1.8634	1.5719	DOWN
5-(3',4',5'-trihydroxyphenyl)-gamma-valerolactone-O-methyl-4'-O-glucuronide	1.77641	1.80102	3.605e-05	0.0003006	1.36844	2.50645	3.16702	2.64752	3.17395	2.57382	2.62492	3.75363	3.71398	3.93802	3.50321	3.93064	4.00217	UP
5,7-DIHYDROXY-4-METHYLCOUMARIN	1.4783	1.47978	1.146e-07	4.353e-06	1.28196	2.35301	2.4728	2.44269	2.21789	2.40473	2.27879	3.02049	2.92494	3.01805	2.9912	3.06419	3.14616	UP
5,7-Megastigmadien-9-ol glucoside	1.25847	1.28794	5.48e-05	0.0004154	1.2847	1.82381	1.95299	1.5977	1.82977	2.01064	1.72531	2.15204	2.4679	2.43278	2.33038	2.27204	2.39586	UP
5' -Deoxy-5' -<WBR>(methylthio)adenosine	1.2053	1.19855	1.097e-07	1.128e-05	1.10435	3.12446	3.17272	3.2384	3.09149	3.20382	3.20093	3.52084	3.47426	3.49061	3.54865	3.48963	3.49644	UP
6-(2-carboxy-2-methylethoxy)-3,4,5-trihydroxyoxane-2-carboxylic acid	1.15502	1.15615	0.01274	0.02971	1.26206	2.02704	1.83407	1.9245	2.71101	2.10724	2.33119	2.85582	2.93838	2.89193	2.31465	3.02841	2.29911	UP
6-(4-ethenyl-5-hydroxy-2-methoxyphenoxy)-3,4,5-trihydroxyoxane-2-carboxylic acid	2.38922	2.41324	7.406e-07	1.69e-05	3.01742	0.612081	0.94188	0.60793	1.49094	0.976323	0.606176	2.40395	2.75065	2.66421	2.70313	2.40373	2.86939	UP
6,7-Dimethyl-8-(1-D-ribityl)lumazine	1.27985	1.24852	0.02586	0.05354	0.614451	1.97111	2.1501	1.97027	0.853376	2.19671	2.23547	0.881885	1.59084	0.885036	0.869977	1.86008	0.901362	DOWN
6-[5]-ladderane-1-hexanol	1.34244	1.3613	0.01589	0.05076	1.49537	0.74065	1.91563	0.77857	0.875664	1.54246	1.27905	2.0062	1.58629	1.65162	1.83393	1.83716	1.75281	UP
6''-Acetylapiin	1.54045	1.56767	0.000531	0.004012	0.752581	2.49736	2.65271	2.56055	2.74123	2.38904	2.26429	1.79353	1.7004	2.05359	2.29926	1.90377	1.62078	DOWN
6-hydroxy-2,3,4-trimethoxybenzoic acid	1.55173	1.57028	0.0002078	0.001118	0.532339	1.5103	1.53986	1.73546	1.92768	1.97441	1.77739	1.5276	0.785898	0.792169	0.777657	0.879284	0.807922	DOWN
6-Lactoyltetrahydropterin	1.48302	1.50017	0.000752	0.003074	0.660582	2.44745	2.18343	2.32115	2.23102	2.38062	2.24324	1.83172	0.949206	1.28226	1.33374	1.79832	1.92243	DOWN
6-O-Oleuropeoylsucrose	1.4753	1.46725	1.323e-06	2.667e-05	0.820812	3.72823	3.89871	3.70733	3.78747	3.80894	3.66994	3.14735	2.92458	3.06372	3.03399	3.04483	3.33655	DOWN
6-Oxopiperidine-2-carboxylic acid	1.63144	1.65459	2.329e-05	0.0004182	0.803304	3.20315	3.12437	3.3146	3.49595	3.17872	3.29843	2.77236	2.71463	2.42602	2.6807	2.75905	2.40472	DOWN
6S,9R-Dihydroxy-4,7E-megastigmadien-3-one 9-[apiosyl-(1->6)-glucoside]	1.30936	1.30659	6.016e-06	8.215e-05	0.836802	3.24839	3.19821	3.30088	3.53757	3.3309	3.27277	2.75554	2.64853	2.77431	2.79511	2.72607	2.94452	DOWN
6'-Sialyllactosamine	1.33577	1.33547	0.001063	0.006866	0.868808	3.56178	3.60462	3.66137	3.97959	3.64265	3.59529	3.1254	3.38315	2.88145	3.42003	3.29119	3.04874	DOWN
7alpha,8alpha-Dihydroxycalonectrin	1.20419	1.20714	0.0001468	0.0008672	1.20583	2.28595	2.43316	2.35755	2.38434	2.35934	2.37607	2.974	2.92297	3.00356	2.60655	3.01087	2.60072	UP
7-Hydroxy-6-(methoxyacetyl)-2,2-dimethyl-2H-1-benzopyran	1.14797	1.14603	0.0001097	0.001321	0.897667	3.10372	3.32738	3.14092	3.32905	3.23144	3.15931	2.91855	2.80509	2.74968	2.98161	2.93208	2.92962	DOWN
9(S)-HpOTrE	1.03061	1.05164	2.773e-05	0.0002509	1.10632	3.22163	3.29694	3.17645	3.19929	3.32061	3.14037	3.42425	3.68161	3.62501	3.57318	3.50203	3.60647	UP
9,10-epoxy-12-octadecenoic acid	1.00796	1.02277	0.0001815	0.00191	1.11786	2.15264	2.2056	2.1675	2.234	2.27029	2.00093	2.33255	2.45397	2.43471	2.497	2.41395	2.43427	UP
9,10-Epoxyoctadecenoic acid	1.47789	1.52357	0.004262	0.01897	1.64109	0.788194	0.534367	0.964391	1.23323	1.56618	0.895216	1.76115	1.69576	1.56698	1.25931	1.93753	1.59787	UP
Adipate semialdehyde	1.57779	1.5576	0.0001039	0.001273	0.702015	2.11093	1.96999	1.87451	2.49868	1.87048	2.17941	1.41481	1.55695	1.44282	1.52066	1.42964	1.4126	DOWN
A-L-Arabinofuranosyl-(1->3)-b-D-xylopyranosyl-(1->4)-D-xylose	1.11093	1.1097	1.837e-05	0.0001849	1.13271	3.03175	2.95858	3.04022	2.9139	2.97728	2.98203	3.47239	3.42382	3.39246	3.17953	3.50158	3.31053	UP
Ampeloside Bs1	1.51258	1.55063	0.008011	0.02069	1.85714	0.857071	1.30689	0.852337	1.15112	1.53506	0.850336	0.881594	2.37768	1.94965	2.751	2.00761	2.20042	UP
Androsterone glucuronide	1.02335	1.02571	0.01288	0.02998	1.20298	2.16525	2.06164	2.25873	2.10425	2.31327	2.36648	2.88149	2.75574	2.86338	2.06865	2.96175	2.43457	UP
Apiin	1.15851	1.1634	0.007162	0.01891	1.22087	2.44967	2.38249	2.50627	2.44325	2.57088	2.47946	2.83862	2.95288	2.80241	3.3698	2.54398	3.59782	UP
Arachidyl alcohol	1.65096	1.75711	0.01288	0.04353	1.54218	1.41018	1.12606	1.18233	2.43996	2.3857	1.1285	2.20807	2.30594	3.04966	2.19453	2.55936	2.59722	UP
Aromadendrin	1.12632	1.1526	0.002384	0.007825	0.786195	2.26782	1.81955	2.33492	2.17559	2.42247	2.36679	1.80565	1.78219	1.80904	1.81801	1.92734	1.37956	DOWN
Aucubin	1.01648	1.01065	0.001351	0.008094	0.911839	3.1432	3.06752	3.16866	3.47741	3.08451	3.1156	2.95135	2.85914	2.88312	2.88752	2.92554	2.86963	DOWN
Avenic acid B	1.07708	1.08641	0.002101	0.01136	0.918628	3.79822	4.18522	3.88561	4.03228	3.99484	4.06625	3.75642	3.56305	3.65355	3.80211	3.78162	3.46009	DOWN
Benzofuran	1.38108	1.3685	0.0419	0.1051	1.65912	1.28631	0.608966	0.6082	2.21218	0.637044	0.610959	1.58643	1.53268	1.56867	1.39601	1.84242	1.96917	UP
Beta-Leucine	1.26248	1.25813	3.746e-05	0.0003103	1.28874	1.74601	1.82839	1.96229	1.57573	1.8593	1.79069	2.36207	2.28314	2.22984	2.13957	2.51238	2.34559	UP
Bilirubin	1.26711	1.27463	5.123e-05	0.0003991	1.23691	2.14336	2.37539	2.21901	1.96069	2.34492	2.2519	2.73588	2.72637	2.61768	2.64253	2.77544	2.94561	UP
Blasticidin S	1.12004	1.11253	0.001096	0.004157	0.832222	2.4944	3.08059	2.67136	2.8498	2.57518	2.53026	2.23434	2.10294	2.30374	2.27549	2.37908	2.1854	DOWN
Blumenol C O-[apiosyl-(1->6)-glucoside]	1.81894	1.82117	1.792e-08	1.332e-06	0.765533	4.27254	4.08445	4.22314	4.43903	4.26964	4.29958	3.34738	3.18472	3.33187	3.12096	3.36912	3.23855	DOWN
Cafamarine	1.79515	1.77628	0.0002402	0.001242	0.365779	1.43419	1.75439	1.76038	1.73419	1.81443	1.86487	0.504072	1.15359	1.14544	0.301393	0.67511	0.0105419	DOWN
Canesceol	1.3273	1.33237	0.0004208	0.003401	1.14592	3.08816	3.27602	3.1219	2.75087	3.2523	3.2586	3.51949	3.55222	3.53885	3.51358	3.63023	3.72967	UP
Capsianoside I	1.23319	1.23051	0.0002266	0.00119	1.24549	2.07256	2.09417	2.20291	1.86572	1.97885	2.42125	2.54775	2.59474	2.74198	2.52314	2.52897	2.80287	UP
Cer(d14:2(4E,6E)/22:1(13Z))	1.82948	1.86753	0.002824	0.01411	1.69018	1.91181	1.13187	0.778614	0.900364	1.64946	1.87939	2.32822	2.48535	2.43253	1.69869	2.51756	2.48154	UP
Cerebroside B	1.02552	1.10018	0.0303	0.0826	0.899292	3.98936	3.76809	3.94335	3.05959	3.67182	3.61237	3.39748	3.30394	3.33552	3.16806	3.47686	3.14099	DOWN
Chrycolide	1.30786	1.31143	2.71e-05	0.0004736	0.845465	2.65438	2.72688	2.64993	2.87598	2.58928	2.57844	2.21077	2.26653	2.31338	2.29981	2.37204	2.1279	DOWN
Cibaric acid	1.22439	1.22433	0.0001285	0.0007807	1.30036	1.65822	1.73738	1.68945	1.40145	1.93285	1.5877	2.10658	2.10807	2.14675	2.33787	2.06267	2.25291	UP
Cinncassiol D2 glucoside	1.59559	1.61797	0.0002597	0.001318	1.41631	1.71847	2.40684	1.9612	2.58985	2.03914	1.79497	2.85395	2.85663	2.97844	3.04301	2.74816	3.23876	UP
Cis-3-Hexenyl b-primeveroside	2.05339	2.0504	8.471e-11	3.673e-08	0.684184	3.93329	4.07008	3.92133	3.89323	4.03098	4.01565	2.59456	2.64149	2.7772	2.8167	2.75527	2.742	DOWN
Cis-zeatin-O-glucoside	1.36	1.36161	0.0007619	0.005257	0.828662	2.90856	2.72293	2.80643	3.28079	2.73003	2.67541	2.50298	2.19559	2.30772	2.3149	2.42821	2.44277	DOWN
Citreoviridinol A1	1.88613	1.89174	6.203e-07	3.383e-05	0.750152	3.25543	3.23101	3.29905	3.47039	3.28519	3.19653	2.59221	2.24549	2.3862	2.48858	2.41706	2.67885	DOWN
Citronellyl beta-sophoroside	2.05067	2.05232	6.657e-08	8.143e-06	0.767926	4.13863	4.03891	4.16297	4.38542	4.04813	3.99232	3.2021	3.07107	3.15854	3.13758	3.12349	3.3291	DOWN
CMP-N-trimethyl-2-aminoethylphosphonate	1.13265	1.14987	0.0001787	0.0009979	1.11868	3.60405	3.77943	3.62211	3.6731	3.75774	3.50708	3.85065	4.18583	4.10008	4.2919	3.99632	4.11825	UP
Coproporphyrin III	1.58429	1.59525	0.0001007	0.0006525	1.81507	0.857646	1.49607	0.987276	0.661244	1.03617	1.09455	1.82379	1.87541	1.64001	1.8221	1.79884	2.17158	UP
Corchorifatty acid A	1.37673	1.3991	0.0001155	0.0007222	1.39426	1.23603	1.73373	1.5208	1.79914	1.84559	1.48034	2.17378	2.22738	2.19216	2.19557	2.18272	2.43888	UP
Corchorifatty acid D	1.0663	1.08974	0.000335	0.001612	1.19768	1.78693	2.16567	1.90376	2.07827	2.07671	1.88641	2.25083	2.44024	2.31104	2.43835	2.28662	2.5217	UP
Corchorifatty acid F	1.28036	1.28792	0.0001206	0.0007445	1.23363	2.45629	2.40107	2.37519	2.00309	2.54808	2.23596	2.90335	2.85505	2.88134	2.73858	2.85277	3.06854	UP
Coriandrone A	1.05802	1.09977	0.0221	0.0646	0.822491	2.03815	2.23607	2.00649	2.25584	2.1628	2.21509	2.08791	1.30953	1.84183	1.89547	2.06507	1.42168	DOWN
Coroloside	1.17247	1.17159	8.915e-05	0.0005924	1.15116	2.88885	3.13885	2.97359	3.01725	3.09214	2.94677	3.35019	3.48233	3.36999	3.75531	3.45121	3.38325	UP
Cosmosiin	1.07748	1.104	0.002029	0.01104	0.903274	3.32821	3.47748	3.31646	3.1912	3.42731	3.23632	3.08483	2.90094	2.88127	3.2807	2.88228	3.00921	DOWN
CPA(16:0/0:0)	1.59787	1.55999	0.002323	0.007669	0.564701	1.93941	2.42234	2.1022	1.89426	2.5145	2.24958	1.5518	1.41154	1.07664	0.268598	1.39125	1.70766	DOWN
Cyanidin 3-sophorotrioside	1.31974	1.33455	0.001254	0.004594	0.791005	3.19033	2.87732	3.05304	2.76741	3.20841	3.04835	2.41404	2.6326	2.54257	2.6315	2.29587	1.83526	DOWN
Cynaratriol	1.30477	1.34534	0.007936	0.03046	0.816068	2.83543	2.90905	2.90714	2.9753	2.64647	2.7533	2.49627	2.48183	2.54324	2.07847	2.62253	1.67338	DOWN
Cytochalasin Ppho	1.15311	1.16207	0.0005764	0.002507	1.186	2.47082	2.67672	2.35591	2.78994	2.37337	2.33274	3.07848	2.78262	3.00414	2.87272	2.92582	3.12567	UP
Dalfopristin	1.32297	1.31989	0.0001604	0.0009302	0.826151	3.26196	3.62455	3.30193	3.7094	3.16462	3.26631	2.8377	2.64902	2.89682	2.81179	2.90581	2.69294	DOWN
Dehydrosoyasaponin I	1.05735	1.07552	0.04666	0.1132	0.767289	1.71316	1.48761	1.62047	1.94233	1.91155	2.25722	1.66559	1.13643	0.890184	1.63348	1.83371	1.22845	DOWN
Delphinidin 3-(6-p-coumaroylgalactoside)	1.416	1.50663	0.02933	0.08075	1.484	1.47977	1.63442	0.279304	1.8846	1.60579	1.93245	2.12659	2.55601	2.05659	1.87145	2.57928	1.89028	UP
Dermatan	1.03194	1.05136	0.003177	0.009826	1.19568	1.98471	2.27445	2.02279	2.09231	2.09522	2.04206	2.42491	2.54842	2.38389	2.60842	2.14268	2.85102	UP
DG(16:1(9Z)/18:0/0:0)	1.2545	1.27675	0.002644	0.01348	1.15053	2.82717	2.88478	2.75847	2.58951	3.23921	3.117	3.18069	3.47607	3.2209	3.48552	3.35253	3.32327	UP
DG(18:3(6Z,9Z,12Z)/18:0/0:0)	1.35111	1.29825	0.03732	0.09657	1.28724	2.54693	2.07896	2.39427	1.03453	2.70625	2.69181	3.01633	2.9606	2.93021	2.55936	2.97389	2.8741	UP
Dihydroferuloylglycine	1.80407	1.78652	1.596e-06	3.099e-05	1.59088	1.74427	1.81435	1.77246	1.33641	1.65476	1.94208	2.89716	2.64958	2.82278	2.72857	2.73459	2.50156	UP
Dihydroxyacidissiminol	1.00999	1.02245	0.02441	0.05099	1.33192	1.09458	1.42151	1.41842	1.21568	1.5521	1.77393	1.93076	1.93564	1.88611	1.23068	2.34923	1.96229	UP
Diosgenin 3-[glucosyl-(1->4)-rhamnosyl-(1->4)-[rhamnosyl-(1->2)]-glucoside]	1.52323	1.53315	0.001063	0.006866	0.729788	2.3611	2.31095	2.44233	2.70803	1.99888	2.05427	1.43364	1.72183	1.57417	2.065	1.63095	1.70505	DOWN
Diosmetin	2.3245	2.35137	2.394e-07	1.806e-05	0.587413	2.90758	2.95913	3.03312	3.28505	2.88311	2.94989	2.05252	1.5437	1.83474	1.7527	1.86098	1.53639	DOWN
DL-2-hydroxy stearic acid	1.00648	1.03452	0.008782	0.02226	1.22491	1.88546	1.84489	1.85313	1.85743	1.98981	1.74461	2.26313	2.24568	2.28541	2.05822	1.98277	2.85444	UP
Dopamine glucuronide	1.56327	1.59587	0.0002497	0.00234	1.25708	2.25941	2.48573	2.31027	2.76281	2.29229	2.28796	2.91538	2.89038	2.95666	2.89704	3.05792	3.38668	UP
D-Sedoheptulose 7-phosphate	1.42296	1.42086	2.96e-05	0.0002637	1.17611	3.79429	3.85048	3.81741	3.38581	3.7242	3.78023	4.51838	4.32865	4.43848	4.117	4.45104	4.43024	UP
Ent-Epicatechin-(4alpha->8)-ent-epicatechin 3-gallate	1.51588	1.50514	0.02916	0.05891	1.73139	2.10204	2.07939	0.778184	0.797159	0.798018	2.31392	2.47585	3.11559	2.83196	2.44207	3.23236	1.2576	UP
Epinepetalactone	2.15301	2.16337	3.239e-07	2.125e-05	0.652302	3.06136	2.9752	3.08624	3.28115	2.95752	3.01573	2.11556	1.67706	2.05245	1.87336	2.11687	2.14983	DOWN
Erinacine P	1.60569	1.67154	0.001352	0.008094	1.29928	1.99072	2.78414	2.08384	2.49443	2.46809	2.33208	2.69932	3.28239	3.05706	3.40636	2.83655	3.10573	UP
Ethyl (S)-3-hydroxybutyrate glucoside	1.22887	1.22105	0.004222	0.01233	0.7403	2.30694	2.14232	2.33181	2.38416	2.02336	2.42109	1.14561	1.94953	1.4497	1.75923	2.15649	1.61542	DOWN
Ethyl 3-hydroxyoctanoate O-[glucosyl-(1->6)-glucoside]	1.67499	1.67336	2.838e-09	3.602e-07	0.788708	3.98136	3.99566	4.00486	4.05009	3.87517	4.00527	3.02051	3.08779	3.21491	3.22123	3.08921	3.22581	DOWN
Foetidissimoside B	2.06705	2.06937	2.887e-08	1.669e-06	0.639431	3.61916	3.49336	3.57515	3.60055	3.54034	3.68654	2.50819	2.17946	2.39817	1.95861	2.38612	2.32765	DOWN
Fumitremorgin B	2.08357	2.08016	3.822e-11	2.255e-08	0.679633	4.00951	4.02567	3.98154	4.10969	4.0363	4.05609	2.73047	2.62751	2.88259	2.64786	2.7782	2.79271	DOWN
Furanofukinin	1.48231	1.50286	9.733e-05	0.0006378	2.03638	0.432391	0.85914	0.766458	0.536716	1.10562	0.522097	1.37143	1.48838	1.53271	1.35245	1.2489	1.60573	UP
Gamma-Glutamyl-beta-aminopropiononitrile	1.44165	1.4797	1.296e-05	0.0002678	0.783631	2.22844	2.37329	2.36324	2.37374	2.2223	2.21972	1.95398	1.70371	1.75902	1.94754	1.80617	1.62809	DOWN
Ganoderic acid V	2.40202	2.42736	0.0001687	0.00181	2.29616	0.390388	1.17801	1.21407	0.492213	1.82092	1.62908	2.72929	2.44171	2.44323	2.80216	2.33469	2.69157	UP
Garciduol B	1.11738	1.16197	0.03516	0.09288	1.23674	1.9561	1.23508	1.58135	1.77783	2.44967	2.2001	2.40185	2.38774	2.32625	2.19179	2.19635	2.35066	UP
Geniposidic acid	1.49906	1.5293	0.0002864	0.001419	1.42557	1.58147	2.13747	1.70974	2.24451	1.75061	1.41684	2.43117	2.59778	2.57601	2.5612	2.48265	2.80952	UP
Genistin	1.52908	1.52928	0.0002062	0.002083	0.839795	3.82813	3.3226	3.68029	4.04434	3.78509	3.62064	3.14615	2.99335	3.13189	3.26137	3.11118	3.06976	DOWN
Geranylgeraniol	2.63088	2.65032	2.888e-05	0.0004951	0.553695	3.74259	3.43368	3.81023	4.28631	3.6287	3.67133	2.4244	1.78291	2.60525	1.55186	2.54364	1.59225	DOWN
Gibberellin A63	1.9272	1.96482	0.001499	0.005358	2.621	0.697541	1.07981	0.628659	0.947301	1.17543	0.516425	1.91157	1.63614	3.42028	1.88088	1.62416	2.75295	UP
Gingerglycolipid A	1.00851	1.01436	0.0001793	0.0009989	1.08127	4.21392	4.20735	4.20396	4.15485	4.31838	4.30006	4.63487	4.60166	4.56103	4.34282	4.74273	4.57727	UP
Ginsenoside A1	1.49409	1.54881	0.04262	0.1065	0.691234	2.58368	2.6776	2.79178	1.23793	3.11199	3.06242	2.48174	1.2303	1.8362	2.02873	1.86752	1.24556	DOWN
Glabrin C	1.19731	1.21452	0.0006679	0.002823	1.1932	2.47092	2.83362	2.55901	2.56734	2.65874	2.62354	2.75921	3.30512	3.11772	3.3995	3.0333	3.13397	UP
HEDERAGENIN	1.92562	1.96823	0.0002157	0.002127	0.65896	2.89763	2.62287	2.96325	2.71439	2.63063	2.78035	2.10435	1.52758	2.28996	1.37938	2.10601	1.53736	DOWN
Heterobetulin	1.16978	1.20389	0.005933	0.02461	0.88892	3.69241	3.72829	3.67706	3.1711	3.714	3.73184	3.46317	3.02623	3.28213	3.02142	3.343	3.16511	DOWN
Hexyl glucoside	1.04739	1.05021	0.01218	0.02874	0.813306	2.46407	2.1314	2.56893	2.86554	2.38137	2.46785	2.26903	1.92466	2.18091	1.57978	2.30268	1.84397	DOWN
Hovenidulcioside A1	1.48314	1.48476	8.432e-09	7.982e-07	0.824357	3.8358	3.74545	3.74571	3.83635	3.69637	3.75635	3.10283	3.07463	3.24009	3.10206	3.11031	3.01078	DOWN
Hovenoside I	1.95921	2.01878	0.000191	0.001976	0.557482	2.39473	2.19257	2.23149	2.49509	1.8736	1.96488	1.54044	0.938776	0.703943	1.5546	1.3248	1.26858	DOWN
Hydroxyisonobilin	1.16415	1.17515	3.433e-05	0.0005755	0.928633	4.57962	4.63642	4.61255	4.76492	4.52229	4.54413	4.36213	4.1513	4.33379	4.25524	4.30525	4.27708	DOWN
Hydroxystrobilurin D	1.36093	1.33688	0.00147	0.00864	0.759679	1.87491	2.21635	2.0197	2.54016	2.06702	1.98913	1.50581	1.67342	1.41047	1.89002	1.55074	1.62388	DOWN
Hydroxytyrosol 1-O-glucoside	1.46621	1.46305	6.046e-07	1.45e-05	0.775289	2.80997	3.16271	2.86251	3.05519	2.85358	2.93401	2.2652	2.2438	2.25891	2.36337	2.33549	2.23778	DOWN
Hygromycin B	1.17943	1.18786	3.621e-05	0.0006003	0.923685	4.37886	4.42513	4.45192	4.60896	4.36932	4.339	4.12397	3.99806	4.07572	4.19721	4.05473	4.09341	DOWN
Icariside B8	1.49452	1.49502	4.341e-05	0.0003464	1.19489	3.67079	3.51552	3.68607	4.03164	3.69903	3.71627	4.58041	4.51391	4.62708	4.15264	4.55002	4.24828	UP
ID11614	1.38032	1.37083	0.0004611	0.002092	1.45386	1.59593	1.59543	1.4714	1.22618	1.22714	1.66136	2.05635	1.96938	2.56359	2.27549	1.86004	2.038	UP
Ilicifolinoside A	1.5686	1.56212	1.292e-07	4.768e-06	0.790548	3.54015	3.71492	3.56218	3.59259	3.49844	3.54865	2.65235	2.72297	2.82965	2.91684	2.87287	2.96537	DOWN
Inosinic acid	1.95602	1.96386	8.186e-06	0.0001021	2.02627	1.42078	0.925275	0.91795	1.34004	1.30151	1.17702	2.58554	2.16203	2.46977	1.94155	2.49566	2.69346	UP
Isocolumbin	1.93512	1.94265	0.0002328	0.002237	2.66237	0.458494	0.728969	0.154491	0.584486	0.529561	0.989591	1.97363	1.05359	1.6138	1.3219	1.64685	1.56447	UP
Isonuatigenin 3-[rhamnosyl-(1->2)-glucoside]	1.04205	1.03892	0.01215	0.04151	1.11828	2.84349	3.1974	2.94136	2.94053	2.76122	2.71629	2.96178	3.37462	3.20199	3.58633	3.12537	3.21001	UP
Isorhamnetin 3-glucoside	1.47054	1.48456	1.563e-06	3.057e-05	1.23429	2.89535	2.78171	2.79164	3.03225	2.87981	2.80117	3.3829	3.58018	3.44785	3.54772	3.48529	3.76712	UP
Isorhamnetin 3-O-a-L-arabinopyranoside 7-O-a-L-rhamnopyranoside	1.48621	1.48221	2.232e-05	0.0002111	0.74406	2.64352	2.79087	2.71359	3.03979	2.77089	2.70924	2.12375	2.21991	2.10495	1.97143	2.24474	1.73469	DOWN
Isowertin 2''-rhamnoside	1.1764	1.18683	0.001092	0.004149	1.24023	2.06956	1.80049	2.0437	2.4051	1.91298	2.20399	2.24602	2.68991	2.63387	2.5704	2.6213	2.66409	UP
Kaempferol 3-(2',6'-di-(E)-p-coumarylglucoside)	1.01588	1.03839	0.001666	0.009548	0.949086	5.64714	5.46517	5.65419	5.69005	5.54598	5.46391	5.38654	5.24998	5.36075	5.11868	5.45747	5.18774	DOWN
Kaempferol 3-alpha-L-arabinopyranoside	1.2545	1.25439	0.0001933	0.001988	0.900025	4.00429	3.78413	4.00688	4.24434	3.94266	3.96625	3.56452	3.62758	3.61038	3.59297	3.70768	3.45029	DOWN
Kudzusaponin SA1	2.37823	2.36917	8.273e-06	0.000202	0.483846	2.70457	2.44776	2.63646	2.86404	2.44262	2.50356	0.662067	1.26194	1.26548	1.79072	1.28608	1.2791	DOWN
Kudzusaponin SA2	1.054	1.06755	2.751e-06	9.222e-05	0.943322	4.64896	4.52352	4.6271	4.64964	4.57908	4.59915	4.33768	4.29258	4.37793	4.36494	4.40497	4.28768	DOWN
Kuwanon Q	1.71962	1.72309	0.003833	0.01138	0.466698	2.24667	2.53856	1.54307	2.16242	2.02639	2.36711	1.25225	1.26515	0.646032	0.773735	2.01293	0.0592021	DOWN
L-2-Amino-5-(methylthio)pentanoic acid	1.44246	1.45664	1.329e-05	0.0001459	1.26402	2.55801	2.46169	2.50641	2.38952	2.73943	2.43471	3.12668	3.24326	3.05357	3.11641	3.05184	3.48329	UP
L-Arginine	1.88068	1.90875	0.01773	0.05478	1.81579	2.25358	0.452318	0.451661	2.70627	1.39285	1.17802	2.69143	3.01077	2.7219	2.15776	2.6434	2.09226	UP
LASALOCID	1.25012	1.30006	0.008129	0.03105	1.23374	1.62429	2.2309	1.91424	2.01608	2.2206	2.26586	2.2119	2.71684	2.48015	2.92059	2.43155	2.37867	UP
Lc3Cer	1.62212	1.65965	8.857e-05	0.00112	0.788193	3.0935	3.25353	3.15612	3.23548	2.80195	2.95697	2.47922	2.383	2.17354	2.73467	2.35639	2.45285	DOWN
Lepadin D	1.4607	1.47048	0.001172	0.007407	1.34318	1.40678	2.03561	1.61425	1.96823	1.49509	1.42721	2.20036	2.14635	2.15891	2.29158	2.0859	2.48006	UP
Levan	1.29225	1.31268	0.0001182	0.001382	0.847921	2.76884	2.84256	2.7561	2.7371	2.67915	2.6702	2.34812	2.22788	2.31205	2.57868	2.11281	2.36752	DOWN
L-Glutamate	1.00988	1.03689	0.0004187	0.003401	1.06569	3.97625	4.08051	4.00146	4.10518	4.0327	4.0073	4.20625	4.34962	4.19116	4.40258	4.19552	4.44802	UP
L-Glutamine	1.47939	1.51448	0.0005619	0.004183	1.15627	3.63291	3.5731	3.59287	3.96977	3.80029	3.35352	4.04485	4.31986	4.06371	4.38928	4.07044	4.46115	UP
Licoricesaponin G2	1.32733	1.33862	6.112e-05	0.0004473	0.814744	3.04476	3.31532	3.1375	2.9533	3.13933	3.13269	2.69529	2.29859	2.64773	2.67783	2.33453	2.59715	DOWN
Liquiritigenin 4'-[3-acetylapiosyl-(1->2)-glucoside]	1.72558	1.68554	0.01749	0.05422	0.693528	2.96305	3.18938	3.18814	3.54745	3.15294	3.24018	1.28842	2.8761	1.88594	3.55087	1.79964	1.97595	DOWN
L-Lysine	1.43017	1.49546	0.004473	0.01964	1.40214	1.16008	0.997932	1.74215	1.87482	1.56497	1.60953	1.85758	2.27614	2.12955	1.84068	2.07945	2.36653	UP
L-Phenylalanine	0.993914	1.00336	0.00622	0.01681	1.14025	2.82186	2.68835	2.72346	3.25521	2.74782	2.53522	3.10488	3.04136	3.2334	3.07109	3.33184	3.33686	UP
L-Proline	1.04001	1.01961	0.000755	0.005225	1.0937	2.98156	2.88532	3.13946	3.12644	2.87286	2.98663	3.27121	3.24311	3.19839	3.19283	3.40067	3.3727	UP
L-Tryptophan	1.07858	1.10452	0.001156	0.004327	1.19972	2.27223	2.18557	2.03795	2.10303	2.12314	1.9251	2.45115	2.4334	2.62133	2.33702	2.4498	2.88343	UP
Lucidenic acid N	1.35168	1.37074	0.0239	0.06849	1.38447	0.861118	1.9491	1.63206	1.35318	1.94108	2.00235	2.00657	2.45168	2.13375	2.70985	2.4536	1.72398	UP
Luteolin 3'-(3''-acetylglucuronide)	1.45708	1.48005	0.0007113	0.002948	0.728257	2.58417	2.87428	2.76477	2.95602	2.70227	2.74373	1.90703	1.92156	1.89576	2.69973	2.05021	1.63552	DOWN
Lyciumoside IX	1.06602	1.06737	0.0003639	0.001718	1.2002	1.92469	2.1464	1.88903	1.84321	1.99888	1.94581	2.19487	2.4179	2.29053	2.60191	2.36543	2.23121	UP
LysoPA(P-16:0e/0:0)	1.56878	1.66352	0.03026	0.0826	1.42181	1.15064	1.35102	1.87597	2.60834	2.59792	2.84725	3.14673	3.11767	3.24344	2.16541	3.36312	2.6421	UP
Madlongiside D	1.8811	1.86094	7.441e-06	0.0001871	1.28874	2.89773	2.87613	2.89891	3.02558	2.8879	2.67887	3.78527	3.61341	3.40767	4.01861	3.59564	3.83125	UP
Majonoside R2	2.26498	2.26917	4.783e-07	2.706e-05	0.669933	3.54492	3.39445	3.5197	3.6529	3.63192	3.68691	2.36396	2.27889	2.08669	2.7843	2.40127	2.44237	DOWN
M-Coumaric acid	1.89479	1.89963	7.745e-08	3.224e-06	1.47497	2.48298	2.40989	2.243	1.98573	2.28667	2.37198	3.26865	3.36911	3.4722	3.35618	3.36706	3.49521	UP
Melibiitol	1.39592	1.39942	1.731e-05	0.0001778	0.720753	2.18231	2.04755	2.15123	2.55179	2.17486	2.27964	1.71881	1.53589	1.49447	1.63586	1.54062	1.72036	DOWN
Melibiose	1.22897	1.22208	0.0005534	0.002436	0.782805	2.30777	2.29117	2.40242	2.89091	2.32385	2.37213	1.88582	1.82344	1.94481	1.76915	2.12251	1.87408	DOWN
Melilotoside A	1.47504	1.43706	0.01675	0.05277	1.78567	1.06662	0.808086	0.926853	0.930329	0.823938	0.863697	1.90522	2.00775	1.36135	0.820436	2.4236	1.16062	UP
MG(18:2(9Z,12Z)/0:0/0:0)[rac]	1.66769	1.68595	1.768e-05	0.0003419	1.25198	2.63424	2.3892	2.79374	2.5917	2.95027	2.57332	3.23433	3.34853	3.38399	3.19893	3.44113	3.33631	UP
MG(18:3(6Z,9Z,12Z)/0:0/0:0)	1.15407	1.17292	0.0001969	0.002012	1.09187	3.59658	3.54119	3.62821	3.69601	3.78675	3.82352	4.11868	3.96899	3.98216	3.87855	4.12225	4.0311	UP
Momorcharaside A	2.18837	2.21664	0.0002321	0.002235	1.6632	1.41124	2.49576	1.42484	2.39828	1.44384	1.7834	2.85112	3.07952	2.98517	3.35692	2.9394	3.00797	UP
Momordicoside E	1.72443	1.75037	0.0001224	0.000753	2.12433	0.814115	1.32777	0.85105	1.33328	0.631153	0.341302	1.79325	1.91617	1.9739	1.78828	1.80094	1.98427	UP
Mono-trans-p-coumaroylmesotartaric acid	1.63556	1.66525	0.0001468	0.001635	1.31353	1.88372	2.29341	1.97287	2.54926	1.86629	2.15773	2.68046	2.80509	2.79046	2.75102	2.8152	2.87292	UP
Muzanzagenin	1.36458	1.35952	2.854e-08	1.669e-06	0.806662	2.87112	2.9929	2.82953	3.04816	2.86523	2.86744	2.38396	2.33594	2.37263	2.34373	2.32384	2.33359	DOWN
N-(1-Deoxy-1-fructosyl)threonine	1.75633	1.75796	3.381e-06	0.0001075	0.783582	3.33187	3.16001	3.35057	3.6889	3.29186	3.27487	2.66153	2.62367	2.61252	2.59197	2.7379	2.52391	DOWN
N1-(2-Hydroxyethyl)flurazepam	1.8369	1.86097	4.603e-06	6.785e-05	1.46248	2.39534	2.18535	2.12213	2.6898	2.25536	2.10596	3.12187	3.46045	3.45359	3.28969	3.17257	3.61662	UP
N-Acetylgalactosamine	1.2248	1.24942	0.01133	0.0271	0.63854	1.3916	2.18601	1.66962	1.34751	1.93886	1.99011	1.43657	0.652064	0.72952	1.2203	1.56376	1.1163	DOWN
N-acetyl-L-2-aminoadipate(2-)	1.1991	1.20073	1.381e-05	0.0001503	0.865159	3.43543	3.3051	3.33138	3.59263	3.41626	3.34289	3.0011	2.7749	2.93165	2.91163	3.03918	3.0126	DOWN
N-Acetyl-L-alanine	1.04873	1.04307	1.712e-05	0.0001767	1.17509	1.90009	1.99705	1.92094	2.16497	2.00175	2.00862	2.43936	2.31018	2.35984	2.34657	2.38301	2.25789	UP
N-Acetylneuraminic acid 9-phosphate	1.71539	1.72522	0.001332	0.004837	1.59898	1.7747	1.58466	1.77397	2.76765	1.66706	1.0694	2.57009	2.63341	2.86123	2.96289	2.85133	3.13292	UP
N-Acetylserotonin glucuronide	1.1261	1.12321	0.01356	0.04517	0.881117	3.30839	3.53471	3.30602	3.78732	3.05746	2.98919	2.98541	2.98925	3.01404	2.86093	3.05185	2.70861	DOWN
Neryl rhamnosyl-glucoside	1.90059	1.90226	9.695e-10	1.735e-07	0.787748	5.07382	5.04397	5.07526	5.15252	5.0832	5.13038	4.06417	3.91938	4.15236	3.88189	4.12099	3.93029	DOWN
N-Feruloylglycyl-L-phenylalanine	1.46602	1.46821	5.519e-08	2.61e-06	1.31978	2.0466	2.10824	1.97984	1.93125	2.0484	2.13958	2.56398	2.6734	2.67121	2.7942	2.70559	2.75942	UP
Niazidin	1.28634	1.27738	0.01988	0.05955	0.727006	1.40236	2.20686	2.0395	2.49725	2.11025	2.00651	1.4163	1.32519	1.30032	2.13162	1.5465	1.19423	DOWN
N-lactoyl-Tryptophan	1.49737	1.51936	6.31e-05	0.0004566	1.31891	2.47338	2.43394	2.27683	2.52608	2.15783	1.99688	2.83978	2.95806	3.15318	3.00036	2.97662	3.35867	UP
NPC	1.04839	1.06772	0.007106	0.01879	0.838686	2.44239	3.01102	2.81566	2.68228	2.86914	2.80418	2.75534	2.08909	2.11023	2.2003	2.51324	2.27691	DOWN
O-Cymene	1.2828	1.27956	1.828e-05	0.0003495	0.881224	3.28361	3.2549	3.32226	3.56212	3.29609	3.28475	2.94972	2.93933	2.94675	2.90748	3.03018	2.85597	DOWN
Ornaline	1.45693	1.46706	0.0004208	0.003401	0.820555	2.81853	3.30013	2.93315	3.04653	3.06996	3.21941	2.6563	2.45261	2.27981	2.80249	2.52439	2.37301	DOWN
PA(14:0/22:6(4Z,7Z,10Z,13Z,16Z,19Z))	1.0437	1.04299	0.0002675	0.002451	0.921186	3.46498	3.60768	3.50499	3.70658	3.43205	3.5248	3.21256	3.22996	3.18349	3.38548	3.30233	3.253	DOWN
Palmitoyl glucuronide	1.12826	1.19236	0.03689	0.09585	1.21504	2.0941	2.16413	2.19893	2.1421	2.2936	2.10856	2.30517	2.3921	3.44923	2.47547	2.24295	2.93263	UP
Pantoyllactone glucoside	1.82569	1.82987	3.426e-08	5.539e-06	0.737208	2.80831	2.8288	2.79175	2.9934	2.83549	2.98015	2.18537	2.05118	2.07819	2.23299	2.14598	2.01311	DOWN
Patuletin 3-(2''-apiosylgentiobioside)	1.33108	1.30712	0.008641	0.02195	1.43186	1.8959	1.27556	2.18929	1.09072	2.15838	1.55899	2.62486	2.57509	2.59143	2.21184	2.65198	1.90509	UP
Patuletin 3-gentiobioside	1.51895	1.53035	0.008866	0.02241	2.32366	0.443368	0.982756	1.20543	0.00035869	0.867008	0.779646	1.07428	2.43088	1.29301	1.33176	2.30713	1.50552	UP
PE(18:3(9Z,12Z,15Z)/18:2(9Z,12Z))	1.42162	1.4286	0.0001995	0.001085	1.29696	2.53766	2.24806	2.2795	1.84735	2.50317	2.38712	2.88472	3.09795	2.96517	2.73634	3.14369	3.07074	UP
Pectenotoxin 2	1.16121	1.05578	0.03821	0.09808	1.36599	1.4242	1.68271	1.47382	1.32538	0.934642	0.817659	1.70644	1.73069	1.32403	2.37531	1.62321	1.70012	UP
Peonidin 3-O-glucoside	1.13131	1.1376	0.000387	0.003232	0.906408	3.44852	3.43501	3.53175	3.7547	3.56127	3.61505	3.36082	3.13261	3.22606	3.28417	3.26384	3.08507	DOWN
Perillanin	2.16012	2.19112	3.176e-07	2.114e-05	0.719739	4.04178	3.57509	3.84184	3.93825	3.81559	3.74042	2.9371	2.81723	2.68925	2.78296	2.80262	2.49124	DOWN
Petunidin 3-glucoside	1.42475	1.45213	0.0002133	0.002113	1.15093	3.36545	3.195	3.31234	3.75571	3.35734	3.28996	3.76603	3.92253	3.80118	3.97824	3.83395	4.0336	UP
Phenethyl rutinoside	2.44273	2.4429	8.225e-10	1.585e-07	0.492469	3.52139	3.64961	3.46887	3.53933	3.52779	3.40451	1.63923	1.68954	1.60032	2.06604	1.59613	1.80705	DOWN
Phenylethyl primeveroside	1.95419	1.94646	1.33e-08	1.1e-06	0.688919	3.63378	3.89263	3.58215	3.74254	3.71147	3.63718	2.49173	2.52863	2.77359	2.61864	2.45844	2.422	DOWN
Pitheduloside I	1.01613	1.03936	0.02839	0.05773	0.833733	3.09748	2.77831	3.02354	2.45714	2.96376	3.182	2.73519	2.39434	2.69337	2.02075	2.81766	1.93306	DOWN
Propylene glycol alginate	1.41059	1.33354	0.01938	0.05871	0.706016	2.14118	1.98296	2.03417	2.06106	2.33732	2.60568	1.28186	1.76775	2.43247	1.08624	1.63407	1.08989	DOWN
Prunus inhibitor b	1.07537	1.05022	0.02263	0.06567	0.874352	2.99529	2.66893	2.93304	3.15463	3.30839	3.46674	3.00356	2.62906	2.8213	2.50954	2.78657	2.4489	DOWN
PS(15:0/16:0)	1.29141	1.29898	0.0007312	0.003012	1.24077	2.61395	2.5209	2.48727	1.9359	2.57479	2.49302	2.94389	3.16136	3.04264	2.73191	3.15659	3.1154	UP
PS(18:3(6Z,9Z,12Z)/20:1(11Z))	1.33292	1.33987	0.008398	0.0215	6.49098	0.000223298	0.585771	0.00216994	0.000232301	0.0288951	0.180734	0.565961	1.34628	1.08356	1.04574	1.13818	0.000263855	UP
PS(18:3(6Z,9Z,12Z)/20:5(5Z,8Z,11Z,14Z,17Z))	1.3927	1.3854	0.02649	0.07406	1.41504	1.73894	1.90804	1.84577	1.27388	1.47147	1.57893	1.48094	2.78159	2.40502	3.11061	2.23044	1.87863	UP
Pyridinoline	2.0264	2.03079	0.000112	0.0007056	0.496321	2.84809	2.77125	2.77425	2.73034	2.46618	2.72002	1.08829	0.968058	1.29001	1.9381	0.755119	2.05408	DOWN
Pyroglutamic acid	1.52431	1.55866	0.0006112	0.002626	1.40665	1.98194	2.14711	2.0243	2.25225	2.32778	1.35329	2.63368	2.88875	2.91841	2.85801	2.55771	3.14322	UP
Quercetin 3-(3'',6''-di-p-coumarylglucoside)	1.56345	1.60587	0.002805	0.01404	0.785802	3.40139	2.89989	3.43687	3.31347	3.26254	3.20938	2.95705	2.34734	2.69202	1.99249	2.9815	2.37377	DOWN
Quercetin 3-O-glucosyl-rutinoside	2.45005	2.45905	1.328e-09	2.087e-07	2.53498	1.04527	1.3763	1.04027	1.06092	1.27759	1.23358	3.0738	2.97535	2.99315	2.67332	3.09762	3.01419	UP
Queuine	2.07335	2.07643	2.847e-10	3.222e-07	0.746442	3.76529	3.75469	3.78908	3.94971	3.68758	3.81899	2.86804	2.78171	2.8053	2.81543	2.84267	2.88153	DOWN
Quillaic acid 3-[galactosyl-(1->2)-glucuronide]	1.9338	1.97673	5.062e-05	0.0007612	0.776364	4.2527	3.9903	4.16999	4.43891	3.78824	3.88136	3.4635	3.11286	2.81396	3.11283	3.34891	3.18481	DOWN
Retrocalamin	1.51462	1.53267	2.047e-05	0.0003736	0.833935	3.29416	3.41186	3.35775	3.54339	3.16918	3.168	2.80257	2.60167	2.74774	2.9248	2.74486	2.81023	DOWN
Riesling acetal	1.96123	1.9611	0.0001081	0.001311	0.638145	2.63734	2.63815	2.51907	3.01388	2.5087	2.60281	1.98582	1.27893	1.88055	1.24962	1.87254	1.88877	DOWN
Rigin	1.07894	1.08488	2.072e-07	6.533e-06	0.921286	4.5012	4.42931	4.53067	4.56957	4.50301	4.5292	4.20271	4.11245	4.18521	4.10016	4.21548	4.11154	DOWN
Rutin	1.18811	1.18407	6.246e-05	0.0008698	1.07044	5.00427	4.76144	4.87869	4.97432	4.94858	4.90277	5.24542	5.32629	5.08623	5.32428	5.33416	5.22915	UP
S-(11-OH-9-deoxy-delta9,12-PGD2)-glutathione	1.03457	1.04802	0.001204	0.004456	1.25968	1.35688	1.75452	1.55792	1.59186	1.34363	1.38528	1.70518	2.03918	1.78757	1.94623	2.02307	1.82075	UP
S-(PGA2)-glutathione	1.42502	1.45971	8.34e-05	0.001066	1.16432	2.89614	3.08902	2.97769	2.84063	3.26189	3.22802	3.47355	3.5858	3.52332	3.44886	3.5909	3.67678	UP
S-Adenosylhomocysteine	1.59457	1.5531	0.00198	0.01085	1.32655	2.24644	2.36725	2.21369	1.36769	2.28996	2.48723	3.06152	2.76862	2.88674	2.83661	2.90632	2.75039	UP
Sandosapogenol	1.38687	1.41806	0.004227	0.01889	0.821926	3.2204	2.98934	3.23173	3.0766	3.14766	3.27103	2.84725	2.80017	2.768	2.19037	2.87666	2.08261	DOWN
Sarcodon scabrosus Depsipeptide	1.90357	1.90972	1.481e-07	5.103e-06	0.625085	2.96229	2.78672	3.03351	3.08847	2.9485	2.87802	1.89898	1.52026	2.00024	1.75152	1.92814	1.96452	DOWN
Scorzoside	1.09848	1.10506	0.002314	0.01225	1.12767	2.59418	2.65937	2.54178	2.833	2.64479	2.47248	3.00883	2.85358	2.955	3.1541	2.70703	3.07417	UP
Sedoheptulose 1-phosphate	1.85107	1.84099	0.0001623	0.0009326	2.09289	0.992031	0.946638	1.03924	0.939351	0.940256	1.47179	2.68323	2.23085	2.30421	1.49671	2.58628	1.9494	UP
Sepiapterin	1.17348	1.16116	0.004784	0.01366	1.33187	1.50837	1.46813	1.70592	2.25403	1.34206	1.30422	2.24093	2.10662	2.0487	2.05406	2.13445	2.1743	UP
S-Glutaryldihydrolipoamide	1.1308	1.12059	0.007168	0.01891	1.25446	1.50264	1.90745	2.01702	2.49878	2.00704	2.18662	2.45871	2.65539	2.59961	2.77922	2.43534	2.27476	UP
Soyasaponin I	1.56049	1.57124	3.758e-05	0.0003109	1.3695	2.20245	2.44892	2.03811	1.79966	2.24745	2.08922	2.67347	2.98276	2.93639	3.15669	2.80204	3.01519	UP
Soyasaponin II	1.18758	1.18924	0.000246	0.002315	0.873155	2.78874	2.77438	2.81702	3.07982	2.84023	2.77329	2.48205	2.44605	2.38478	2.69073	2.48262	2.42494	DOWN
Soyasaponin III	1.6031	1.62016	8.296e-06	0.000202	1.25753	2.21114	2.23764	2.2481	2.62532	2.35827	2.46038	3.0714	2.9352	2.91182	2.90235	3.05096	2.91015	UP
Theogallin	1.25153	1.27063	0.02513	0.05232	1.45725	1.42357	1.54388	0.796062	2.43306	1.12941	2.14817	2.0731	2.59154	2.39901	2.14471	2.60822	1.98723	UP
Todatriol glucoside	1.20702	1.16965	0.004427	0.01947	0.813182	2.22827	2.2101	2.14833	2.67279	2.23927	2.24792	1.70666	1.98721	1.57849	2.09061	1.7446	2.07156	DOWN
Tragopogonsaponin L	1.4589	1.47275	9.939e-05	0.0006477	1.30836	2.07829	2.53183	2.20433	2.32154	2.46983	2.17036	2.72839	3.03786	2.9757	3.36595	2.86365	3.05065	UP
Traumatic Acid	1.03722	1.00302	0.00327	0.01004	0.809281	1.78508	2.31782	2.13841	2.29105	2.22163	2.17519	1.52992	1.95113	1.76726	1.733	1.5575	1.92462	DOWN
Tricrocin	1.67645	1.65564	3.157e-05	0.0002756	0.680126	2.93793	2.61696	2.75599	3.12373	2.7804	2.87008	1.41958	2.06555	2.03315	2.00324	1.96641	2.13378	DOWN
Tyramine	1.86094	1.87385	0.01615	0.05137	0.507978	2.2318	1.99115	2.31153	2.74259	2.20545	2.42862	1.56813	1.78108	1.58166	0.00183147	2.13323	0.00157225	DOWN
Xi-Linalool 3-[rhamnosyl-(1->6)-glucoside]	2.15468	2.14726	2.744e-11	2.04e-08	0.701125	4.57799	4.63506	4.56281	4.67547	4.65778	4.63756	3.16667	3.21243	3.4245	3.14773	3.26242	3.24049	DOWN
Yucalexin P21	1.18453	1.23093	0.00605	0.02496	1.12582	3.16298	3.03622	3.20161	3.51417	3.63814	3.57125	3.91869	3.7981	3.8806	3.53746	3.90104	3.61804	UP
Zeranol	1.73823	1.76393	0.003553	0.01074	7.37965	0.00110559	0.574652	0.0778485	0.221402	0.134471	0.0870498	1.36821	0.659831	2.57344	0.736653	1.0028	1.75319	UP
Zingerone	1.01726	1.01676	0.0004949	0.002222	1.32379	1.0744	1.14768	1.04891	0.981135	1.35569	1.10055	1.70645	1.47097	1.45661	1.40099	1.36918	1.47445	UP

## Sheet: CL40 VS CL53
Table S7 The different metabolites in each comparison
Metabolite	Vip_plsda	Vip_oplsda	P_value	fdr	FC	B53J_1	B53J_2	B53J_3	B53J_4	B53J_5	B53J_6	B40J_1	B40J_2	B40J_3	B40J_4	B40J_5	B40J_6	Regulation
(-)-11-Hydroxy-9,15,16-trioxooctadecanoic acid	1.15914	1.2252	0.004499	0.0186	1.54877	1.06992	0.99293	0.484644	1.3927	1.4804	1.15933	1.7544	1.62744	1.49506	2.05731	1.56899	1.69248	UP
(-)-Matairesinol 4'-[apiosyl-(1->2)-glucoside]	1.24361	1.2385	0.003134	0.01457	1.30522	1.95201	1.774	2.03968	2.5063	2.00821	1.67249	2.41757	2.41208	2.70825	3.02672	2.67316	2.36274	UP
(-)-Wikstromol	1.05446	1.08924	0.007007	0.03038	0.875118	3.05128	3.15249	3.06042	3.55482	3.16626	3.03783	2.84338	2.86448	2.85038	2.62609	2.4356	3.02785	DOWN
(+)-3-Carene	1.72945	1.83359	1.575e-05	0.0009504	0.749657	3.6164	3.45763	3.63599	3.98966	3.5896	3.5906	2.43377	2.55399	3.02217	2.67526	2.95064	2.76553	DOWN
(±)7-epi Jasmonic Acid	1.09781	1.14377	0.009401	0.03723	1.18039	2.32711	2.47935	2.40654	2.63876	2.56739	2.51552	3.32451	3.06833	2.87885	3.17137	2.41373	2.77268	UP
(±)-Naringenin	0.977097	1.05987	0.0004574	0.005748	0.898919	3.02708	3.13156	3.23284	3.14179	3.13968	3.20142	2.61847	2.84962	2.91807	2.70618	2.95161	2.92128	DOWN
(1S,2R,4R,8S)-p-Menthane-2,8,9-triol 2-glucoside	1.31167	1.37624	0.0002243	0.002898	0.810943	3.67936	3.83407	3.62785	3.77127	3.5995	3.64081	2.6998	2.70241	3.31919	2.94892	3.36663	2.92526	DOWN
(24R)-5b,8b-Epidioxyergosta-6,22E-dien-3b-ol 3-glucoside	1.37228	1.28193	0.001252	0.01001	1.33112	1.32944	1.30648	1.69156	1.98432	1.76655	1.87213	2.16659	2.06392	2.20766	2.20387	2.19692	2.40568	UP
(2E,4E)-2,7-Dimethyl-2,4-octadienedioic acid	2.07212	2.13258	5.206e-06	0.0003205	2.74578	0.719811	0.740479	0.866276	0.733761	0.734594	1.53906	2.50542	2.6124	2.4316	2.32753	1.95772	2.81148	UP
(2R,6x)-7-Methyl-3-methylene-1,2,6,7-octanetetrol 2-glucoside	1.9875	2.04506	3.781e-05	0.001046	0.187951	1.92568	1.95537	1.88988	1.70661	1.8927	1.78225	0.0239593	0.0637546	0.0283648	0.670667	1.27742	0.0320571	DOWN
(2S,2'S)-Pyrosaccharopine	2.23816	2.36019	0.0008605	0.008117	4.03798	0.197507	0.204398	0.204016	1.60904	0.211516	0.954131	2.79296	2.77035	2.54999	2.34634	0.993628	2.19763	UP
(3b,20R,22R)-3,20,27-Trihydroxy-1-oxowitha-5,24-dienolide 3-glucoside	1.08765	1.05569	0.02105	0.05642	0.773192	2.67479	2.5419	2.61887	2.59681	2.71655	2.6972	1.24132	1.67049	2.31246	2.41571	2.68495	1.92617	DOWN
(4R,6S)-p-Menth-1-ene-4,6-diol 4-glucoside	1.70787	1.80122	0.00047	0.005812	0.670869	2.82044	2.97956	2.86453	3.15991	2.84838	2.93587	1.31151	1.66247	2.36852	1.85884	2.49961	2.11461	DOWN
(6beta,22E)-6-Hydroxystigmasta-4,22-dien-3-one	1.66511	1.70509	0.0007118	0.007302	0.633465	2.43274	2.57862	2.39674	2.6665	2.65743	2.50777	1.26241	1.1561	1.37461	2.39711	1.61047	1.8511	DOWN
(S)-(-)-Perillyl alcohol	1.42882	1.46375	0.006335	0.02853	0.702269	2.50672	2.31431	2.59265	2.86261	2.51499	2.54717	1.18518	1.18494	2.18272	2.11645	2.3545	1.74431	DOWN
(S)-2,3-Dihydro-3,5-dihydroxy-2-oxo-3-indoleacetic acid 5-glucoside	1.04692	1.12735	0.002928	0.01736	0.871082	2.95377	3.07668	3.02171	3.46683	3.03836	3.01384	2.62965	2.52415	2.77739	2.54077	2.73575	2.96718	DOWN
(S)-Nerolidol 3-O-[a-L-rhamnopyranosyl-(1->2)-b-D-glucopyranoside]	1.65342	1.55928	0.0004678	0.004413	1.46361	1.52638	2.39304	1.78342	2.36908	2.09932	1.86248	2.4376	3.10465	3.12254	2.73707	3.12047	3.09542	UP
(S)-Oleuropeic acid	1.81921	1.97529	8.373e-05	0.001596	0.495565	2.62545	2.53841	2.57188	2.73105	2.51932	2.57307	0.565933	1.41464	1.39621	0.809547	1.67635	1.84944	DOWN
(x)-2-Heptanol glucoside	1.4163	1.48099	0.01336	0.04806	0.631367	2.07828	2.3401	2.04873	1.84691	2.5433	2.57079	1.02626	0.577499	1.72388	1.95573	1.08213	2.11418	DOWN
[Gallocatechin(4alpha->8)]2catechin	0.953114	1.07413	0.008455	0.03454	0.900721	3.56279	3.48945	3.62572	3.76043	3.53597	3.66355	3.11568	3.48215	3.35553	2.80093	3.338	3.39415	DOWN
1-(4-Hydroxy-3-methoxyphenyl)-7-phenyl-3,5-heptanedione	1.08638	1.13927	0.01368	0.04895	0.876731	3.59025	3.55668	3.58548	3.76775	3.54907	3.60946	2.59829	3.37037	3.07688	2.96118	3.44354	3.54204	DOWN
1,25-Dihydroxyvitamin D3 3-glycoside	0.945956	1.00078	0.01836	0.0607	1.15459	2.40366	2.56451	2.50061	1.88788	2.42589	2.54203	2.91523	2.76408	2.85802	2.84711	2.36735	2.78548	UP
13,14-dihydro-15-keto-tetranor Prostaglandin D2	1.10228	1.14034	0.003301	0.01838	0.779052	2.03297	1.74171	1.98606	2.37143	1.85736	2.04291	1.35988	1.4212	1.74776	1.79591	1.62526	1.4197	DOWN
13-L-Hydroperoxylinoleic acid	1.23733	1.3202	0.01536	0.04471	1.70079	0.920192	1.50618	0.55639	1.16073	1.65796	0.995828	2.34488	1.96013	1.95156	2.16285	0.89092	2.25356	UP
15-cyclohexyl pentanor PGF2alpha	1.225	1.30723	0.0007019	0.007253	1.34869	1.30133	1.58698	1.31806	1.50513	1.36696	1.6451	2.17157	2.17827	1.89138	2.04841	1.63099	1.84649	UP
17-phenyl-18,19,20-trinor-prostaglandin D2	1.30211	1.38858	0.006716	0.02438	0.589013	1.89236	1.61192	1.96889	2.16131	2.21195	1.95183	0.576427	0.600739	1.92604	1.09696	1.12338	1.62457	DOWN
18-Carboxy-dinor-LTE4	1.41723	1.5336	0.0008126	0.007858	1.24121	2.65912	2.98553	2.63054	2.89017	2.94092	2.9561	3.8114	3.4685	3.42875	3.92771	3.02238	3.52019	UP
19-Methoxypomolic acid 3-arabinoside	1.17357	1.22549	0.001865	0.01034	0.789273	2.85255	2.88759	2.89103	2.70422	2.95635	3.0465	1.7871	2.20913	2.56015	2.13646	2.74969	2.24373	DOWN
1-Acetyl-3,14,20-trihydroxywitha-5,24-dienolide 3-glucoside	1.01942	1.04802	0.01932	0.05291	0.639064	1.78544	1.54595	1.53835	1.65268	0.947221	1.49787	1.21745	0.50708	0.937317	0.997588	1.49836	0.5748	DOWN
1-Hexanol arabinosylglucoside	1.78204	1.86718	1.432e-05	0.0005821	0.659027	3.50131	3.66557	3.51881	3.59477	3.46405	3.4602	1.99143	1.76134	2.6637	2.44055	2.64351	2.47115	DOWN
1-Hydroxyepiacorone	1.52677	1.5053	0.01549	0.05369	0.69661	2.65924	3.16137	2.74535	3.33261	2.79443	3.00809	1.18604	1.1858	2.40678	2.44922	2.8706	2.23335	DOWN
1-O-Galloyl-beta-D-glucose	1.45776	1.53536	0.004574	0.02262	1.25803	2.87458	2.9521	2.84567	3.10441	2.7345	3.04307	4.231	4.09786	3.69753	3.85385	3.21436	2.98966	UP
1-Palmitoyl Lysophosphatidic Acid	2.21957	2.39208	3.311e-05	0.001454	2.39552	0.822078	1.60501	0.837062	1.4752	0.853973	0.840191	2.87855	2.53634	2.54302	2.91976	2.6303	1.90284	UP
1-Palmitoyl-2-linoleoyl PE	1.07383	1.13905	6.992e-05	0.002163	1.08758	4.18189	4.16955	4.22625	4.09741	4.02667	4.23376	4.63558	4.66457	4.53435	4.45458	4.44241	4.3874	UP
1-palmitoyl-dihydroxyacetone-phosphate	1.04308	1.13824	0.01388	0.04145	1.44613	1.20395	0.662811	1.38947	1.31235	1.35219	1.59529	2.14561	1.70998	1.80149	2.23182	1.66204	1.32248	UP
2(R)-hydroxydocosanoic acid	1.7824	1.90398	0.0001711	0.002449	2.844	1.20391	0.461376	0.441409	0.931308	0.498611	0.439924	1.72978	1.85619	2.0045	2.5473	1.85196	1.32047	UP
2,3-Dihydroxy-1-(4-hydroxy-3-methoxyphenyl)-1-propanone	1.00588	1.0815	0.01574	0.05433	0.90959	4.29597	4.41574	4.36123	4.45225	4.3301	4.35974	3.58044	4.14634	3.9518	3.58949	4.2201	4.35604	DOWN
2,4-Dihydroxy-7,8-dimethoxy-2H-1,4-benzoxazin-3(4H)-one 2-glucoside	1.45917	1.2671	0.008681	0.03518	0.743533	2.18514	2.21719	2.30229	2.57419	2.0449	2.13023	1.95169	2.07202	1.98435	1.5119	1.10554	1.37866	DOWN
2,6-Dimethyl-7-octene-1,6-diol 8-O-glucoside	1.45772	1.44677	0.02571	0.07661	0.69913	3.04766	3.05186	3.14363	3.22772	2.72679	2.72869	1.61838	0.717079	2.70325	2.40217	2.94478	2.1463	DOWN
2-[3-hydroxy-4-(methoxymethyl)phenyl]-3,4-dihydro-2H-1-benzopyran-3,5,7-triol	1.07051	1.13726	0.006252	0.02317	0.765366	2.07129	2.41715	2.1377	2.29951	2.26553	2.18289	1.42687	1.45845	1.4998	1.54157	2.15561	2.15524	DOWN
20-COOH-leukotriene E4	1.91381	2.0361	0.01173	0.04346	2.99812	0.320947	0.581898	0.792031	2.10663	0.34084	0.332176	2.85035	2.78534	2.51529	2.31225	0.308136	2.6428	UP
20-Hydroxy-leukotriene E4	1.82678	1.94956	0.0001931	0.003529	0.767412	4.59427	4.39817	4.64003	4.93023	4.70244	4.64956	3.15742	3.11767	4.08086	3.41129	4.08516	3.56873	DOWN
22-Angeloylbarringtogenol C	1.27272	1.18445	0.001176	0.009643	0.899156	4.45401	4.4142	4.37129	4.5894	4.25098	4.21656	4.16758	4.08129	3.89168	3.89349	3.60034	4.0139	DOWN
25-hydroxy-1alpha-hydroxymethyl-26,27-dimethyl-16,17-didehydrovitamin D3	1.28265	1.35357	5.02e-05	0.001775	0.855887	3.45885	3.45023	3.3365	3.69354	3.60292	3.6055	2.93435	2.82103	3.12005	3.09321	2.97605	3.15726	DOWN
2-Feruloyl-1,2'-disinapoylgentiobiose	2.37465	2.53194	2.39e-06	0.0002072	0.350948	3.26136	3.12305	3.24683	3.18263	3.30873	3.18118	0.726369	0.753165	0.788682	0.896132	1.897	1.71556	DOWN
2-Hydroxycinnamic acid	1.55344	1.54752	1.398e-05	0.0005807	1.47625	1.42947	1.87	1.65077	1.71237	1.7433	1.9471	2.41096	2.49237	2.37546	2.60367	2.52252	2.88018	UP
2-Methyl-3-(2-pentenyl)-2-cyclopenten-1-one	1.82965	1.84469	0.0001897	0.003524	0.522782	1.86092	2.31411	2.07584	2.4234	2.21917	1.61366	1.19817	1.154	1.56919	0.772097	1.07095	0.776147	DOWN
2-O-Protocatechuoylalphitolic acid	1.40645	1.4789	0.002335	0.012	0.64277	2.75712	2.3615	2.56526	2.27553	2.38455	2.47091	1.13315	1.2348	1.80586	1.32547	2.49615	1.528	DOWN
3-(2-Hydroxyphenyl)propionic acid	1.03146	1.07302	0.014	0.04989	0.835323	2.39433	2.32089	2.39571	2.63073	2.39471	2.4367	1.63862	2.06927	1.72142	2.00331	2.33745	2.40571	DOWN
3-(3,4-Dihydroxyphenyl)lactate	1.42635	1.5097	4.371e-05	0.001662	0.811005	3.27821	3.26132	3.30836	3.6698	3.29428	3.24974	2.45677	2.73816	2.69834	2.76752	2.67033	2.94206	DOWN
3,4,5-trihydroxy-6-[(2-methylpropanoyl)oxy]oxane-2-carboxylic acid	1.05069	1.08235	0.01333	0.048	1.20977	2.38033	1.54981	2.34682	2.32124	2.19609	2.21774	2.8534	2.76858	2.74117	2.60582	2.43668	2.33778	UP
3,4-Dihydroxyphenyl ethanol	1.46527	1.51387	0.006319	0.0233	0.605358	2.51807	2.34561	2.43456	2.88131	2.37435	2.45483	0.255212	1.42206	1.53049	1.98003	1.7411	2.15774	DOWN
3,4-Dimethylstyrene	1.37496	1.38741	0.01104	0.04197	0.723729	2.40862	2.71424	2.5173	2.94676	2.50159	2.61428	1.45141	1.02623	2.19635	2.10301	2.42436	2.16165	DOWN
3,5,6,7-tetrahydroxy-2-phenyl-3,4-dihydro-2H-1-benzopyran-4-one	1.21398	1.2763	0.0009795	0.006822	0.736754	2.31621	2.3341	2.45149	2.26823	2.42415	2.47138	1.31452	1.45137	2.01578	1.67326	2.10423	1.95106	DOWN
3-[(3,3-dimethyloxiran-2-yl)methyl]-4-hydroxybenzoic acid	1.61269	1.62301	0.001171	0.009619	1.52432	1.25202	1.26961	1.80869	2.31075	1.3396	1.51494	2.46007	2.49603	2.68076	2.21796	2.44773	2.17542	UP
3''-Chloro-3''-deoxytriphasiol	1.09225	1.13607	0.00384	0.01682	0.833386	3.05455	3.14611	3.09434	3.40121	3.07612	3.09524	2.1528	2.34136	2.62201	2.77521	2.84703	2.98525	DOWN
3-Hydroxy-2-methylglutarate	1.79216	1.82261	9.49e-05	0.002482	0.469273	1.74815	1.5711	1.96765	2.37398	1.57375	1.81698	0.671056	0.730886	0.961623	1.30372	0.773257	0.74558	DOWN
3-Hydroxy-b,e-caroten-3'-one	2.0458	2.24646	0.0001832	0.003524	1.80703	1.83633	2.00313	1.72108	1.79201	1.06717	1.65258	3.52682	3.20538	2.9243	3.48843	2.7979	2.26167	UP
3-Isopropenylpentanedioic acid	1.43695	1.51526	0.0001439	0.003087	0.771235	2.73925	2.88543	2.84768	2.88398	2.69967	2.75367	2.03015	2.37694	1.9329	2.05072	2.00567	2.56746	DOWN
3-Methylindole	1.78264	1.85757	0.003187	0.01816	2.05463	1.04055	0.505078	0.930323	2.17311	1.32679	0.506896	2.51461	2.37269	2.31405	2.3664	1.48724	2.26	UP
3-O-Methylniveusin A	1.37656	1.40265	0.0003459	0.004876	1.2337	2.44274	2.55188	2.34624	2.92618	2.36504	2.46398	3.11731	3.26694	3.28829	2.86424	2.9588	3.13034	UP
3-phenyl-3,4-dihydro-2H-1-benzopyran-7-ol	2.41294	2.49474	3.272e-05	0.001454	1.99665	2.01012	1.58037	1.53313	2.08158	1.72449	1.81671	4.07017	4.31543	3.76025	2.81741	3.13242	3.35935	UP
4-(2-amino-3-hydroxyphenyl)-4-oxobutanoic acid O-glucoside	1.40338	1.45572	0.005474	0.02567	1.26936	3.15399	2.42892	2.07452	3.27587	2.51374	2.74858	3.54471	3.61161	3.69414	3.22547	3.28751	3.1927	UP
4-Butyl-gamma-butyrolactone	1.46461	1.49827	0.014	0.04172	1.63853	1.80098	1.24811	1.81699	2.41856	1.56527	1.45845	3.42248	3.31352	2.97312	3.01859	1.2136	2.94668	UP
4-Glutathionyl cyclophosphamide	2.07302	2.24493	0.003273	0.01496	2.46831	1.75686	2.31314	0.0224823	1.65559	0.0237092	2.27655	3.98901	3.86159	3.52308	3.53845	2.66421	2.28614	UP
4-Hydroxy duloxetine glucuronide	1.64879	1.7936	0.0003663	0.00382	1.5045	2.69345	2.50091	1.80046	1.92145	1.90788	2.50798	3.67917	3.68531	3.34032	3.50779	2.88952	2.95638	UP
4-Hydroxy-6-methyl-3-(1-oxobutyl)-2H-pyran-2-one	1.50789	1.58905	0.0001138	0.002753	0.754744	2.7468	2.83109	2.74639	2.86475	2.76912	2.80262	2.11949	2.42555	1.76286	1.88295	2.04642	2.41011	DOWN
4-Hydroxyphenytoin glucuronide	1.05684	1.06205	0.02524	0.06434	1.20605	2.69423	2.52789	2.52773	2.92721	2.42676	2.76455	3.75799	3.56714	3.24227	3.30391	2.7424	2.52705	UP
4-Methyl-5-hexanolide	1.85057	1.92191	0.008753	0.02973	2.48498	1.04124	0.527719	1.12285	2.06983	0.754717	1.27307	3.52161	3.41461	3.22896	3.29786	0.502258	2.9098	UP
5-(2-Methylpropyl)tetrahydro-2-oxo-3-furancarboxylic acid	1.62827	1.72832	0.0003672	0.004976	0.640952	2.37948	2.39641	2.15654	2.9107	2.37345	2.40793	0.956769	1.57859	1.68024	1.53517	1.88449	1.7394	DOWN
5-(3',4',5'-trihydroxyphenyl)-gamma-valerolactone-O-methyl-4'-O-glucuronide	1.27438	1.259	0.02328	0.06063	0.700216	2.50645	3.16702	2.64752	3.17395	2.57382	2.62492	1.28465	0.96185	1.98902	2.65553	2.65615	2.14092	DOWN
5,7-Dihydroxy-8-C-(4-hydroxy-3-methyl-2-butenyl)flavanone	1.41445	1.45995	0.004589	0.02267	0.598176	1.84077	1.92671	1.61174	1.87324	1.92921	1.99941	0.676646	0.687871	0.720216	1.70486	1.6482	1.25358	DOWN
5-O-p-Coumaroylnigrumin	1.069	1.13359	0.03821	0.1012	1.23242	2.33582	2.30265	2.24839	2.61428	1.70788	1.33473	2.49417	2.5765	2.61193	2.61809	2.34246	2.81586	UP
6-(2-carboxy-2-methylethoxy)-3,4,5-trihydroxyoxane-2-carboxylic acid	1.31453	1.36378	0.006295	0.02327	1.37801	2.02704	1.83407	1.9245	2.71101	2.10724	2.33119	3.50213	3.48222	2.9027	3.09038	2.39273	2.45347	UP
6''-(4-Carboxy-3-hydroxy-3-methylbutanoyl)hyperin	1.22649	1.34335	0.0005689	0.004883	0.789034	2.86488	2.86511	2.953	3.52041	2.87478	2.87027	2.26314	2.11805	2.33375	2.38795	2.43826	2.6212	DOWN
6-(4-ethenyl-5-hydroxy-2-methoxyphenoxy)-3,4,5-trihydroxyoxane-2-carboxylic acid	1.27845	1.34241	0.004521	0.01864	1.87256	0.612081	0.94188	0.60793	1.49094	0.976323	0.606176	1.77315	1.82346	1.75082	1.94551	0.899758	1.61309	UP
6''-Acetylapiin	1.43932	1.40407	0.00935	0.03706	0.73749	2.49736	2.65271	2.56055	2.74123	2.38904	2.26429	2.159	2.52798	1.90182	1.1391	1.61803	1.79674	DOWN
6-hydroxy-2,3,4-trimethoxybenzoic acid	1.04986	1.03371	0.005403	0.02092	0.724771	1.5103	1.53986	1.73546	1.92768	1.97441	1.77739	1.20742	1.05827	1.66382	1.53468	1.11882	0.99815	DOWN
6-hydroxysphingosine	1.13415	1.19372	0.001629	0.01203	1.12283	3.70564	3.81764	3.7578	3.18929	3.78091	3.82727	4.22527	4.13369	4.16724	4.10365	3.97685	4.18509	UP
6-Lactoyltetrahydropterin	1.01058	1.011	0.03606	0.08409	0.772708	2.44745	2.18343	2.32115	2.23102	2.38062	2.24324	0.838917	1.86596	1.74038	1.86957	1.92156	2.43361	DOWN
6-O-Oleuropeoylsucrose	1.15418	1.11936	0.01902	0.05225	0.828245	3.72823	3.89871	3.70733	3.78747	3.80894	3.66994	2.43221	2.46848	3.26848	3.47248	3.83789	3.2414	DOWN
6-Oxopiperidine-2-carboxylic acid	1.26001	1.31839	6.279e-05	0.002045	0.855307	3.20315	3.12437	3.3146	3.49595	3.17872	3.29843	2.83353	2.81778	2.95864	2.623	2.83452	2.70592	DOWN
6S,9R-Dihydroxy-4,7E-megastigmadien-3-one 9-[apiosyl-(1->6)-glucoside]	1.09823	1.07129	0.02463	0.06323	0.831071	3.24839	3.19821	3.30088	3.53757	3.3309	3.27277	1.79784	2.6303	2.93861	2.88673	3.11607	3.15984	DOWN
6'-Sialyllactosamine	1.46255	1.4869	9.337e-06	0.0006928	0.835874	3.56178	3.60462	3.66137	3.97959	3.64265	3.59529	3.1069	3.12096	3.17528	3.05589	3.06747	2.90209	DOWN
7alpha,8alpha-Dihydroxycalonectrin	1.45828	1.51986	1.949e-07	5.338e-05	1.31361	2.28595	2.43316	2.35755	2.38434	2.35934	2.37607	3.22835	3.00281	3.25248	3.08747	3.17321	2.90165	UP
7-Epi-12-hydroxyjasmonic acid glucoside	1.07608	1.11539	0.01227	0.03781	0.825709	3.04877	3.25237	3.1059	3.04316	3.05901	3.11569	1.87283	2.55565	2.54275	2.41172	2.85395	3.13847	DOWN
Acrimarine I	1.51477	1.60492	0.0005423	0.004799	1.47504	2.1945	1.89042	1.81175	1.90821	1.96877	2.36665	3.19459	3.64431	3.1288	2.69424	2.75592	2.48676	UP
Adipate semialdehyde	1.2289	1.2854	0.0006242	0.00676	0.760557	2.11093	1.96999	1.87451	2.49868	1.87048	2.17941	1.53152	1.60524	1.46351	1.64833	1.62629	1.63753	DOWN
Aflatoxin B1 dialcohol	1.20792	1.23277	0.03696	0.0856	0.627422	1.97566	2.28928	1.71777	2.00923	2.34431	2.04983	0.000304881	1.46721	1.36589	1.20067	1.39835	2.33484	DOWN
Agavoside A	1.11177	1.17136	0.003153	0.01804	1.14978	2.81313	2.91207	2.90929	3.17408	3.05255	3.08765	3.84074	3.47078	3.27954	3.58408	3.13964	3.32117	UP
A-L-Arabinofuranosyl-(1->3)-b-D-xylopyranosyl-(1->4)-D-xylose	0.98588	1.04294	5.032e-06	0.0003205	1.12131	3.03175	2.95858	3.04022	2.9139	2.97728	2.98203	3.40689	3.42859	3.32897	3.37706	3.17924	3.35587	UP
Ampeloside Bs1	2.0226	2.14027	0.0002316	0.002932	2.52198	0.857071	1.30689	0.852337	1.15112	1.53506	0.850336	3.33711	3.1488	2.77807	2.92375	1.45198	2.88721	UP
Androsterone glucuronide	1.01128	1.10687	0.003079	0.01436	1.20615	2.16525	2.06164	2.25873	2.10425	2.31327	2.36648	2.93792	2.69689	2.63586	2.97713	2.44558	2.31599	UP
Arbutin	1.70215	1.83174	0.004414	0.02215	0.504487	1.73153	2.24222	2.11115	2.48088	2.04173	2.09537	0.489856	1.1439	0.527443	0.531535	1.90594	1.80713	DOWN
Aromadendrin	0.939328	1.01761	0.005763	0.02187	0.811744	2.26782	1.81955	2.33492	2.17559	2.42247	2.36679	1.57428	1.7922	1.96544	1.60798	2.07819	1.84673	DOWN
Astin I	1.13151	1.15027	0.0119	0.04392	0.833758	3.36137	3.09467	3.15113	3.66738	2.81327	2.75335	2.24652	2.53154	2.77869	2.84524	2.485	2.82329	DOWN
Atraric acid	1.13498	1.22005	0.0005263	0.006186	0.893373	3.94938	3.94992	3.93388	4.27392	3.99205	3.98742	3.35216	3.57957	3.57975	3.47112	3.79567	3.73907	DOWN
Austinol	1.31376	1.34895	0.006594	0.02911	0.775354	2.6037	2.68173	2.51325	3.06614	2.87851	2.76392	1.49673	1.85197	2.16793	2.29577	2.41267	2.57336	DOWN
Benzoic acid	1.40672	1.38687	0.01612	0.04633	0.604762	2.49325	2.0968	2.31328	2.56704	2.24586	2.14205	0.322832	0.657582	1.41266	1.85253	2.04206	2.09622	DOWN
Beta-Leucine	1.58498	1.6784	0.001055	0.00716	1.59922	1.74601	1.82839	1.96229	1.57573	1.8593	1.79069	3.30532	3.23236	2.98918	3.002	1.75864	2.92732	UP
Blasticidin S	1.51327	1.54758	0.003734	0.01653	0.615556	2.4944	3.08059	2.67136	2.8498	2.57518	2.53026	0.967301	0.996648	1.42339	2.19799	2.51108	1.87471	DOWN
Blumenol C O-[apiosyl-(1->6)-glucoside]	1.73292	1.82118	0.0002656	0.003192	0.713716	4.27254	4.08445	4.22314	4.43903	4.26964	4.29958	2.20109	2.57841	3.42568	3.20868	3.53928	3.31185	DOWN
Boswellic acid	2.35648	2.12092	0.00185	0.01288	0.5	2.98375	2.97759	2.93547	1.80893	3.00597	2.94697	2.28577	2.12756	1.29613	0.842289	0.83826	0.940758	DOWN
Cafamarine	2.00462	1.96323	1.079e-05	0.0005249	0.23509	1.43419	1.75439	1.76038	1.73419	1.81443	1.86487	0.936347	0.00802143	0.630157	0.566284	0.00871104	0.286355	DOWN
Calendoflavoside	1.22574	1.21113	0.02393	0.07302	1.31655	2.04442	1.14511	2.4971	1.75812	2.39464	2.67288	2.87872	2.99593	2.93132	2.63607	2.44303	2.5861	UP
Cappariloside B	1.23002	1.24549	0.01805	0.05996	0.772895	2.43919	2.73024	2.53624	3.03423	2.76139	2.74936	1.82398	1.25548	2.06563	2.51719	2.51199	2.3819	DOWN
Capsianoside I	1.48411	1.53837	0.0009384	0.006607	0.593067	2.07256	2.09417	2.20291	1.86572	1.97885	2.42125	1.70436	1.3239	0.885309	0.696404	1.68614	1.1981	DOWN
Capsianoside VI	1.56912	1.68107	0.002451	0.01552	1.46712	1.88756	2.1389	1.95229	1.98362	1.45773	1.98814	3.02376	3.10855	3.02809	2.74838	1.82292	3.00397	UP
Chrycolide	1.49499	1.56548	1.052e-06	0.0001895	0.755506	2.65438	2.72688	2.64993	2.87598	2.58928	2.57844	1.8621	1.94169	2.06402	2.01955	2.13299	2.12588	DOWN
Cis-3-Hexenyl b-primeveroside	1.36052	1.44452	3.726e-05	0.001042	0.819462	3.93329	4.07008	3.92133	3.89323	4.03098	4.01565	2.86686	3.18693	3.34312	3.16223	3.47077	3.52495	DOWN
Cis-Zeatin riboside	1.41043	1.44853	0.002931	0.01736	0.616605	1.60088	1.95381	1.89028	2.04363	1.84439	2.01161	0.707256	0.707052	1.06992	1.75822	1.50753	1.24693	DOWN
Cis-zeatin-O-glucoside	1.96492	1.99856	0.004448	0.02218	0.496146	2.90856	2.72293	2.80643	3.28079	2.73003	2.67541	0.430497	0.430337	1.63875	2.42296	2.53467	1.03792	DOWN
Citreoviridin A	1.05059	1.14877	0.003256	0.01835	1.13364	3.07137	3.04152	3.03492	3.38232	2.88828	2.71922	3.61126	3.48341	3.41231	3.50253	3.30573	3.24794	UP
Citreoviridinol A1	1.58222	1.67249	4.281e-06	0.0004403	0.77234	3.25543	3.23101	3.29905	3.47039	3.28519	3.19653	2.27674	2.42031	2.57277	2.60463	2.55848	2.81195	DOWN
Citronellyl beta-sophoroside	1.76324	1.82159	0.001569	0.0118	0.734738	4.13863	4.03891	4.16297	4.38542	4.04813	3.99232	2.51183	2.21114	3.58162	3.38715	3.68697	2.82008	DOWN
Citrusin F	1.20993	1.28691	0.004995	0.01987	0.697268	2.0103	2.48314	2.07803	2.25918	2.35481	2.21324	1.47673	1.40975	1.20347	1.72134	1.19728	2.33555	DOWN
Coproporphyrin III	1.24252	1.31653	0.001053	0.00716	1.64481	0.857646	1.49607	0.987276	0.661244	1.03617	1.09455	1.87866	1.83446	1.35024	1.61199	1.5298	1.87994	UP
Corchoroside B	1.25354	1.20468	0.03651	0.09789	1.2074	2.63866	2.93477	2.53727	2.49812	2.61209	2.8341	3.81492	3.60068	3.26411	3.53854	2.46401	2.70354	UP
Cosmosiin	1.42871	1.3744	7.583e-05	0.002258	0.841394	3.32821	3.47748	3.31646	3.1912	3.42731	3.23632	2.91836	3.07513	2.77362	2.67379	2.61342	2.75319	DOWN
Coumarin	0.936379	1.02763	0.00629	0.02836	0.836804	1.93283	2.08423	1.94427	2.38801	2.042	2.00081	1.62856	1.85595	1.68511	1.50768	1.69637	1.99175	DOWN
CPA(16:0/0:0)	1.27049	1.28897	0.03378	0.0801	0.580247	1.93941	2.42234	2.1022	1.89426	2.5145	2.24958	1.42415	0.231921	0.25013	2.26978	1.32067	2.11791	DOWN
Cyclopassifloic acid B	1.96276	1.97375	0.0004415	0.004302	0.473065	2.7243	2.74227	2.80316	2.10177	2.71199	2.73471	1.23639	2.00396	1.55325	0.545892	0.510938	1.63226	DOWN
Cyclopassifloside X	0.929194	1.00165	0.007717	0.03252	1.1084	3.01371	3.29276	3.01962	2.78804	3.05309	3.04302	3.50327	3.42147	3.37344	3.48078	3.00683	3.39634	UP
Cynaratriol	1.21149	1.31339	0.001869	0.01296	0.819239	2.83543	2.90905	2.90714	2.9753	2.64647	2.7533	2.26195	2.52502	2.42182	1.81171	2.35601	2.57099	DOWN
Cytidine 2',3'-cyclic phosphate	2.14495	2.34298	0.002516	0.01579	1.93468	2.46049	2.43927	0.861406	1.56442	0.724821	2.60473	4.01497	3.79747	3.61019	3.72158	2.83943	2.6305	UP
Dalfopristin	1.62087	1.67645	0.004595	0.01881	0.658501	3.26196	3.62455	3.30193	3.7094	3.16462	3.26631	0.918879	1.94312	2.36321	2.32788	2.7966	3.03531	DOWN
Dehydrooreadone	1.10516	1.13708	1.589e-05	0.0006096	0.858547	3.05693	3.22418	3.07713	3.28903	3.07359	3.19954	2.75815	2.53062	2.66562	2.83129	2.75256	2.70466	DOWN
Dehydrosoyasaponin I	1.43058	1.4772	0.002895	0.01727	1.40779	1.71316	1.48761	1.62047	1.94233	1.91155	2.25722	2.90052	2.89249	2.65283	2.57777	1.87845	2.48824	UP
Delphinidin 3-(6-p-coumaroylgalactoside)	1.42265	1.52357	0.03889	0.1027	1.62151	1.47977	1.63442	0.279304	1.8846	1.60579	1.93245	3.03766	2.75343	2.34583	2.90843	2.16178	1.08481	UP
Delta 8,14 -Sterol	0.963057	1.06326	0.04132	0.107	0.88423	3.87429	3.58925	3.86908	3.33334	4.02188	4.06517	2.96225	3.38973	3.67565	3.0732	3.88232	3.13661	DOWN
Dihydrocortisol	1.32443	1.36272	0.002408	0.01531	1.24431	2.437	2.49343	2.43543	2.89598	2.66771	2.61841	3.48866	3.70614	3.34677	2.86244	2.91008	3.03168	UP
Dihydroxyacidissiminol	1.62776	1.74448	2.06e-05	0.0007053	1.70559	1.09458	1.42151	1.41842	1.21568	1.5521	1.77393	2.59712	2.34853	2.18786	2.73512	2.39371	2.1959	UP
Diosgenin 3-[glucosyl-(1->4)-rhamnosyl-(1->4)-[rhamnosyl-(1->2)]-glucoside]	1.8524	1.95659	4.947e-05	0.001775	0.535668	2.3611	2.31095	2.44233	2.70803	1.99888	2.05427	1.02705	1.02682	1.0767	1.12028	1.72349	1.46107	DOWN
Diosmetin	1.13145	1.14657	0.01301	0.04716	0.83683	2.90758	2.95913	3.03312	3.28505	2.88311	2.94989	1.96611	2.46028	2.19476	2.79463	2.82379	2.83747	DOWN
DL-2-hydroxy stearic acid	1.1075	1.17737	0.0003114	0.003463	1.26999	1.88546	1.84489	1.85313	1.85743	1.98981	1.74461	2.57738	2.4654	2.55409	2.35552	2.01781	2.22361	UP
Dopamine glucuronide	1.22249	1.30163	0.0004464	0.005645	1.1975	2.25941	2.48573	2.31027	2.76281	2.29229	2.28796	2.83983	2.89976	2.90753	3.06973	2.75209	2.77538	UP
Drostanolone	2.06695	2.19223	0.002762	0.01669	0.485978	3.13224	2.64034	2.89054	3.02948	2.84278	3.00792	0.491633	0.634838	2.16275	0.764258	2.69172	1.7818	DOWN
D-Sedoheptulose 7-phosphate	1.07759	1.16178	0.0003548	0.003744	1.12215	3.79429	3.85048	3.81741	3.38581	3.7242	3.78023	4.08733	4.11347	4.08353	4.40356	4.16535	4.22629	UP
Ellagic acid	1.81558	1.96398	0.002993	0.01406	1.65398	2.73407	2.90637	2.09635	2.0005	0.990031	2.98622	4.31904	4.22716	3.99266	3.97835	2.99454	3.17703	UP
Ent-Epicatechin-(4alpha->8)-ent-epicatechin 3-gallate	2.01764	2.18651	0.0005703	0.004883	2.12585	2.10204	2.07939	0.778184	0.797159	0.798018	2.31392	3.16205	3.02047	3.51043	3.25522	3.32374	2.58094	UP
Epigallocatechin-(4beta->8)-catechin	1.41862	1.62798	0.02728	0.07991	0.565622	1.9989	0.932963	2.13354	2.52153	2.27338	2.38906	1.33243	1.86272	0.67031	0.263111	1.72151	1.0806	DOWN
Epinepetalactone	1.63202	1.7722	8.163e-05	0.002339	0.72478	3.06136	2.9752	3.08624	3.28115	2.95752	3.01573	1.93246	2.34966	2.32147	1.76705	2.40329	2.54785	DOWN
Eremopetasidione	1.2939	1.40481	0.004406	0.01841	0.699225	2.33022	2.86533	2.6092	2.49085	2.62698	2.55539	1.0804	2.07124	1.79356	1.44921	1.95005	2.47694	DOWN
Erinacine P	0.973196	1.04697	0.04839	0.1204	1.19203	1.99072	2.78414	2.08384	2.49443	2.46809	2.33208	3.1567	2.70024	2.9062	2.97198	2.06262	3.07358	UP
Ethyl 3-hydroxyoctanoate O-[glucosyl-(1->6)-glucoside]	1.7622	1.85804	6.572e-07	8.768e-05	0.717189	3.98136	3.99566	4.00486	4.05009	3.87517	4.00527	2.48168	2.74917	3.16753	2.76268	3.03039	2.95622	DOWN
Foetidissimoside B	1.79999	1.81321	0.005424	0.02097	0.642499	3.61916	3.49336	3.57515	3.60055	3.54034	3.68654	2.35195	3.32327	2.53063	1.66288	0.924826	3.02824	DOWN
Fumitremorgin B	1.49036	1.51556	0.00551	0.02121	0.749009	4.00951	4.02567	3.98154	4.10969	4.0363	4.05609	2.09109	2.23849	3.65219	3.21616	3.74943	3.19066	DOWN
Furanofukinin	1.37786	1.47762	0.0002201	0.002878	2.08327	0.432391	0.85914	0.766458	0.536716	1.10562	0.522097	1.6456	1.35397	1.5757	1.65813	1.10158	1.45957	UP
Gallic acid	1.64592	1.77719	0.0004605	0.004396	1.4166	2.87925	2.7804	2.5503	2.49937	2.32053	3.08633	4.28929	4.17586	3.88677	3.99131	3.29064	3.19666	UP
Gallic acid 3-O-(6-galloylglucoside)	1.65458	1.79835	0.004198	0.01779	1.39471	3.54565	3.75072	2.85938	2.80465	2.27048	3.83314	4.97937	4.93752	4.43147	4.69745	3.84868	3.69251	UP
Gamma-Glutamyl-beta-aminopropiononitrile	1.8435	1.96151	3.883e-06	0.0004164	0.556813	2.22844	2.37329	2.36324	2.37374	2.2223	2.21972	1.02785	1.1201	1.37531	1.02939	1.67545	1.44805	DOWN
Ganoderic acid Mi	1.34904	1.41898	0.0009271	0.0085	1.23321	2.63348	2.56875	2.64378	2.71576	2.58896	2.7486	3.57074	3.52875	3.36771	3.27252	2.69337	3.17482	UP
Garciduol B	1.07716	1.21684	0.02716	0.07961	0.725763	1.9561	1.23508	1.58135	1.77783	2.44967	2.2001	1.14245	1.14221	1.31918	1.29635	1.63236	1.59493	DOWN
Genipin	1.55494	1.40525	0.003205	0.0182	0.573227	1.99982	1.91885	1.61094	1.67154	0.968412	1.64428	1.4276	0.743116	0.986282	0.883066	0.789385	0.797422	DOWN
Geniposidic acid	1.54167	1.51136	0.0003065	0.003415	1.46099	1.58147	2.13747	1.70974	2.24451	1.75061	1.41684	2.50114	2.41183	2.49777	2.93201	2.73135	2.76546	UP
Genistin	1.34643	1.43914	0.0003136	0.004534	0.844911	3.82813	3.3226	3.68029	4.04434	3.78509	3.62064	3.1854	3.21824	3.15964	2.95568	3.22916	3.07956	DOWN
Geranylgeraniol	2.79919	2.93407	5.747e-06	0.0005032	0.385433	3.74259	3.43368	3.81023	4.28631	3.6287	3.67133	1.05863	1.05839	2.4373	1.11398	1.91367	1.11847	DOWN
Gibberellin A63	0.988967	1.08985	0.01525	0.04453	1.57569	0.697541	1.07981	0.628659	0.947301	1.17543	0.516425	1.11507	1.37752	1.14288	1.91844	1.26458	1.13238	UP
Ginkgetin	1.2403	1.26707	0.02985	0.0853	1.36789	2.54521	0.821455	2.00836	2.14837	1.77232	2.10568	2.936	2.78952	2.83871	2.51255	2.00377	2.5136	UP
Glabrin C	1.20806	1.29648	0.0004724	0.004413	1.231	2.47092	2.83362	2.55901	2.56734	2.65874	2.62354	3.57333	3.25615	3.23413	3.36951	2.78258	3.12785	UP
Goshonoside F1	1.06102	1.01296	0.0409	0.09196	0.797267	2.94122	2.51404	2.79824	2.59997	2.55084	2.8433	1.35644	1.83206	2.39566	2.0621	2.95607	2.35056	DOWN
Guaiacol	1.37851	1.52255	0.01684	0.05687	0.630361	1.87673	1.95192	1.87049	2.56739	2.09913	2.0852	0.769761	1.70319	1.3124	0.403459	1.80336	1.85739	DOWN
Hebevinoside VII	1.66368	1.85245	0.01223	0.04484	2.02938	0.439981	2.06337	0.94519	2.20203	0.447328	0.437065	2.69435	2.04799	2.31548	2.46808	1.90531	1.82651	UP
HEDERAGENIN	1.11455	1.15683	0.01109	0.042	0.819364	2.89763	2.62287	2.96325	2.71439	2.63063	2.78035	1.89108	2.03653	2.61579	2.30939	2.78795	1.96983	DOWN
Heterobetulin	2.38953	2.39807	1.517e-06	0.0002485	0.586074	3.69241	3.72829	3.67706	3.1711	3.714	3.73184	2.1923	2.5619	2.25343	1.80203	1.7974	2.11842	DOWN
Hovenidulcioside A1	1.66942	1.74004	3.804e-07	7.33e-05	0.74476	3.8358	3.74545	3.74571	3.83635	3.69637	3.75635	2.94767	2.6076	2.90696	2.68051	2.62806	3.0732	DOWN
Hovenine A	1.25198	1.22846	0.03094	0.07468	0.696145	2.79968	2.25127	2.69258	2.68609	2.71797	2.72894	0.953549	0.875797	2.63573	2.06011	2.5189	2.00719	DOWN
Hydroxyhydroquinone	1.83464	1.9845	0.0009243	0.006542	2.44777	1.30573	1.08637	0.547266	0.843283	0.243308	1.94771	2.81779	2.85584	2.65179	2.58863	1.95535	1.74965	UP
Hydroxyisonobilin	1.08585	1.16052	0.0009809	0.008739	0.913232	4.57962	4.63642	4.61255	4.76492	4.52229	4.54413	3.94149	4.24581	4.16187	4.06407	4.40756	4.44023	DOWN
Hydroxytyrosol 1-O-glucoside	1.30389	1.40452	0.0004052	0.004086	0.761032	2.80997	3.16271	2.86251	3.05519	2.85358	2.93401	1.87302	2.22115	2.10756	2.244	2.21582	2.79239	DOWN
Hygromycin B	1.25466	1.35037	0.0005457	0.006237	0.881237	4.37886	4.42513	4.45192	4.60896	4.36932	4.339	3.56169	3.96913	3.84915	3.75876	4.01336	4.26342	DOWN
Ichangic acid 17-beta-D-glucopyranoside	0.967774	1.04199	0.002427	0.01223	0.898505	4.01396	4.20663	4.06541	4.03475	4.09485	4.06012	3.34165	3.68007	3.58605	3.51521	3.84184	4.0256	DOWN
Idoxanthin	1.17075	1.23414	0.002103	0.01415	1.1347	3.50663	3.69727	3.39472	3.49644	3.64383	3.68828	4.3257	4.25416	4.23798	3.97845	3.80893	3.70646	UP
Ilicifolinoside A	1.69535	1.78319	9.118e-06	0.0004518	0.696029	3.54015	3.71492	3.56218	3.59259	3.49844	3.54865	1.94081	2.37588	2.48835	2.59354	2.85291	2.68394	DOWN
Isoglobotriaose	1.66732	1.71809	0.01369	0.041	2.73794	0.0689749	0.768574	0.182214	1.72284	0.996059	1.17229	2.85773	2.98339	2.51389	2.35677	0.289499	2.44476	UP
Isorhamnetin 3-O-a-L-arabinopyranoside 7-O-a-L-rhamnopyranoside	1.04045	1.15538	0.0003514	0.003721	0.839813	2.64352	2.79087	2.71359	3.03979	2.77089	2.70924	2.28959	2.3293	2.20885	2.16598	2.41371	2.58806	DOWN
Isovitexin 2''-O-glucoside	1.5792	1.60705	0.005593	0.02143	0.635175	3.07133	3.0222	3.03283	3.02125	3.19526	3.01023	0.871148	1.09771	2.1652	2.2237	2.56844	2.72993	DOWN
Kanokoside C	1.73042	1.88124	0.0008006	0.007775	0.616314	2.38726	2.65928	2.71316	2.8318	2.66068	2.63844	1.25178	1.47494	1.30339	1.30891	1.9143	2.53596	DOWN
L-2-Amino-5-(methylthio)pentanoic acid	1.03641	1.05637	0.0005744	0.004883	1.16819	2.55801	2.46169	2.50641	2.38952	2.73943	2.43471	2.85507	3.02783	2.85886	2.95604	2.72108	3.2071	UP
L-Asparagine	1.36904	1.44095	0.001678	0.01224	1.20293	3.25297	3.10173	3.44872	3.17261	3.05434	3.24823	4.17195	4.17627	3.93799	3.88221	3.22966	3.78989	UP
Lepadin D	1.75899	1.87223	4.753e-05	0.001727	1.57057	1.40678	2.03561	1.61425	1.96823	1.49509	1.42721	2.78364	2.66085	2.62879	2.63452	2.21532	2.70271	UP
Leucyl-phenylalanine	1.2335	1.20705	0.04587	0.1006	0.621811	2.3424	1.46652	2.1775	1.95407	1.91628	2.13696	0.259185	0.650843	1.90994	0.86561	2.12136	1.64934	DOWN
Levan	2.39906	2.57254	9.473e-05	0.002482	0.332458	2.76884	2.84256	2.7561	2.7371	2.67915	2.6702	0.350269	0.743938	0.425889	0.469818	2.1899	1.29007	DOWN
Licoricesaponin G2	1.41994	1.53856	0.003207	0.01475	0.709615	3.04476	3.31532	3.1375	2.9533	3.13933	3.13269	1.51671	2.36243	2.13152	1.63215	2.79243	2.84811	DOWN
Limonexic acid	1.49634	1.57426	0.002637	0.01287	0.436918	1.17669	2.52649	1.38402	2.41948	1.20266	1.72182	0.701658	0.728103	0.763185	0.799125	0.757728	0.809191	DOWN
Lippioside II	1.43903	1.37503	0.02575	0.06511	0.685676	2.95204	2.99273	2.9814	3.08487	3.02655	2.85005	0.551456	1.61711	2.21307	2.15577	2.95753	2.7717	DOWN
L-Isoleucine	1.5095	1.6087	0.002619	0.01617	1.37004	2.1273	2.09164	2.26122	2.58755	2.04983	2.17651	3.37399	3.34436	3.18764	3.20089	2.13042	2.97602	UP
L-Lysine	1.73504	1.82068	0.0005011	0.006048	1.67426	1.16008	0.997932	1.74215	1.87482	1.56497	1.60953	2.87953	2.7031	2.54953	2.67699	1.92158	2.25996	UP
L-Proline	1.36209	1.44649	0.00117	0.009619	1.21274	2.98156	2.88532	3.13946	3.12644	2.87286	2.98663	3.90724	3.90243	3.70516	3.73392	3.02157	3.55399	UP
Lucidenic acid F	1.29412	1.44286	0.003801	0.0167	1.52841	1.0337	1.58242	1.48997	0.813855	1.97054	1.87363	2.34356	2.16645	2.14333	2.58574	2.21015	1.95145	UP
Luteolin 3'-(3''-acetylglucuronide)	1.98865	2.17206	0.0007387	0.005715	0.398412	2.58417	2.87428	2.76477	2.95602	2.70227	2.74373	0.0504653	1.23733	1.54122	0.0651744	1.89072	1.83724	DOWN
Lysyl-Arginine	1.58108	1.66836	0.003495	0.01906	1.41671	1.94725	2.22491	2.0903	2.29987	1.82464	2.25523	3.58858	3.42303	2.93721	3.21684	2.20368	2.53791	UP
Madlongiside D	1.69257	1.6575	5.017e-05	0.001775	1.25678	2.89773	2.87613	2.89891	3.02558	2.8879	2.67887	3.33387	3.34863	3.5631	3.93339	3.77801	3.74252	UP
M-Coumaric acid	1.09225	1.18623	0.0003577	0.003768	1.21071	2.48298	2.40989	2.243	1.98573	2.28667	2.37198	2.76742	2.81693	2.64707	2.96268	2.59638	2.89394	UP
Melibiitol	1.27674	1.36951	0.0003604	0.003787	0.699238	2.18231	2.04755	2.15123	2.55179	2.17486	2.27964	1.28142	1.41251	1.52367	1.53281	2.0425	1.56991	DOWN
Melibiose	1.08231	1.11943	0.002326	0.01197	0.79021	2.30777	2.29117	2.40242	2.89091	2.32385	2.37213	1.78867	1.83727	2.13471	2.1642	1.96727	1.63157	DOWN
Melilotoside A	1.95738	2.1109	0.002649	0.01625	2.50083	1.06662	0.808086	0.926853	0.930329	0.823938	0.863697	3.03162	2.69703	2.41237	2.79082	1.84319	0.779646	UP
Methoxyhydroxymethylhydrocinnamic acid	0.949938	1.01666	0.002111	0.01417	0.895337	2.90856	2.90463	2.90878	3.16828	2.98699	3.01102	2.44096	2.60967	2.71274	2.59013	2.78389	2.87834	DOWN
Methyl nomilinate 17-glucoside	1.12095	1.159	0.003545	0.01583	0.86939	4.1912	4.30672	4.20401	4.1816	4.25377	4.12946	3.07271	3.55684	3.62772	3.66874	4.02652	4.01098	DOWN
Methyl salicylate O-[rhamnosyl-(1->6)-glucoside]	1.51778	1.62037	0.0008923	0.006369	0.66914	2.82211	3.1318	2.93937	2.95033	3.04155	2.90471	1.17704	1.98052	1.94382	2.01284	2.01833	2.76902	DOWN
MG(18:2(9Z,12Z)/0:0/0:0)[rac]	1.03478	1.07346	0.002253	0.01486	1.14501	2.63424	2.3892	2.79374	2.5917	2.95027	2.57332	3.18972	3.08503	3.09597	3.09312	2.85033	2.92505	UP
Momorcharaside A	2.10568	2.18398	0.0001027	0.002582	1.72344	1.41124	2.49576	1.42484	2.39828	1.44384	1.7834	3.15594	3.24124	3.07553	3.08989	2.9462	3.37165	UP
Mono-trans-p-coumaroylmesotartaric acid	1.74975	1.81111	3.708e-05	0.00154	1.42244	1.88372	2.29341	1.97287	2.54926	1.86629	2.15773	3.06824	3.10266	2.7589	3.12947	2.87135	3.1706	UP
Muzanzagenin	1.17315	1.14883	0.01641	0.04699	0.778846	2.87112	2.9929	2.82953	3.04816	2.86523	2.86744	1.59362	1.6259	2.49158	2.476	2.94808	2.4731	DOWN
Myricanene A 5-[arabinosyl-(1->6)-glucoside]	1.31081	1.37753	0.006658	0.02422	0.705247	2.66959	2.71444	2.71441	2.44834	2.78053	2.79506	0.979243	1.9615	1.9588	1.59408	2.38363	2.49574	DOWN
Myricetin 3-glucoside	2.05536	2.1708	0.003888	0.02037	1.73512	1.85329	1.93553	1.93127	2.1328	2.08487	2.56553	4.5267	4.47903	3.71446	3.80414	3.28845	1.88533	UP
N-(1-Deoxy-1-fructosyl)alanine	1.09162	1.11188	0.008291	0.03416	0.81405	2.08313	1.89381	2.23389	2.57993	2.03596	2.24013	1.92392	1.95855	1.81663	1.59669	1.48673	1.85471	DOWN
N-[(4E,8E)-1,3-dihydroxyoctadeca-4,8-dien-2-yl]hexadecanamide	1.23217	1.29677	0.0002154	0.00283	1.34855	1.94449	1.84709	1.84825	1.57524	1.57842	1.72246	2.42138	2.60746	2.40939	2.29817	1.97231	2.47826	UP
N-Acetylleucine	1.01912	1.05485	0.005364	0.02087	1.17238	2.68483	2.76227	2.71313	2.93987	2.87199	2.66584	3.56977	3.51947	3.24108	3.32564	2.70543	3.14744	UP
N-Acetylmuramate	1.30825	1.36644	0.0004102	0.00412	0.735902	2.45544	2.31701	2.41727	2.99389	2.4139	2.50948	1.75219	1.98092	1.93159	2.00406	1.48661	1.96183	DOWN
Naematolone	1.73859	1.76455	1.537e-06	0.0002485	0.780576	4.13641	3.96319	3.93606	3.68618	3.82905	3.79895	2.86216	2.94663	3.03196	3.25263	3.0045	3.13127	DOWN
N-desmethylclarithromycin	1.03381	1.14114	0.01563	0.04526	1.1889	2.83388	3.01533	2.9715	2.14388	3.08828	2.81242	3.6638	3.49824	3.08597	3.62526	3.15404	3.02376	UP
Neohesperidose	1.81714	1.88876	0.0006063	0.006677	0.56348	2.62857	2.49524	2.52632	2.81777	2.48229	2.36098	1.08046	0.931507	0.889184	2.09867	1.74758	1.88292	DOWN
Neryl rhamnosyl-glucoside	1.43125	1.49036	0.001203	0.007775	0.82741	5.07382	5.04397	5.07526	5.15252	5.0832	5.13038	3.5136	3.79155	4.74733	4.27246	4.64789	4.31021	DOWN
N-Feruloylglycyl-L-phenylalanine	1.11657	1.14673	0.0009166	0.006503	0.754163	2.0466	2.10824	1.97984	1.93125	2.0484	2.13958	1.35505	1.6925	1.38733	1.65601	1.24048	1.90975	DOWN
N-Gluconyl ethanolamine	1.33698	1.40792	0.001438	0.008584	1.3783	1.91823	1.9706	2.06652	1.8588	2.18103	2.28283	3.17107	3.12496	2.95422	2.80551	2.05836	2.80304	UP
Niazidin	1.77089	1.87219	9.528e-05	0.002482	0.517613	1.40236	2.20686	2.0395	2.49725	2.11025	2.00651	0.929216	0.928992	1.10058	0.982835	1.28536	1.12348	DOWN
Nicotyrine	1.27593	1.35733	0.003721	0.01986	1.2904	2.00287	1.83461	2.10272	2.59133	1.95973	1.94414	2.88099	2.79312	2.7864	2.79355	2.10299	2.69569	UP
N-lactoyl-Tryptophan	2.04365	2.08122	1.364e-05	0.0005725	1.66897	2.47338	2.43394	2.27683	2.52608	2.15783	1.99688	4.16173	4.25974	4.12638	3.26069	3.35661	3.9789	UP
N-Monodemethyl roxithromycin	1.93908	2.09001	0.001736	0.01245	1.88669	1.49338	2.39814	0.866355	2.09504	0.495357	1.44211	2.95831	2.92051	2.92089	2.59111	2.38893	2.80697	UP
NPC	1.54024	1.64676	0.001127	0.00744	0.630097	2.44239	3.01102	2.81566	2.68228	2.86914	2.80418	1.57142	1.187	1.22712	1.8425	2.12982	2.51726	DOWN
O-Cymene	1.43581	1.52221	0.0001485	0.003146	0.80144	3.28361	3.2549	3.32226	3.56212	3.29609	3.28475	2.36774	2.42701	2.87462	2.62198	3.00661	2.73151	DOWN
Omega-Salicoyisalicin	1.02054	1.01324	0.03093	0.08739	0.80231	2.10477	2.3717	2.02651	2.52296	2.44144	2.03954	1.43651	1.37335	1.6424	2.23607	1.96652	2.18162	DOWN
ORSELLINIC ACID, ETHYL ESTER	1.30461	1.33856	0.006958	0.03034	0.794525	2.82357	3.22018	2.83443	3.07628	2.91236	2.88921	1.74743	2.21296	2.32188	2.1875	2.78735	2.84726	DOWN
Panaquinquecol 6	1.52301	1.59667	0.009441	0.03126	2.49177	0.869039	0.43524	0.415941	1.34056	0.575881	0.921486	2.54761	2.25017	1.75695	2.49085	0.412396	1.90148	UP
Pantoyllactone glucoside	1.60242	1.58993	0.02137	0.0673	0.667247	2.80831	2.8288	2.79175	2.9934	2.83549	2.98015	0.442926	1.54439	2.64587	1.77748	2.49387	2.595	DOWN
para-hydroxyatorvastatin	0.940292	1.01892	0.003231	0.01482	0.900176	3.88606	4.06425	3.9792	3.97658	3.97488	3.91911	3.24108	3.59554	3.53974	3.40688	3.68899	3.9548	DOWN
Patuletin 3-gentiobioside	1.77831	1.89834	0.002017	0.01082	2.91684	0.443368	0.982756	1.20543	0.00035869	0.867008	0.779646	2.79458	2.81397	1.88555	2.33357	1.1519	1.50033	UP
PE(18:3(9Z,12Z,15Z)/18:2(9Z,12Z))	1.64267	1.79647	9.898e-05	0.001759	1.46565	2.53766	2.24806	2.2795	1.84735	2.50317	2.38712	3.71502	3.59005	3.3244	3.63379	3.11393	2.84936	UP
Pectenotoxin 2	1.64309	1.67777	0.001062	0.009133	1.61834	1.4242	1.68271	1.47382	1.32538	0.934642	0.817659	1.79168	1.74521	2.06094	2.35778	2.35564	2.08084	UP
Pentadecanoylglycine	1.0989	1.1144	0.01157	0.04303	1.30614	1.75562	1.67328	1.56987	0.849185	1.55184	1.79171	1.91864	2.09321	2.07693	1.78039	1.99647	2.14229	UP
Pentigetide	1.03976	1.08254	0.003982	0.02062	0.895585	3.53703	3.57302	3.56668	3.75703	3.61149	3.56206	2.81936	3.18353	3.33417	3.14207	3.43486	3.43799	DOWN
Peonidin 3-O-glucoside	1.05069	1.12527	0.006526	0.02896	0.88842	3.44852	3.43501	3.53175	3.7547	3.56127	3.61505	2.80321	3.17854	3.17936	2.93749	3.36847	3.49656	DOWN
Perillanin	1.95198	1.9915	0.005095	0.0244	0.634771	4.04178	3.57509	3.84184	3.93825	3.81559	3.74042	1.25706	1.25682	2.94293	3.0978	3.42	2.59285	DOWN
Phenethyl rutinoside	1.21144	1.32415	0.0004672	0.004413	0.828076	3.52139	3.64961	3.46887	3.53933	3.52779	3.40451	2.74705	2.96633	3.05182	2.57789	2.77219	3.36849	DOWN
Prolyl-Threonine	1.21797	1.30974	0.009568	0.03155	1.6576	0.865745	0.904519	1.05183	0.599643	1.3142	1.65987	2.32645	1.80738	1.62784	2.08849	1.3383	1.41366	UP
Propylene glycol alginate	1.86516	1.81358	9.542e-05	0.002482	0.590246	2.14118	1.98296	2.03417	2.06106	2.33732	2.60568	1.56957	1.58275	1.28025	1.25047	0.880041	1.20718	DOWN
PS(15:0/16:0)	1.60137	1.75252	8.068e-05	0.001572	1.41509	2.61395	2.5209	2.48727	1.9359	2.57479	2.49302	3.72169	3.68721	3.33822	3.7189	3.1729	3.06201	UP
PS(15:0/16:1(9Z))	1.07629	1.09073	0.01772	0.0593	1.25353	1.41118	2.036	1.91637	1.59922	1.8772	2.21029	2.65475	2.58176	2.31314	2.20321	1.89019	2.20999	UP
PS(18:0/20:4(8Z,11Z,14Z,17Z))	0.948872	1.08409	0.03022	0.08601	1.25	1.925	1.58769	1.84359	1.94258	1.14797	1.39438	2.19893	2.04635	2.04896	2.37208	1.94686	1.68434	UP
Ptelatoside B	1.22916	1.2763	0.01828	0.06051	1.22447	2.94	2.37332	2.95717	3.15131	2.77839	2.7203	3.79798	4.0523	3.63454	3.27155	3.27017	2.68994	UP
Pyridinoline	1.23391	1.15656	0.03653	0.08487	0.724798	2.84809	2.77125	2.77425	2.73034	2.46618	2.72002	0.651221	1.63073	1.99272	2.49634	2.6907	2.35755	DOWN
Quassinol	1.1699	1.24872	0.0008452	0.006187	0.81691	3.09649	3.17463	3.1626	3.08497	3.18205	3.17244	2.12379	2.5557	2.50991	2.42921	2.90717	2.89375	DOWN
Quercetin 3-(6''-acetylglucoside)	1.17586	1.19113	0.000142	0.002172	1.17926	2.89565	2.76478	2.90504	3.19884	3.09315	2.84593	3.55191	3.70305	3.39518	3.38611	3.54107	3.30425	UP
Quercetin 3-(6''-malonylgalactoside)	1.15418	1.18653	4.221e-05	0.001093	1.14489	3.45303	3.32194	3.38342	3.64341	3.55996	3.34388	4.04447	4.10841	3.87156	3.91301	3.99957	3.77015	UP
Quercetin 3-O-glucosyl-rutinoside	2.10584	2.23615	0.001318	0.008193	2.6314	1.04527	1.3763	1.04027	1.06092	1.27759	1.23358	3.83116	3.81472	3.43254	3.42284	1.03503	2.96845	UP
Queuine	1.83827	1.90624	2.057e-09	4.654e-06	0.755403	3.76529	3.75469	3.78908	3.94971	3.68758	3.81899	2.77412	2.87395	2.8653	2.86508	2.8282	2.99053	DOWN
Quillaic acid 3-[galactosyl-(1->2)-glucuronide]	1.39843	1.32729	0.04133	0.107	0.796183	4.2527	3.9903	4.16999	4.43891	3.78824	3.88136	2.30122	2.30096	3.65116	3.92337	4.27719	3.0692	DOWN
Retrocalamin	1.38563	1.48663	0.001049	0.009096	0.802347	3.29416	3.41186	3.35775	3.54339	3.16918	3.168	2.32026	2.71575	2.48998	2.39167	2.98126	3.1024	DOWN
Rigin	1.29948	1.34142	0.002238	0.01165	0.834146	4.5012	4.42931	4.53067	4.56957	4.50301	4.5292	3.29708	3.22131	4.1334	3.89886	4.33759	3.68162	DOWN
S-(11-OH-9-deoxy-delta9,12-PGD2)-glutathione	1.23804	1.33014	0.0002675	0.003206	1.41656	1.35688	1.75452	1.55792	1.59186	1.34363	1.38528	2.39582	2.17731	2.07067	2.2322	2.13486	1.72158	UP
Salicylic acid beta-D-glucoside	0.961575	1.0508	0.00715	0.02555	1.25313	1.78337	1.95032	1.74739	2.01469	1.68938	1.36112	2.33422	2.10773	2.23656	2.56681	2.03234	1.9395	UP
Sandosapogenol	1.42579	1.53331	0.000204	0.003674	0.790875	3.2204	2.98934	3.23173	3.0766	3.14766	3.27103	2.09936	2.43574	2.69293	2.36355	2.85632	2.52779	DOWN
Sanguiin H4	1.88982	1.95777	0.02016	0.05454	8.97642	0.0117404	0.713743	0.0245411	0.498501	0.0122356	0.0115333	3.16434	2.9622	2.30324	2.89656	0.075514	0.0131618	UP
Sarcodon scabrosus Depsipeptide	1.86608	1.9892	1.115e-05	0.0005309	0.552542	2.96229	2.78672	3.03351	3.08847	2.9485	2.87802	0.923959	1.6831	1.93844	1.47795	1.93436	1.82018	DOWN
Sedoheptulose 1-phosphate	2.07049	2.20658	4.922e-06	0.0003201	2.51469	0.992031	0.946638	1.03924	0.939351	0.940256	1.47179	2.96859	2.79303	2.61663	3.02969	1.94864	2.56121	UP
Soyasaponin II	1.34134	1.39727	1.187e-05	0.0008003	0.813422	2.78874	2.77438	2.81702	3.07982	2.84023	2.77329	2.24635	2.23983	2.4629	2.32213	2.18701	2.43388	DOWN
Spinosin A	1.75226	1.80192	4.839e-08	2.289e-05	0.646485	3.14581	2.67405	3.00322	2.8823	3.05546	3.07508	1.85136	1.88368	1.92592	1.9685	1.91939	1.98031	DOWN
Taraxinic acid glucosyl ester	1.38858	1.43176	0.009605	0.03791	1.27928	2.78258	2.63922	2.64322	2.91912	2.66192	2.74595	3.92794	4.31079	3.59468	2.92692	3.39467	2.81699	UP
Tetrahydro-2,5-furan-diacetic acid	1.06319	1.0968	0.001175	0.007646	0.763768	2.11267	2.10331	1.99922	2.16839	1.98532	2.05236	1.11803	1.57187	1.67904	1.87823	1.52829	1.7113	DOWN
Theogallin	2.54396	2.51057	0.0001418	0.002172	2.43002	1.42357	1.54388	0.796062	2.43306	1.12941	2.14817	3.42928	3.31593	4.88184	3.54472	4.55823	3.29261	UP
Todatriol glucoside	1.82997	1.92876	0.002528	0.0158	0.47141	2.22827	2.2101	2.14833	2.67279	2.23927	2.24792	0.407207	1.14729	0.00206703	1.73183	1.58989	1.5996	DOWN
Tragopogonsaponin A	0.938311	1.01261	0.0007368	0.007389	0.938121	4.77083	4.69476	4.7026	4.87668	4.97431	4.97159	4.40358	4.46937	4.55465	4.61044	4.62618	4.5325	DOWN
Tragopogonsaponin L	1.00428	1.09886	0.002831	0.01351	1.19599	2.07829	2.53183	2.20433	2.32154	2.46983	2.17036	2.95316	2.46233	2.76882	3.0002	2.763	2.52909	UP
Travoprost	1.11964	1.15098	0.00439	0.01839	0.842254	3.48713	3.643	3.51745	3.55755	3.61224	3.48252	2.40344	2.87107	2.80484	3.15426	3.3617	3.34178	DOWN
Tricrocin	1.48987	1.53011	0.00087	0.006261	0.66889	2.93793	2.61696	2.75599	3.12373	2.7804	2.87008	1.65834	1.28015	2.18088	2.34993	2.38619	1.57179	DOWN
Tryptophyl-Hydroxyproline	2.39585	2.42384	0.0009205	0.008498	2.70316	0.677419	1.0934	0.760266	1.97476	0.505259	1.07064	2.38529	2.29016	3.73965	2.81267	3.45182	1.76662	UP
Vignatic acid B	1.47669	1.54268	0.007555	0.03199	0.56524	1.80924	2.26938	1.99744	2.19962	1.84514	1.65133	0.666996	0.666797	1.13003	1.33255	0.711203	2.14687	DOWN
Xi-Linalool 3-[rhamnosyl-(1->6)-glucoside]	1.37591	1.38692	0.008955	0.0302	0.804931	4.57799	4.63506	4.56281	4.67547	4.65778	4.63756	2.93961	2.85381	4.37487	4.00108	4.39488	3.76853	DOWN
Zapoterin	1.36762	1.47449	0.0005733	0.004883	0.675631	2.34147	2.26074	2.29737	3.01904	2.29805	2.28697	1.28669	1.40971	1.66102	1.84079	1.6475	1.94953	DOWN
