# Supplementary material for: Untargeted metabolism approach reveals difference of varieties of bud and relation among characteristics of grafting seedlings in Camellia oleifera
Source: Front Plant Sci. 2022 Nov 21;13:1024353. doi: 10.3389/fpls.2022.1024353 (PMC9720148; doi:10.3389/fpls.2022.1024353)
Supplement: Supplementary Table 8 — Number of different metabolites (up or down regulated) among varieties. [file Table_8.xlsx]

## Sheet: Sheet1
Table S8 Number of different metabolites (up or down regulated) among varieties
Comparison	Number of different metabolites	up	down
B3_vs_B4	227	116	111
B3_vs_B40	193	118	75
B3_vs_B53	268	138	130
B4_vs_B40	221	145	76
B4_vs_B53	170	142	128
B40_vs_B53	270	113	157
