# Supplementary material for: Untargeted metabolism approach reveals difference of varieties of bud and relation among characteristics of grafting seedlings in Camellia oleifera
Source: Front Plant Sci. 2022 Nov 21;13:1024353. doi: 10.3389/fpls.2022.1024353 (PMC9720148; doi:10.3389/fpls.2022.1024353)
Supplement: Supplementary Table 9 — The common metabolites in comparative varieties by Venn diagram. [file Table_9.xlsx]

## Sheet: Common metabolites
Table S9 The common metabolites in comparative varieties by Venn diagram
ID	KEGG Pathway First Category	KEGG Pathway Second Category	HMDB Superclass	HMDB Class	HMDB Subclass
Phenethyl rutinoside	-	-	Organooxygen compounds	Carbohydrates and carbohydrate conjugates	Glycosyl compounds
Hovenidulcioside A1	-	-	Lipids and lipid-like molecules	Prenol lipids	Terpene glycosides

## Sheet: CL3
Table S9 The common metabolites in comparative varieties by Venn diagram
ID	KEGG Pathway First Category	KEGG Pathway Second Category	HMDB Superclass	HMDB Class	HMDB Subclass
Hemin	Environmental Information Processing	Membrane transport	Organoheterocyclic compounds	Tetrapyrroles and derivatives	Metallotetrapyrroles
4-Acetoxy-2-hexyltetrahydrofuran	-	-	Organoheterocyclic compounds	Tetrahydrofurans	-
Physapubescin	-	-	Lipids and lipid-like molecules	Steroids and steroid derivatives	Steroid esters
(3b,16a,20R)-25-Acetoxy-3,16,20,22-tetrahydroxy-5-cucurbiten-11-one 3-glucoside	-	-	Lipids and lipid-like molecules	Steroids and steroid derivatives	Steroidal glycosides
Suspensolide F	-	-	Lipids and lipid-like molecules	Prenol lipids	Terpene glycosides
Aristolene	-	-	Lipids and lipid-like molecules	Prenol lipids	Sesquiterpenoids
Lablaboside C	-	-	Lipids and lipid-like molecules	Prenol lipids	Terpene glycosides
Araliasaponin I	-	-	Lipids and lipid-like molecules	Prenol lipids	Terpene glycosides
Monotropein	-	-	Lipids and lipid-like molecules	Prenol lipids	Terpene glycosides
Hydroxyphenyllactic acid	Metabolism;Metabolism;Metabolism	Metabolism of cofactors and vitamins;Global and overview maps;Amino acid metabolism	Phenylpropanoids and polyketides	Phenylpropanoic acids	-
P-Cresol glucuronide	-	-	Organic oxygen compounds	Organooxygen compounds	Carbohydrates and carbohydrate conjugates
2-Hydroxyphenethylamine	-	-	Organic nitrogen compounds	Organonitrogen compounds	Amines
LysoPE(16:0/0:0)	-	-	Lipids and lipid-like molecules	Glycerophospholipids	Glycerophosphoethanolamines
Lentialexin	-	-	Lipids and lipid-like molecules	Fatty Acyls	Fatty alcohols
3,4,5-trihydroxy-6-(2-methyl-3-phenylpropoxy)oxane-2-carboxylic acid	-	-	Lipids and lipid-like molecules	Fatty Acyls	Fatty acyl glycosides
Cinnamic acid	-	-	Phenylpropanoids and polyketides	Cinnamic acids and derivatives	Cinnamic acids
Gamma-Glu-Leu	-	-	Organic acids and derivatives	Carboxylic acids and derivatives	Amino acids, peptides, and analogues
Alanyl-Hydroxyproline	-	-	Organic acids and derivatives	Carboxylic acids and derivatives	Amino acids, peptides, and analogues
Gamma-Glutamylvaline	-	-	Organic acids and derivatives	Carboxylic acids and derivatives	Amino acids, peptides, and analogues
N-(1-Deoxy-1-fructosyl)leucine	-	-	Organic acids and derivatives	Carboxylic acids and derivatives	Amino acids, peptides, and analogues
Tyrosyl-Glutamate	-	-	Organic acids and derivatives	Carboxylic acids and derivatives	Amino acids, peptides, and analogues
Gamma-Glutamylthreonine	-	-	Organic acids and derivatives	Carboxylic acids and derivatives	Amino acids, peptides, and analogues
Mucronine D	-	-	Organic acids and derivatives	Carboxylic acids and derivatives	Amino acids, peptides, and analogues
Citrusin E	-	-	Organooxygen compounds	Carbohydrates and carbohydrate conjugates	Glycosyl compounds
PHENACYLAMINE	-	-	Benzenoids	Benzene and substituted derivatives	Acetophenones
4-Propylphenol	-	-	Benzenoids	Benzene and substituted derivatives	Phenylpropanes
Methoxyeugenol	-	-	Benzenoids	Benzene and substituted derivatives	Phenols and derivatives
VULPINIC ACID	-	-	-	-	-
(S)-Isosclerone	-	-	-	-	-

## Sheet: CL4
Table S9 The common metabolites in comparative varieties by Venn diagram
ID	KEGG Pathway First Category	KEGG Pathway Second Category	HMDB Superclass	HMDB Class	HMDB Subclass
Riesling acetal	-	-	Organoheterocyclic compounds	Tetrahydrofurans	-
Momordicoside E	-	-	Lipids and lipid-like molecules	Steroids and steroid derivatives	Steroidal glycosides
Sepiapterin	-	-	Organoheterocyclic compounds	Pteridines and derivatives	Pterins and derivatives
6,7-Dimethyl-8-(1-D-ribityl)lumazine	Metabolism;Metabolism;Metabolism	Global and overview maps;Global and overview maps;Metabolism of cofactors and vitamins	Organoheterocyclic compounds	Pteridines and derivatives	-
Majonoside R2	-	-	Lipids and lipid-like molecules	Prenol lipids	Terpene glycosides
Scorzoside	-	-	Lipids and lipid-like molecules	Prenol lipids	Terpene lactones
N-Acetylneuraminic acid 9-phosphate	Metabolism;Metabolism	Global and overview maps;Carbohydrate metabolism	Organic oxygen compounds	Organooxygen compounds	Carbohydrates and carbohydrate conjugates
1,N2-propanodeoxyguanosine	-	-	Nucleosides, nucleotides, and analogues	Nucleoside and nucleotide analogues	-
Petunidin 3-glucoside	Metabolism	Biosynthesis of other secondary metabolites	Phenylpropanoids and polyketides	Flavonoids	Flavonoid glycosides
2''-(6''-p-Coumaroylglucosyl)quercitrin	-	-	Phenylpropanoids and polyketides	Flavonoids	Flavonoid glycosides
Hydroxystrobilurin D	-	-	Lipids and lipid-like molecules	Fatty Acyls	Fatty alcohols
S-Glutaryldihydrolipoamide	Metabolism;Metabolism	Global and overview maps;Amino acid metabolism	Lipids and lipid-like molecules	Fatty Acyls	Fatty acids and conjugates
Kuwanon Q	-	-	Phenylpropanoids and polyketides	Diarylheptanoids	Linear diarylheptanoids
L-Glutamine	Metabolism;Metabolism;Metabolism;Metabolism;Environmental Information Processing;Metabolism;Metabolism;Metabolism;Metabolism;Genetic Information Processing	Global and overview maps;Carbohydrate metabolism;Amino acid metabolism;Nucleotide metabolism;Membrane transport;Energy metabolism;Global and overview maps;Nucleotide metabolism;Amino acid metabolism;Translation	Organic acids and derivatives	Carboxylic acids and derivatives	Amino acids, peptides, and analogues
N1-(2-Hydroxyethyl)flurazepam	-	-	Organoheterocyclic compounds	Benzodiazepines	1,4-benzodiazepines
5,7-DIHYDROXY-4-METHYLCOUMARIN	-	-	-	-	-

## Sheet: CL40
Table S9 The common metabolites in comparative varieties by Venn diagram
ID	KEGG Pathway First Category	KEGG Pathway Second Category	HMDB Superclass	HMDB Class	HMDB Subclass
Acrimarine I	-	-	Organoheterocyclic compounds	Quinolines and derivatives	Benzoquinolines
Tragopogonsaponin A	-	-	Lipids and lipid-like molecules	Prenol lipids	Terpene glycosides
Capsianoside VI	-	-	Lipids and lipid-like molecules	Prenol lipids	Terpene glycosides
Eremopetasidione	-	-	Lipids and lipid-like molecules	Prenol lipids	Sesquiterpenoids
Neohesperidose	-	-	Organic oxygen compounds	Organooxygen compounds	Carbohydrates and carbohydrate conjugates
N-Monodemethyl roxithromycin	-	-	Organic oxygen compounds	Organooxygen compounds	Carbohydrates and carbohydrate conjugates
Salicylic acid beta-D-glucoside	-	-	Organic oxygen compounds	Organooxygen compounds	Carbohydrates and carbohydrate conjugates
6''-(4-Carboxy-3-hydroxy-3-methylbutanoyl)hyperin	-	-	Phenylpropanoids and polyketides	Flavonoids	Flavonoid glycosides
Isovitexin 2''-O-glucoside	-	-	Phenylpropanoids and polyketides	Flavonoids	Flavonoid glycosides
Epigallocatechin-(4beta->8)-catechin	-	-	Phenylpropanoids and polyketides	Flavonoids	Biflavonoids and polyflavonoids
Panaquinquecol 6	-	-	Lipids and lipid-like molecules	Fatty Acyls	Fatty alcohol esters
Myricanene A 5-[arabinosyl-(1->6)-glucoside]	-	-	Phenylpropanoids and polyketides	Diarylheptanoids	Cyclic diarylheptanoids
Vignatic acid B	-	-	Organic acids and derivatives	Carboxylic acids and derivatives	Amino acids, peptides, and analogues
Kanokoside C	-	-	Organooxygen compounds	Carbohydrates and carbohydrate conjugates	Glycosyl compounds
5,7-Dihydroxy-8-C-(4-hydroxy-3-methyl-2-butenyl)flavanone	-	-	-	-	-
Methoxyhydroxymethylhydrocinnamic acid	-	-	-	-	-

## Sheet: CL53
ID	KEGG Pathway First Category	KEGG Pathway Second Category	HMDB Superclass	HMDB Class	HMDB Subclass
Coproporphyrin III	Metabolism;Metabolism;Metabolism	Global and overview maps;Global and overview maps;Metabolism of cofactors and vitamins	Organoheterocyclic compounds	Tetrapyrroles and derivatives	Porphyrins
Androsterone glucuronide	-	-	Lipids and lipid-like molecules	Steroids and steroid derivatives	Steroidal glycosides
Ampeloside Bs1	-	-	Lipids and lipid-like molecules	Steroids and steroid derivatives	Steroidal glycosides
(6beta,22E)-6-Hydroxystigmasta-4,22-dien-3-one	-	-	Lipids and lipid-like molecules	Steroids and steroid derivatives	Stigmastanes and derivatives
(3b,20R,22R)-3,20,27-Trihydroxy-1-oxowitha-5,24-dienolide 3-glucoside	-	-	Lipids and lipid-like molecules	Steroids and steroid derivatives	Steroid lactones
6-Lactoyltetrahydropterin	Metabolism;Metabolism	Global and overview maps;Metabolism of cofactors and vitamins	Organoheterocyclic compounds	Pteridines and derivatives	Pterins and derivatives
Sandosapogenol	-	-	Lipids and lipid-like molecules	Prenol lipids	Triterpenoids
Melilotoside A	-	-	Lipids and lipid-like molecules	Prenol lipids	Triterpenoids
Hydroxyisonobilin	-	-	Lipids and lipid-like molecules	Prenol lipids	Terpene lactones
Geniposidic acid	Metabolism;Metabolism	Global and overview maps;Metabolism of terpenoids and polyketides	Lipids and lipid-like molecules	Prenol lipids	Terpene glycosides
Citronellyl beta-sophoroside	-	-	Lipids and lipid-like molecules	Prenol lipids	Terpene glycosides
22-Angeloylbarringtogenol C	-	-	Lipids and lipid-like molecules	Prenol lipids	Triterpenoids
19-Methoxypomolic acid 3-arabinoside	-	-	Lipids and lipid-like molecules	Prenol lipids	Triterpenoids
(4R,6S)-p-Menth-1-ene-4,6-diol 4-glucoside	-	-	Lipids and lipid-like molecules	Prenol lipids	Terpene glycosides
(1S,2R,4R,8S)-p-Menthane-2,8,9-triol 2-glucoside	-	-	Lipids and lipid-like molecules	Prenol lipids	Terpene glycosides
3-(3,4-Dihydroxyphenyl)lactate	Metabolism	Amino acid metabolism	Phenylpropanoids and polyketides	Phenylpropanoic acids	-
Hygromycin B	-	-	Organic oxygen compounds	Organooxygen compounds	Carbohydrates and carbohydrate conjugates
Retrocalamin	-	-	Organoheterocyclic compounds	Naphthopyrans	-
Dalfopristin	-	-	Phenylpropanoids and polyketides	Macrolide lactams	-
(-)-Matairesinol 4'-[apiosyl-(1->2)-glucoside]	-	-	Lignans, neolignans and related compounds	Lignan glycosides	-
5-(2-Methylpropyl)tetrahydro-2-oxo-3-furancarboxylic acid	-	-	Organoheterocyclic compounds	Lactones	Gamma butyrolactones
4-Butyl-gamma-butyrolactone	-	-	Organoheterocyclic compounds	Lactones	Gamma butyrolactones
Fumitremorgin B	-	-	Organoheterocyclic compounds	Indoles and derivatives	Pyridoindoles
Perillanin	-	-	Phenylpropanoids and polyketides	Flavonoids	Flavonoid glycosides
Patuletin 3-gentiobioside	-	-	Phenylpropanoids and polyketides	Flavonoids	Flavonoid glycosides
Isorhamnetin 3-O-a-L-arabinopyranoside 7-O-a-L-rhamnopyranoside	-	-	Phenylpropanoids and polyketides	Flavonoids	Flavonoid glycosides
Ent-Epicatechin-(4alpha->8)-ent-epicatechin 3-gallate	-	-	Phenylpropanoids and polyketides	Flavonoids	Biflavonoids and polyflavonoids
6''-Acetylapiin	-	-	Phenylpropanoids and polyketides	Flavonoids	Flavonoid glycosides
3,5,6,7-tetrahydroxy-2-phenyl-3,4-dihydro-2H-1-benzopyran-4-one	-	-	Phenylpropanoids and polyketides	Flavonoids	Flavans
Melibiitol	Metabolism	Carbohydrate metabolism	Lipids and lipid-like molecules	Fatty Acyls	Fatty acyl glycosides
Ilicifolinoside A	-	-	Lipids and lipid-like molecules	Fatty Acyls	Fatty acyl glycosides
Blumenol C O-[apiosyl-(1->6)-glucoside]	-	-	Lipids and lipid-like molecules	Fatty Acyls	Fatty acyl glycosides
Adipate semialdehyde	Metabolism	Global and overview maps	Lipids and lipid-like molecules	Fatty Acyls	Fatty acids and conjugates
6S,9R-Dihydroxy-4,7E-megastigmadien-3-one 9-[apiosyl-(1->6)-glucoside]	-	-	Lipids and lipid-like molecules	Fatty Acyls	Fatty acyl glycosides
3-Isopropenylpentanedioic acid	-	-	Lipids and lipid-like molecules	Fatty Acyls	Fatty acids and conjugates
20-Hydroxy-leukotriene E4	Metabolism	Lipid metabolism	Lipids and lipid-like molecules	Fatty Acyls	Eicosanoids
2(R)-hydroxydocosanoic acid	-	-	Lipids and lipid-like molecules	Fatty Acyls	Fatty acids and conjugates
13-L-Hydroperoxylinoleic acid	Metabolism;Metabolism	Global and overview maps;Lipid metabolism	Lipids and lipid-like molecules	Fatty Acyls	Lineolic acids and derivatives
(-)-11-Hydroxy-9,15,16-trioxooctadecanoic acid	-	-	Lipids and lipid-like molecules	Fatty Acyls	Fatty acids and conjugates
1-(4-Hydroxy-3-methoxyphenyl)-7-phenyl-3,5-heptanedione	-	-	Phenylpropanoids and polyketides	Diarylheptanoids	Linear diarylheptanoids
Mono-trans-p-coumaroylmesotartaric acid	-	-	Phenylpropanoids and polyketides	Cinnamic acids and derivatives	Hydroxycinnamic acids and derivatives
2-Hydroxycinnamic acid	Metabolism;Metabolism;Metabolism	Biosynthesis of other secondary metabolites;Global and overview maps;Amino acid metabolism	Phenylpropanoids and polyketides	Cinnamic acids and derivatives	Hydroxycinnamic acids and derivatives
Rigin	-	-	Organic acids and derivatives	Carboxylic acids and derivatives	Amino acids, peptides, and analogues
18-Carboxy-dinor-LTE4	-	-	Organic acids and derivatives	Carboxylic acids and derivatives	Amino acids, peptides, and analogues
4-Hydroxy-6-methyl-3-(1-oxobutyl)-2H-pyran-2-one	-	-	Organooxygen compounds	Carbonyl compounds	Ketones
Blasticidin S	-	-	Organooxygen compounds	Carbohydrates and carbohydrate conjugates	Sugar acids and derivatives
6'-Sialyllactosamine	-	-	Organooxygen compounds	Carbohydrates and carbohydrate conjugates	Sugar acids and derivatives
O-Cymene	-	-	Benzenoids	Benzene and substituted derivatives	Cumenes
3-[(3,3-dimethyloxiran-2-yl)methyl]-4-hydroxybenzoic acid	-	-	Benzenoids	Benzene and substituted derivatives	Benzoic acids and derivatives
MG(18:2(9Z,12Z)/0:0/0:0)[rac]	-	-	-	-	-
DL-2-hydroxy stearic acid	-	-	-	-	-
7alpha,8alpha-Dihydroxycalonectrin	-	-	-	-	-
3,4-Dihydroxyphenyl ethanol	-	-	-	-	-
