# Supplementary material for: Untargeted metabolism approach reveals difference of varieties of bud and relation among characteristics of grafting seedlings in Camellia oleifera
Source: Front Plant Sci. 2022 Nov 21;13:1024353. doi: 10.3389/fpls.2022.1024353 (PMC9720148; doi:10.3389/fpls.2022.1024353)
Supplement: Supplementary Table 10 — The different metabolites among varieties. [file Table_10.xlsx]

## Sheet: Sheet1
Table S10 The different metabolites among varieties
Metabolite	KEGG Compound First Category	KEGG Compound Second Category	KEGG Pathway ID	KEGG Pathway First Category	KEGG Pathway Second Category	HMDB Superclass	HMDB Class	HMDB Subclass	B3J_1	B3J_2	B3J_3	B3J_4	B3J_5	B3J_6	B4J_1	B4J_2	B4J_3	B4J_4	B4J_5	B4J_6	B40J_1	B40J_2	B40J_3	B40J_4	B40J_5	B40J_6	B53J_1	B53J_2	B53J_3	B53J_4	B53J_5	B53J_6
(-)-11-Hydroxy-9,15,16-trioxooctadecanoic acid	-	-	-	-	-	Lipids and lipid-like molecules	Fatty Acyls	Fatty acids and conjugates	1.7221	1.9716	1.5566	1.4391	2.3592	1.5198	1.7324	1.7487	1.634	1.6416	1.7376	1.8656	1.7544	1.6274	1.4951	2.0573	1.569	1.6925	1.0699	0.9929	0.4846	1.3927	1.4804	1.1593
(-)-Epigallocatechin 3'-glucuronide	-	-	-	-	-	Phenylpropanoids and polyketides	Flavonoids	Flavonoid glycosides	2.2901	2.1153	2.3452	1.993	2.1898	1.8157	1.4972	2.0333	1.053	1.3391	2.0072	0.3058	2.6513	2.5936	2.584	2.3173	2.2127	1.9624	2.1386	1.4435	1.9998	2.4814	1.7012	2.278
(-)-Matairesinol 4'-[apiosyl-(1->2)-glucoside]	-	-	-	-	-	Lignans, neolignans and related compounds	Lignan glycosides	-	3.3033	2.6962	2.5399	3.1241	2.0859	2.9767	2.6079	2.5516	2.8081	2.7884	2.367	2.8403	2.4176	2.4121	2.7083	3.0267	2.6732	2.3627	1.952	1.774	2.0397	2.5063	2.0082	1.6725
(-)-Wikstromol	-	-	-	-	-	Lignans, neolignans and related compounds	Furanoid lignans	Tetrahydrofuran lignans	3.1175	2.9985	2.9558	3.1107	2.622	2.8591	3.2894	3.5007	3.4014	3.4465	3.2329	3.465	2.8434	2.8645	2.8504	2.6261	2.4356	3.0279	3.0513	3.1525	3.0604	3.5548	3.1663	3.0378
(+)-(S)-Carvone	-	-	map01110;map00903;map00902	Metabolism;Metabolism;Metabolism	Global and overview maps;Metabolism of terpenoids and polyketides;Metabolism of terpenoids and polyketides	Lipids and lipid-like molecules	Prenol lipids	Monoterpenoids	1.0744	2.2258	1.2655	2.0568	1.2193	1.6895	1.951	2.1025	2.0449	1.6956	1.9121	1.6951	1.0154	1.0151	1.6486	1.5625	1.7184	2.0057	1.3741	1.7249	1.4114	2.3232	1.526	1.2185
(+)-3-Carene	-	-	map01110	Metabolism	Global and overview maps	Lipids and lipid-like molecules	Prenol lipids	Monoterpenoids	3.4681	3.3281	3.2376	3.2472	3.2125	3.2832	3.1104	3.0474	3.2081	3.0031	3.1024	3.0618	2.4338	2.554	3.0222	2.6753	2.9506	2.7655	3.6164	3.4576	3.636	3.9897	3.5896	3.5906
(+)-Abscisic Acid	-	-	map01100;map00906;map01110;map04075	Metabolism;Metabolism;Metabolism;Environmental Information Processing	Global and overview maps;Metabolism of terpenoids and polyketides;Global and overview maps;Signal transduction	Lipids and lipid-like molecules	Prenol lipids	Sesquiterpenoids	3.4382	3.8061	3.4646	3.6171	3.5713	3.7781	3.7148	3.7242	3.6599	3.7624	3.8574	3.6543	4.1099	3.9839	3.9857	4.01	3.7531	3.8089	3.7737	3.7349	3.8261	4.0591	3.6416	3.814
(±)7-epi Jasmonic Acid	-	-	-	-	-	-	-	-	2.886	3.2576	3.0466	2.7852	3.5621	2.9104	2.5427	2.9673	2.6383	2.8448	2.8338	2.7017	3.3245	3.0683	2.8789	3.1714	2.4137	2.7727	2.3271	2.4793	2.4065	2.6388	2.5674	2.5155
(±)9-HpODE	-	-	-	-	-	-	-	-	3.3682	3.7071	3.6228	3.4586	3.9996	3.6407	3.5127	3.8811	3.8332	3.8289	3.6681	3.7263	3.722	3.3656	3.6093	3.8861	3.2073	3.8235	3.3495	3.4108	3.3418	3.3636	3.3932	3.2593
(±)Abscisic Acid	-	-	-	-	-	-	-	-	2.934	3.4686	3.0902	3.2365	3.2691	3.4551	3.4054	3.4523	3.3712	3.459	3.5539	3.3724	3.8334	3.6628	3.623	3.6954	3.2997	3.4873	3.2837	3.3112	3.3194	3.3672	3.1707	3.3789
(±)-Naringenin	-	-	-	-	-	-	-	-	3.1418	2.9728	3.2604	3.1242	3.0725	3.0581	2.5404	2.5306	2.4491	2.4931	2.6393	2.1038	2.6185	2.8496	2.9181	2.7062	2.9516	2.9213	3.0271	3.1316	3.2328	3.1418	3.1397	3.2014
(12S,15S)-15-O-Demethyl-10,29-dideoxy-11,12-dihydro-striatin C	-	-	-	-	-	Lipids and lipid-like molecules	Prenol lipids	Diterpenoids	1.5114	1.1019	1.6763	1.58	1.5655	1.6259	1.6585	1.7799	1.844	1.5237	1.9173	1.8292	0.9218	1.8256	1.7464	0.8255	1.5351	1.793	1.4688	0.8144	1.6181	0.8075	0.9052	0.8723
(1alpha,2alpha,4betaH,6alpha,8R)-p-Menthane-2,6,8,9-tetrol	-	-	-	-	-	Lipids and lipid-like molecules	Prenol lipids	Monoterpenoids	2.4682	2.1428	2.6422	2.3558	2.3565	1.9445	1.1411	0.6469	0.6527	0.6393	0.8467	0.6674	2.5814	2.6898	2.2704	1.6478	0.603	2.273	1.6522	1.3583	1.8455	2.1094	1.6313	1.5864
(1S,2R,4R,8S)-p-Menthane-2,8,9-triol 2-glucoside	-	-	-	-	-	Lipids and lipid-like molecules	Prenol lipids	Terpene glycosides	3.1932	3.0816	3.053	2.9055	3.2927	2.8639	3.1864	3.1061	3.1482	2.889	3.3621	3.0737	2.6998	2.7024	3.3192	2.9489	3.3666	2.9253	3.6794	3.8341	3.6278	3.7713	3.5995	3.6408
(24R)-5b,8b-Epidioxyergosta-6,22E-dien-3b-ol 3-glucoside	-	-	-	-	-	Lipids and lipid-like molecules	Steroids and steroid derivatives	Steroidal glycosides	3.1604	2.9674	3.349	3.1457	2.9892	3.1092	1.5477	1.4646	1.5909	1.7825	1.8425	1.0916	2.1666	2.0639	2.2077	2.2039	2.1969	2.4057	1.3294	1.3065	1.6916	1.9843	1.7665	1.8721
(2E,4E)-2,7-Dimethyl-2,4-octadienedioic acid	-	-	-	-	-	Lipids and lipid-like molecules	Fatty Acyls	Fatty acids and conjugates	1.1375	1.2302	1.0156	1.0164	2.3567	1.4148	2.181	1.9165	1.6799	2.2075	2.0036	1.6431	2.5054	2.6124	2.4316	2.3275	1.9577	2.8115	0.7198	0.7405	0.8663	0.7338	0.7346	1.5391
(2R,6x)-7-Methyl-3-methylene-1,2,6,7-octanetetrol 2-glucoside	-	-	-	-	-	Lipids and lipid-like molecules	Fatty Acyls	Fatty acyl glycosides	1.8917	1.7618	1.9244	1.8199	1.5576	1.9604	0.9987	1.3559	1.3569	0.0311	1.8155	0.0337	0.024	0.0638	0.0284	0.6707	1.2774	0.0321	1.9257	1.9554	1.8899	1.7066	1.8927	1.7823
(2S,2'S)-Pyrosaccharopine	-	-	-	-	-	-	-	-	2.1342	2.3918	2.2234	1.688	2.3472	1.4733	0.9807	1.6216	0.9997	0.2099	1.7752	0.8365	2.793	2.7704	2.55	2.3463	0.9936	2.1976	0.1975	0.2044	0.204	1.609	0.2115	0.9541
(3,4,5,6-tetrahydroxyoxan-2-yl)methyl 3-(4-hydroxy-3-methoxyphenyl)prop-2-enoate	-	-	-	-	-	Phenylpropanoids and polyketides	Cinnamic acids and derivatives	Hydroxycinnamic acids and derivatives	2.755	2.6702	2.82	2.6914	2.749	2.9665	3.0727	2.9589	3.0437	2.9141	2.9114	3.2661	3.0577	3.0222	3.034	3.2599	2.9412	3.1683	3.0175	3.0105	3.0433	3.5279	3.0775	2.948
(3,4,5,6-tetrahydroxyoxan-2-yl)methyl acetate	-	-	-	-	-	-	-	-	2.0407	2.0271	2.0514	2.0276	1.3221	2.0131	2.0398	2.3349	2.0182	2.1514	2.1675	2.3116	0.7934	2.2721	2.1861	0.8949	2.0287	2.1572	1.9411	1.5113	2.0873	1.2126	2.1358	1.2974
(3b,16a,20R)-25-Acetoxy-3,16,20,22-tetrahydroxy-5-cucurbiten-11-one 3-glucoside	-	-	-	-	-	Lipids and lipid-like molecules	Steroids and steroid derivatives	Steroidal glycosides	3.9037	3.9539	3.9827	3.7573	3.8077	3.8856	3.2349	3.2558	3.1504	3.3852	3.2646	3.2694	3.033	3.0234	3.5988	3.4853	3.8098	3.2039	3.4007	3.4258	3.4397	3.7332	3.32	3.4297
(3b,20R,22R)-3,20,27-Trihydroxy-1-oxowitha-5,24-dienolide 3-glucoside	-	-	-	-	-	Lipids and lipid-like molecules	Steroids and steroid derivatives	Steroid lactones	1.8988	2.2422	2.0895	1.7433	2.2071	1.9723	2.2286	1.7356	2.1298	2.0881	2.1341	2.2825	1.2413	1.6705	2.3125	2.4157	2.6849	1.9262	2.6748	2.5419	2.6189	2.5968	2.7166	2.6972
(3beta,5alpha,24R)-Stigmast-8(14)-en-3-ol	-	-	-	-	-	Lipids and lipid-like molecules	Steroids and steroid derivatives	Stigmastanes and derivatives	2.5629	2.7137	2.7926	2.553	2.6328	2.6875	2.7107	2.7331	2.6991	2.6763	2.7231	2.7003	2.1967	2.5279	2.5383	2.2849	2.5333	2.4252	2.3697	2.2735	2.4809	2.1966	2.5845	2.8635
(3R, 6'Z)-3,4-Dihydro-8-hydroxy-3-(6-pentadecenyl)-1H-2-benzopyran-1-one	-	-	-	-	-	Organoheterocyclic compounds	Benzopyrans	2-benzopyrans	1.8472	2.6476	2.1473	1.5108	3.1349	2.006	1.1689	1.8173	1.0156	1.3319	1.8832	1.1886	1.8116	1.1141	0.6289	1.9104	1.4717	0.6821	1.4007	2.1638	1.5447	1.9219	1.7878	1.9053
(3S,5R,6R,7E)-3,5,6-Trihydroxy-7-megastigmen-9-one	-	-	-	-	-	-	-	-	1.0454	1.1911	1.291	0.6968	1.5705	1.753	1.8157	2.0172	2.0086	2.1245	1.9275	2.1359	1.3521	0.6542	1.435	2.0191	2.1128	1.658	0.9644	1.0349	0.7146	1.8677	1.4156	0.8543
(3S,5R,6S,7E,9x)-7-Megastigmene-3,6,9-triol 9-glucoside	-	-	-	-	-	Lipids and lipid-like molecules	Fatty Acyls	Fatty acyl glycosides	0.0001	0.2958	0.0054	0.0001	0.0001	2.2703	1.2263	1.9462	1.7422	2.0529	1.2067	2.3419	1.1834	0.0001	1.2494	2.5199	2.0587	1.3928	1.633	1.6216	1.458	1.9695	1.3845	0.0568
(4R,6S)-p-Menth-1-ene-4,6-diol 4-glucoside	-	-	-	-	-	Lipids and lipid-like molecules	Prenol lipids	Terpene glycosides	1.8704	2.188	2.1629	2.2487	2.2148	1.9503	2.2865	2.2176	2.3172	2.397	2.3727	2.055	1.3115	1.6625	2.3685	1.8588	2.4996	2.1146	2.8204	2.9796	2.8645	3.1599	2.8484	2.9359
(4Z,9a)-9-(3-Methyl-2-butenoyloxy)-4,10(14)-oplopadien-3-one	-	-	-	-	-	Lipids and lipid-like molecules	Prenol lipids	Sesquiterpenoids	1.5979	2.0798	1.197	1.6014	2.433	1.6578	1.9331	1.9996	1.9667	1.8532	2.0214	2.1629	1.8897	1.4011	1.6984	2.278	1.6249	1.7211	1.1036	1.634	1.2721	1.6913	1.7157	1.4328
(6beta,22E)-6-Hydroxystigmasta-4,22-dien-3-one	-	-	-	-	-	Lipids and lipid-like molecules	Steroids and steroid derivatives	Stigmastanes and derivatives	2.0612	1.9388	1.6927	2.0332	1.5558	2.4535	1.867	2.13	2.1116	1.8566	1.892	2.2296	1.2624	1.1561	1.3746	2.3971	1.6105	1.8511	2.4327	2.5786	2.3967	2.6665	2.6574	2.5078
(7R*,8R*)-3-Methoxy-3',4,7,9,9'-pentahydroxy-8,4'-oxyneolignan 4-xyloside	-	-	-	-	-	Lignans, neolignans and related compounds	Lignan glycosides	-	1.0815	0.8197	1.3126	1.201	0.7832	1.0283	1.9187	1.6687	1.9765	1.8827	1.7931	2.0184	0.7674	0.7947	1.4631	0.8679	2.0456	1.9619	1.7125	1.9981	1.7366	1.8009	1.7489	1.562
(E)-8-Hydroxy-2-octene-4,6-diynoic acid	-	-	-	-	-	Lipids and lipid-like molecules	Fatty Acyls	Fatty acids and conjugates	2.4503	2.4246	2.5144	2.2573	2.0934	2.3613	2.5606	2.5654	2.4867	2.4433	2.3968	2.3665	1.7944	1.9271	2.1238	2.1319	2.3107	2.39	2.3445	2.5568	2.4419	2.4734	2.3753	2.3763
(R)-(+)-Pulegone	-	-	map01110;map00902	Metabolism;Metabolism	Global and overview maps;Metabolism of terpenoids and polyketides	Lipids and lipid-like molecules	Prenol lipids	Monoterpenoids	3.1336	3.2609	3.0389	3.1934	3.0424	3.0065	3.1326	3.0152	3.1172	3.1646	3.2153	3.1641	2.1215	2.5628	2.7346	2.4162	2.7574	2.6514	2.7193	3.1478	2.8027	3.1686	2.7744	2.7888
(R)-3-Hydroxy-5-phenylpentanoic acid	-	-	-	-	-	Organic acids and derivatives	Hydroxy acids and derivatives	Medium-chain hydroxy acids and derivatives	1.4368	1.4816	1.4593	0.5109	1.8625	1.107	2.2671	1.9125	2.2712	1.8826	2.2592	2.2415	1.4967	1.8841	2.1516	2.2516	2.5314	2.0699	1.936	1.7343	1.8059	1.7586	1.6803	1.9308
(S)-(-)-Perillyl alcohol	-	-	map01110;map00903;map00902	Metabolism;Metabolism;Metabolism	Global and overview maps;Metabolism of terpenoids and polyketides;Metabolism of terpenoids and polyketides	Lipids and lipid-like molecules	Prenol lipids	Monoterpenoids	2.2542	2.2263	2.0874	2.3078	2.3553	2.0933	2.241	2.1509	2.2426	2.066	2.3343	2.2152	1.1852	1.1849	2.1827	2.1164	2.3545	1.7443	2.5067	2.3143	2.5926	2.8626	2.515	2.5472
(S)-2,3-Dihydro-3,5-dihydroxy-2-oxo-3-indoleacetic acid 5-glucoside	-	-	-	-	-	Organic oxygen compounds	Organooxygen compounds	Carbohydrates and carbohydrate conjugates	2.895	2.6059	2.8701	2.8787	2.1899	3.0727	2.622	2.8427	2.8119	2.9192	2.602	2.9613	2.6297	2.5241	2.7774	2.5408	2.7357	2.9672	2.9538	3.0767	3.0217	3.4668	3.0384	3.0138
(S)-Homostachydrine	-	-	-	-	-	Organic acids and derivatives	Carboxylic acids and derivatives	Amino acids, peptides, and analogues	2.4575	2.5739	2.5778	2.6722	2.5898	2.6468	2.7289	2.6633	2.64	2.5844	2.532	2.662	2.2097	2.316	2.4209	2.3606	2.3914	2.4389	2.4735	2.3646	2.3764	2.7758	2.7394	2.5304
(S)-Isosclerone	-	-	-	-	-	-	-	-	1.5626	1.8553	0.6865	0.6846	1.8212	0.7206	2.1668	2.3027	2.1423	1.776	2.2989	1.8893	2.8423	2.7413	2.6001	2.5105	0.6708	2.7811	2.2983	2.0146	2.2477	2.7939	2.2046	2.2654
(S)-Isowillardiine	-	-	-	-	-	Organic acids and derivatives	Carboxylic acids and derivatives	Amino acids, peptides, and analogues	1.4043	1.4579	1.3679	1.4497	1.644	1.6103	1.5773	1.7487	1.6338	1.6714	1.6464	1.542	2.0212	2.1632	2.1181	1.9241	2.0932	1.8787	1.998	1.9808	2.0432	2.146	1.5022	1.7904
(S)-Nerolidol 3-O-[a-L-rhamnopyranosyl-(1->2)-b-D-glucopyranoside]	-	-	-	-	-	Lipids and lipid-like molecules	Fatty Acyls	Fatty acyl glycosides	2.893	3.345	3.5733	3.3359	3.0537	3.0583	2.5669	2.735	2.6147	2.7129	2.6025	2.2337	2.4376	3.1046	3.1225	2.7371	3.1205	3.0954	1.5264	2.393	1.7834	2.3691	2.0993	1.8625
(S)-Oleuropeic acid	-	-	-	-	-	Lipids and lipid-like molecules	Prenol lipids	Monoterpenoids	0.6026	0.816	0.6324	0.8469	0.5798	0.7885	1.7707	0.8723	1.6269	0.8578	1.7045	1.3982	0.5659	1.4146	1.3962	0.8095	1.6763	1.8494	2.6255	2.5384	2.5719	2.731	2.5193	2.5731
(S,S)-Nt-Histidinylalanine	-	-	-	-	-	Organic acids and derivatives	Carboxylic acids and derivatives	Amino acids, peptides, and analogues	0.9931	2.3489	2.4083	0.6234	1.0954	2.0621	2.4268	2.6089	1.6214	2.5373	2.6126	2.1078	2.6339	2.5247	2.6535	2.338	2.6023	2.5248	2.7005	2.7624	2.6876	2.3704	2.6949	2.7193
(x)-2-Heptanol glucoside	-	-	-	-	-	Lipids and lipid-like molecules	Fatty Acyls	Fatty acyl glycosides	1.0255	1.1373	1.9214	1.9226	0.5892	2.5257	1.9181	2.75	2.5617	3.0673	2.158	2.2321	1.0263	0.5775	1.7239	1.9557	1.0821	2.1142	2.0783	2.3401	2.0487	1.8469	2.5433	2.5708
[Gallocatechin(4alpha->8)]2catechin	-	-	-	-	-	Phenylpropanoids and polyketides	Flavonoids	Biflavonoids and polyflavonoids	3.7542	3.1803	3.6843	3.5179	3.2797	3.4153	3.4264	3.2268	3.4557	3.2717	3.4853	2.8943	3.1157	3.4821	3.3555	2.8009	3.338	3.3941	3.5628	3.4894	3.6257	3.7604	3.536	3.6636
1-(4-Hydroxy-3-methoxyphenyl)-7-phenyl-3,5-heptanedione	-	-	-	-	-	Phenylpropanoids and polyketides	Diarylheptanoids	Linear diarylheptanoids	3.0194	2.8917	3.2113	2.968	2.8749	2.9497	3.4364	2.973	3.334	3.008	3.3452	3.3495	2.5983	3.3704	3.0769	2.9612	3.4435	3.542	3.5903	3.5567	3.5855	3.7677	3.5491	3.6095
1,25-Dihydroxyvitamin D3 3-glycoside	-	-	-	-	-	-	-	-	2.6348	2.4479	2.6151	2.596	2.2458	2.7425	2.591	3.04	2.8394	2.6856	2.8004	2.7382	2.9152	2.7641	2.858	2.8471	2.3674	2.7855	2.4037	2.5645	2.5006	1.8879	2.4259	2.542
1,2-Anhydridoniveusin	-	-	-	-	-	Lipids and lipid-like molecules	Fatty Acyls	Fatty acid esters	3.9343	3.9741	3.9176	4.2938	3.408	4.1464	4.1311	3.9594	4.0724	4.0804	3.9613	3.9961	3.2455	3.5772	3.7554	3.5181	3.905	4.1028	3.9474	3.9882	3.9461	3.9845	3.9433	3.9231
1,2-Dihydronaphthalene-1,2-diol	-	-	-	-	-	Benzenoids	Naphthalenes	-	1.3508	2.0019	1.1403	0.4649	2.5528	0.4949	2.2031	2.3617	2.2402	1.9286	2.358	2.0238	3.4021	3.2979	2.9498	3.1609	0.4534	2.7622	1.741	0.735	1.7834	2.4339	1.8266	1.9864
1,N2-propanodeoxyguanosine	-	-	-	-	-	Nucleosides, nucleotides, and analogues	Nucleoside and nucleotide analogues	-	1.7831	2.2481	1.7212	2.0054	2.3197	2.2352	2.4739	2.4656	2.4215	2.2514	2.3759	2.714	1.9194	2.0443	1.9852	1.9825	2.0769	2.2391	1.9728	1.9016	1.9615	1.5578	1.9841	1.9486
10,20-Dihydroxyeicosanoic acid	-	-	-	-	-	Lipids and lipid-like molecules	Fatty Acyls	Fatty acids and conjugates	0.4388	0.3952	0.4113	0.7614	0.3699	1.1492	1.5237	1.8604	1.6749	2.0369	1.6487	1.9595	1.5201	1.1507	1.2885	1.3974	1.6718	1.402	1.4534	1.949	1.6236	1.85	1.8952	1.8462
11,14,17-Eicosatrienoic acid	-	-	map01040	Metabolism	Lipid metabolism	Lipids and lipid-like molecules	Fatty Acyls	Fatty acids and conjugates	2.6892	2.6896	2.7111	2.7569	2.4809	2.7647	2.8411	2.7452	2.8201	2.6344	2.7465	2.8599	1.7479	1.9511	2.2838	2.4454	2.4024	2.1337	2.556	2.1526	2.4881	1.7715	3.0411	2.9617
12-OPDA	-	-	map01100;map00592;map01110	Metabolism;Metabolism;Metabolism	Global and overview maps;Lipid metabolism;Global and overview maps	-	-	-	1.8327	2.2133	2.0005	2.0415	2.567	2.1706	2.2065	2.4253	2.507	2.4159	2.2814	2.3928	1.5802	1.2221	1.7203	2.5458	2.298	2.0275	1.699	1.578	1.8024	2.4679	2.1316	1.3186
13,14-Dihydro PGF-1a	-	-	-	-	-	Lipids and lipid-like molecules	Fatty Acyls	Eicosanoids	1.1529	1.3462	0.6726	1.0144	1.9307	1.0942	1.5848	1.6052	1.4108	1.191	1.6408	1.5733	1.6045	1.0779	1.4555	1.1039	0.4855	1.1686	0.8399	0.5105	0.7248	1.1616	1.2879	0.7218
13,14-dihydro-15-keto-tetranor Prostaglandin D2	-	-	-	-	-	-	-	-	1.9394	2.083	1.8	1.7464	2.1475	1.7246	1.5451	1.7259	1.8038	1.8056	1.7848	1.682	1.3599	1.4212	1.7478	1.7959	1.6253	1.4197	2.033	1.7417	1.9861	2.3714	1.8574	2.0429
13-Hydroxy-9-methoxy-10-oxo-11-octadecenoic acid	-	-	-	-	-	Lipids and lipid-like molecules	Fatty Acyls	Lineolic acids and derivatives	2.8066	2.7215	2.5203	2.7017	2.4712	2.5167	2.3399	2.3756	2.2815	2.5095	2.4424	2.2605	1.289	1.4774	2.0975	1.6399	2.1402	1.8199	1.5724	2.0053	1.8021	2.1691	2.7089	2.6747
13'-Hydroxy-alpha-tocopherol	-	-	-	-	-	Lipids and lipid-like molecules	Prenol lipids	Quinone and hydroquinone lipids	4.4352	4.3999	4.5915	4.5448	4.3953	4.5973	4.8947	4.7158	4.7137	4.7767	4.705	4.802	4.2972	4.3045	4.3112	4.5732	4.5329	4.5371	4.6725	4.7724	4.5522	4.1881	4.7703	4.6566
13-L-Hydroperoxylinoleic acid	-	-	map01100;map00591	Metabolism;Metabolism	Global and overview maps;Lipid metabolism	Lipids and lipid-like molecules	Fatty Acyls	Lineolic acids and derivatives	1.8632	2.9377	2.1281	1.7415	3.0679	1.8313	1.947	2.337	2.0423	2.3774	2.137	2.0428	2.3449	1.9601	1.9516	2.1628	0.8909	2.2536	0.9202	1.5062	0.5564	1.1607	1.658	0.9958
15-cyclohexyl pentanor PGF2alpha	-	-	-	-	-	-	-	-	2.2121	2.4929	2.0971	2.5288	2.8322	2.0363	1.9483	1.8583	2.2094	1.9035	2.0826	1.6852	2.1716	2.1783	1.8914	2.0484	1.631	1.8465	1.3013	1.587	1.3181	1.5051	1.367	1.6451
17-HDoHE	-	-	-	-	-	Lipids and lipid-like molecules	Fatty Acyls	Fatty acids and conjugates	1.7755	1.1595	2.1302	1.562	1.9852	1.915	1.9444	2.1631	1.9471	2.1731	2.0877	2.2249	1.6341	1.7343	1.7016	1.9601	1.8946	1.7326	1.7948	1.854	1.644	2.0133	2.0617	1.7154
17-phenyl-18,19,20-trinor-prostaglandin D2	-	-	-	-	-	Lipids and lipid-like molecules	Fatty Acyls	Eicosanoids	1.3637	1.3102	1.8693	2.0815	0.5904	1.9131	2.5337	2.2552	2.4918	1.2685	2.1636	2.0495	0.5764	0.6007	1.926	1.097	1.1234	1.6246	1.8924	1.6119	1.9689	2.1613	2.212	1.9518
18-Carboxy-dinor-LTE4	-	-	-	-	-	Organic acids and derivatives	Carboxylic acids and derivatives	Amino acids, peptides, and analogues	3.457	3.943	3.7267	3.2761	4.2119	3.9255	3.4032	3.8108	3.4672	3.8395	3.5347	3.7446	3.8114	3.4685	3.4288	3.9277	3.0224	3.5202	2.6591	2.9855	2.6305	2.8902	2.9409	2.9561
19-Methoxypomolic acid 3-arabinoside	-	-	-	-	-	Lipids and lipid-like molecules	Prenol lipids	Triterpenoids	2.2506	1.8618	2.5446	2.3439	1.5901	1.8451	2.4785	2.194	2.3248	1.96	2.4975	0.9281	1.7871	2.2091	2.5602	2.1365	2.7497	2.2437	2.8526	2.8876	2.891	2.7042	2.9563	3.0465
1-Acetyl-3,14,20-trihydroxywitha-5,24-dienolide 3-glucoside	-	-	-	-	-	Lipids and lipid-like molecules	Steroids and steroid derivatives	Steroid lactones	1.1979	0.5258	0.5446	0.9409	0.4958	1.5172	1.5774	1.4368	1.71	1.2655	1.6203	1.8285	1.2175	0.5071	0.9373	0.9976	1.4984	0.5748	1.7854	1.5459	1.5383	1.6527	0.9472	1.4979
1-Hexanol arabinosylglucoside	-	-	-	-	-	Lipids and lipid-like molecules	Fatty Acyls	Fatty acyl glycosides	2.6971	2.5327	2.6889	2.4847	2.8238	2.5013	2.9859	3.1195	3.0379	3.0167	3.0154	3.282	1.9914	1.7613	2.6637	2.4406	2.6435	2.4712	3.5013	3.6656	3.5188	3.5948	3.464	3.4602
1-Hydroxyepiacorone	-	-	-	-	-	Organooxygen compounds	Carbonyl compounds	Ketones	2.5633	2.6362	2.7087	2.5927	2.453	2.3023	2.7407	2.6013	2.7097	2.2932	2.8084	2.1236	1.186	1.1858	2.4068	2.4492	2.8706	2.2333	2.6592	3.1614	2.7453	3.3326	2.7944	3.0081
1-Hydroxyibuprofen	-	-	-	-	-	Phenylpropanoids and polyketides	Phenylpropanoic acids	-	1.9597	2.0251	2.0163	2.0029	2.0613	2.025	2.3223	2.2061	2.1796	2.0807	2.1241	2.2632	1.9759	2.002	2.1392	2.0815	2.0297	2.0647	1.844	1.868	1.8258	1.7071	2.0205	1.7968
1-Linoleoylglycerophosphocholine	-	-	-	-	-	Lipids and lipid-like molecules	Glycerophospholipids	Glycerophosphocholines	4.9339	4.8474	4.7718	4.9225	4.8459	4.7825	4.6357	4.542	4.5961	4.5967	4.573	4.4677	4.5354	4.5007	4.5047	4.5848	4.5989	4.6239	4.5302	4.5459	4.6354	4.4096	4.647	4.6217
1-Methylinosine	-	-	-	-	-	Nucleosides, nucleotides, and analogues	Purine nucleosides	-	3.1714	3.1164	3.3839	2.9747	3.1329	3.28	3.4409	3.3826	3.3385	3.2417	3.4069	3.5011	3.3917	3.4706	3.57	3.513	3.6536	3.4474	3.6982	3.5406	3.6456	3.3529	3.6155	3.6489
1-O-Caffeoylglucose	-	-	-	-	-	Organooxygen compounds	Carbohydrates and carbohydrate conjugates	Monosaccharides	3.6879	3.4373	3.6417	3.9301	3.2517	3.9665	3.7388	3.8754	3.8875	3.9933	3.6841	3.9354	3.3115	3.4372	3.6602	3.745	3.7839	3.9906	3.343	3.6117	3.3494	3.4614	3.4338	3.4202
1-O-Galloyl-beta-D-glucose	-	-	-	-	-	-	-	-	2.9658	3.6532	3.1575	2.5982	3.8448	2.8198	2.7369	3.3005	2.9696	2.8309	3.3259	2.7079	4.231	4.0979	3.6975	3.8538	3.2144	2.9897	2.8746	2.9521	2.8457	3.1044	2.7345	3.0431
1-Palmitoyl Lysophosphatidic Acid	-	-	-	-	-	-	-	-	2.68	2.8193	2.6742	1.9214	3.1913	1.8428	1.144	1.6718	1.2425	0.8504	2.0046	1.3804	2.8785	2.5363	2.543	2.9198	2.6303	1.9028	0.8221	1.605	0.8371	1.4752	0.854	0.8402
1-Palmitoyl-2-linoleoyl PE	-	-	-	-	-	-	-	-	4.3625	4.507	4.248	4.4664	4.3589	4.4757	4.1686	4.2806	4.1396	4.1165	4.2075	3.9817	4.6356	4.6646	4.5344	4.4546	4.4424	4.3874	4.1819	4.1695	4.2262	4.0974	4.0267	4.2338
1-palmitoyl-dihydroxyacetone-phosphate	-	-	-	-	-	Organooxygen compounds	Carbonyl compounds	Ketones	1.8678	2.3845	2.1993	0.6479	2.5826	1.6937	1.7337	1.6307	1.784	0.8483	1.9866	1.4534	2.1456	1.71	1.8015	2.2318	1.662	1.3225	1.2039	0.6628	1.3895	1.3124	1.3522	1.5953
2''-(6''-p-Coumaroylglucosyl)quercitrin	-	-	-	-	-	Phenylpropanoids and polyketides	Flavonoids	Flavonoid glycosides	1.4413	1.9863	1.9325	1.9718	1.3453	2.2213	2.7131	2.6538	2.5684	2.8037	2.5982	2.6886	1.9783	2.1291	2.0641	2.2042	1.3931	2.6669	1.7886	1.7177	2.0093	1.4205	2.0475	2.2169
2(R)-hydroxydocosanoic acid	-	-	-	-	-	Lipids and lipid-like molecules	Fatty Acyls	Fatty acids and conjugates	1.9424	1.6622	1.6695	1.5158	1.8548	1.9271	1.2025	1.8868	1.6156	1.334	1.8372	2.007	1.7298	1.8562	2.0045	2.5473	1.852	1.3205	1.2039	0.4614	0.4414	0.9313	0.4986	0.4399
2,3-dihydrobenzofuran	-	-	-	-	-	Organoheterocyclic compounds	Coumarans	-	3.5489	3.8005	3.6235	2.5108	3.9688	2.6943	2.303	2.3648	2.274	1.8144	2.6696	1.8721	3.6564	3.4269	2.9733	3.2998	1.9953	2.1217	2.7591	2.5351	2.8306	3.2115	2.7455	2.9188
2,3-Dihydroxy-1-(4-hydroxy-3-methoxyphenyl)-1-propanone	-	-	-	-	-	Organic oxygen compounds	Organooxygen compounds	Carbonyl compounds	2.6253	2.533	2.654	2.8303	1.6393	2.5451	4.4449	4.242	4.3527	4.4111	4.3608	4.3222	3.5804	4.1463	3.9518	3.5895	4.2201	4.356	4.296	4.4157	4.3612	4.4522	4.3301	4.3597
2,3-Dinor-6-keto-prostaglandin F1 a	-	-	-	-	-	Lipids and lipid-like molecules	Fatty Acyls	Eicosanoids	2.6637	3.1185	2.6978	2.6105	3.221	2.5953	2.7419	2.7316	2.7154	3.045	2.6149	2.8277	2.2499	2.1178	2.2863	2.54	2.4437	2.6893	2.5852	2.5524	2.6128	2.9095	2.7031	2.492
2,4-Dihydroxy-7,8-dimethoxy-2H-1,4-benzoxazin-3(4H)-one 2-glucoside	-	-	-	-	-	Organic oxygen compounds	Organooxygen compounds	Carbohydrates and carbohydrate conjugates	1.781	1.0491	1.5266	2.1392	1.0009	1.8675	2.0655	2.1754	2.2376	2.172	2.2484	1.468	1.9517	2.072	1.9843	1.5119	1.1055	1.3787	2.1851	2.2172	2.3023	2.5742	2.0449	2.1302
2,6-Dimethyl-7-octene-1,6-diol 8-O-glucoside	-	-	-	-	-	Lipids and lipid-like molecules	Fatty Acyls	Fatty acyl glycosides	0.7705	2.1252	0.9679	1.8536	2.2715	1.9767	2.3494	2.2581	2.3784	2.3239	2.4627	2.3708	1.6184	0.7171	2.7033	2.4022	2.9448	2.1463	3.0477	3.0519	3.1436	3.2277	2.7268	2.7287
2-[3-hydroxy-4-(methoxymethyl)phenyl]-3,4-dihydro-2H-1-benzopyran-3,5,7-triol	-	-	-	-	-	Phenylpropanoids and polyketides	Flavonoids	Flavans	1.9294	1.487	1.7668	2.2303	1.4451	2.0346	2.2592	2.0647	2.1646	2.3119	1.987	2.3099	1.4269	1.4584	1.4998	1.5416	2.1556	2.1552	2.0713	2.4171	2.1377	2.2995	2.2655	2.1829
20-COOH-leukotriene E4	-	-	-	-	-	Organic acids and derivatives	Carboxylic acids and derivatives	Amino acids, peptides, and analogues	2.468	2.5871	2.5578	1.8212	2.9509	2.0941	1.2887	1.3318	0.6843	0.9025	1.7433	1.613	2.8504	2.7853	2.5153	2.3122	0.3081	2.6428	0.3209	0.5819	0.792	2.1066	0.3408	0.3322
20-Hydroxy-leukotriene E4	-	-	map00590	Metabolism	Lipid metabolism	Lipids and lipid-like molecules	Fatty Acyls	Eicosanoids	3.9383	3.9347	3.9153	3.8967	3.9043	3.5293	4.1292	4.139	4.1433	3.7949	4.1837	3.6119	3.1574	3.1177	4.0809	3.4113	4.0852	3.5687	4.5943	4.3982	4.64	4.9302	4.7024	4.6496
22-Angeloylbarringtogenol C	-	-	-	-	-	Lipids and lipid-like molecules	Prenol lipids	Triterpenoids	3.7634	3.8521	3.84	3.8302	3.7336	3.9738	3.8766	3.9118	3.9137	3.9666	3.9047	3.915	4.1676	4.0813	3.8917	3.8935	3.6003	4.0139	4.454	4.4142	4.3713	4.5894	4.251	4.2166
25-hydroxy-1alpha-hydroxymethyl-26,27-dimethyl-16,17-didehydrovitamin D3	-	-	-	-	-	-	-	-	3.2744	3.1877	3.1872	3.4547	2.8492	3.7042	3.4694	3.7099	3.6304	3.7309	3.4926	3.8051	2.9343	2.821	3.1201	3.0932	2.9761	3.1573	3.4589	3.4502	3.3365	3.6935	3.6029	3.6055
28-Glucosylsiaresinolate 3-arabinoside	-	-	-	-	-	Lipids and lipid-like molecules	Prenol lipids	Triterpenoids	2.7568	2.74	2.9066	2.7865	2.828	2.868	3.0233	3.1279	3.0509	3.1353	3.0895	3.0734	2.4392	2.2223	2.7729	2.9447	2.9036	2.5459	2.1702	2.3652	2.2761	2.4928	2.2946	2.2825
2-Amino-4-oxo-6-(1',2',3'-trihydroxypropyl)-diquinoid-7,8-dihydroxypterin	-	-	-	-	-	Organoheterocyclic compounds	Pteridines and derivatives	Pterins and derivatives	3.4749	3.4697	3.4851	3.3242	3.878	3.3744	3.1129	3.2818	3.1846	3.1788	3.2466	3.0896	3.5471	3.2689	3.2448	3.5283	3.3935	3.155	3.1742	3.2983	3.228	3.5003	3.3165	3.2279
2-Feruloyl-1,2'-disinapoylgentiobiose	-	-	-	-	-	Phenylpropanoids and polyketides	Cinnamic acids and derivatives	Hydroxycinnamic acids and derivatives	1.8851	1.3079	1.7814	1.9295	0.7418	1.9539	2.2747	1.6684	1.9982	1.9363	2.0211	2.111	0.7264	0.7532	0.7887	0.8961	1.897	1.7156	3.2614	3.1231	3.2468	3.1826	3.3087	3.1812
2-Hydroxycinnamic acid	-	-	map00940;map01110;map00360	Metabolism;Metabolism;Metabolism	Biosynthesis of other secondary metabolites;Global and overview maps;Amino acid metabolism	Phenylpropanoids and polyketides	Cinnamic acids and derivatives	Hydroxycinnamic acids and derivatives	2.5309	2.5322	2.4096	2.8113	2.0023	2.6483	2.355	2.5671	2.5784	2.5677	2.4188	2.627	2.411	2.4924	2.3755	2.6037	2.5225	2.8802	1.4295	1.87	1.6508	1.7124	1.7433	1.9471
2-Hydroxyphenethylamine	-	-	-	-	-	Organic nitrogen compounds	Organonitrogen compounds	Amines	4.225	3.9408	4.0853	3.9443	4.4673	3.5462	3.5387	3.4459	3.6304	3.5179	3.8031	3.6973	3.8146	3.6882	3.6751	3.5198	3.3587	3.8754	3.4022	3.2011	3.3047	3.943	3.276	3.0446
2-Ketohexanoic acid	Organic acids	Carboxylic acids	-	-	-	Organic acids and derivatives	Keto acids and derivatives	Medium-chain keto acids and derivatives	2.2758	2.174	2.5618	2.4546	2.0769	2.5833	2.2695	1.9264	2.1394	2.1654	2.5273	2.4335	2.118	2.4624	2.3382	2.6289	2.6593	2.7038	2.85	2.7586	2.7361	2.7789	2.8859	2.7837
2-Linoleoyl Glycerol	-	-	-	-	-	-	-	-	2.4767	2.7539	2.6862	2.3437	2.9638	2.4186	2.5644	2.362	2.6189	2.358	2.5716	2.4696	2.3827	2.22	2.3439	2.3819	2.2061	2.0846	2.2508	2.1956	2.2676	2.177	2.3693	2.3744
2-Methoxy-3-(4-methoxyphenyl)propanoic acid	-	-	-	-	-	Phenylpropanoids and polyketides	Phenylpropanoic acids	-	3.6347	3.545	3.5931	3.7833	3.0988	3.6726	3.4797	3.3616	3.459	3.4277	3.4141	3.4589	2.9724	3.086	3.2402	3.3391	3.1964	3.4514	3.4005	3.4618	3.4458	3.6839	3.4929	3.4409
2-Methyl-3-(2-pentenyl)-2-cyclopenten-1-one	-	-	-	-	-	Organooxygen compounds	Carbonyl compounds	Ketones	2.1356	1.9873	2.0535	2.0536	2.5221	1.8191	0.8622	0.7886	0.7795	0.8169	0.993	0.865	1.1982	1.154	1.5692	0.7721	1.0709	0.7761	1.8609	2.3141	2.0758	2.4234	2.2192	1.6137
2-O-Protocatechuoylalphitolic acid	-	-	-	-	-	Lipids and lipid-like molecules	Prenol lipids	Triterpenoids	0.2299	0.2352	0.2899	0.2455	0.5746	0.2654	3.0614	2.4415	3.0186	2.5028	2.9545	3.0652	1.1331	1.2348	1.8059	1.3255	2.4961	1.528	2.7571	2.3615	2.5653	2.2755	2.3845	2.4709
2-Phenylethanol	-	-	map00360	Metabolism	Amino acid metabolism	Benzenoids	Benzene and substituted derivatives	-	2.9058	3.1175	2.8664	2.1233	3.3724	1.9658	1.5709	1.9781	1.7105	1.2559	2.2308	1.0959	3.2052	2.9737	1.72	2.8733	1.3929	1.5234	2.2592	2.1723	2.1667	2.3237	2.1493	2.221
2-Propenyl phenylacetate	-	-	-	-	-	Benzenoids	Benzene and substituted derivatives	-	1.0081	0.213	0.2235	2.0374	1.5831	0.3786	1.1578	1.1568	1.8739	0.9581	1.1929	1.3734	0.9283	0.2018	0.4808	0.7389	0.2401	0.624	0.3529	0.2303	0.635	0.9885	0.9634	0.7093
3'-(2''-Galloylglucosyl)-phloroacetophenone	-	-	-	-	-	Organic oxygen compounds	Organooxygen compounds	Carbohydrates and carbohydrate conjugates	3.8497	3.6935	3.8328	3.7114	3.5077	3.8996	3.9239	4.0135	3.8454	3.9996	3.9537	3.7285	4.1771	4.109	4.173	3.8556	4.0075	3.9209	4.0117	3.9551	4.0003	4.3221	4.0718	4.0904
3-(2-Hydroxyphenyl)propionic acid	-	-	map00360	Metabolism	Amino acid metabolism	Phenylpropanoids and polyketides	Phenylpropanoic acids	-	2.4029	2.1248	2.4382	2.3525	1.384	2.4063	2.2556	2.1737	2.2071	2.2904	2.2007	2.1888	1.6386	2.0693	1.7214	2.0033	2.3375	2.4057	2.3943	2.3209	2.3957	2.6307	2.3947	2.4367
3-(3,4-Dihydroxyphenyl)lactate	-	-	map00350	Metabolism	Amino acid metabolism	Phenylpropanoids and polyketides	Phenylpropanoic acids	-	2.7798	2.6872	2.7178	2.8535	2.0952	2.752	3.0259	2.8547	2.9743	2.883	2.9383	2.9246	2.4568	2.7382	2.6983	2.7675	2.6703	2.9421	3.2782	3.2613	3.3084	3.6698	3.2943	3.2497
3,3',4',5,7-Pentahydroxyflavan(4->8)-3,4',5,7-tetrahydroxyflavan	-	-	-	-	-	Phenylpropanoids and polyketides	Tannins	Proanthocyanidins	3.1996	2.9389	3.1093	3.1015	2.6408	3.0955	2.8698	3.097	3.1304	3.2266	2.714	3.3048	2.0826	2.5371	2.7926	2.6796	3.0155	2.8033	2.8379	2.6201	2.82	3.0822	2.9925	2.9686
3,3'-Dithiobis[4,5-dihydro-2-methylfuran]	-	-	-	-	-	Organoheterocyclic compounds	Dihydrofurans	-	2.0034	2.339	1.9453	1.6843	2.5325	1.345	0.6379	1.3327	1.0689	0.2689	1.2196	0.0371	3.1374	2.9498	2.1658	2.6391	1.041	0.4136	1.4306	1.0745	1.0722	0.7688	0.6015	1.6657
3,4,5-trihydroxy-6-(2-hydroxy-3-methoxyphenoxy)oxane-2-carboxylic acid	-	-	-	-	-	Organic oxygen compounds	Organooxygen compounds	Carbohydrates and carbohydrate conjugates	1.0577	1.82	1.224	0.9676	2.2297	0.8066	0.839	0.6632	0.6357	0.5527	0.8073	0.5277	2.4509	1.9975	2.0876	0.7172	1.1706	0.9487	0.5277	0.1453	0.5801	2.0309	0.5371	0.1531
3,4,5-trihydroxy-6-(2-methyl-3-phenylpropoxy)oxane-2-carboxylic acid	-	-	-	-	-	Lipids and lipid-like molecules	Fatty Acyls	Fatty acyl glycosides	3.8103	3.9414	3.9614	3.6951	4.0877	3.5646	3.3318	3.0966	3.2804	3.0729	3.3235	3.1129	3.5147	3.6218	3.4397	3.3051	3.3419	3.3408	3.3396	3.1881	3.2908	3.3849	3.1663	3.3249
3,4,5-trihydroxy-6-(3-phenylpropoxy)oxane-2-carboxylic acid	-	-	-	-	-	Lipids and lipid-like molecules	Fatty Acyls	Fatty acyl glycosides	2.768	2.6928	2.7872	2.9278	2.3909	2.9908	2.9615	3.1189	3.1007	3.1887	2.8803	3.3272	2.5076	2.503	2.8593	3.3504	3.3382	3.1939	3.0116	3.2123	2.9598	3.2901	2.9959	2.9287
3,4,5-trihydroxy-6-[(2-methylpropanoyl)oxy]oxane-2-carboxylic acid	-	-	-	-	-	Organic oxygen compounds	Organooxygen compounds	Carbohydrates and carbohydrate conjugates	2.7312	2.5673	2.4437	2.5865	2.1692	2.3797	2.492	2.3863	2.5591	2.3019	2.3523	2.473	2.8534	2.7686	2.7412	2.6058	2.4367	2.3378	2.3803	1.5498	2.3468	2.3212	2.1961	2.2177
3,4,5-trihydroxy-6-[2-(4-phenylbut-1-en-2-yl)phenoxy]oxane-2-carboxylic acid	-	-	-	-	-	Organic oxygen compounds	Organooxygen compounds	Carbohydrates and carbohydrate conjugates	2.5023	2.293	2.2441	2.6265	1.582	2.3503	2.2406	1.9916	2.2063	2.1547	2.1732	2.2697	0.8812	1.9026	1.4943	3.5087	0.9299	2.2416	0.9519	1.628	0.9676	1.1808	1.2673	1.1975
3,4-Dihydroxybenzaldehyde	-	-	map00950	Metabolism	Biosynthesis of other secondary metabolites	Benzenoids	Benzene and substituted derivatives	Benzaldehydes	2.5187	2.0687	2.4094	2.3528	1.6725	2.5601	2.4361	2.4971	2.4492	2.5763	2.5745	2.5432	1.3842	2.068	2.0176	2.0465	2.3197	2.4334	2.2752	2.2633	2.4575	2.2867	2.4495	2.5487
3,4-Dihydroxybenzoic acid	-	-	map01100;map00400;map01110	Metabolism;Metabolism;Metabolism	Global and overview maps;Amino acid metabolism;Global and overview maps	Benzenoids	Benzene and substituted derivatives	Benzoic acids and derivatives	2.397	2.0154	2.2474	2.1923	2.0094	2.3556	2.5446	2.572	2.6649	2.6146	2.5659	2.7434	1.9465	1.7216	2.308	2.2849	2.3067	2.2111	2.2147	2.3643	2.305	2.766	2.2487	2.2961
3,4-Dihydroxyphenyl ethanol	-	-	-	-	-	-	-	-	1.7481	1.5395	1.8483	1.9368	0.2637	1.952	2.2063	2.0034	2.067	1.989	2.1195	2.1341	0.2552	1.4221	1.5305	1.98	1.7411	2.1577	2.5181	2.3456	2.4346	2.8813	2.3744	2.4548
3,4-Dimethylstyrene	-	-	-	-	-	-	-	-	1.9514	2.0403	2.1391	1.413	1.7415	1.3044	2.4878	2.3708	2.4732	2.2356	2.4797	2.3293	1.4514	1.0262	2.1963	2.103	2.4244	2.1616	2.4086	2.7142	2.5173	2.9468	2.5016	2.6143
3,5,6,7-tetrahydroxy-2-phenyl-3,4-dihydro-2H-1-benzopyran-4-one	-	-	-	-	-	Phenylpropanoids and polyketides	Flavonoids	Flavans	2.0161	1.4731	2.1647	1.8465	1.7735	2.0297	2.0813	1.4931	2.0183	1.6166	1.9057	1.0989	1.3145	1.4514	2.0158	1.6733	2.1042	1.9511	2.3162	2.3341	2.4515	2.2682	2.4241	2.4714
3-[(3,3-dimethyloxiran-2-yl)methyl]-4-hydroxybenzoic acid	-	-	-	-	-	Benzenoids	Benzene and substituted derivatives	Benzoic acids and derivatives	2.5038	2.4061	2.3244	2.3574	2.2593	2.127	2.4933	2.2901	2.5122	2.2176	2.4796	2.2458	2.4601	2.496	2.6808	2.218	2.4477	2.1754	1.252	1.2696	1.8087	2.3108	1.3396	1.5149
3b-Allotetrahydrocortisol	-	-	-	-	-	Lipids and lipid-like molecules	Steroids and steroid derivatives	Hydroxysteroids	2.2868	2.6941	2.337	2.4928	2.8373	2.4789	2.3998	2.7166	2.566	2.7011	2.5607	2.7156	2.2548	1.8602	2.5586	2.8801	2.6181	2.4439	2.2663	2.1622	2.0119	2.756	2.3095	2.0102
3''-Chloro-3''-deoxytriphasiol	-	-	-	-	-	Phenylpropanoids and polyketides	Coumarins and derivatives	-	2.8249	2.6286	2.8184	2.953	2.5786	3.1554	2.6471	2.5739	2.683	2.9379	2.5534	2.7697	2.1528	2.3414	2.622	2.7752	2.847	2.9852	3.0546	3.1461	3.0943	3.4012	3.0761	3.0952
3-Epipapyriferic acid	-	-	-	-	-	Lipids and lipid-like molecules	Prenol lipids	Terpene glycosides	2.2183	2.237	2.8321	1.9163	2.8299	2.2798	1.8996	2.2531	1.919	2.4369	2.5628	0.8881	2.6049	2.297	1.4926	2.4766	1.2502	0.9443	0.6603	1.4354	1.2182	0.7901	1.1771	2.0853
3'-Glucosyl-2',4',6'-trihydroxyacetophenone	-	-	-	-	-	Organooxygen compounds	Carbohydrates and carbohydrate conjugates	Glycosyl compounds	3.5933	3.2778	3.4145	3.6431	2.9727	3.5549	3.815	3.6237	3.7483	3.6852	3.6104	3.8503	3.1199	3.2868	3.4164	3.2692	3.7129	3.6134	3.4261	3.1607	3.3944	3.4171	3.3018	3.3747
3-Hydroxy-2-methylglutarate	-	-	-	-	-	Organic acids and derivatives	Hydroxy acids and derivatives	Medium-chain hydroxy acids and derivatives	0.7229	1.1072	0.8904	0.9905	0.6834	1.2265	1.5655	1.6	1.5397	1.6055	1.5614	1.3745	0.6711	0.7309	0.9616	1.3037	0.7733	0.7456	1.7482	1.5711	1.9676	2.374	1.5737	1.817
3-Hydroxy-b,e-caroten-3'-one	-	-	-	-	-	Lipids and lipid-like molecules	Prenol lipids	Tetraterpenoids	2.5389	2.9586	2.9331	1.2903	3.2804	2.3801	1.9859	2.367	1.0666	1.7755	2.7018	1.1297	3.5268	3.2054	2.9243	3.4884	2.7979	2.2617	1.8363	2.0031	1.7211	1.792	1.0672	1.6526
3-Isopropenylpentanedioic acid	-	-	-	-	-	Lipids and lipid-like molecules	Fatty Acyls	Fatty acids and conjugates	2.2463	2.2531	2.5358	2.2269	2.1202	2.4401	1.9081	2.1271	2.2777	2.285	2.0912	2.1688	2.0301	2.3769	1.9329	2.0507	2.0057	2.5675	2.7393	2.8854	2.8477	2.884	2.6997	2.7537
3-Isovalidene-3alpha,4-dihydrophthalide	-	-	-	-	-	Organoheterocyclic compounds	Isobenzofurans	-	1.2631	1.4706	1.5199	1.2861	1.6225	1.6204	1.8976	1.7767	1.7729	1.6201	1.6886	1.8267	1.5898	1.5916	1.7082	1.6623	1.6967	1.5659	1.3783	1.4801	1.3294	1.0082	1.5392	1.2609
3-Methylbutyl glucosinolate	-	-	-	-	-	Organic oxygen compounds	Organooxygen compounds	Carbohydrates and carbohydrate conjugates	2.9173	2.6421	2.7363	2.8283	2.3625	2.831	3.0037	3.1452	3.148	3.2072	2.9775	3.1527	2.6749	2.57	3.0126	3.077	3.1456	3.0233	2.8647	2.9602	2.9394	3.6255	3.0624	2.9787
3-Methylindole	-	-	-	-	-	Organoheterocyclic compounds	Indoles and derivatives	Indoles	2.2956	2.2364	2.3997	2.1493	2.7772	2.1132	1.6683	1.8234	2.0945	1.0317	1.8614	2.1076	2.5146	2.3727	2.314	2.3664	1.4872	2.26	1.0405	0.5051	0.9303	2.1731	1.3268	0.5069
3-O-cis-Coumaroylmaslinic acid	-	-	-	-	-	Lipids and lipid-like molecules	Prenol lipids	Triterpenoids	5.1196	5.151	5.1913	5.1017	5.0746	5.133	4.9913	4.9794	4.9556	4.9927	4.9777	4.9006	4.798	4.8549	4.8665	4.7664	4.8662	4.8274	4.8752	4.7938	4.8715	4.9164	5.0721	5.0446
3-O-Methylniveusin A	-	-	-	-	-	Lipids and lipid-like molecules	Prenol lipids	Terpene lactones	3.1639	2.7084	2.9782	2.8245	2.7862	2.7458	2.6291	2.5166	2.6546	2.662	2.6046	2.8115	3.1173	3.2669	3.2883	2.8642	2.9588	3.1303	2.4427	2.5519	2.3462	2.9262	2.365	2.464
3-Oxo-alpha-ionol 9-[apiosyl-(1->6)-glucoside]	-	-	-	-	-	Lipids and lipid-like molecules	Fatty Acyls	Fatty acyl glycosides	2.5584	2.3101	2.1834	2.6342	1.896	2.9416	2.3567	2.7152	2.6136	2.9301	2.2822	2.8876	1.8804	1.4714	2.3206	2.5171	2.5214	2.4712	2.0558	2.0044	1.9886	2.2981	1.9602	1.4433
3-phenyl-3,4-dihydro-2H-1-benzopyran-7-ol	-	-	-	-	-	Phenylpropanoids and polyketides	Isoflavonoids	Hydroxyisoflavonoids	4.224	3.2581	4.087	2.7133	3.9132	3.2791	1.5321	2.1834	2.5147	2.1353	2.1498	2.6709	4.0702	4.3154	3.7603	2.8174	3.1324	3.3593	2.0101	1.5804	1.5331	2.0816	1.7245	1.8167
3-trans-Caffeoyltormentic acid	-	-	-	-	-	Lipids and lipid-like molecules	Prenol lipids	Triterpenoids	1.029	0.7578	0.6854	1.7505	0.7607	1.9237	1.9648	2.0762	1.9716	2.4154	1.9932	1.8371	1.7551	1.4634	1.3532	1.3683	1.4838	1.7928	1.6248	2.1568	1.7854	1.5551	1.9811	1.791
4-(2-amino-3-hydroxyphenyl)-4-oxobutanoic acid O-glucoside	-	-	-	-	-	Organic oxygen compounds	Organooxygen compounds	Carbohydrates and carbohydrate conjugates	3.6518	2.9773	3.2129	3.2115	2.5964	2.7063	3.3114	2.9793	2.6473	2.4545	3.3861	2.5141	3.5447	3.6116	3.6941	3.2255	3.2875	3.1927	3.154	2.4289	2.0745	3.2759	2.5137	2.7486
4-(2-Nitroethyl)phenyl primeveroside	-	-	-	-	-	Organic oxygen compounds	Organooxygen compounds	Carbohydrates and carbohydrate conjugates	1.2932	0.9055	1.5426	1.7133	0.8593	1.9982	1.9705	1.694	1.9291	1.4603	1.8057	2.2446	1.2796	0.8603	1.5471	1.8692	2.0081	1.9072	2.0915	2.043	1.7832	2.5839	2.0503	1.7655
4-[5-(3-hydroxypropyl)-1-benzofuran-2-yl]benzene-1,2-diol	-	-	-	-	-	Phenylpropanoids and polyketides	2-arylbenzofuran flavonoids	-	2.196	2.127	2.4633	2.0438	2.3424	2.2977	2.3637	2.3751	2.3729	2.4312	2.247	2.332	2.5154	2.5952	2.5088	2.568	2.7885	2.8147	2.3273	2.6515	2.3538	2.5746	2.5175	2.4194
4-Acetoxy-2-hexyltetrahydrofuran	-	-	-	-	-	Organoheterocyclic compounds	Tetrahydrofurans	-	2.0988	2.1105	1.4036	1.9102	1.9307	2.183	1.1562	1.6089	1.3535	1.4222	1.2992	1.8014	1.6294	1.0477	1.5438	1.464	1.0786	1.517	0.9061	1.8113	1.4368	1.5541	1.4832	1.4214
4-Butyl-gamma-butyrolactone	-	-	-	-	-	Organoheterocyclic compounds	Lactones	Gamma butyrolactones	2.6036	2.7357	2.4811	2.3835	2.978	2.3931	2.7944	2.7619	2.6965	2.6844	2.8112	2.736	3.4225	3.3135	2.9731	3.0186	1.2136	2.9467	1.801	1.2481	1.817	2.4186	1.5653	1.4585
4-Glutathionyl cyclophosphamide	-	-	-	-	-	Organic acids and derivatives	Carboxylic acids and derivatives	Amino acids, peptides, and analogues	2.509	3.5606	2.7245	0.0231	3.7227	1.4381	1.6392	3.0504	2.5208	1.3303	3.0147	0.0268	3.989	3.8616	3.5231	3.5384	2.6642	2.2861	1.7569	2.3131	0.0225	1.6556	0.0237	2.2766
4-Hydroxy duloxetine glucuronide	-	-	-	-	-	Organic oxygen compounds	Organooxygen compounds	Carbohydrates and carbohydrate conjugates	2.8289	3.1983	2.5091	2.0793	2.9101	2.5631	2.8705	3.9054	3.2314	2.8744	3.8113	2.7857	3.6792	3.6853	3.3403	3.5078	2.8895	2.9564	2.6934	2.5009	1.8005	1.9215	1.9079	2.508
4-Hydroxy-6-methyl-3-(1-oxobutyl)-2H-pyran-2-one	-	-	-	-	-	Organooxygen compounds	Carbonyl compounds	Ketones	2.183	2.1027	2.4314	2.3656	1.8185	2.1596	2.39	1.9744	2.3586	2.3117	2.1473	2.3051	2.1195	2.4255	1.7629	1.8829	2.0464	2.4101	2.7468	2.8311	2.7464	2.8647	2.7691	2.8026
4-Hydroxyphenytoin glucuronide	-	-	-	-	-	Organic oxygen compounds	Organooxygen compounds	Carbohydrates and carbohydrate conjugates	2.6924	2.9981	2.7286	2.4693	3.3456	2.5215	2.5779	2.8939	2.7885	2.5147	2.9234	2.6593	3.758	3.5671	3.2423	3.3039	2.7424	2.527	2.6942	2.5279	2.5277	2.9272	2.4268	2.7646
4-Methyl-5-hexanolide	-	-	-	-	-	Organoheterocyclic compounds	Lactones	Delta valerolactones	0.4891	2.0419	0.516	0.6094	2.3997	0.546	2.002	2.1021	1.9909	1.3653	2.3045	1.9753	3.5216	3.4146	3.229	3.2979	0.5023	2.9098	1.0412	0.5277	1.1228	2.0698	0.7547	1.2731
4-Propylphenol	-	-	-	-	-	Benzenoids	Benzene and substituted derivatives	Phenylpropanes	1.8928	1.8114	1.9819	1.8597	1.5993	2.0699	2.4856	2.4101	2.4512	2.6371	2.4728	2.5382	2.0879	2.1582	2.2292	2.2825	2.5301	2.5002	2.4525	2.4598	2.3655	2.8418	2.3675	2.3426
5-(2-Methylpropyl)tetrahydro-2-oxo-3-furancarboxylic acid	-	-	-	-	-	Organoheterocyclic compounds	Lactones	Gamma butyrolactones	1.6761	1.484	2.3478	2.2739	0.7694	2.0414	2.1239	1.3961	1.6785	1.6792	1.8634	1.5719	0.9568	1.5786	1.6802	1.5352	1.8845	1.7394	2.3795	2.3964	2.1565	2.9107	2.3734	2.4079
5-(3',4',5'-trihydroxyphenyl)-gamma-valerolactone-O-methyl-4'-O-glucuronide	-	-	-	-	-	Organic oxygen compounds	Organooxygen compounds	Carbohydrates and carbohydrate conjugates	2.5642	1.5851	2.2964	2.8618	0.9496	2.9029	3.7536	3.714	3.938	3.5032	3.9306	4.0022	1.2846	0.9618	1.989	2.6555	2.6562	2.1409	2.5065	3.167	2.6475	3.1739	2.5738	2.6249
5,7-DIHYDROXY-4-METHYLCOUMARIN	-	-	-	-	-	-	-	-	2.1606	2.1301	2.0568	2.1367	1.8211	2.2054	3.0205	2.9249	3.0181	2.9912	3.0642	3.1462	2.09	2.0522	2.0569	2.1908	2.1758	2.2946	2.353	2.4728	2.4427	2.2179	2.4047	2.2788
5,7-Dihydroxy-8-C-(4-hydroxy-3-methyl-2-butenyl)flavanone	-	-	-	-	-	-	-	-	1.8606	1.7566	1.9779	1.9191	1.395	1.9355	1.6831	1.677	1.6561	1.8024	1.8674	1.7207	0.6766	0.6879	0.7202	1.7049	1.6482	1.2536	1.8408	1.9267	1.6117	1.8732	1.9292	1.9994
5,7-Megastigmadien-9-ol glucoside	-	-	-	-	-	Lipids and lipid-like molecules	Fatty Acyls	Fatty acyl glycosides	1.7773	2.4485	1.8784	1.8605	2.8503	2.0166	2.152	2.4679	2.4328	2.3304	2.272	2.3959	2.1364	1.7312	1.9702	2.4826	1.8838	2.2635	1.8238	1.953	1.5977	1.8298	2.0106	1.7253
5-Butyl-3,4-dimethyl-2-furanundecanoic acid	-	-	-	-	-	Lipids and lipid-like molecules	Fatty Acyls	Fatty acids and conjugates	1.5828	1.2684	1.473	1.0391	1.5634	0.9751	0.6351	0.63	0.8274	0.955	0.7779	1.4603	1.0434	1.068	0.9315	2.2772	0.9173	1.0718	0.8169	1.0676	0.5788	0.0007	1.065	0.6494
5′-Deoxy-5′-<WBR>(methylthio)adenosine	-	-	-	-	-	-	-	-	3.563	3.475	3.5107	3.6047	3.405	3.7263	3.5208	3.4743	3.4906	3.5486	3.4896	3.4964	2.9775	3.0141	3.0404	3.1982	3.1292	3.4891	3.1245	3.1727	3.2384	3.0915	3.2038	3.2009
5-hydroxy-8-(2-hydroxypropan-2-yl)-4-propyl-2H,8H,9H-furo[2,3-h]chromen-2-one	-	-	-	-	-	Phenylpropanoids and polyketides	Coumarins and derivatives	Furanocoumarins	2.8414	2.8707	2.788	3.1435	2.3749	3.0643	3.3763	3.146	3.2742	3.2665	3.2128	3.2394	2.2141	2.9142	2.6861	2.7209	3.0559	3.3217	3.0691	3.2695	3.1035	2.8603	3.1402	3.1004
5-Hydroxytryptophol glucuronide	-	-	-	-	-	Organic oxygen compounds	Organooxygen compounds	Carbohydrates and carbohydrate conjugates	1.6836	1.6748	0.8346	1.6512	1.1577	1.8616	2.0661	2.12	2.3774	2.1023	1.9886	2.5295	1.423	1.1615	1.7779	2.4841	2.4617	2.2022	2.1046	1.7899	2.1381	2.217	1.9492	1.7694
5-O-p-Coumaroylnigrumin	-	-	-	-	-	-	-	-	2.5338	2.1923	2.2598	2.5712	1.9582	2.2049	2.315	2.2372	2.3844	2.3453	2.2266	2.2713	2.4942	2.5765	2.6119	2.6181	2.3425	2.8159	2.3358	2.3026	2.2484	2.6143	1.7079	1.3347
6-({[3,4-dihydroxy-4-(hydroxymethyl)oxolan-2-yl]oxy}methyl)oxane-2,3,4,5-tetrol	-	-	-	-	-	Organic oxygen compounds	Organooxygen compounds	Carbohydrates and carbohydrate conjugates	4.5376	4.6187	4.6069	4.6268	4.4825	4.6221	4.4299	4.4401	4.4167	4.4335	4.4892	4.4181	4.243	4.2693	4.2819	4.2863	4.3232	4.355	4.5193	4.5473	4.5281	4.4703	4.5191	4.5631
6-(2-carboxy-2-methylethoxy)-3,4,5-trihydroxyoxane-2-carboxylic acid	-	-	-	-	-	Organic oxygen compounds	Organooxygen compounds	Carbohydrates and carbohydrate conjugates	2.6939	2.8969	2.4477	2.3452	2.8884	2.0104	2.8558	2.9384	2.8919	2.3147	3.0284	2.2991	3.5021	3.4822	2.9027	3.0904	2.3927	2.4535	2.027	1.8341	1.9245	2.711	2.1072	2.3312
6''-(4-Carboxy-3-hydroxy-3-methylbutanoyl)hyperin	-	-	-	-	-	Phenylpropanoids and polyketides	Flavonoids	Flavonoid glycosides	2.8807	2.818	2.7858	2.7872	2.9893	2.8594	3.0246	2.9393	2.931	2.8756	2.9387	2.9976	2.2631	2.1181	2.3337	2.388	2.4383	2.6212	2.8649	2.8651	2.953	3.5204	2.8748	2.8703
6-(4-ethenyl-5-hydroxy-2-methoxyphenoxy)-3,4,5-trihydroxyoxane-2-carboxylic acid	-	-	-	-	-	Organic oxygen compounds	Organooxygen compounds	Carbohydrates and carbohydrate conjugates	1.7129	1.2901	1.633	1.8692	1.0473	1.5901	2.404	2.7507	2.6642	2.7031	2.4037	2.8694	1.7732	1.8235	1.7508	1.9455	0.8998	1.6131	0.6121	0.9419	0.6079	1.4909	0.9763	0.6062
6-(4-ethyl-3-hydroxyphenoxy)-3,4,5-trihydroxyoxane-2-carboxylic acid	-	-	-	-	-	Organic oxygen compounds	Organooxygen compounds	Carbohydrates and carbohydrate conjugates	1.9586	1.532	1.5157	1.6201	0.9684	1.1246	1.7492	2.6239	2.3406	0.8837	2.0309	1.966	1.9279	1.5475	1.8294	2.317	0.8426	1.4041	1.8041	2.3207	1.9554	2.0675	2.0019	1.9311
6-(butanoyloxy)-3,4,5-trihydroxyoxane-2-carboxylic acid	-	-	-	-	-	Organic oxygen compounds	Organooxygen compounds	Carbohydrates and carbohydrate conjugates	2.173	1.8975	2.076	2.264	2.0213	2.2255	2.1891	2.4141	2.3529	2.4839	2.2849	2.2863	1.9111	1.8931	2.1583	1.9492	1.9279	2.1247	1.8521	1.8121	1.9708	2.4246	2.0506	1.9177
6,7-Dimethyl-8-(1-D-ribityl)lumazine	-	-	map01100;map01110;map00740	Metabolism;Metabolism;Metabolism	Global and overview maps;Global and overview maps;Metabolism of cofactors and vitamins	Organoheterocyclic compounds	Pteridines and derivatives	-	2.1245	1.3269	2.4759	1.7702	1.9036	2.3104	0.8819	1.5908	0.885	0.87	1.8601	0.9014	1.7856	2.3441	2.2767	1.8879	1.198	2.331	1.9711	2.1501	1.9703	0.8534	2.1967	2.2355
6-[5]-ladderane-1-hexanol	-	-	-	-	-	-	-	-	1.3339	1.7584	1.6187	1.745	2.3703	1.4947	2.0062	1.5863	1.6516	1.8339	1.8372	1.7528	1.6877	0.6758	1.5119	1.3276	1.8283	1.2036	0.7407	1.9156	0.7786	0.8757	1.5425	1.2791
6''-Acetylapiin	-	-	-	-	-	Phenylpropanoids and polyketides	Flavonoids	Flavonoid glycosides	1.4817	1.5522	1.9336	1.8502	1.9189	2.0404	1.7935	1.7004	2.0536	2.2993	1.9038	1.6208	2.159	2.528	1.9018	1.1391	1.618	1.7967	2.4974	2.6527	2.5606	2.7412	2.389	2.2643
6-Caffeoylsucrose	-	-	-	-	-	Phenylpropanoids and polyketides	Cinnamic acids and derivatives	Hydroxycinnamic acids and derivatives	2.3915	2.0772	2.2089	2.7831	1.7651	2.932	2.615	2.9403	2.8081	3.053	2.6807	2.838	2.2276	2.2798	2.2432	2.7156	2.5539	2.6008	2.4627	2.7914	2.3859	3.1197	2.5093	2.4547
6-hydroxy-2,3,4-trimethoxybenzoic acid	-	-	-	-	-	Benzenoids	Benzene and substituted derivatives	Benzoic acids and derivatives	1.5731	1.4854	1.916	1.6395	1.8293	1.6029	1.5276	0.7859	0.7922	0.7777	0.8793	0.8079	1.2074	1.0583	1.6638	1.5347	1.1188	0.9982	1.5103	1.5399	1.7355	1.9277	1.9744	1.7774
6-hydroxysphingosine	-	-	-	-	-	-	-	-	4.0484	4.0617	4.0121	4.0803	4.1815	4.0329	3.8819	3.9075	3.8687	3.9073	3.8915	3.7841	4.2253	4.1337	4.1672	4.1037	3.9768	4.1851	3.7056	3.8176	3.7578	3.1893	3.7809	3.8273
6-Lactoyltetrahydropterin	-	-	map01100;map00790	Metabolism;Metabolism	Global and overview maps;Metabolism of cofactors and vitamins	Organoheterocyclic compounds	Pteridines and derivatives	Pterins and derivatives	1.6553	1.853	1.7347	1.8502	0.8552	1.3096	1.8317	0.9492	1.2823	1.3337	1.7983	1.9224	0.8389	1.866	1.7404	1.8696	1.9216	2.4336	2.4474	2.1834	2.3212	2.231	2.3806	2.2432
6-O-Oleuropeoylsucrose	-	-	-	-	-	Lipids and lipid-like molecules	Saccharolipids	-	1.5378	1.4979	1.9536	2.0505	0.9504	2.3086	3.1473	2.9246	3.0637	3.034	3.0448	3.3365	2.4322	2.4685	3.2685	3.4725	3.8379	3.2414	3.7282	3.8987	3.7073	3.7875	3.8089	3.6699
6-Oxopiperidine-2-carboxylic acid	-	-	-	-	-	Organic acids and derivatives	Carboxylic acids and derivatives	Amino acids, peptides, and analogues	2.9111	3.0473	3.0429	2.8124	2.9438	2.9654	2.7724	2.7146	2.426	2.6807	2.7591	2.4047	2.8335	2.8178	2.9586	2.623	2.8345	2.7059	3.2031	3.1244	3.3146	3.496	3.1787	3.2984
6S,9R-Dihydroxy-4,7E-megastigmadien-3-one 9-[apiosyl-(1->6)-glucoside]	-	-	-	-	-	Lipids and lipid-like molecules	Fatty Acyls	Fatty acyl glycosides	2.9999	2.7846	2.8293	3.0745	2.5008	2.8363	2.7555	2.6485	2.7743	2.7951	2.7261	2.9445	1.7978	2.6303	2.9386	2.8867	3.1161	3.1598	3.2484	3.1982	3.3009	3.5376	3.3309	3.2728
6'-Sialyllactosamine	-	-	-	-	-	Organooxygen compounds	Carbohydrates and carbohydrate conjugates	Sugar acids and derivatives	3.0784	3.2332	3.2966	2.9178	3.021	3.4261	3.1254	3.3831	2.8814	3.42	3.2912	3.0487	3.1069	3.121	3.1753	3.0559	3.0675	2.9021	3.5618	3.6046	3.6614	3.9796	3.6426	3.5953
7alpha,8alpha-Dihydroxycalonectrin	-	-	-	-	-	-	-	-	2.9374	2.9857	3.0544	2.7594	3.0959	2.7172	2.974	2.923	3.0036	2.6066	3.0109	2.6007	3.2284	3.0028	3.2525	3.0875	3.1732	2.9017	2.2859	2.4332	2.3576	2.3843	2.3593	2.3761
7-Epi-12-hydroxyjasmonic acid glucoside	-	-	-	-	-	Lipids and lipid-like molecules	Fatty Acyls	Fatty acyl glycosides	3.0181	2.7097	3.1087	3.0782	2.3467	3.1986	2.8804	2.92	2.9887	3.0668	2.9199	2.9112	1.8728	2.5557	2.5428	2.4117	2.8539	3.1385	3.0488	3.2524	3.1059	3.0432	3.059	3.1157
7-Hydroxy-6-(methoxyacetyl)-2,2-dimethyl-2H-1-benzopyran	-	-	-	-	-	Organoheterocyclic compounds	Benzopyrans	1-benzopyrans	2.9985	2.7984	2.9957	3.0389	2.7491	2.8848	2.9185	2.8051	2.7497	2.9816	2.9321	2.9296	2.6878	2.888	2.8924	2.8524	3.067	3.1773	3.1037	3.3274	3.1409	3.329	3.2314	3.1593
7-Hydroxyamoxapine	-	-	-	-	-	Organoheterocyclic compounds	Benzoxazepines	Dibenzoxazepines	2.3723	1.9579	2.2721	2.5325	1.8386	2.3535	2.4206	2.7841	2.8159	2.9641	2.568	3.001	1.0367	1.351	1.4036	1.1457	2.4189	2.4767	2.4875	2.8677	2.6632	1.126	2.4844	2.7885
8-Angeloylegelolide	-	-	-	-	-	Organoheterocyclic compounds	Cycloheptafurans	-	2.6166	2.712	2.7014	3.0089	2.2709	2.8421	2.8457	2.6703	2.7556	2.8823	2.7513	2.6978	2.1989	2.3123	2.4146	2.2786	2.4333	2.8935	2.4253	2.5386	2.5207	2.4713	2.504	2.4272
8-Hydroxy-5,6-octadienoic acid	-	-	-	-	-	Organic acids and derivatives	Hydroxy acids and derivatives	Medium-chain hydroxy acids and derivatives	2.5552	2.5749	2.6071	2.6641	2.5628	2.4346	1.9564	1.7995	1.9924	2.1552	2.013	2.0402	2.0003	2.2705	1.8604	2.3402	2.5172	2.5166	2.1365	2.397	2.1405	2.3987	2.2946	2.285
9(S)-HpOTrE	-	-	map00592;map01110	Metabolism;Metabolism	Lipid metabolism;Global and overview maps	-	-	-	3.2531	3.8278	3.4411	3.2766	4.136	3.4376	3.4242	3.6816	3.625	3.5732	3.502	3.6065	3.4623	3.1251	3.2748	3.6891	3.0845	3.4979	3.2216	3.2969	3.1764	3.1993	3.3206	3.1404
9,10-epoxy-12-octadecenoic acid	-	-	-	-	-	-	-	-	2.2833	2.4619	2.1928	2.2568	2.6542	2.2513	2.3325	2.454	2.4347	2.497	2.414	2.4343	2.3849	2.1432	2.4411	2.6537	2.2548	2.318	2.1526	2.2056	2.1675	2.234	2.2703	2.0009
9,10-Epoxyoctadecenoic acid	-	-	map01100;map00591	Metabolism;Metabolism	Global and overview maps;Lipid metabolism	Lipids and lipid-like molecules	Fatty Acyls	Fatty acids and conjugates	1.8274	2.0011	1.7292	0.7253	2.1324	1.2929	1.7612	1.6958	1.567	1.2593	1.9375	1.5979	1.6052	1.6701	1.3772	1.3793	0.9696	0.5107	0.7882	0.5344	0.9644	1.2332	1.5662	0.8952
Acrimarine I	-	-	-	-	-	Organoheterocyclic compounds	Quinolines and derivatives	Benzoquinolines	2.7824	2.6424	2.2494	2.3946	2.2895	2.2872	2.3376	2.4766	2.2877	2.2178	2.5614	2.3985	3.1946	3.6443	3.1288	2.6942	2.7559	2.4868	2.1945	1.8904	1.8118	1.9082	1.9688	2.3667
Adipate semialdehyde	-	-	map01100	Metabolism	Global and overview maps	Lipids and lipid-like molecules	Fatty Acyls	Fatty acids and conjugates	1.4954	1.5388	1.6586	1.5307	1.6347	1.7071	1.4148	1.557	1.4428	1.5207	1.4296	1.4126	1.5315	1.6052	1.4635	1.6483	1.6263	1.6375	2.1109	1.97	1.8745	2.4987	1.8705	2.1794
ADP-Ribosyl-L-arginine	-	-	-	-	-	Nucleosides, nucleotides, and analogues	Purine nucleotides	Purine nucleotide sugars	3.7354	3.5463	3.758	3.6731	3.3011	3.7001	3.9845	3.8834	3.7516	3.9278	3.9257	3.8391	4.4418	4.4078	4.239	4.0369	3.7558	4.1473	4.0713	3.9661	4.0359	4.3462	4.1837	4.0537
Aflatoxin B1 dialcohol	-	-	-	-	-	Organoheterocyclic compounds	Naphthofurans	-	1.1801	0.0033	1.105	1.7432	0.0162	1.9236	2.4257	2.0457	2.2125	2.3995	2.1758	2.5075	0.0003	1.4672	1.3659	1.2007	1.3984	2.3348	1.9757	2.2893	1.7178	2.0092	2.3443	2.0498
Agavoside A	-	-	-	-	-	Lipids and lipid-like molecules	Steroids and steroid derivatives	Steroidal glycosides	3.2365	3.2875	3.46	3.2997	3.4486	3.3713	3.027	3.1673	3.0551	3.3088	3.1998	3.176	3.8407	3.4708	3.2795	3.5841	3.1396	3.3212	2.8131	2.9121	2.9093	3.1741	3.0526	3.0876
ALANYL-dl-LEUCINE	-	-	-	-	-	-	-	-	3.5895	3.107	2.6934	3.0057	3.057	2.5385	2.2456	2.4439	2.2003	2.4343	2.291	2.3208	2.8756	2.7016	2.6727	2.6249	1.0668	2.8665	2.0765	2.2117	2.1128	2.5116	2.2909	2.1157
Alanyl-Hydroxyproline	-	-	-	-	-	Organic acids and derivatives	Carboxylic acids and derivatives	Amino acids, peptides, and analogues	4.0915	4.1878	4.0906	4.1956	3.9349	3.9587	3.8256	3.6348	3.6648	3.7404	3.7687	3.8141	3.0763	3.6158	3.5214	3.4967	3.9373	4.1038	3.6329	3.8733	3.5952	3.6396	3.7611	3.7688
A-L-Arabinofuranosyl-(1->2)-[a-D-mannopyranosyl-(1->6)]-D-mannose	-	-	-	-	-	Organic oxygen compounds	Organooxygen compounds	Carbohydrates and carbohydrate conjugates	2.9131	2.9011	3.0569	2.5386	3.1656	2.7025	2.6263	2.3647	2.5497	2.384	2.6812	2.5998	2.7317	2.853	2.7077	2.6852	2.1213	2.6119	2.2846	2.2133	2.3474	1.9266	2.4686	2.6059
A-L-Arabinofuranosyl-(1->3)-b-D-xylopyranosyl-(1->4)-D-xylose	-	-	-	-	-	-	-	-	3.1316	3.2123	3.1284	3.1999	2.9785	3.2334	3.4724	3.4238	3.3925	3.1795	3.5016	3.3105	3.4069	3.4286	3.329	3.3771	3.1792	3.3559	3.0317	2.9586	3.0402	2.9139	2.9773	2.982
Alpha-Vetivone	-	-	-	-	-	-	-	-	2.7281	2.8042	2.8445	2.7714	2.861	2.916	2.9744	2.9687	3.0021	2.9619	2.9453	3.0346	3.2749	3.1388	3.3242	3.3612	3.3791	3.2996	3.2678	3.313	3.269	3.4806	2.9228	2.9157
Ampeloside Bs1	-	-	-	-	-	Lipids and lipid-like molecules	Steroids and steroid derivatives	Steroidal glycosides	2.0421	2.4088	2.6569	2.486	2.4581	2.7019	0.8816	2.3777	1.9497	2.751	2.0076	2.2004	3.3371	3.1488	2.7781	2.9238	1.452	2.8872	0.8571	1.3069	0.8523	1.1511	1.5351	0.8503
Androsterone glucuronide	-	-	-	-	-	Lipids and lipid-like molecules	Steroids and steroid derivatives	Steroidal glycosides	2.7844	3.1141	2.9801	2.5244	3.3877	2.6919	2.8815	2.7557	2.8634	2.0686	2.9618	2.4346	2.9379	2.6969	2.6359	2.9771	2.4456	2.316	2.1653	2.0616	2.2587	2.1042	2.3133	2.3665
Antibiotic X 14889A	-	-	-	-	-	Lipids and lipid-like molecules	Prenol lipids	Terpene glycosides	3.4908	3.4413	3.5011	3.4093	3.6034	3.2711	4.0054	3.2828	3.765	3.184	3.9441	3.937	3.6839	3.6705	3.8836	3.8268	3.8891	3.603	4.5137	4.0541	4.3161	3.4395	4.1515	4.2681
Antibiotic X 14889C	-	-	-	-	-	Lipids and lipid-like molecules	Prenol lipids	Sesterterpenoids	0.8276	1.1717	2.23	0.8593	1.7949	2.3807	2.1048	2.7186	2.7033	3.3927	2.2204	2.6797	2.0265	1.4915	1.5183	2.5534	1.7833	2.4667	2.22	2.8909	2.5982	1.4479	2.6862	2.4988
Apiin	-	-	map00944	Metabolism	Biosynthesis of other secondary metabolites	Phenylpropanoids and polyketides	Flavonoids	Flavonoid glycosides	2.8084	2.7175	2.6068	3.2032	2.2381	3.0728	2.8386	2.9529	2.8024	3.3698	2.544	3.5978	1.6133	2.1572	1.799	2.6109	1.869	3.1049	2.4497	2.3825	2.5063	2.4433	2.5709	2.4795
Arachidyl alcohol	-	-	-	-	-	Lipids and lipid-like molecules	Fatty Acyls	Fatty alcohols	1.9308	1.1349	1.1371	2.5095	2.628	2.1969	2.2081	2.3059	3.0497	2.1945	2.5594	2.5972	1.9662	1.2439	1.2749	2.1625	1.4353	2.0039	1.4102	1.1261	1.1823	2.44	2.3857	1.1285
Araliasaponin I	-	-	-	-	-	Lipids and lipid-like molecules	Prenol lipids	Terpene glycosides	3.4548	3.4677	3.546	3.4965	3.2957	3.525	3.7769	3.7419	3.6333	4.0138	3.7632	3.682	4.0082	4.078	3.8142	3.749	3.3231	3.9718	3.9348	3.7875	3.8744	4.0699	3.8754	3.9048
Arbutin	-	-	map00010	Metabolism	Carbohydrate metabolism	Organic oxygen compounds	Organooxygen compounds	Carbohydrates and carbohydrate conjugates	1.6301	1.5852	0.939	2.0164	0.5005	2.1652	1.7574	2.0748	2.1188	2.5483	1.8734	2.0251	0.4899	1.1439	0.5274	0.5315	1.9059	1.8071	1.7315	2.2422	2.1112	2.4809	2.0417	2.0954
Arginyl-Methionine	-	-	-	-	-	Organic acids and derivatives	Carboxylic acids and derivatives	Amino acids, peptides, and analogues	0.8114	1.7634	0.8449	1.9867	1.5629	2.2859	2.1872	2.2273	1.995	2.2427	2.1809	1.9574	2.1654	2.0608	2.2451	2.3991	1.8034	2.1489	1.2866	1.8226	1.9091	2.1092	1.0645	1.8945
Aristolene	-	-	-	-	-	Lipids and lipid-like molecules	Prenol lipids	Sesquiterpenoids	3.1113	3.1432	3.2879	3.4115	2.7825	3.7321	1.9569	1.5178	1.9446	1.0583	1.7941	1.3552	2.2485	2.7905	2.3461	1.1809	1.3144	2.5746	0.9824	1.7323	0.7499	1.9967	1.3802	1.4802
Aromadendrin	-	-	map01100;map00941;map01110	Metabolism;Metabolism;Metabolism	Global and overview maps;Biosynthesis of other secondary metabolites;Global and overview maps	Phenylpropanoids and polyketides	Flavonoids	Flavans	2.3208	2.0341	2.3649	2.4105	2.1545	2.2388	1.8057	1.7822	1.809	1.818	1.9273	1.3796	1.5743	1.7922	1.9654	1.608	2.0782	1.8467	2.2678	1.8196	2.3349	2.1756	2.4225	2.3668
AS 1-1	-	-	-	-	-	Lipids and lipid-like molecules	Sphingolipids	Glycosphingolipids	1.8948	2.1773	1.9888	2.0752	2.2917	1.7642	1.7134	1.8803	1.6451	1.8714	2.096	1.5934	2.1617	2.2712	2.2162	2.141	2.2409	1.8603	1.9349	1.9038	2.0163	0.6097	2.0613	2.0654
Astin I	-	-	-	-	-	Organic acids and derivatives	Carboxylic acids and derivatives	Amino acids, peptides, and analogues	2.8724	2.7437	2.8369	2.6417	2.674	2.5307	3.3419	2.8361	2.8841	3.0747	3.1753	3.7253	2.2465	2.5315	2.7787	2.8452	2.485	2.8233	3.3614	3.0947	3.1511	3.6674	2.8133	2.7534
Atraric acid	-	-	-	-	-	-	-	-	3.7402	3.583	3.8154	3.7777	3.2206	3.7995	3.9087	3.7537	3.7861	3.8715	3.8068	3.7706	3.3522	3.5796	3.5797	3.4711	3.7957	3.7391	3.9494	3.9499	3.9339	4.2739	3.9921	3.9874
Aucubin	-	-	-	-	-	Lipids and lipid-like molecules	Prenol lipids	Terpene glycosides	3.1239	2.9838	3.2784	3.0512	3.0699	3.1291	2.9514	2.8591	2.8831	2.8875	2.9255	2.8696	2.7719	3.0972	2.7612	2.6651	2.7559	3.1224	3.1432	3.0675	3.1687	3.4774	3.0845	3.1156
Austdiol	-	-	-	-	-	Organoheterocyclic compounds	Azaphilones	-	2.1231	2.0878	2.0086	2.1979	2.2909	2.3653	2.4067	2.6008	2.6177	2.5732	2.4065	2.6691	2.2419	2.1421	2.2521	2.7374	2.4337	2.7483	2.3807	2.4259	2.3383	2.4781	2.513	2.3315
Austinol	-	-	-	-	-	Organoheterocyclic compounds	Furopyrans	-	2.8186	2.3926	2.7065	2.8388	1.5118	2.6711	2.7149	2.6038	2.7302	2.8228	2.6435	2.7678	1.4967	1.852	2.1679	2.2958	2.4127	2.5734	2.6037	2.6817	2.5132	3.0661	2.8785	2.7639
Avenic acid B	-	-	-	-	-	-	-	-	4.202	4.2353	4.1956	4.3916	4.045	4.0845	3.7564	3.5631	3.6535	3.8021	3.7816	3.4601	3.2178	3.7427	3.7404	3.5404	4.2122	4.1585	3.7982	4.1852	3.8856	4.0323	3.9948	4.0663
BENZALKONIUM	-	-	-	-	-	-	-	-	3.5012	3.5751	3.5578	3.4955	3.4708	3.6593	3.6467	3.6432	3.6976	3.5669	3.652	3.6866	3.8299	3.8572	3.8527	3.9187	3.8288	3.8253	3.8429	3.7631	3.8262	3.9119	3.6086	3.5497
Benzofuran	-	-	-	-	-	Organoheterocyclic compounds	Benzofurans	-	2.1154	1.8767	2.1561	2.0285	2.3782	2.0762	1.5864	1.5327	1.5687	1.396	1.8424	1.9692	1.6263	1.366	1.6079	1.1332	0.5766	1.7324	1.2863	0.609	0.6082	2.2122	0.637	0.611
Benzoic acid	-	-	map01100;map01110;map00360	Metabolism;Metabolism;Metabolism	Global and overview maps;Global and overview maps;Amino acid metabolism	Benzenoids	Benzene and substituted derivatives	Benzoic acids and derivatives	1.1043	1.2528	1.7612	1.9596	0.3329	2.1405	2.3079	2.1021	2.1699	2.1607	2.2362	2.3169	0.3228	0.6576	1.4127	1.8525	2.0421	2.0962	2.4933	2.0968	2.3133	2.567	2.2459	2.142
Beta-Leucine	-	-	-	-	-	Organic acids and derivatives	Carboxylic acids and derivatives	Amino acids, peptides, and analogues	2.9534	3.1532	3.0973	2.6207	3.6105	2.7697	2.3621	2.2831	2.2298	2.1396	2.5124	2.3456	3.3053	3.2324	2.9892	3.002	1.7586	2.9273	1.746	1.8284	1.9623	1.5757	1.8593	1.7907
Bilirubin	-	-	map01100;map01110;map00860	Metabolism;Metabolism;Metabolism	Global and overview maps;Global and overview maps;Metabolism of cofactors and vitamins	Organic compounds	Organoheterocyclic compounds	Tetrapyrroles and derivatives	2.494	2.8543	2.3925	2.2298	2.9205	2.5643	2.7359	2.7264	2.6177	2.6425	2.7754	2.9456	2.5937	2.6048	2.1981	2.7021	2.4471	2.6267	2.1434	2.3754	2.219	1.9607	2.3449	2.2519
Bipindogulomethyloside	-	-	-	-	-	Lipids and lipid-like molecules	Steroids and steroid derivatives	Steroid lactones	3.5337	3.7791	3.6827	3.5486	4.0147	3.5893	3.2959	3.4273	3.5112	3.5704	3.4962	3.5612	3.5348	3.3907	3.4341	3.5842	3.6442	3.3093	3.3724	3.0519	3.4364	2.4412	3.4592	3.262
Blasticidin S	-	-	-	-	-	Organooxygen compounds	Carbohydrates and carbohydrate conjugates	Sugar acids and derivatives	1.7295	2.0049	1.9825	2.1555	1.1268	1.883	2.2343	2.1029	2.3037	2.2755	2.3791	2.1854	0.9673	0.9966	1.4234	2.198	2.5111	1.8747	2.4944	3.0806	2.6714	2.8498	2.5752	2.5303
Blumealactone A	-	-	-	-	-	Lipids and lipid-like molecules	Prenol lipids	Terpene lactones	2.4215	2.6522	2.6494	1.0922	2.4728	2.3183	2.1083	2.4092	2.0974	2.4322	2.3855	2.291	2.6538	2.5921	2.6826	2.5706	2.5562	2.4463	2.4817	2.4755	2.5482	2.682	2.4186	2.5126
Blumenol C O-[apiosyl-(1->6)-glucoside]	-	-	-	-	-	Lipids and lipid-like molecules	Fatty Acyls	Fatty acyl glycosides	3.4392	3.3867	3.3202	3.3572	3.1185	3.4496	3.3474	3.1847	3.3319	3.121	3.3691	3.2386	2.2011	2.5784	3.4257	3.2087	3.5393	3.3118	4.2725	4.0844	4.2231	4.439	4.2696	4.2996
Boswellic acid	-	-	-	-	-	Lipids and lipid-like molecules	Prenol lipids	Triterpenoids	2.287	1.5091	1.9316	1.8227	1.696	0.8669	3.419	3.1798	3.2604	2.945	3.4463	3.0861	2.2858	2.1276	1.2961	0.8423	0.8383	0.9408	2.9837	2.9776	2.9355	1.8089	3.006	2.947
Cafamarine	-	-	-	-	-	Organoheterocyclic compounds	Naphthofurans	-	1.4835	0.6174	1.6276	0.9799	1.3409	0.8317	0.5041	1.1536	1.1454	0.3014	0.6751	0.0105	0.9363	0.008	0.6302	0.5663	0.0087	0.2864	1.4342	1.7544	1.7604	1.7342	1.8144	1.8649
Caffeoylmalic acid	-	-	-	-	-	Phenylpropanoids and polyketides	Cinnamic acids and derivatives	Hydroxycinnamic acids and derivatives	2.0506	1.5818	2.2001	2.4108	0.5417	1.9344	1.4558	0.0138	1.1239	1.4779	1.4346	0.271	0.0033	0.0525	0.0014	0.0146	1.7435	1.997	0.9197	1.8772	1.2752	0.0021	1.9666	2.1437
Calendoflavoside	-	-	-	-	-	Phenylpropanoids and polyketides	Flavonoids	Flavonoid glycosides	3.2015	2.8623	3.1587	2.7465	3.0303	2.7545	2.6497	2.3857	2.5289	2.5317	2.6568	2.6386	2.8787	2.9959	2.9313	2.6361	2.443	2.5861	2.0444	1.1451	2.4971	1.7581	2.3946	2.6729
Calenduloside A	-	-	-	-	-	Lipids and lipid-like molecules	Prenol lipids	Terpene glycosides	2.8305	2.7652	2.7545	3.1277	2.9109	3.3002	3.2206	3.5329	3.4412	3.6479	3.3763	3.3844	3.3951	3.0796	3.2343	3.2785	3.0008	3.2287	3.0741	3.3541	3.0721	2.7491	3.2121	3.1277
Canesceol	-	-	-	-	-	Lipids and lipid-like molecules	Steroids and steroid derivatives	Steroid lactones	3.658	3.942	3.5732	3.4202	4.0911	3.5026	3.5195	3.5522	3.5389	3.5136	3.6302	3.7297	3.6058	3.4804	3.1471	3.6548	3.4115	3.3667	3.0882	3.276	3.1219	2.7509	3.2523	3.2586
Cappariloside B	-	-	-	-	-	Organic oxygen compounds	Organooxygen compounds	Carbohydrates and carbohydrate conjugates	2.687	2.5341	2.518	2.7293	2.0962	2.5815	2.4362	2.4305	2.4762	2.611	2.2829	2.5462	1.824	1.2555	2.0656	2.5172	2.512	2.3819	2.4392	2.7302	2.5362	3.0342	2.7614	2.7494
Capsianoside I	-	-	-	-	-	Lipids and lipid-like molecules	Fatty Acyls	Fatty acyl glycosides	1.1753	0.7844	0.6728	0.6709	1.1281	0.7066	2.5478	2.5947	2.742	2.5231	2.529	2.8029	1.7044	1.3239	0.8853	0.6964	1.6861	1.1981	2.0726	2.0942	2.2029	1.8657	1.9789	2.4213
Capsianoside IV	-	-	-	-	-	Lipids and lipid-like molecules	Fatty Acyls	Fatty acyl glycosides	2.7549	2.8356	2.879	3.1543	2.9142	3.3923	3.4823	3.6591	3.61	3.857	3.4543	3.585	3.3791	3.2342	3.3151	3.3078	3.3377	3.4549	3.2931	3.5608	3.2954	3.0011	3.3711	3.2774
Capsianoside VI	-	-	-	-	-	Lipids and lipid-like molecules	Prenol lipids	Terpene glycosides	1.3683	2.211	1.971	2.2509	1.3211	2.5826	1.623	2.2033	1.8356	2.2847	1.8572	1.7333	3.0238	3.1085	3.0281	2.7484	1.8229	3.004	1.8876	2.1389	1.9523	1.9836	1.4577	1.9881
Cer(d14:2(4E,6E)/22:1(13Z))	-	-	-	-	-	-	-	-	2.2222	2.637	2.4828	2.1148	2.9701	2.4355	2.3282	2.4854	2.4325	1.6987	2.5176	2.4815	2.274	2.6571	2.0271	2.0415	0.9007	1.8838	1.9118	1.1319	0.7786	0.9004	1.6495	1.8794
Cerebroside B	-	-	-	-	-	Lipids and lipid-like molecules	Sphingolipids	Glycosphingolipids	3.4066	3.3423	3.3486	3.2501	3.382	3.2644	3.3975	3.3039	3.3355	3.1681	3.4769	3.141	3.8283	3.7683	3.834	3.5875	3.9754	3.3844	3.9894	3.7681	3.9434	3.0596	3.6718	3.6124
Chrycolide	-	-	-	-	-	Organoheterocyclic compounds	Benzofurans	Benzofuranones	2.2807	2.3757	2.1187	2.6019	1.9188	2.5172	2.2108	2.2665	2.3134	2.2998	2.372	2.1279	1.8621	1.9417	2.064	2.0195	2.133	2.1259	2.6544	2.7269	2.6499	2.876	2.5893	2.5784
Cibaric acid	-	-	-	-	-	Lipids and lipid-like molecules	Lineolic acids and derivatives	-	1.6083	2.36	1.7774	1.8487	2.6185	1.9018	2.1066	2.1081	2.1467	2.3379	2.0627	2.2529	1.7447	1.1107	1.4826	1.9255	1.4603	2.044	1.6582	1.7374	1.6894	1.4014	1.9329	1.5877
Ciclesonide	-	-	-	-	-	Lipids and lipid-like molecules	Steroids and steroid derivatives	Pregnane steroids	3.38	3.0705	3.556	3.3042	3.2009	3.3476	3.6317	3.7094	3.7346	3.8743	3.6618	3.8742	3.2589	3.5552	3.5949	3.6681	4.0884	3.6947	3.3361	3.6523	3.376	3.621	3.3916	3.4439
Cinnamic acid	-	-	-	-	-	Phenylpropanoids and polyketides	Cinnamic acids and derivatives	Cinnamic acids	2.8098	2.5308	2.6671	2.5312	3.0757	2.1489	2.0676	2.0028	2.1957	2.1239	2.3723	2.2852	2.3816	2.2515	2.1873	2.1149	1.885	2.4547	1.9496	1.7796	1.884	2.5041	1.8011	1.2701
Cinncassiol D2 glucoside	-	-	-	-	-	Lipids and lipid-like molecules	Prenol lipids	Terpene glycosides	2.0784	2.1852	2.3433	2.4608	2.0099	2.2793	2.854	2.8566	2.9784	3.043	2.7482	3.2388	2.3661	2.6208	2.175	2.7325	2.8653	2.6207	1.7185	2.4068	1.9612	2.5898	2.0391	1.795
Cis-3-Hexenyl b-primeveroside	-	-	-	-	-	Lipids and lipid-like molecules	Fatty Acyls	Fatty acyl glycosides	2.6057	2.5678	2.5871	2.6346	2.3813	2.6503	2.5946	2.6415	2.7772	2.8167	2.7553	2.742	2.8669	3.1869	3.3431	3.1622	3.4708	3.5249	3.9333	4.0701	3.9213	3.8932	4.031	4.0157
Cis-Zeatin riboside	-	-	map01110;map00908	Metabolism;Metabolism	Global and overview maps;Metabolism of terpenoids and polyketides	-	-	-	1.6584	1.4097	1.8558	1.7776	0.7198	2.4538	1.5533	1.7497	1.3911	2.1309	0.7735	1.7863	0.7073	0.7071	1.0699	1.7582	1.5075	1.2469	1.6009	1.9538	1.8903	2.0436	1.8444	2.0116
Cis-zeatin-O-glucoside	-	-	map00908	Metabolism	Metabolism of terpenoids and polyketides	Lipids and lipid-like molecules	Fatty Acyls	Fatty acyl glycosides	1.5841	0.475	1.0594	1.0729	0.4404	1.5623	2.503	2.1956	2.3077	2.3149	2.4282	2.4428	0.4305	0.4303	1.6387	2.423	2.5347	1.0379	2.9086	2.7229	2.8064	3.2808	2.73	2.6754
Citreoviridin A	-	-	-	-	-	Organoheterocyclic compounds	Pyrans	Pyranones and derivatives	2.8441	2.9335	2.927	2.9615	2.9465	3.0567	3.1782	3.2216	3.2151	3.1548	3.2265	3.1381	3.6113	3.4834	3.4123	3.5025	3.3057	3.2479	3.0714	3.0415	3.0349	3.3823	2.8883	2.7192
Citreoviridinol A1	-	-	-	-	-	Organoheterocyclic compounds	Dioxepanes	1,4-dioxepanes	3.348	3.0975	3.2823	3.3748	2.8152	3.317	2.5922	2.2455	2.3862	2.4886	2.4171	2.6788	2.2767	2.4203	2.5728	2.6046	2.5585	2.8119	3.2554	3.231	3.2991	3.4704	3.2852	3.1965
Citronellyl beta-sophoroside	-	-	-	-	-	Lipids and lipid-like molecules	Prenol lipids	Terpene glycosides	3.1867	3.5071	3.168	3.0578	3.7274	3.0572	3.2021	3.0711	3.1585	3.1376	3.1235	3.3291	2.5118	2.2111	3.5816	3.3872	3.687	2.8201	4.1386	4.0389	4.163	4.3854	4.0481	3.9923
Citrusin E	-	-	-	-	-	Organooxygen compounds	Carbohydrates and carbohydrate conjugates	Glycosyl compounds	2.8057	2.3869	2.842	2.4594	2.1683	2.3841	1.9064	1.596	1.728	1.1968	1.9513	1.2284	0.8873	1.7497	1.888	1.8317	2.0714	1.952	2.135	1.6033	1.8399	2.1269	1.8226	1.9154
Citrusin F	-	-	-	-	-	Organic oxygen compounds	Organooxygen compounds	Carbohydrates and carbohydrate conjugates	1.5918	1.4863	1.9546	1.7245	1.2161	2.2672	1.9417	2.29	2.1944	2.8501	2.1348	1.9134	1.4767	1.4098	1.2035	1.7213	1.1973	2.3356	2.0103	2.4831	2.078	2.2592	2.3548	2.2132
CMPF	-	-	-	-	-	Lipids and lipid-like molecules	Fatty Acyls	Fatty acids and conjugates	2.4913	2.2764	2.6569	2.8766	2.0755	1.9545	2.4706	1.4894	1.6854	0.6978	1.9592	2.5042	1.8232	1.7768	1.8266	1.9021	1.8135	2.1957	1.973	2.7158	1.8122	3.1334	2.1855	1.8369
CMP-N-trimethyl-2-aminoethylphosphonate	-	-	map01100;map00440	Metabolism;Metabolism	Global and overview maps;Metabolism of other amino acids	Organic oxygen compounds	Organooxygen compounds	Carbohydrates and carbohydrate conjugates	3.6952	4.1018	3.4398	3.8334	4.0022	3.9293	3.8507	4.1858	4.1001	4.2919	3.9963	4.1182	3.8111	3.9056	3.6342	3.7949	3.8044	3.7211	3.6041	3.7794	3.6221	3.6731	3.7577	3.5071
Coproporphyrin III	-	-	map01100;map01110;map00860	Metabolism;Metabolism;Metabolism	Global and overview maps;Global and overview maps;Metabolism of cofactors and vitamins	Organoheterocyclic compounds	Tetrapyrroles and derivatives	Porphyrins	1.6811	1.9994	1.7377	1.412	1.8242	1.7725	1.8238	1.8754	1.64	1.8221	1.7988	2.1716	1.8787	1.8345	1.3502	1.612	1.5298	1.8799	0.8576	1.4961	0.9873	0.6612	1.0362	1.0945
Corchorifatty acid A	-	-	-	-	-	Lipids and lipid-like molecules	Fatty Acyls	Lineolic acids and derivatives	1.9008	2.3222	1.2401	1.7087	2.742	1.7281	2.1738	2.2274	2.1922	2.1956	2.1827	2.4389	2.235	1.8456	1.1686	2.4657	1.2873	1.8949	1.236	1.7337	1.5208	1.7991	1.8456	1.4803
Corchorifatty acid D	-	-	-	-	-	Lipids and lipid-like molecules	Fatty Acyls	Lineolic acids and derivatives	2.3056	2.7876	2.2207	2.319	3.1193	2.3815	2.2508	2.4402	2.311	2.4383	2.2866	2.5217	2.5187	2.005	2.2933	2.7066	2.2721	2.3202	1.7869	2.1657	1.9038	2.0783	2.0767	1.8864
Corchorifatty acid F	-	-	-	-	-	Lipids and lipid-like molecules	Fatty Acyls	Lineolic acids and derivatives	2.4452	2.6527	2.5623	2.452	3.0644	2.7484	2.9033	2.8551	2.8813	2.7386	2.8528	3.0685	2.5236	2.2312	2.4625	2.9818	2.4865	2.6134	2.4563	2.4011	2.3752	2.0031	2.5481	2.236
Corchoroside B	-	-	-	-	-	Lipids and lipid-like molecules	Steroids and steroid derivatives	Steroidal glycosides	2.5334	3.0743	3.0643	1.8674	3.3035	2.8941	2.5531	3.0263	2.559	2.571	3.1004	2.2942	3.8149	3.6007	3.2641	3.5385	2.464	2.7035	2.6387	2.9348	2.5373	2.4981	2.6121	2.8341
Coriandrone A	-	-	-	-	-	Organoheterocyclic compounds	Benzopyrans	2-benzopyrans	2.5839	2.3881	2.5437	2.6813	2.664	2.438	2.0879	1.3095	1.8418	1.8955	2.0651	1.4217	1.1841	2.1585	2.1868	1.5184	2.2194	2.417	2.0382	2.2361	2.0065	2.2558	2.1628	2.2151
Coroloside	-	-	-	-	-	Lipids and lipid-like molecules	Steroids and steroid derivatives	Steroid lactones	3.0007	3.0729	3.0353	3.2261	3.111	3.256	3.3502	3.4823	3.37	3.7553	3.4512	3.3833	3.292	2.9041	3.2518	3.4707	3.3599	3.0349	2.8889	3.1389	2.9736	3.0173	3.0921	2.9468
Cosmosiin	-	-	map00944	Metabolism	Biosynthesis of other secondary metabolites	Phenylpropanoids and polyketides	Flavonoids	Flavonoid glycosides	1.9299	2.2362	2.0547	2.4644	1.8136	2.4875	3.0848	2.9009	2.8813	3.2807	2.8823	3.0092	2.9184	3.0751	2.7736	2.6738	2.6134	2.7532	3.3282	3.4775	3.3165	3.1912	3.4273	3.2363
Coumarin	-	-	map00940;map01110	Metabolism;Metabolism	Biosynthesis of other secondary metabolites;Global and overview maps	Phenylpropanoids and polyketides	Coumarins and derivatives	-	2.0674	1.7758	2.1638	2.0104	1.7748	1.9992	1.8675	1.5698	1.8262	1.7885	1.906	1.7865	1.6286	1.856	1.6851	1.5077	1.6964	1.9917	1.9328	2.0842	1.9443	2.388	2.042	2.0008
CPA(16:0/0:0)	-	-	-	-	-	Lipids and lipid-like molecules	Glycerophospholipids	Glycerophosphates	2.4224	1.856	2.1933	1.9088	2.1596	2.3104	1.5518	1.4115	1.0766	0.2686	1.3912	1.7077	1.4241	0.2319	0.2501	2.2698	1.3207	2.1179	1.9394	2.4223	2.1022	1.8943	2.5145	2.2496
Cyanidin 3-sophorotrioside	-	-	-	-	-	Phenylpropanoids and polyketides	Flavonoids	Flavonoid glycosides	2.6385	2.5022	2.8598	2.8375	2.3033	2.9623	2.414	2.6326	2.5426	2.6315	2.2959	1.8353	2.3354	2.3633	2.8324	2.8167	2.8249	3.1867	3.1903	2.8773	3.053	2.7674	3.2084	3.0484
Cyclopassifloic acid B	-	-	-	-	-	Lipids and lipid-like molecules	Steroids and steroid derivatives	Cycloartanols and derivatives	2.0306	1.1025	1.7653	1.7612	1.1412	0.5643	2.5743	2.1303	2.4449	1.7495	2.5028	2.2302	1.2364	2.004	1.5532	0.5459	0.5109	1.6323	2.7243	2.7423	2.8032	2.1018	2.712	2.7347
Cyclopassifloside X	-	-	-	-	-	Lipids and lipid-like molecules	Prenol lipids	Terpene glycosides	3.1169	3.0478	3.1967	3.1523	3.1229	3.2887	2.9387	3.4648	3.1423	3.3379	3.0972	3.1445	3.5033	3.4215	3.3734	3.4808	3.0068	3.3963	3.0137	3.2928	3.0196	2.788	3.0531	3.043
Cynaratriol	-	-	-	-	-	Lipids and lipid-like molecules	Prenol lipids	Terpene lactones	2.5933	2.2143	2.7935	2.5104	2.7225	2.4684	2.4963	2.4818	2.5432	2.0785	2.6225	1.6734	2.262	2.525	2.4218	1.8117	2.356	2.571	2.8354	2.909	2.9071	2.9753	2.6465	2.7533
Cytidine 2',3'-cyclic phosphate	-	-	-	-	-	Nucleosides, nucleotides, and analogues	Pyrimidine nucleotides	Cyclic pyrimidine nucleotides	2.8986	3.6105	3.0848	1.8599	3.7998	2.2929	2.0531	3.2109	2.5942	1.671	3.1797	0.6685	4.015	3.7975	3.6102	3.7216	2.8394	2.6305	2.4605	2.4393	0.8614	1.5644	0.7248	2.6047
Cytochalasin Ppho	-	-	-	-	-	Alkaloids and derivatives	Cytochalasans	-	2.7892	2.7537	2.8005	3.1385	2.4837	3.0968	3.0785	2.7826	3.0041	2.8727	2.9258	3.1257	1.3863	2.3069	2.2321	2.56	2.9367	2.9702	2.4708	2.6767	2.3559	2.7899	2.3734	2.3327
Dalfopristin	-	-	-	-	-	Phenylpropanoids and polyketides	Macrolide lactams	-	2.8311	2.6371	2.8988	2.8989	2.2037	2.57	2.8377	2.649	2.8968	2.8118	2.9058	2.6929	0.9189	1.9431	2.3632	2.3279	2.7966	3.0353	3.262	3.6246	3.3019	3.7094	3.1646	3.2663
Dehydrooreadone	-	-	-	-	-	Organoheterocyclic compounds	Naphthofurans	-	2.3476	2.7415	2.5669	2.6416	2.8192	2.7925	3.2672	3.2948	3.3737	2.9978	3.3875	3.3273	2.7582	2.5306	2.6656	2.8313	2.7526	2.7047	3.0569	3.2242	3.0771	3.289	3.0736	3.1995
Dehydrosoyasaponin I	-	-	-	-	-	Lipids and lipid-like molecules	Prenol lipids	Terpene glycosides	1.8062	1.4846	2.0038	1.8796	1.7577	1.6123	1.6656	1.1364	0.8902	1.6335	1.8337	1.2284	2.9005	2.8925	2.6528	2.5778	1.8784	2.4882	1.7132	1.4876	1.6205	1.9423	1.9115	2.2572
Delphinidin 3-(6-p-coumaroylgalactoside)	-	-	-	-	-	Phenylpropanoids and polyketides	Flavonoids	Flavonoid glycosides	1.8718	2.7342	2.0838	1.4634	2.6117	0.4882	2.1266	2.556	2.0566	1.8715	2.5793	1.8903	3.0377	2.7534	2.3458	2.9084	2.1618	1.0848	1.4798	1.6344	0.2793	1.8846	1.6058	1.9325
Delta 8,14 -Sterol	-	-	map01100;map01110;map00100	Metabolism;Metabolism;Metabolism	Global and overview maps;Global and overview maps;Lipid metabolism	Lipids and lipid-like molecules	Steroids and steroid derivatives	Ergostane steroids	3.8724	3.2886	3.8924	3.7134	3.3108	3.2469	3.8342	3.3808	3.7699	3.4278	3.7927	3.4086	2.9622	3.3897	3.6756	3.0732	3.8823	3.1366	3.8743	3.5893	3.8691	3.3333	4.0219	4.0652
Dermatan	-	-	map01100;map00531	Metabolism;Metabolism	Global and overview maps;Glycan biosynthesis and metabolism	Organic oxygen compounds	Organooxygen compounds	Carbohydrates and carbohydrate conjugates	2.5236	1.813	1.8959	2.374	0.0445	2.9077	2.4249	2.5484	2.3839	2.6084	2.1427	2.851	0.0427	1.0225	1.7668	2.5392	2.5478	1.9857	1.9847	2.2745	2.0228	2.0923	2.0952	2.0421
Desglucocoroloside	-	-	-	-	-	Lipids and lipid-like molecules	Steroids and steroid derivatives	Steroid lactones	2.2319	2.2843	2.1227	2.311	2.301	2.143	2.1134	1.8903	1.894	1.7843	2.0679	1.9115	2.1661	2.0467	1.9991	2.2075	1.922	2.0731	1.7193	1.9378	1.8606	1.6358	1.8381	1.7876
DG(16:1(9Z)/18:0/0:0)	-	-	-	-	-	Lipids and lipid-like molecules	Glycerolipids	Diradylglycerols	3.5172	3.6452	3.5309	3.3337	3.6296	3.3502	3.1807	3.4761	3.2209	3.4855	3.3525	3.3233	3.1674	3.0595	3.1942	3.1149	3.0375	2.915	2.8272	2.8848	2.7585	2.5895	3.2392	3.117
DG(18:3(6Z,9Z,12Z)/18:0/0:0)	-	-	-	-	-	Lipids and lipid-like molecules	Fatty Acyls	Lineolic acids and derivatives	2.7953	2.7926	2.6727	2.5992	2.3359	2.8666	3.0163	2.9606	2.9302	2.5594	2.9739	2.8741	2.0925	2.2466	2.6534	2.1202	2.7074	2.1384	2.5469	2.079	2.3943	1.0345	2.7063	2.6918
DG(18:3(9Z,12Z,15Z)/16:0/0:0)	-	-	-	-	-	Lipids and lipid-like molecules	Fatty Acyls	Lineolic acids and derivatives	4.9047	4.922	4.9784	4.9486	4.7174	4.981	5.028	4.9776	4.9525	4.888	4.9639	4.9981	4.5949	4.5858	4.7178	4.6807	4.7871	4.6902	4.7659	4.6993	4.7309	4.2588	5.0609	5.0381
DG(18:4(6Z,9Z,12Z,15Z)/16:0/0:0)	-	-	-	-	-	Lipids and lipid-like molecules	Fatty Acyls	Lineolic acids and derivatives	4.2572	4.312	4.2521	4.2218	4.1877	4.198	4.0305	4.1738	4.0892	4.3318	4.134	3.9782	3.8101	3.6982	3.9231	3.8725	3.9239	3.8146	3.8139	3.9473	3.8686	3.6096	4.1686	4.1401
Dihydrocortisol	-	-	-	-	-	Lipids and lipid-like molecules	Steroids and steroid derivatives	Hydroxysteroids	3.5853	2.9413	3.4441	2.8553	3.3169	2.9341	2.7061	2.7479	2.7619	2.724	2.7733	2.8657	3.4887	3.7061	3.3468	2.8624	2.9101	3.0317	2.437	2.4934	2.4354	2.896	2.6677	2.6184
Dihydroferuloylglycine	-	-	-	-	-	Benzenoids	Phenols	Methoxyphenols	2.6197	2.5854	2.6233	2.8258	2.0639	2.4863	2.8972	2.6496	2.8228	2.7286	2.7346	2.5016	1.2079	2.1219	1.8834	1.4161	2.104	2.4019	1.7443	1.8143	1.7725	1.3364	1.6548	1.9421
Dihydroxyacidissiminol	-	-	-	-	-	Benzenoids	Benzene and substituted derivatives	Benzoic acids and derivatives	2.6761	2.9759	2.7241	2.1175	3.2124	2.332	1.9308	1.9356	1.8861	1.2307	2.3492	1.9623	2.5971	2.3485	2.1879	2.7351	2.3937	2.1959	1.0946	1.4215	1.4184	1.2157	1.5521	1.7739
Diosgenin 3-[glucosyl-(1->4)-rhamnosyl-(1->4)-[rhamnosyl-(1->2)]-glucoside]	-	-	-	-	-	Lipids and lipid-like molecules	Steroids and steroid derivatives	Steroidal glycosides	1.6991	1.7253	1.9534	1.7374	1.096	1.7523	1.4336	1.7218	1.5742	2.065	1.6309	1.705	1.027	1.0268	1.0767	1.1203	1.7235	1.4611	2.3611	2.311	2.4423	2.708	1.9989	2.0543
Diosmetin	-	-	-	-	-	Phenylpropanoids and polyketides	Flavonoids	O-methylated flavonoids	2.5486	2.2307	2.8942	2.7044	2.52	2.6938	2.0525	1.5437	1.8347	1.7527	1.861	1.5364	1.9661	2.4603	2.1948	2.7946	2.8238	2.8375	2.9076	2.9591	3.0331	3.285	2.8831	2.9499
Diplosporin	-	-	-	-	-	Organoheterocyclic compounds	Pyrans	Pyranones and derivatives	1.9095	1.7312	1.4524	2.1774	1.1237	2.1913	2.4771	2.4982	2.4164	2.6107	2.3923	2.6269	1.6002	1.4387	1.9371	2.087	2.0207	2.3171	2.1502	2.339	2.0479	2.5537	2.1498	1.8868
DL-2-hydroxy stearic acid	-	-	-	-	-	-	-	-	2.5231	2.2132	2.1398	2.4282	2.5085	2.412	2.2631	2.2457	2.2854	2.0582	1.9828	2.8544	2.5774	2.4654	2.5541	2.3555	2.0178	2.2236	1.8855	1.8449	1.8531	1.8574	1.9898	1.7446
DL-3,4-Dihydroxymandelic acid	-	-	-	-	-	-	-	-	2.013	1.1554	2.0422	2.0151	0.9667	2.292	2.1535	2.0751	2.0222	2.0027	1.9915	2.0182	2.3174	2.0116	2.5352	1.5783	1.0025	2.3003	2.2933	2.1048	2.2895	2.9263	2.19	2.1916
Dopamine glucuronide	-	-	-	-	-	Organic oxygen compounds	Organooxygen compounds	Carbohydrates and carbohydrate conjugates	2.6133	2.6625	2.5396	2.6213	2.2924	2.523	2.9154	2.8904	2.9567	2.897	3.0579	3.3867	2.8398	2.8998	2.9075	3.0697	2.7521	2.7754	2.2594	2.4857	2.3103	2.7628	2.2923	2.288
Drostanolone	-	-	-	-	-	Lipids and lipid-like molecules	Steroids and steroid derivatives	Androstane steroids	1.2249	0.5394	0.6748	0.5445	0.5022	0.6323	2.833	2.2744	2.8698	2.2563	2.867	2.7493	0.4916	0.6348	2.1627	0.7643	2.6917	1.7818	3.1322	2.6403	2.8905	3.0295	2.8428	3.0079
D-Sedoheptulose 7-phosphate	-	-	map01100;map01110;map01200;map00710;map01230;map00030	Metabolism;Metabolism;Metabolism;Metabolism;Metabolism;Metabolism	Global and overview maps;Global and overview maps;Global and overview maps;Energy metabolism;Global and overview maps;Carbohydrate metabolism	Organic oxygen compounds	Organooxygen compounds	Carbohydrates and carbohydrate conjugates	4.0388	4.1593	4.0369	4.0837	3.9698	4.1559	4.5184	4.3286	4.4385	4.117	4.451	4.4302	4.0873	4.1135	4.0835	4.4036	4.1654	4.2263	3.7943	3.8505	3.8174	3.3858	3.7242	3.7802
Ellagic acid	-	-	-	-	-	Phenylpropanoids and polyketides	Tannins	Hydrolyzable tannins	3.4826	4.2536	3.6827	2.9165	4.5198	2.7916	2.6173	3.3768	2.8929	2.7003	3.5279	0.1176	4.319	4.2272	3.9927	3.9784	2.9945	3.177	2.7341	2.9064	2.0963	2.0005	0.99	2.9862
Ent-Epicatechin-(4alpha->8)-ent-epicatechin 3-gallate	-	-	-	-	-	Phenylpropanoids and polyketides	Flavonoids	Biflavonoids and polyflavonoids	2.7448	3.1377	3.0994	2.5408	3.341	2.7184	2.4759	3.1156	2.832	2.4421	3.2324	1.2576	3.162	3.0205	3.5104	3.2552	3.3237	2.5809	2.102	2.0794	0.7782	0.7972	0.798	2.3139
Epicatechin-(2beta->7,4beta->6)-catechin	-	-	-	-	-	Phenylpropanoids and polyketides	Flavonoids	Biflavonoids and polyflavonoids	2.4406	1.9251	2.4585	2.7943	1.6179	3.0877	2.8081	2.9791	2.9408	3.0133	2.5771	3.1563	2.0656	1.9022	2.4346	2.8306	2.2658	3.0901	2.7574	2.5367	2.4774	2.7852	2.7348	2.2617
Epigallocatechin-(4beta->8)-catechin	-	-	-	-	-	Phenylpropanoids and polyketides	Flavonoids	Biflavonoids and polyflavonoids	2.5543	1.9416	2.2466	2.2797	1.0657	1.7632	2.1444	1.7422	2.0931	1.7257	2.0566	1.6713	1.3324	1.8627	0.6703	0.2631	1.7215	1.0806	1.9989	0.933	2.1335	2.5215	2.2734	2.3891
Epinepetalactone	-	-	-	-	-	Lipids and lipid-like molecules	Prenol lipids	Terpene lactones	1.7247	1.5352	1.871	1.9142	1.4498	1.8095	2.1156	1.6771	2.0525	1.8734	2.1169	2.1498	1.9325	2.3497	2.3215	1.767	2.4033	2.5478	3.0614	2.9752	3.0862	3.2811	2.9575	3.0157
Eremopetasidione	-	-	-	-	-	Lipids and lipid-like molecules	Prenol lipids	Sesquiterpenoids	2.7445	2.1679	2.7523	2.5456	2.6579	2.716	2.4956	2.3701	2.5137	2.1951	2.6403	2.1076	1.0804	2.0712	1.7936	1.4492	1.95	2.4769	2.3302	2.8653	2.6092	2.4908	2.627	2.5554
Erinacine P	-	-	-	-	-	Lipids and lipid-like molecules	Prenol lipids	Diterpenoids	2.0814	2.7349	2.6602	2.7741	2.7572	3.0494	2.6993	3.2824	3.0571	3.4064	2.8365	3.1057	3.1567	2.7002	2.9062	2.972	2.0626	3.0736	1.9907	2.7841	2.0838	2.4944	2.4681	2.3321
Erinapyrone A	-	-	-	-	-	Organoheterocyclic compounds	Pyrans	Pyranones and derivatives	2.3085	1.9879	2.1929	1.9993	2.7234	1.6307	1.5735	1.6608	1.7019	1.6841	1.8047	1.6888	1.7613	1.8355	1.7523	1.8901	1.7185	1.9649	1.8222	1.3867	1.7026	2.3111	1.5333	1.6307
Eriodictin	-	-	-	-	-	Phenylpropanoids and polyketides	Flavonoids	Flavonoid glycosides	2.8256	2.7076	2.9216	2.8549	2.8149	2.8494	2.7904	2.6795	2.4917	2.4653	2.7913	2.6194	2.6892	2.7885	2.725	2.7713	2.6287	2.5927	2.4138	2.2273	2.4817	2.242	2.4504	2.6044
Ethyl (S)-3-hydroxybutyrate glucoside	-	-	-	-	-	Lipids and lipid-like molecules	Fatty Acyls	Fatty acyl glycosides	2.0708	2.0123	2.2418	2.0131	1.8542	2.2877	1.1456	1.9495	1.4497	1.7592	2.1565	1.6154	1.7966	1.9325	2.0025	2.1883	2.0628	2.1805	2.3069	2.1423	2.3318	2.3842	2.0234	2.4211
Ethyl 3-hydroxyoctanoate O-[glucosyl-(1->6)-glucoside]	-	-	-	-	-	-	-	-	3.3781	3.162	3.4172	3.109	3.2386	3.2597	3.0205	3.0878	3.2149	3.2212	3.0892	3.2258	2.4817	2.7492	3.1675	2.7627	3.0304	2.9562	3.9814	3.9957	4.0049	4.0501	3.8752	4.0053
Foetidissimoside B	-	-	-	-	-	Lipids and lipid-like molecules	Prenol lipids	Terpene glycosides	3.5298	3.3532	3.6235	3.3217	3.2887	3.567	2.5082	2.1795	2.3982	1.9586	2.3861	2.3276	2.3519	3.3233	2.5306	1.6629	0.9248	3.0282	3.6192	3.4934	3.5752	3.6005	3.5403	3.6865
Fumitremorgin B	-	-	-	-	-	Organoheterocyclic compounds	Indoles and derivatives	Pyridoindoles	2.7524	2.9706	2.7685	3.0386	2.8348	2.8973	2.7305	2.6275	2.8826	2.6479	2.7782	2.7927	2.0911	2.2385	3.6522	3.2162	3.7494	3.1907	4.0095	4.0257	3.9815	4.1097	4.0363	4.0561
Furanofukinin	-	-	-	-	-	Lipids and lipid-like molecules	Prenol lipids	Sesquiterpenoids	0.4133	0.8288	0.4379	0.5	0.8757	1.0888	1.3714	1.4884	1.5327	1.3525	1.2489	1.6057	1.6456	1.354	1.5757	1.6581	1.1016	1.4596	0.4324	0.8591	0.7665	0.5367	1.1056	0.5221
Gallic acid	-	-	-	-	-	Benzenoids	Benzene and substituted derivatives	Benzoic acids and derivatives	3.4605	3.8396	3.4416	3.0564	4.0787	3.1023	2.8655	3.5693	3.2163	2.748	3.6294	2.4365	4.2893	4.1759	3.8868	3.9913	3.2906	3.1967	2.8792	2.7804	2.5503	2.4994	2.3205	3.0863
Gallic acid 3-O-(6-galloylglucoside)	-	-	-	-	-	Phenylpropanoids and polyketides	Tannins	Hydrolyzable tannins	4.03	4.7559	4.0667	3.542	4.8831	3.4363	3.3146	4.1415	3.7104	3.0866	4.0982	2.3005	4.9794	4.9375	4.4315	4.6975	3.8487	3.6925	3.5457	3.7507	2.8594	2.8047	2.2705	3.8331
Gamma-Glu-Leu	-	-	-	-	-	Organic acids and derivatives	Carboxylic acids and derivatives	Amino acids, peptides, and analogues	3.4194	3.3241	3.3702	3.283	3.3143	3.1373	2.7618	2.2412	2.5428	2.5944	2.5452	2.7369	2.1184	2.5263	2.5074	2.2856	2.7448	2.8075	2.5657	2.8482	2.6662	2.7733	2.7041	2.8872
Gamma-Glutamyl-beta-aminopropiononitrile	-	-	map00460	Metabolism	Metabolism of other amino acids	Organic acids and derivatives	Carboxylic acids and derivatives	Amino acids, peptides, and analogues	2.0142	2.2893	2.3833	2.5144	1.8026	2.0126	1.954	1.7037	1.759	1.9475	1.8062	1.6281	1.0278	1.1201	1.3753	1.0294	1.6754	1.4481	2.2284	2.3733	2.3632	2.3737	2.2223	2.2197
Gamma-Glutamylthreonine	-	-	-	-	-	Organic acids and derivatives	Carboxylic acids and derivatives	Amino acids, peptides, and analogues	3.7769	3.926	3.6575	4.0352	3.4252	3.3314	3.0613	2.8087	2.7685	3.0817	3.0164	2.8517	0.6896	2.912	2.7026	1.9205	3.2658	3.6913	2.7544	3.3168	2.6857	2.8016	3.1556	3.0591
Gamma-Glutamylvaline	-	-	-	-	-	Organic acids and derivatives	Carboxylic acids and derivatives	Amino acids, peptides, and analogues	3.4184	3.4114	3.2967	3.4059	3.172	3.2175	2.7948	2.4979	2.5451	2.6883	2.7273	2.9951	2.2074	2.5928	2.4113	2.3209	2.5449	3.0895	2.3753	2.6707	2.4414	2.5755	2.527	2.5467
Ganoderic acid Mi	-	-	-	-	-	Lipids and lipid-like molecules	Prenol lipids	Triterpenoids	3.1818	3.1161	3.0386	3.1476	2.9821	3.0779	2.7123	3.0824	2.9923	2.5514	2.9502	2.9052	3.5707	3.5288	3.3677	3.2725	2.6934	3.1748	2.6335	2.5688	2.6438	2.7158	2.589	2.7486
Ganoderic acid V	-	-	-	-	-	Lipids and lipid-like molecules	Prenol lipids	Triterpenoids	2.5052	2.3256	2.4773	2.4623	2.147	2.3525	2.7293	2.4417	2.4432	2.8022	2.3347	2.6916	0.6582	0.3444	1.2832	1.7617	2.2663	1.2138	0.3904	1.178	1.2141	0.4922	1.8209	1.6291
Garciduol B	-	-	-	-	-	Organoheterocyclic compounds	Benzopyrans	1-benzopyrans	1.9594	1.6738	2.0544	2.195	1.5649	2.2495	2.4018	2.3877	2.3262	2.1918	2.1963	2.3507	1.1424	1.1422	1.3192	1.2963	1.6324	1.5949	1.9561	1.2351	1.5814	1.7778	2.4497	2.2001
Genipin	-	-	-	-	-	Lipids and lipid-like molecules	Prenol lipids	Monoterpenoids	2.8907	3.2574	3.2033	2.286	3.3465	2.8146	1.5036	0.829	1.1701	1.2146	1.5758	1.5225	1.4276	0.7431	0.9863	0.8831	0.7894	0.7974	1.9998	1.9189	1.6109	1.6715	0.9684	1.6443
Geniposidic acid	-	-	map01110;map00902	Metabolism;Metabolism	Global and overview maps;Metabolism of terpenoids and polyketides	Lipids and lipid-like molecules	Prenol lipids	Terpene glycosides	2.2496	2.3599	2.2596	2.6468	2.267	2.6676	2.4312	2.5978	2.576	2.5612	2.4827	2.8095	2.5011	2.4118	2.4978	2.932	2.7313	2.7655	1.5815	2.1375	1.7097	2.2445	1.7506	1.4168
Genistin	-	-	map00943	Metabolism	Biosynthesis of other secondary metabolites	Phenylpropanoids and polyketides	Isoflavonoids	Isoflavonoid O-glycosides	4.307	3.9232	4.1461	3.7176	4.177	3.7927	3.1461	2.9933	3.1319	3.2614	3.1112	3.0698	3.1854	3.2182	3.1596	2.9557	3.2292	3.0796	3.8281	3.3226	3.6803	4.0443	3.7851	3.6206
Geranylgeraniol	-	-	map00904;map01110	Metabolism;Metabolism	Metabolism of terpenoids and polyketides;Global and overview maps	-	-	-	3.4769	3.2661	3.285	3.075	2.9923	2.8911	2.4244	1.7829	2.6053	1.5519	2.5436	1.5922	1.0586	1.0584	2.4373	1.114	1.9137	1.1185	3.7426	3.4337	3.8102	4.2863	3.6287	3.6713
Gibberellin A52	-	-	-	-	-	Lipids and lipid-like molecules	Prenol lipids	Diterpenoids	3.6097	3.6644	3.5945	3.9155	3.4174	3.7111	3.7112	3.5487	3.7038	3.5873	3.5426	3.544	3.3082	3.4539	3.2607	3.1977	3.2591	3.66	3.3804	3.4582	3.438	3.465	3.4914	3.4668
Gibberellin A63	-	-	-	-	-	Lipids and lipid-like molecules	Prenol lipids	Diterpenoids	2.9969	1.7151	1.1116	3.4796	3.2109	2.6983	1.9116	1.6361	3.4203	1.8809	1.6242	2.7529	1.1151	1.3775	1.1429	1.9184	1.2646	1.1324	0.6975	1.0798	0.6287	0.9473	1.1754	0.5164
Gingerglycolipid A	-	-	-	-	-	Lipids and lipid-like molecules	Glycerolipids	Glycosylglycerols	4.5793	4.8398	4.6039	4.3248	5.0849	4.3687	4.6349	4.6017	4.561	4.3428	4.7427	4.5773	4.9013	4.6506	4.3386	4.6419	4.2366	4.2414	4.2139	4.2073	4.204	4.1548	4.3184	4.3001
Ginkgetin	-	-	-	-	-	Phenylpropanoids and polyketides	Flavonoids	Biflavonoids and polyflavonoids	2.4152	2.1605	1.9379	2.3122	2.0026	2.026	2.8233	2.6915	2.2997	2.2832	2.8799	1.8844	2.936	2.7895	2.8387	2.5126	2.0038	2.5136	2.5452	0.8215	2.0084	2.1484	1.7723	2.1057
Ginsenoside A1	-	-	-	-	-	Lipids and lipid-like molecules	Prenol lipids	Terpene glycosides	1.9905	1.852	2.2515	2.2727	1.0297	1.0967	2.4817	1.2303	1.8362	2.0287	1.8675	1.2456	1.5311	1.0154	2.2599	1.7434	2.4433	1.8852	2.5837	2.6776	2.7918	1.2379	3.112	3.0624
Glabrin C	-	-	-	-	-	Organic acids and derivatives	Carboxylic acids and derivatives	Amino acids, peptides, and analogues	2.8357	2.842	2.826	2.9651	3.1092	3.1757	2.7592	3.3051	3.1177	3.3995	3.0333	3.134	3.5733	3.2562	3.2341	3.3695	2.7826	3.1279	2.4709	2.8336	2.559	2.5673	2.6587	2.6235
Glucosylsphingosine	-	-	-	-	-	Lipids and lipid-like molecules	Sphingolipids	Glycosphingolipids	4.0131	2.5545	2.6038	4.3969	4.0708	3.6382	2.8879	2.5383	4.1938	2.7639	2.5641	3.5663	2.5654	2.6748	3.5597	3.0468	2.7299	2.69	2.5941	2.7017	2.7166	2.9508	2.5614	2.5942
Glutaric acid	Organic acids	Carboxylic acids	map00310;map00071	Metabolism;Metabolism	Amino acid metabolism;Lipid metabolism	Organic acids and derivatives	Carboxylic acids and derivatives	Dicarboxylic acids and derivatives	2.4593	2.5875	2.5949	2.5201	2.4999	2.527	2.1323	2.4276	2.2503	2.2762	2.4061	2.2452	2.4673	2.4498	2.5884	2.6627	2.6985	2.5334	1.86	2.1486	2.2567	2.5659	2.1748	2.2979
Goshonoside F1	-	-	-	-	-	Lipids and lipid-like molecules	Prenol lipids	Terpene glycosides	0.8597	0.8416	1.1172	0.494	1.3016	1.3236	2.9276	2.5303	3.0936	2.6189	2.8881	2.9476	1.3564	1.8321	2.3957	2.0621	2.9561	2.3506	2.9412	2.514	2.7982	2.6	2.5508	2.8433
Goshonoside F5	-	-	-	-	-	Lipids and lipid-like molecules	Prenol lipids	Terpene glycosides	3.598	3.5619	3.6527	3.7337	3.4377	3.7119	3.8581	3.8753	3.8495	4.1333	3.7964	3.78	3.3701	3.2921	3.6102	3.5567	3.7904	3.5725	3.7116	3.8617	3.7603	3.8153	3.788	3.7898
Guaiacol	-	-	-	-	-	Benzenoids	Phenols	Methoxyphenols	0.3379	0.3399	0.3634	0.3438	0.3119	0.4474	2.1017	1.9621	2.0016	2.0727	1.9471	2.0201	0.7698	1.7032	1.3124	0.4035	1.8034	1.8574	1.8767	1.9519	1.8705	2.5674	2.0991	2.0852
Gymnodimine	-	-	-	-	-	-	-	-	1.9678	1.8071	2.0021	1.9078	0.9473	2.1833	2.4036	2.3804	2.5463	2.3961	2.4239	2.3934	0.2319	1.657	2.1358	2.0913	2.6347	2.4313	2.45	2.837	2.4757	3.0448	2.5877	2.461
HC Toxin	-	-	-	-	-	-	-	-	2.2165	1.9817	2.1206	1.9335	2.1657	1.8596	2.1771	1.9833	2.2446	1.7024	2.1912	1.9848	0.8352	1.3854	1.9386	1.7111	2.04	1.4021	2.0161	1.9334	1.8573	2.0782	1.9392	1.9572
Hebevinoside VII	-	-	-	-	-	Lipids and lipid-like molecules	Steroids and steroid derivatives	Steroidal glycosides	1.8678	1.8994	1.9029	2.093	2.1483	2.2402	1.3664	2.0158	1.6861	2.6873	1.3576	2.1353	2.6943	2.048	2.3155	2.4681	1.9053	1.8265	0.44	2.0634	0.9452	2.202	0.4473	0.4371
HEDERAGENIN	-	-	-	-	-	-	-	-	1.9867	0.5779	1.8942	1.6526	0.5394	0.5928	2.1044	1.5276	2.29	1.3794	2.106	1.5374	1.8911	2.0365	2.6158	2.3094	2.788	1.9698	2.8976	2.6229	2.9633	2.7144	2.6306	2.7804
Hemin	-	-	map02010	Environmental Information Processing	Membrane transport	Organoheterocyclic compounds	Tetrapyrroles and derivatives	Metallotetrapyrroles	3.421	3.1305	3.1323	3.1303	3.0068	3.5139	2.4697	3.0747	2.1944	2.5899	2.8369	1.6395	2.7757	2.8208	2.6729	2.0736	2.4027	2.8123	2.7361	2.6526	2.8196	2.3687	2.9347	2.7852
Heterobetulin	-	-	-	-	-	-	-	-	3.2452	3.0077	3.2299	3.0434	2.7755	2.8356	3.4632	3.0262	3.2821	3.0214	3.343	3.1651	2.1923	2.5619	2.2534	1.802	1.7974	2.1184	3.6924	3.7283	3.6771	3.1711	3.714	3.7318
Hexyl glucoside	-	-	-	-	-	Lipids and lipid-like molecules	Fatty Acyls	Fatty acyl glycosides	3.2353	2.9675	3.2269	3.0812	3.0051	2.8739	2.269	1.9247	2.1809	1.5798	2.3027	1.844	3.2233	3.33	2.9574	2.5444	1.5334	2.9872	2.4641	2.1314	2.5689	2.8655	2.3814	2.4678
Hoduloside VI	-	-	-	-	-	Lipids and lipid-like molecules	Prenol lipids	Triterpenoids	2.6736	2.5516	2.7676	2.6517	2.6644	2.942	2.7898	2.9297	2.8135	3.1492	2.7608	2.8074	3.2755	3.0659	3.1825	3.118	2.8314	3.1038	2.8778	2.9586	2.8582	3.119	2.699	2.6791
Hovenidulcioside A1	-	-	-	-	-	Lipids and lipid-like molecules	Prenol lipids	Terpene glycosides	2.1743	2.3905	2.3304	2.2136	2.0637	2.5816	3.1028	3.0746	3.2401	3.1021	3.1103	3.0108	2.9477	2.6076	2.907	2.6805	2.6281	3.0732	3.8358	3.7454	3.7457	3.8364	3.6964	3.7563
Hovenine A	-	-	-	-	-	Organic acids and derivatives	Carboxylic acids and derivatives	Amino acids, peptides, and analogues	2.0243	1.7355	1.2436	0.6205	2.1568	0.655	2.9623	2.7354	3.1436	2.3934	3.0595	2.8315	0.9535	0.8758	2.6357	2.0601	2.5189	2.0072	2.7997	2.2513	2.6926	2.6861	2.718	2.7289
Hovenoside I	-	-	-	-	-	Lipids and lipid-like molecules	Prenol lipids	Triterpenoids	1.7667	1.598	1.7215	1.9516	1.269	2.0291	1.5404	0.9388	0.7039	1.5546	1.3248	1.2686	2.5457	2.5994	2.6229	2.2661	2.5297	2.7628	2.3947	2.1926	2.2315	2.4951	1.8736	1.9649
Hyacinthin	-	-	map01100;map00360	Metabolism;Metabolism	Global and overview maps;Amino acid metabolism	Benzenoids	Benzene and substituted derivatives	Phenylacetaldehydes	4.8814	4.9466	4.8014	4.8081	4.7669	4.3679	4.8596	5.0162	4.4482	4.4385	5.0286	3.9939	4.8942	5.0546	4.6691	4.2389	3.4589	4.4197	4.2106	4.0416	4.2896	4.1982	4.5014	4.4483
Hydroxyhydroquinone	-	-	map01100	Metabolism	Global and overview maps	Benzenoids	Benzene and substituted derivatives	Phenols and derivatives	2.0083	2.4722	2.1401	1.8534	2.7409	1.9672	1.4051	2.1994	1.8484	1.1797	2.3502	0.9072	2.8178	2.8558	2.6518	2.5886	1.9554	1.7496	1.3057	1.0864	0.5473	0.8433	0.2433	1.9477
Hydroxyisonobilin	-	-	-	-	-	Lipids and lipid-like molecules	Prenol lipids	Terpene lactones	4.3223	4.2375	4.3437	4.3641	4.0953	4.2668	4.3621	4.1513	4.3338	4.2552	4.3053	4.2771	3.9415	4.2458	4.1619	4.0641	4.4076	4.4402	4.5796	4.6364	4.6126	4.7649	4.5223	4.5441
Hydroxyphenyllactic acid	-	-	map00130;map01110;map00350	Metabolism;Metabolism;Metabolism	Metabolism of cofactors and vitamins;Global and overview maps;Amino acid metabolism	Phenylpropanoids and polyketides	Phenylpropanoic acids	-	1.1766	1.4686	0.9059	0.9038	1.6332	0.9433	2.0004	2.1283	1.926	0.9303	2.0276	1.5036	2.7169	2.5686	2.4929	2.3792	0.8885	2.4127	1.9783	1.4545	2.0078	2.5518	1.6283	1.9973
Hydroxystrobilurin D	-	-	-	-	-	Lipids and lipid-like molecules	Fatty Acyls	Fatty alcohols	2.2465	2.4463	2.3287	2.0933	2.4208	2.5358	1.5058	1.6734	1.4105	1.89	1.5507	1.6239	2.7574	2.5729	2.1286	2.4178	1.8644	2.4217	1.8749	2.2164	2.0197	2.5402	2.067	1.9891
Hydroxytyrosol 1-O-glucoside	-	-	-	-	-	Organic oxygen compounds	Organooxygen compounds	Carbohydrates and carbohydrate conjugates	2.6276	2.3745	2.862	2.6406	2.1026	2.8066	2.2652	2.2438	2.2589	2.3634	2.3355	2.2378	1.873	2.2212	2.1076	2.244	2.2158	2.7924	2.81	3.1627	2.8625	3.0552	2.8536	2.934
Hygromycin B	-	-	-	-	-	Organic oxygen compounds	Organooxygen compounds	Carbohydrates and carbohydrate conjugates	4.0471	3.8724	4.0125	4.0739	3.7046	4.0854	4.124	3.9981	4.0757	4.1972	4.0547	4.0934	3.5617	3.9691	3.8491	3.7588	4.0134	4.2634	4.3789	4.4251	4.4519	4.609	4.3693	4.339
Icariside B8	-	-	-	-	-	Lipids and lipid-like molecules	Prenol lipids	Terpene glycosides	4.1642	4.2512	4.0179	4.1675	3.8066	3.9155	4.5804	4.5139	4.6271	4.1526	4.55	4.2483	3.3794	3.8058	4.0027	3.7416	4.0994	4.1369	3.6708	3.5155	3.6861	4.0316	3.699	3.7163
Ichangic acid 17-beta-D-glucopyranoside	-	-	-	-	-	Lipids and lipid-like molecules	Prenol lipids	Terpene glycosides	4.0244	3.9612	4.0076	4.1911	3.6488	4.0939	3.9555	3.8741	3.9696	4.0314	3.8487	3.9468	3.3416	3.6801	3.5861	3.5152	3.8418	4.0256	4.014	4.2066	4.0654	4.0348	4.0949	4.0601
ID11614	-	-	-	-	-	Organoheterocyclic compounds	Diazinanes	Piperazines	2.1205	1.4568	1.3106	2.7008	1.1528	1.7256	2.0564	1.9694	2.5636	2.2755	1.86	2.038	1.1352	1.5224	1.7466	1.2462	1.7338	1.788	1.5959	1.5954	1.4714	1.2262	1.2271	1.6614
ID14326	-	-	-	-	-	Organoheterocyclic compounds	Diazinanes	Piperazines	0.0951	0.0976	0.1031	0.711	0.9677	0.1124	2.1171	1.9115	2.0802	1.2838	2.0976	0.8606	1.2246	1.7295	1.6491	1.1676	1.0374	1.9646	0.1013	1.7319	0.1001	1.187	1.4587	1.3991
Idoxanthin	-	-	-	-	-	Lipids and lipid-like molecules	Prenol lipids	Tetraterpenoids	3.8787	4.0838	3.8098	3.8797	3.8882	3.6903	3.5933	4.0306	3.745	3.7289	3.9095	3.6087	4.3257	4.2542	4.238	3.9785	3.8089	3.7065	3.5066	3.6973	3.3947	3.4964	3.6438	3.6883
Ilicifolinoside A	-	-	-	-	-	Lipids and lipid-like molecules	Fatty Acyls	Fatty acyl glycosides	2.8035	2.8028	2.8066	3.0544	2.4187	3.1862	2.6523	2.723	2.8296	2.9168	2.8729	2.9654	1.9408	2.3759	2.4883	2.5935	2.8529	2.6839	3.5401	3.7149	3.5622	3.5926	3.4984	3.5487
Inosinic acid	-	-	map01100;map01110;map00230	Metabolism;Metabolism;Metabolism	Global and overview maps;Global and overview maps;Nucleotide metabolism	Nucleosides, nucleotides, and analogues	Purine nucleotides	Purine ribonucleotides	2.3232	2.6128	2.3886	2.822	1.7961	2.3282	2.5855	2.162	2.4698	1.9415	2.4957	2.6935	0.735	0.7619	0.8442	0.8448	2.1262	2.4657	1.4208	0.9253	0.918	1.34	1.3015	1.177
Isocolumbin	-	-	-	-	-	Organoheterocyclic compounds	Naphthopyrans	-	1.8412	1.4285	1.647	1.9104	0.0217	1.0977	1.9736	1.0536	1.6138	1.3219	1.6468	1.5645	0.0009	0.4018	0.7788	3.438	1.3013	1.3866	0.4585	0.729	0.1545	0.5845	0.5296	0.9896
Isoglobotriaose	-	-	-	-	-	Lipids and lipid-like molecules	Fatty Acyls	Fatty acyl glycosides	1.8676	1.8365	2.158	2.1704	1.2398	2.1389	1.5107	1.7667	0.9546	1.5723	1.5332	0.2543	2.8577	2.9834	2.5139	2.3568	0.2895	2.4448	0.069	0.7686	0.1822	1.7228	0.9961	1.1723
Isonuatigenin 3-[rhamnosyl-(1->2)-glucoside]	-	-	-	-	-	Lipids and lipid-like molecules	Steroids and steroid derivatives	Steroidal glycosides	2.98	3.002	2.9868	3.0505	3.0811	3.2081	2.9618	3.3746	3.202	3.5863	3.1254	3.21	3.3571	2.8835	3.2187	3.3466	3.1518	3.1258	2.8435	3.1974	2.9414	2.9405	2.7612	2.7163
Isorhamnetin 3-glucoside	-	-	-	-	-	-	-	-	3.2413	3.0753	3.3128	3.2056	3.063	3.2336	3.3829	3.5802	3.4478	3.5477	3.4853	3.7671	3.0549	2.9471	3.0583	3.1438	3.02	2.9788	2.8953	2.7817	2.7916	3.0322	2.8798	2.8012
Isorhamnetin 3-O-a-L-arabinopyranoside 7-O-a-L-rhamnopyranoside	-	-	-	-	-	Phenylpropanoids and polyketides	Flavonoids	Flavonoid glycosides	1.8986	2.3644	2.1509	2.4304	2.0305	2.5128	2.1237	2.2199	2.1049	1.9714	2.2447	1.7347	2.2896	2.3293	2.2088	2.166	2.4137	2.5881	2.6435	2.7909	2.7136	3.0398	2.7709	2.7092
Isoscoparin 2''-(6-(E)-p-coumaroylglucoside)	-	-	-	-	-	Phenylpropanoids and polyketides	Flavonoids	Flavonoid glycosides	3.595	3.0571	3.255	3.5285	1.9272	3.1577	3.7391	3.6573	3.646	3.5728	3.5953	3.6257	2.9248	3.3982	3.6697	2.8179	3.4443	3.2646	3.5295	2.9223	3.5636	1.3004	3.4665	3.3732
Isovitexin 2''-O-glucoside	-	-	-	-	-	Phenylpropanoids and polyketides	Flavonoids	Flavonoid glycosides	3.0356	2.8719	2.9218	2.9961	2.3266	3.2016	3.1216	3.194	3.3068	3.5927	2.9277	3.6903	0.8711	1.0977	2.1652	2.2237	2.5684	2.7299	3.0713	3.0222	3.0328	3.0212	3.1953	3.0102
Isowertin 2''-rhamnoside	-	-	map00944	Metabolism	Biosynthesis of other secondary metabolites	Phenylpropanoids and polyketides	Flavonoids	Flavonoid glycosides	2.1533	1.6718	1.9573	2.2362	1.5814	2.6879	2.246	2.6899	2.6339	2.5704	2.6213	2.6641	2.107	2.0104	2.3933	2.4368	2.8537	2.5102	2.0696	1.8005	2.0437	2.4051	1.913	2.204
Kaempferol	-	-	map01100;map00941;map01110;map00944	Metabolism;Metabolism;Metabolism;Metabolism	Global and overview maps;Biosynthesis of other secondary metabolites;Global and overview maps;Biosynthesis of other secondary metabolites	Phenylpropanoids and polyketides	Flavonoids	Flavones	3.965	4.0856	4.0284	3.877	4.3277	3.8201	3.74	3.7259	3.6339	3.5868	3.7635	3.3706	4.2446	4.0745	3.9307	3.965	3.7854	3.6213	3.7843	3.5818	3.7128	3.889	3.9323	3.892
Kaempferol 3-(2',6'-di-(E)-p-coumarylglucoside)	-	-	-	-	-	Phenylpropanoids and polyketides	Flavonoids	Flavonoid glycosides	5.4895	5.4959	5.3375	5.2949	5.5433	4.866	5.3865	5.25	5.3608	5.1187	5.4575	5.1877	5.6657	5.6181	5.6551	5.5133	5.5264	5.2267	5.6471	5.4652	5.6542	5.6901	5.546	5.4639
Kaempferol 3-alpha-L-arabinopyranoside	-	-	-	-	-	-	-	-	3.7572	3.8404	3.6904	3.434	4.0571	3.4748	3.5645	3.6276	3.6104	3.593	3.7077	3.4503	4.2561	4.139	4.0162	3.8604	3.8313	3.6043	4.0043	3.7841	4.0069	4.2443	3.9427	3.9662
Kanokoside C	-	-	-	-	-	Organooxygen compounds	Carbohydrates and carbohydrate conjugates	Glycosyl compounds	2.7303	2.2197	2.5218	2.852	1.2665	2.5524	2.6105	2.1002	2.5248	2.5765	2.3441	2.505	1.2518	1.4749	1.3034	1.3089	1.9143	2.536	2.3873	2.6593	2.7132	2.8318	2.6607	2.6384
Kudzusaponin SA1	-	-	-	-	-	Lipids and lipid-like molecules	Prenol lipids	Terpene glycosides	2.0322	2.0728	2.4567	2.0183	1.5409	2.5965	0.6621	1.2619	1.2655	1.7907	1.2861	1.2791	2.3308	2.531	2.2444	2.1962	0.6595	2.5622	2.7046	2.4478	2.6365	2.864	2.4426	2.5036
Kudzusaponin SA2	-	-	-	-	-	Lipids and lipid-like molecules	Prenol lipids	Terpene glycosides	4.4548	4.4267	4.4969	4.4246	4.3862	4.4564	4.3377	4.2926	4.3779	4.3649	4.405	4.2877	4.414	4.4922	4.4753	4.4244	4.405	4.4606	4.649	4.5235	4.6271	4.6496	4.5791	4.5991
Kuwanon Q	-	-	-	-	-	Phenylpropanoids and polyketides	Diarylheptanoids	Linear diarylheptanoids	1.8576	2.0992	2.8281	2.5553	1.7139	2.7897	1.2522	1.2651	0.646	0.7737	2.0129	0.0592	1.9875	2.1111	1.7179	1.4742	1.3361	2.6337	2.2467	2.5386	1.5431	2.1624	2.0264	2.3671
L-2-Amino-5-(methylthio)pentanoic acid	-	-	map01210;map01110;map00966	Metabolism;Metabolism;Metabolism	Global and overview maps;Global and overview maps;Biosynthesis of other secondary metabolites	Organic acids and derivatives	Carboxylic acids and derivatives	Amino acids, peptides, and analogues	2.5729	3.1575	2.7021	2.6618	3.0662	2.9518	3.1267	3.2433	3.0536	3.1164	3.0518	3.4833	2.8551	3.0278	2.8589	2.956	2.7211	3.2071	2.558	2.4617	2.5064	2.3895	2.7394	2.4347
Lablaboside C	-	-	-	-	-	Lipids and lipid-like molecules	Prenol lipids	Terpene glycosides	3.9599	3.8386	4.1108	3.8078	3.9819	4.0315	3.6427	3.5077	3.4985	3.0284	3.6214	3.0516	2.9864	3.6337	3.059	2.2651	0.9196	3.2937	3.6264	3.5602	3.602	3.4965	3.4942	3.6981
L-Arginine	Peptides	Amino acids	map01100;map00220;map01110;map00472;map02010;map00330;map01230;map00970;map00261	Metabolism;Metabolism;Metabolism;Metabolism;Environmental Information Processing;Metabolism;Metabolism;Genetic Information Processing;Metabolism	Global and overview maps;Amino acid metabolism;Global and overview maps;Metabolism of other amino acids;Membrane transport;Amino acid metabolism;Global and overview maps;Translation;Biosynthesis of other secondary metabolites	Organic acids and derivatives	Carboxylic acids and derivatives	Amino acids, peptides, and analogues	2.5149	1.4254	1.9603	2.4191	1.2702	2.841	2.6914	3.0108	2.7219	2.1578	2.6434	2.0923	0.5087	0.3907	1.4987	2.63	2.3108	1.4701	2.2536	0.4523	0.4517	2.7063	1.3928	1.178
LASALOCID	-	-	-	-	-	-	-	-	2.5052	2.7313	2.6577	2.5726	2.7865	2.6871	2.2119	2.7168	2.4801	2.9206	2.4316	2.3787	2.6721	2.2216	2.3375	2.5344	2.2181	2.3156	1.6243	2.2309	1.9142	2.0161	2.2206	2.2659
L-Asparagine	Peptides	Amino acids	map01100;map01110;map00460;map01230;map00250;map00970	Metabolism;Metabolism;Metabolism;Metabolism;Metabolism;Genetic Information Processing	Global and overview maps;Global and overview maps;Metabolism of other amino acids;Global and overview maps;Amino acid metabolism;Translation	Organic acids and derivatives	Carboxylic acids and derivatives	Amino acids, peptides, and analogues	3.8369	3.7461	3.8999	3.3386	4.0279	3.5659	3.2677	3.0941	2.9249	2.7759	3.4141	3.1504	4.1719	4.1763	3.938	3.8822	3.2297	3.7899	3.253	3.1017	3.4487	3.1726	3.0543	3.2482
Lc3Cer	-	-	-	-	-	Lipids and lipid-like molecules	Sphingolipids	Glycosphingolipids	2.5276	2.5693	2.6611	2.605	2.4787	2.5435	2.4792	2.383	2.1735	2.7347	2.3564	2.4528	2.4765	2.6937	2.7546	2.8306	3.104	2.7823	3.0935	3.2535	3.1561	3.2355	2.8019	2.957
Lentialexin	-	-	-	-	-	Lipids and lipid-like molecules	Fatty Acyls	Fatty alcohols	2.7429	2.4459	2.6185	2.4371	3.0609	1.9914	1.9719	1.8676	2.1004	1.9802	2.2926	2.1838	2.3239	2.1908	2.1047	2.0066	1.6451	2.3685	1.692	1.5136	1.382	2.4637	1.37	0.2817
Lepadin D	-	-	-	-	-	-	-	-	2.6465	2.5511	2.3666	2.4974	2.7714	2.7025	2.2004	2.1463	2.1589	2.2916	2.0859	2.4801	2.7836	2.6608	2.6288	2.6345	2.2153	2.7027	1.4068	2.0356	1.6142	1.9682	1.4951	1.4272
Leucyl-phenylalanine	-	-	-	-	-	Organic acids and derivatives	Carboxylic acids and derivatives	Amino acids, peptides, and analogues	0.6905	0.1836	1.0237	0.8441	0.1691	0.5298	1.9357	1.3643	2.1624	0.2031	1.9792	1.6259	0.2592	0.6508	1.9099	0.8656	2.1214	1.6493	2.3424	1.4665	2.1775	1.9541	1.9163	2.137
Levan	-	-	map00500;map00051	Metabolism;Metabolism	Carbohydrate metabolism;Carbohydrate metabolism	Organic oxygen compounds	Organooxygen compounds	Carbohydrates and carbohydrate conjugates	0.7975	0.3897	0.9474	1.7636	1.4313	1.6118	2.3481	2.2279	2.312	2.5787	2.1128	2.3675	0.3503	0.7439	0.4259	0.4698	2.1899	1.2901	2.7688	2.8426	2.7561	2.7371	2.6792	2.6702
L-Glutamate	Peptides;Hormones and transmitters;Peptides;-	Amino acids;Neurotransmitters;Amino acids;-	map01100;map00630;map00220;map01110;map00430;map01210;map00910;map02010;map00860;map00480;map00332;map00460;map00250;map01230;map00970;map00340;map01200;map00650;map00330;map00660	Metabolism;Metabolism;Metabolism;Metabolism;Metabolism;Metabolism;Metabolism;Environmental Information Processing;Metabolism;Metabolism;Metabolism;Metabolism;Metabolism;Metabolism;Genetic Information Processing;Metabolism;Metabolism;Metabolism;Metabolism;Metabolism	Global and overview maps;Carbohydrate metabolism;Amino acid metabolism;Global and overview maps;Metabolism of other amino acids;Global and overview maps;Energy metabolism;Membrane transport;Metabolism of cofactors and vitamins;Metabolism of other amino acids;Biosynthesis of other secondary metabolites;Metabolism of other amino acids;Amino acid metabolism;Global and overview maps;Translation;Amino…	Organic acids and derivatives	Carboxylic acids and derivatives	Amino acids, peptides, and analogues	3.8963	4.1451	4.0509	3.9502	4.0477	4.1132	4.2062	4.3496	4.1912	4.4026	4.1955	4.448	4.1209	4.1719	4.1051	4.0885	4.0932	4.2245	3.9762	4.0805	4.0015	4.1052	4.0327	4.0073
L-Glutamine	Peptides	Amino acids	map01100;map00630;map00220;map00230;map02010;map00910;map01230;map00240;map00250;map00970	Metabolism;Metabolism;Metabolism;Metabolism;Environmental Information Processing;Metabolism;Metabolism;Metabolism;Metabolism;Genetic Information Processing	Global and overview maps;Carbohydrate metabolism;Amino acid metabolism;Nucleotide metabolism;Membrane transport;Energy metabolism;Global and overview maps;Nucleotide metabolism;Amino acid metabolism;Translation	Organic acids and derivatives	Carboxylic acids and derivatives	Amino acids, peptides, and analogues	3.5837	3.9798	3.6354	3.7655	3.823	3.9569	4.0449	4.3199	4.0637	4.3893	4.0704	4.4611	3.4711	3.73	3.5556	3.7583	3.7326	4.0328	3.6329	3.5731	3.5929	3.9698	3.8003	3.3535
Licoricesaponin G2	-	-	-	-	-	Lipids and lipid-like molecules	Prenol lipids	Terpene glycosides	3.0966	2.8928	3.1406	3.214	2.2172	3.1295	2.6953	2.2986	2.6477	2.6778	2.3345	2.5972	1.5167	2.3624	2.1315	1.6321	2.7924	2.8481	3.0448	3.3153	3.1375	2.9533	3.1393	3.1327
Limonexic acid	-	-	-	-	-	Lipids and lipid-like molecules	Steroids and steroid derivatives	Steroid lactones	2.3084	2.6514	2.5926	2.744	1.9339	2.5008	1.4596	1.4043	1.6373	1.8833	1.7885	1.7028	0.7017	0.7281	0.7632	0.7991	0.7577	0.8092	1.1767	2.5265	1.384	2.4195	1.2027	1.7218
Lippioside II	-	-	-	-	-	Lipids and lipid-like molecules	Prenol lipids	Terpene glycosides	2.8971	2.4525	2.7869	3.0402	1.8505	3.1329	2.8464	2.6705	2.9036	2.9797	2.5424	3.0713	0.5515	1.6171	2.2131	2.1558	2.9575	2.7717	2.952	2.9927	2.9814	3.0849	3.0266	2.85
Liquiritigenin 4'-[3-acetylapiosyl-(1->2)-glucoside]	-	-	-	-	-	Phenylpropanoids and polyketides	Flavonoids	Flavonoid glycosides	2.0412	1.0355	2.0132	1.398	2.0295	3.1217	1.2884	2.8761	1.8859	3.5509	1.7996	1.976	2.8475	2.5405	3.0528	2.8625	3.2079	2.9769	2.963	3.1894	3.1881	3.5474	3.1529	3.2402
L-Isoleucine	Peptides	Amino acids	map01100;map01110;map00280;map00290;map01210;map00960;map02010;map01230;map00966;map00460;map00970	Metabolism;Metabolism;Metabolism;Metabolism;Metabolism;Metabolism;Environmental Information Processing;Metabolism;Metabolism;Metabolism;Genetic Information Processing	Global and overview maps;Global and overview maps;Amino acid metabolism;Amino acid metabolism;Global and overview maps;Biosynthesis of other secondary metabolites;Membrane transport;Global and overview maps;Biosynthesis of other secondary metabolites;Metabolism of other amino acids;Translation	Organic acids and derivatives	Carboxylic acids and derivatives	Amino acids, peptides, and analogues	3.1083	3.2615	3.1662	2.8078	3.6616	2.867	2.5282	2.4004	2.4897	2.3437	2.6932	2.5224	3.374	3.3444	3.1876	3.2009	2.1304	2.976	2.1273	2.0916	2.2612	2.5875	2.0498	2.1765
L-Lysine	Peptides	Amino acids	map01100;map00310;map01110;map00300;map01210;map00780;map02010;map01230;map00970;map00960	Metabolism;Metabolism;Metabolism;Metabolism;Metabolism;Metabolism;Environmental Information Processing;Metabolism;Genetic Information Processing;Metabolism	Global and overview maps;Amino acid metabolism;Global and overview maps;Amino acid metabolism;Global and overview maps;Metabolism of cofactors and vitamins;Membrane transport;Global and overview maps;Translation;Biosynthesis of other secondary metabolites	Organic acids and derivatives	Carboxylic acids and derivatives	Amino acids, peptides, and analogues	2.5596	2.8438	2.6495	2.1864	3.1447	2.4761	1.8576	2.2761	2.1296	1.8407	2.0794	2.3665	2.8795	2.7031	2.5495	2.677	1.9216	2.26	1.1601	0.9979	1.7421	1.8748	1.565	1.6095
L-Phenylalanine	Peptides	Amino acids	map01100;map01110;map00970;map01210;map00960;map02010;map01230;map00966;map00460;map00940;map00360;map00400	Metabolism;Metabolism;Genetic Information Processing;Metabolism;Metabolism;Environmental Information Processing;Metabolism;Metabolism;Metabolism;Metabolism;Metabolism;Metabolism	Global and overview maps;Global and overview maps;Translation;Global and overview maps;Biosynthesis of other secondary metabolites;Membrane transport;Global and overview maps;Biosynthesis of other secondary metabolites;Metabolism of other amino acids;Biosynthesis of other secondary metabolites;Amino acid metabolism;Amino acid metabolism	Organic acids and derivatives	Carboxylic acids and derivatives	Amino acids, peptides, and analogues	3.7191	3.48	3.5821	3.5215	4.0454	3.1603	3.1049	3.0414	3.2334	3.0711	3.3318	3.3369	3.4095	3.316	3.1905	3.1408	2.7982	3.3988	2.8219	2.6884	2.7235	3.2552	2.7478	2.5352
L-Proline	Peptides	Amino acids	map01100;map01110;map02010;map00330;map01230;map00332;map00970	Metabolism;Metabolism;Environmental Information Processing;Metabolism;Metabolism;Metabolism;Genetic Information Processing	Global and overview maps;Global and overview maps;Membrane transport;Amino acid metabolism;Global and overview maps;Biosynthesis of other secondary metabolites;Translation	Organic acids and derivatives	Carboxylic acids and derivatives	Amino acids, peptides, and analogues	3.5792	3.7999	3.6665	3.4172	3.9375	3.5635	3.2712	3.2431	3.1984	3.1928	3.4007	3.3727	3.9072	3.9024	3.7052	3.7339	3.0216	3.554	2.9816	2.8853	3.1395	3.1264	2.8729	2.9866
L-Tryptophan	Peptides	Amino acids	map01100;map01110;map00260;map01210;map01230;map00966;map00901;map00970;map00400;map00380	Metabolism;Metabolism;Metabolism;Metabolism;Metabolism;Metabolism;Metabolism;Genetic Information Processing;Metabolism;Metabolism	Global and overview maps;Global and overview maps;Amino acid metabolism;Global and overview maps;Global and overview maps;Biosynthesis of other secondary metabolites;Biosynthesis of other secondary metabolites;Translation;Amino acid metabolism;Amino acid metabolism	Organoheterocyclic compounds	Indoles and derivatives	Indolyl carboxylic acids and derivatives	2.4872	2.4781	2.7108	2.5246	2.761	2.7029	2.4512	2.4334	2.6213	2.337	2.4498	2.8834	2.4216	2.424	2.5151	2.6398	1.8803	2.7848	2.2722	2.1856	2.038	2.103	2.1231	1.9251
L-Tyrosine	Peptides	Amino acids	map01100;map01110;map00350;map00730;map00130;map01210;map00965;map01230;map00966;map00950;map00460;map00940;map00360;map00970;map00261;map00400	Metabolism;Metabolism;Metabolism;Metabolism;Metabolism;Metabolism;Metabolism;Metabolism;Metabolism;Metabolism;Metabolism;Metabolism;Metabolism;Genetic Information Processing;Metabolism;Metabolism	Global and overview maps;Global and overview maps;Amino acid metabolism;Metabolism of cofactors and vitamins;Metabolism of cofactors and vitamins;Global and overview maps;Biosynthesis of other secondary metabolites;Global and overview maps;Biosynthesis of other secondary metabolites;Biosynthesis of other secondary metabolites;Metabolism of other amino acids;Biosynthesis of other secondary metabol…	Organic acids and derivatives	Carboxylic acids and derivatives	Amino acids, peptides, and analogues	2.8573	2.6871	2.8477	2.8052	3.2481	2.7543	2.3157	2.3286	2.5042	2.3156	2.5611	2.7871	2.374	2.2595	2.3191	2.0418	1.6387	2.6687	2.0097	2.004	2.0025	2.778	1.9189	1.3621
Lucidenic acid F	-	-	-	-	-	Lipids and lipid-like molecules	Prenol lipids	Triterpenoids	2.4245	2.7554	2.4842	1.5718	2.9328	2.1743	2.092	1.9272	1.7792	0.9049	2.1951	1.9995	2.3436	2.1665	2.1433	2.5857	2.2101	1.9514	1.0337	1.5824	1.49	0.8139	1.9705	1.8736
Lucidenic acid N	-	-	-	-	-	Lipids and lipid-like molecules	Prenol lipids	Triterpenoids	2.5705	2.6637	2.6342	2.5122	2.8653	2.4891	2.0066	2.4517	2.1338	2.7098	2.4536	1.724	2.7042	2.377	2.2061	2.4378	1.7572	1.5576	0.8611	1.9491	1.6321	1.3532	1.9411	2.0023
Luteolin 3'-(3''-acetylglucuronide)	-	-	-	-	-	-	-	-	2.4083	2.3382	2.4488	2.869	1.9255	2.5888	1.907	1.9216	1.8958	2.6997	2.0502	1.6355	0.0505	1.2373	1.5412	0.0652	1.8907	1.8372	2.5842	2.8743	2.7648	2.956	2.7023	2.7437
Lyciumoside IX	-	-	-	-	-	Lipids and lipid-like molecules	Prenol lipids	Terpene glycosides	2.0797	2.0294	2.0864	2.2939	2.4524	2.3608	2.1949	2.4179	2.2905	2.6019	2.3654	2.2312	2.4876	2.1087	2.2555	2.7024	2.2812	2.0772	1.9247	2.1464	1.889	1.8432	1.9989	1.9458
LysoPA(0:0/18:1(9Z))	-	-	-	-	-	Lipids and lipid-like molecules	Glycerophospholipids	Glycerophosphates	3.3341	3.1383	3.2045	3.3448	3.4481	2.9985	3.0684	2.8441	2.9666	2.5054	3.0309	2.8647	2.9799	3.1177	3.1395	3.1614	3.1246	3.3364	2.8513	2.8552	2.9755	3.4571	2.9049	2.8395
LysoPA(P-16:0e/0:0)	-	-	map00565	Metabolism	Lipid metabolism	Lipids and lipid-like molecules	Glycerophospholipids	Glycerophosphates	3.3426	3.7294	3.5814	3.0442	4.0378	3.1854	3.1467	3.1177	3.2434	2.1654	3.3631	2.6421	3.2188	2.7483	2.7416	3.1968	2.5295	2.0977	1.1506	1.351	1.876	2.6083	2.5979	2.8473
LysoPC(18:3(9Z,12Z,15Z))	-	-	-	-	-	Lipids and lipid-like molecules	Glycerophospholipids	Glycerophosphocholines	3.825	3.8384	3.6522	3.8099	3.9723	3.7854	3.656	3.6429	3.5858	3.4487	3.6503	3.4399	3.7414	3.5369	3.4068	3.6204	3.3928	3.5769	3.2582	3.4333	3.3636	3.2695	3.3813	3.3621
LysoPE(0:0/18:3(6Z,9Z,12Z))	-	-	-	-	-	Lipids and lipid-like molecules	Glycerophospholipids	Glycerophosphoethanolamines	2.4116	2.5918	1.1524	2.4984	1.9655	2.1233	3.0195	2.8531	2.8304	2.9411	2.8648	2.407	2.8522	2.5449	3.0598	2.6337	2.98	2.584	2.5545	3.0184	2.6865	2.1548	2.8127	2.7468
LysoPE(0:0/20:3(11Z,14Z,17Z))	-	-	-	-	-	Lipids and lipid-like molecules	Glycerophospholipids	Glycerophosphoethanolamines	2.3143	2.2318	1.1903	2.4006	1.6185	1.8574	2.5971	2.5134	2.4659	2.5827	2.5336	1.8831	1.9949	1.716	2.3329	1.5809	2.0589	1.742	1.9664	2.4339	2.3291	1.1765	2.2801	2.4161
LysoPE(16:0/0:0)	-	-	-	-	-	Lipids and lipid-like molecules	Glycerophospholipids	Glycerophosphoethanolamines	1.9811	2.1206	1.7739	1.9142	2.1363	2.1319	1.4389	1.4751	1.5666	1.151	1.7033	1.6464	1.1844	1.3716	1.3179	1.9513	1.4114	1.6008	1.4143	1.7339	1.552	1.3568	1.6901	1.5556
Lysyl-Arginine	-	-	-	-	-	Organic acids and derivatives	Carboxylic acids and derivatives	Amino acids, peptides, and analogues	2.7948	3.0986	3.1088	2.7376	3.3394	2.6733	2.1712	2.5747	2.0972	2.5056	2.7432	1.3895	3.5886	3.423	2.9372	3.2168	2.2037	2.5379	1.9473	2.2249	2.0903	2.2999	1.8246	2.2552
Lysyl-Valine	-	-	-	-	-	Organic acids and derivatives	Carboxylic acids and derivatives	Amino acids, peptides, and analogues	4.5406	3.3426	3.3478	4.8917	4.5879	4.2875	3.5222	3.2573	4.7081	3.4139	3.3422	4.146	3.5126	3.0655	4.2419	3.723	3.465	3.5357	3.3206	3.3963	3.4035	3.5986	3.2711	3.2923
Mabiogenin 3-[rhamnosyl-(1->6)-glucoside]	-	-	-	-	-	Lipids and lipid-like molecules	Steroids and steroid derivatives	Steroidal glycosides	2.3979	2.8362	2.7212	2.5483	3.2163	2.7378	2.5257	2.6848	2.5009	2.6207	2.5401	2.0549	2.9799	2.8083	2.8718	2.9849	2.6307	2.6822	2.7042	2.9839	2.4213	1.5192	3.0187	2.8695
Madlongiside D	-	-	-	-	-	Lipids and lipid-like molecules	Prenol lipids	Triterpenoids	2.8236	2.8814	3.0282	2.747	2.7522	2.802	3.7853	3.6134	3.4077	4.0186	3.5956	3.8312	3.3339	3.3486	3.5631	3.9334	3.778	3.7425	2.8977	2.8761	2.8989	3.0256	2.8879	2.6789
Majonoside R2	-	-	-	-	-	Lipids and lipid-like molecules	Prenol lipids	Terpene glycosides	3.8767	3.8891	3.9566	3.7943	3.8637	3.7713	2.364	2.2789	2.0867	2.7843	2.4013	2.4424	3.0885	3.5643	3.7032	3.6315	3.864	3.5835	3.5449	3.3944	3.5197	3.6529	3.6319	3.6869
Maltotetraose	-	-	-	-	-	Organic oxygen compounds	Organooxygen compounds	Carbohydrates and carbohydrate conjugates	2.4462	2.3148	2.3018	2.7031	2.2323	3.1444	2.466	2.8682	2.8155	3.1401	2.4746	2.9286	2.7983	2.5285	3.023	3.1627	2.9418	3.1105	2.8073	2.755	2.6891	2.7289	2.7517	2.6908
Marmesin galactoside	-	-	-	-	-	Phenylpropanoids and polyketides	Coumarins and derivatives	Furanocoumarins	2.9677	2.3001	2.9693	2.6087	2.7127	2.9035	2.374	2.3686	2.4594	2.272	2.2772	2.2142	2.6513	2.7788	2.8449	1.9146	2.4838	3.0453	2.1908	2.0089	2.1485	2.3577	2.1554	2.4748
M-Coumaric acid	-	-	map00360	Metabolism	Amino acid metabolism	Phenylpropanoids and polyketides	Cinnamic acids and derivatives	Hydroxycinnamic acids and derivatives	2.642	2.2356	2.391	2.692	2.3898	2.7372	3.2686	3.3691	3.4722	3.3562	3.3671	3.4952	2.7674	2.8169	2.6471	2.9627	2.5964	2.8939	2.483	2.4099	2.243	1.9857	2.2867	2.372
Melibiitol	-	-	map00052	Metabolism	Carbohydrate metabolism	Lipids and lipid-like molecules	Fatty Acyls	Fatty acyl glycosides	1.6482	1.5612	1.9834	1.3638	1.5906	1.5543	1.7188	1.5359	1.4945	1.6359	1.5406	1.7204	1.2814	1.4125	1.5237	1.5328	2.0425	1.5699	2.1823	2.0475	2.1512	2.5518	2.1749	2.2796
Melibiose	-;Carbohydrates	-;Oligosaccharides	map02010;map00052	Environmental Information Processing;Metabolism	Membrane transport;Carbohydrate metabolism	Organic oxygen compounds	Organooxygen compounds	Carbohydrates and carbohydrate conjugates	2.1676	2.0326	2.3957	1.9591	2.299	1.9627	1.8858	1.8234	1.9448	1.7692	2.1225	1.8741	1.7887	1.8373	2.1347	2.1642	1.9673	1.6316	2.3078	2.2912	2.4024	2.8909	2.3239	2.3721
Melilotoside A	-	-	-	-	-	Lipids and lipid-like molecules	Prenol lipids	Triterpenoids	2.2533	2.7741	2.6137	1.5461	3.1702	1.8336	1.9052	2.0078	1.3614	0.8204	2.4236	1.1606	3.0316	2.697	2.4124	2.7908	1.8432	0.7796	1.0666	0.8081	0.9269	0.9303	0.8239	0.8637
Methoxyeugenol	-	-	-	-	-	Benzenoids	Benzene and substituted derivatives	Phenols and derivatives	2.6529	2.8798	2.6652	2.4126	3.1297	2.0775	1.32	1.5859	1.6375	1.6977	1.1407	1.1944	2.4224	2.2167	1.4242	1.9602	0.8727	0.881	1.7515	1.4683	1.5266	2.0743	1.6427	1.8494
Methoxyhydroxymethylhydrocinnamic acid	-	-	-	-	-	-	-	-	3.2173	3.1293	3.2693	3.2916	2.8771	3.3003	3.2258	3.1005	3.1975	3.0647	3.1605	3.0683	2.441	2.6097	2.7127	2.5901	2.7839	2.8783	2.9086	2.9046	2.9088	3.1683	2.987	3.011
Methyl 7-epi-12-hydroxyjasmonate glucoside	-	-	-	-	-	Lipids and lipid-like molecules	Fatty Acyls	Fatty acyl glycosides	2.8049	2.6483	2.7653	2.8912	2.3206	2.8539	2.4461	2.5196	2.4822	2.6317	2.3316	2.5183	1.8831	2.1944	2.2196	2.1114	2.2952	2.715	2.565	2.8258	2.5775	2.5617	2.6207	2.573
Methyl nomilinate 17-glucoside	-	-	-	-	-	Lipids and lipid-like molecules	Prenol lipids	Terpene glycosides	3.9822	3.848	3.9428	4.1278	3.5998	4.0536	4.1653	3.9245	4.0879	4.0098	4.0471	4.1486	3.0727	3.5568	3.6277	3.6687	4.0265	4.011	4.1912	4.3067	4.204	4.1816	4.2538	4.1295
Methyl salicylate O-[rhamnosyl-(1->6)-glucoside]	-	-	-	-	-	Organic oxygen compounds	Organooxygen compounds	Carbohydrates and carbohydrate conjugates	2.2203	2.071	2.5214	2.4303	1.837	2.6091	2.7271	2.4336	2.6709	2.823	2.6783	2.5462	1.177	1.9805	1.9438	2.0128	2.0183	2.769	2.8221	3.1318	2.9394	2.9503	3.0415	2.9047
MG(18:2(9Z,12Z)/0:0/0:0)[rac]	-	-	-	-	-	-	-	-	3.076	3.5685	3.1347	3.1518	3.8706	3.0247	3.2343	3.3485	3.384	3.1989	3.4411	3.3363	3.1897	3.085	3.096	3.0931	2.8503	2.9251	2.6342	2.3892	2.7937	2.5917	2.9503	2.5733
MG(18:3(6Z,9Z,12Z)/0:0/0:0)	-	-	-	-	-	Lipids and lipid-like molecules	Fatty Acyls	Lineolic acids and derivatives	4.0225	4.1643	4.108	3.9119	4.2075	3.8298	4.1187	3.969	3.9822	3.8785	4.1222	4.0311	3.8001	3.8006	3.7113	3.7621	3.7117	3.6761	3.5966	3.5412	3.6282	3.696	3.7867	3.8235
Momorcharaside A	-	-	-	-	-	Lipids and lipid-like molecules	Steroids and steroid derivatives	Steroidal glycosides	3.3558	3.3327	3.5264	3.4492	3.1487	3.4151	2.8511	3.0795	2.9852	3.3569	2.9394	3.008	3.1559	3.2412	3.0755	3.0899	2.9462	3.3716	1.4112	2.4958	1.4248	2.3983	1.4438	1.7834
Momordicoside E	-	-	-	-	-	Lipids and lipid-like molecules	Steroids and steroid derivatives	Steroidal glycosides	0.7674	0.4758	0.5601	0.7879	1.175	0.6923	1.7933	1.9162	1.9739	1.7883	1.8009	1.9843	1.815	1.102	1.0518	1.5279	1.0096	0.5844	0.8141	1.3278	0.8511	1.3333	0.6312	0.3413
Momordicoside K	-	-	-	-	-	Lipids and lipid-like molecules	Prenol lipids	Terpene glycosides	1.872	1.813	2.1593	2.1419	1.7447	2.0907	1.1134	1.8297	1.6659	1.8125	1.3067	1.5179	2.1503	1.8768	2.1482	1.7567	1.1103	1.7897	1.1333	1.8309	1.1496	1.7003	2.2072	1.8643
Mono-trans-p-coumaroylmesotartaric acid	-	-	-	-	-	Phenylpropanoids and polyketides	Cinnamic acids and derivatives	Hydroxycinnamic acids and derivatives	2.7365	2.8237	2.884	3.0081	2.7653	2.8966	2.6805	2.8051	2.7905	2.751	2.8152	2.8729	3.0682	3.1027	2.7589	3.1295	2.8714	3.1706	1.8837	2.2934	1.9729	2.5493	1.8663	2.1577
Monotropein	-	-	-	-	-	Lipids and lipid-like molecules	Prenol lipids	Terpene glycosides	0.0036	0.0036	0.0728	0.0937	0.1118	0.4203	2.6418	2.4945	2.6998	2.6605	2.6119	2.5754	1.5941	2.5088	2.2089	2.1406	2.3961	2.6528	2.5012	2.4525	2.5161	3.1826	2.2719	2.3047
Mucronine D	-	-	-	-	-	Organic acids and derivatives	Carboxylic acids and derivatives	Amino acids, peptides, and analogues	0.6504	0.6604	0.6812	0.6793	0.9132	1.514	1.6928	2.0322	1.7937	1.332	2.2394	1.4537	2.0762	1.8236	2.0468	2.0669	1.7835	1.6269	1.478	2.0704	1.49	0.688	1.5818	1.4482
Muzanzagenin	-	-	-	-	-	Lipids and lipid-like molecules	Steroids and steroid derivatives	Oxosteroids	1.6178	1.4341	1.5706	1.9078	1.1477	2.1036	2.384	2.3359	2.3726	2.3437	2.3238	2.3336	1.5936	1.6259	2.4916	2.476	2.9481	2.4731	2.8711	2.9929	2.8295	3.0482	2.8652	2.8674
Myricanene A 5-[arabinosyl-(1->6)-glucoside]	-	-	-	-	-	Phenylpropanoids and polyketides	Diarylheptanoids	Cyclic diarylheptanoids	2.7997	2.8218	2.9028	2.9387	2.4926	2.8421	2.5967	2.2912	2.6778	2.5539	2.4878	2.4697	0.9792	1.9615	1.9588	1.5941	2.3836	2.4957	2.6696	2.7144	2.7144	2.4483	2.7805	2.7951
Myricanene B 5-[arabinosyl-(1->6)-glucoside]	-	-	-	-	-	Phenylpropanoids and polyketides	Diarylheptanoids	Cyclic diarylheptanoids	3.6306	3.677	3.7468	3.8329	3.5561	3.9053	3.7297	3.7548	3.6922	3.9094	3.6806	3.8594	3.2721	3.3218	3.3485	3.4271	3.5019	3.6592	3.6367	3.8498	3.6352	3.6692	3.7756	3.6123
Myricanol 5-[arabinosyl-(1->6)-glucoside]	-	-	-	-	-	Phenylpropanoids and polyketides	Diarylheptanoids	Cyclic diarylheptanoids	2.7333	2.3051	2.9077	3.1915	2.0587	2.3565	2.1602	1.3271	1.864	1.4435	2.0388	2.7028	1.4878	1.7375	1.1974	2.0826	1.1912	2.6009	1.2091	2.8732	1.5817	2.8445	1.3418	1.8413
Myricatomentoside I	-	-	-	-	-	Lignans, neolignans and related compounds	Lignan glycosides	-	2.1039	2.3465	2.3086	1.8211	2.5899	1.6474	1.8001	1.8478	1.5584	0.3659	2.0547	1.0553	2.4803	2.3046	2.1388	1.4736	0.3394	2.1132	1.8296	1.7295	1.8914	2.5779	2.0657	1.9786
Myricetin 3-glucoside	-	-	-	-	-	-	-	-	2.9867	4.4497	2.4187	2.2481	4.5084	0.8468	2.1215	3.7998	2.5604	1.5799	3.7613	0.8113	4.5267	4.479	3.7145	3.8041	3.2884	1.8853	1.8533	1.9355	1.9313	2.1328	2.0849	2.5655
N-(1-Deoxy-1-fructosyl)alanine	-	-	-	-	-	-	-	-	1.8211	1.8197	2.0272	1.7354	1.3168	2.0294	1.9307	2.1766	2.051	1.8151	2.2164	1.9807	1.9239	1.9586	1.8166	1.5967	1.4867	1.8547	2.0831	1.8938	2.2339	2.5799	2.036	2.2401
N-(1-Deoxy-1-fructosyl)leucine	-	-	-	-	-	Organic acids and derivatives	Carboxylic acids and derivatives	Amino acids, peptides, and analogues	2.5437	1.7856	2.0948	2.9436	2.6735	2.115	1.0879	0.5667	2.8205	0.9642	1.3428	2.0407	2.2621	1.9542	2.1072	1.0037	0.2431	1.2457	1.0871	0.6903	1.4773	1.88	0.2708	1.4784
N-(1-Deoxy-1-fructosyl)threonine	-	-	-	-	-	Organic oxygen compounds	Organooxygen compounds	Carbohydrates and carbohydrate conjugates	2.7196	2.7368	2.97	2.6479	2.7918	2.7423	2.6615	2.6237	2.6125	2.592	2.7379	2.5239	2.9345	3.2005	3.133	2.9236	3.1245	3.1035	3.3319	3.16	3.3506	3.6889	3.2919	3.2749
N-[(4E,8E)-1,3-dihydroxyoctadeca-4,8-dien-2-yl]hexadecanamide	-	-	-	-	-	Lipids and lipid-like molecules	Sphingolipids	Ceramides	2.1983	2.2669	2.3871	1.9702	2.6292	2.0973	2.0746	1.8776	1.7276	1.594	2.0706	1.8811	2.4214	2.6075	2.4094	2.2982	1.9723	2.4783	1.9445	1.8471	1.8482	1.5752	1.5784	1.7225
N1-(2-Hydroxyethyl)flurazepam	-	-	-	-	-	Organoheterocyclic compounds	Benzodiazepines	1,4-benzodiazepines	2.4124	2.3119	2.3398	2.5601	1.7312	2.7909	3.1219	3.4605	3.4536	3.2897	3.1726	3.6166	2.2481	2.0337	2.3971	3.0422	2.6499	2.8917	2.3953	2.1854	2.1221	2.6898	2.2554	2.106
N-Acetyl-D-phenylalanine	-	-	map00360	Metabolism	Amino acid metabolism	-	-	-	2.9863	2.9112	2.9784	2.9825	2.6523	2.8567	3.1962	3.2093	3.1372	3.2669	3.1087	3.2522	3.4558	3.3876	3.2973	3.3638	2.844	3.4415	3.1774	3.3449	3.3776	3.5052	3.2716	3.2763
N-Acetylgalactosamine	-	-	-	-	-	Organic oxygen compounds	Organooxygen compounds	Carbohydrates and carbohydrate conjugates	2.5617	2.6225	2.4875	2.74	2.2667	2.2063	1.4366	0.6521	0.7295	1.2203	1.5638	1.1163	0.4293	1.6611	1.0634	0.5074	2.2598	2.4937	1.3916	2.186	1.6696	1.3475	1.9389	1.9901
N-acetyl-L-2-aminoadipate(2-)	-	-	-	-	-	Organic acids and derivatives	Carboxylic acids and derivatives	Amino acids, peptides, and analogues	3.3175	3.424	3.3275	3.3722	3.1249	3.2542	3.0011	2.7749	2.9317	2.9116	3.0392	3.0126	2.7776	3.084	3.1709	3.0702	3.2666	3.4484	3.4354	3.3051	3.3314	3.5926	3.4163	3.3429
N-Acetyl-L-alanine	-	-	-	-	-	Organic acids and derivatives	Carboxylic acids and derivatives	Amino acids, peptides, and analogues	2.111	1.5757	2.1705	2.1869	1.2547	2.0049	2.4394	2.3102	2.3598	2.3466	2.383	2.2579	0.7525	2.0337	1.9191	1.8487	2.1163	2.4527	1.9001	1.997	1.9209	2.165	2.0018	2.0086
N-Acetylleucine	-	-	-	-	-	Organic acids and derivatives	Carboxylic acids and derivatives	Amino acids, peptides, and analogues	2.8442	2.4979	2.7332	2.6709	2.6962	2.6821	3.1211	2.9744	2.9095	3.0962	2.8661	3.104	3.5698	3.5195	3.2411	3.3256	2.7054	3.1474	2.6848	2.7623	2.7131	2.9399	2.872	2.6658
N-Acetylmuramate	Carbohydrates	Monosaccharides	map01100;map00520	Metabolism;Metabolism	Global and overview maps;Carbohydrate metabolism	Organic oxygen compounds	Organooxygen compounds	Carbohydrates and carbohydrate conjugates	1.9512	1.9975	2.0243	2.05	1.9115	2.1185	2.3463	2.1374	2.31	1.8727	2.2712	2.359	1.7522	1.9809	1.9316	2.0041	1.4866	1.9618	2.4554	2.317	2.4173	2.9939	2.4139	2.5095
N-Acetylneuraminic acid 9-phosphate	-	-	map01100;map00520	Metabolism;Metabolism	Global and overview maps;Carbohydrate metabolism	Organic oxygen compounds	Organooxygen compounds	Carbohydrates and carbohydrate conjugates	1.6941	2.188	1.567	2.3855	1.9697	2.9116	2.5701	2.6334	2.8612	2.9629	2.8513	3.1329	2.028	0.9278	2.2903	2.8995	1.5531	2.2218	1.7747	1.5847	1.774	2.7677	1.6671	1.0694
N-Acetylserotonin glucuronide	-	-	-	-	-	Organic oxygen compounds	Organooxygen compounds	Carbohydrates and carbohydrate conjugates	2.7878	2.7432	2.7824	2.7669	2.4088	2.605	2.9854	2.9893	3.014	2.8609	3.0519	2.7086	2.8117	2.9818	3.418	3.1862	3.3549	3.2854	3.3084	3.5347	3.306	3.7873	3.0575	2.9892
N-Acetylthreonine	-	-	-	-	-	Organic acids and derivatives	Carboxylic acids and derivatives	Amino acids, peptides, and analogues	2.3049	2.4171	2.2819	2.3795	2.3411	2.4258	2.6139	2.6173	2.6931	2.4269	2.5373	2.6065	2.4779	2.3937	2.4274	2.4322	2.1725	2.4717	2.7319	2.6769	2.575	3.0444	2.7477	2.6903
Naematolone	-	-	-	-	-	Lipids and lipid-like molecules	Prenol lipids	Sesquiterpenoids	3.032	3.0182	3.1238	3.1148	3.0197	3.169	4.0436	3.5966	3.4469	4.041	3.8307	4.2993	2.8622	2.9466	3.032	3.2526	3.0045	3.1313	4.1364	3.9632	3.9361	3.6862	3.8291	3.799
Natamycin	-	-	-	-	-	Organic oxygen compounds	Organooxygen compounds	Carbohydrates and carbohydrate conjugates	3.0792	3.089	3.0263	3.2577	2.2459	3.1234	3.284	3.3358	3.2721	3.3054	3.2026	3.4394	2.4525	2.8984	2.9272	3.0034	3.0706	3.3211	3.0616	3.0258	3.1275	3.3283	3.1429	3.0082
N-desmethylclarithromycin	-	-	-	-	-	Organic oxygen compounds	Organooxygen compounds	Carbohydrates and carbohydrate conjugates	2.8642	3.371	3.2782	2.5307	3.6867	3.3328	2.9431	3.1909	3.1466	3.6016	2.9594	3.2592	3.6638	3.4982	3.086	3.6253	3.154	3.0238	2.8339	3.0153	2.9715	2.1439	3.0883	2.8124
Neohesperidose	-	-	-	-	-	Organic oxygen compounds	Organooxygen compounds	Carbohydrates and carbohydrate conjugates	2.2268	2.1284	2.2798	2.3748	1.5206	2.3939	2.4132	2.3959	2.3045	2.5015	2.2259	2.4697	1.0805	0.9315	0.8892	2.0987	1.7476	1.8829	2.6286	2.4952	2.5263	2.8178	2.4823	2.361
Neryl rhamnosyl-glucoside	-	-	-	-	-	Lipids and lipid-like molecules	Prenol lipids	Terpene glycosides	5.0339	4.9573	4.7861	4.65	4.8474	4.5721	4.0642	3.9194	4.1524	3.8819	4.121	3.9303	3.5136	3.7916	4.7473	4.2725	4.6479	4.3102	5.0738	5.044	5.0753	5.1525	5.0832	5.1304
N-Feruloylglycyl-L-phenylalanine	-	-	-	-	-	Organic acids and derivatives	Carboxylic acids and derivatives	Amino acids, peptides, and analogues	1.3937	1.2373	1.01	1.5457	0.8339	1.6267	2.564	2.6734	2.6712	2.7942	2.7056	2.7594	1.355	1.6925	1.3873	1.656	1.2405	1.9097	2.0466	2.1082	1.9798	1.9313	2.0484	2.1396
N-gamma-Glutamyl-S-allylcysteine	-	-	-	-	-	Organic acids and derivatives	Carboxylic acids and derivatives	Amino acids, peptides, and analogues	1.761	1.9423	1.9179	2.013	1.1041	2.1745	2.321	2.1654	2.2647	2.1435	2.2528	2.4764	1.113	1.6545	1.5166	2.1384	1.8382	2.0697	2.151	2.279	2.1148	2.4199	2.148	2.086
N-Gluconyl ethanolamine	-	-	-	-	-	Organonitrogen compounds	Amines	Alkanolamines	2.5265	2.6624	2.6373	1.8555	2.9807	2.2121	2.4015	2.4006	2.1607	1.9877	2.5227	2.1655	3.1711	3.125	2.9542	2.8055	2.0584	2.803	1.9182	1.9706	2.0665	1.8588	2.181	2.2828
Niazidin	-	-	-	-	-	Organic oxygen compounds	Organooxygen compounds	Carbohydrates and carbohydrate conjugates	1.4831	1.1706	1.5003	2.0202	1.3959	1.5824	1.4163	1.3252	1.3003	2.1316	1.5465	1.1942	0.9292	0.929	1.1006	0.9828	1.2854	1.1235	1.4024	2.2069	2.0395	2.4973	2.1103	2.0065
Nicotyrine	-	-	-	-	-	-	-	-	2.7811	2.7806	2.7809	2.5389	3.0876	2.6333	2.4131	2.3195	2.5717	2.0776	2.4041	2.608	2.881	2.7931	2.7864	2.7936	2.103	2.6957	2.0029	1.8346	2.1027	2.5913	1.9597	1.9441
N-lactoyl-Tryptophan	-	-	-	-	-	Organic acids and derivatives	Carboxylic acids and derivatives	Amino acids, peptides, and analogues	4.2217	3.2215	3.9692	3.2069	3.8123	3.4814	2.8398	2.9581	3.1532	3.0004	2.9766	3.3587	4.1617	4.2597	4.1264	3.2607	3.3566	3.9789	2.4734	2.4339	2.2768	2.5261	2.1578	1.9969
N-Methyl-a-aminoisobutyric acid	-	-	-	-	-	Organic acids and derivatives	Carboxylic acids and derivatives	Amino acids, peptides, and analogues	3.8022	3.8707	3.8261	3.6483	4.135	3.7335	3.4716	3.4991	3.4839	3.4404	3.5103	3.6112	4.0217	3.9984	3.83	3.8974	3.3283	3.777	3.516	3.4492	3.5687	3.7069	3.4942	3.6347
N-Monodemethyl roxithromycin	-	-	-	-	-	Organic oxygen compounds	Organooxygen compounds	Carbohydrates and carbohydrate conjugates	1.6432	1.0662	1.9427	2.0415	1.3679	2.157	1.9278	2.2912	2.0205	2.4248	2.0634	1.9703	2.9583	2.9205	2.9209	2.5911	2.3889	2.807	1.4934	2.3981	0.8664	2.095	0.4954	1.4421
NPC	-	-	-	-	-	Alkaloids and derivatives	Camptothecins	-	2.9882	2.8504	2.8752	3.1612	2.6536	3.0448	2.7553	2.0891	2.1102	2.2003	2.5132	2.2769	1.5714	1.187	1.2271	1.8425	2.1298	2.5173	2.4424	3.011	2.8157	2.6823	2.8691	2.8042
N-Phenylacetylaspartic acid	-	-	-	-	-	Organic acids and derivatives	Carboxylic acids and derivatives	Amino acids, peptides, and analogues	2.4532	2.2927	2.5369	2.6509	1.9064	2.6756	2.3074	1.1966	2.0502	1.2281	2.7684	2.9162	2.3512	2.0898	2.0875	1.9131	1.7975	2.4684	1.8238	2.024	1.4216	2.3902	1.232	1.7299
O-Cymene	-	-	-	-	-	Benzenoids	Benzene and substituted derivatives	Cumenes	2.9604	2.9273	3.0332	2.9178	3.0475	2.8625	2.9497	2.9393	2.9468	2.9075	3.0302	2.856	2.3677	2.427	2.8746	2.622	3.0066	2.7315	3.2836	3.2549	3.3223	3.5621	3.2961	3.2848
Omega-Salicoyisalicin	-	-	-	-	-	Organic oxygen compounds	Organooxygen compounds	Carbohydrates and carbohydrate conjugates	1.5311	1.6882	1.4805	2.0798	1.3885	2.2051	2.2083	2.3011	2.2439	2.4332	2.0312	2.4664	1.4365	1.3733	1.6424	2.2361	1.9665	2.1816	2.1048	2.3717	2.0265	2.523	2.4414	2.0395
Ornaline	-	-	-	-	-	Organic acids and derivatives	Carboxylic acids and derivatives	Amino acids, peptides, and analogues	3.752	3.6579	3.501	3.9165	2.9412	3.5136	2.6563	2.4526	2.2798	2.8025	2.5244	2.373	1.8182	2.5043	2.4669	2.5443	3.4186	3.2057	2.8185	3.3001	2.9332	3.0465	3.07	3.2194
ORSELLINIC ACID, ETHYL ESTER	-	-	-	-	-	-	-	-	1.7916	1.7077	1.8282	2.2458	1.1508	2.2151	2.8076	2.7799	2.8686	3.0263	2.7115	2.9433	1.7474	2.213	2.3219	2.1875	2.7874	2.8473	2.8236	3.2202	2.8344	3.0763	2.9124	2.8892
PA(14:0/22:6(4Z,7Z,10Z,13Z,16Z,19Z))	-	-	-	-	-	Lipids and lipid-like molecules	Glycerophospholipids	Glycerophosphates	3.3445	3.3817	3.3461	3.3509	3.3641	3.3499	3.2126	3.23	3.1835	3.3855	3.3023	3.253	3.0693	3.2478	3.3435	3.3171	3.494	3.2908	3.465	3.6077	3.505	3.7066	3.432	3.5248
Palmitic amide	-	-	-	-	-	Lipids and lipid-like molecules	Fatty Acyls	Fatty amides	3.7253	3.6546	3.6028	3.6275	3.7593	3.8874	3.8797	3.8868	3.7935	3.7873	3.807	3.9183	4.0363	4.0766	4.0208	4.0581	3.9611	4.1853	4.0462	4.1175	4.0034	3.4638	3.6749	3.7884
Palmitoyl glucuronide	-	-	map01100;map00040	Metabolism;Metabolism	Global and overview maps;Carbohydrate metabolism	Lipids and lipid-like molecules	Fatty Acyls	Fatty acyl glycosides	3.1644	1.9584	2.1516	3.6244	3.2175	2.8799	2.3052	2.3921	3.4492	2.4755	2.2429	2.9326	1.9704	1.6917	2.4794	2.2811	2.1155	2.2958	2.0941	2.1641	2.1989	2.1421	2.2936	2.1086
Panaquinquecol 6	-	-	-	-	-	Lipids and lipid-like molecules	Fatty Acyls	Fatty alcohol esters	0.4006	0.7861	1.3676	0.5835	1.1501	1.7044	0.4371	1.3462	0.9788	1.0943	1.26	1.1467	2.5476	2.2502	1.7569	2.4909	0.4124	1.9015	0.869	0.4352	0.4159	1.3406	0.5759	0.9215
Pantoyllactone glucoside	-	-	-	-	-	Lipids and lipid-like molecules	Fatty Acyls	Fatty acyl glycosides	2.6044	2.4932	2.7778	2.7042	2.7925	2.6206	2.1854	2.0512	2.0782	2.233	2.146	2.0131	0.4429	1.5444	2.6459	1.7775	2.4939	2.595	2.8083	2.8288	2.7917	2.9934	2.8355	2.9802
para-hydroxyatorvastatin	-	-	-	-	-	Organoheterocyclic compounds	Pyrroles	Substituted pyrroles	3.8783	3.7921	3.8178	4.0717	3.5399	3.9493	3.9406	3.833	3.9705	3.9927	3.8193	3.9949	3.2411	3.5955	3.5397	3.4069	3.689	3.9548	3.8861	4.0642	3.9792	3.9766	3.9749	3.9191
Patuletin 3-(2''-apiosylgentiobioside)	-	-	-	-	-	Phenylpropanoids and polyketides	Flavonoids	Flavonoid glycosides	2.2009	1.7345	1.646	1.0807	2.1532	1.1221	2.6249	2.5751	2.5914	2.2118	2.652	1.9051	2.5562	2.5962	2.566	2.227	2.4889	1.2329	1.8959	1.2756	2.1893	1.0907	2.1584	1.559
Patuletin 3-gentiobioside	-	-	-	-	-	Phenylpropanoids and polyketides	Flavonoids	Flavonoid glycosides	1.2502	3.0529	1.6016	0.889	3.2314	1.6788	1.0743	2.4309	1.293	1.3318	2.3071	1.5055	2.7946	2.814	1.8855	2.3336	1.1519	1.5003	0.4434	0.9828	1.2054	0.0004	0.867	0.7796
PC(16:0/0:0)[U]	-	-	-	-	-	-	-	-	4.9701	4.9619	4.8571	4.9979	4.9757	4.9747	4.7082	4.6323	4.6927	4.7626	4.646	4.6639	4.5878	4.5851	4.5237	4.7952	4.7423	4.7813	4.6012	4.8171	4.7958	4.5972	4.8983	4.8284
PC(16:0/20:4(6E,8Z,11Z,14Z)(5OH[S]))	-	-	-	-	-	-	-	-	3.4566	3.3695	3.2663	3.5395	3.1966	3.4822	3.2797	3.2664	3.1338	3.4526	3.0801	2.9749	3.4176	3.5076	3.4753	3.5344	3.5461	3.4698	3.3906	3.5588	3.5231	3.1461	3.384	3.3472
P-Cresol glucuronide	-	-	-	-	-	Organic oxygen compounds	Organooxygen compounds	Carbohydrates and carbohydrate conjugates	2.1112	1.994	2.172	2.296	1.9743	2.6131	2.5854	2.8033	2.7598	2.8316	2.5305	2.9331	2.3865	2.2927	2.5186	3.1006	2.7528	2.8801	3.0001	3.0269	2.9588	3.1831	3.0236	2.9101
PE(18:3(9Z,12Z,15Z)/18:2(9Z,12Z))	-	-	-	-	-	Lipids and lipid-like molecules	Glycerophospholipids	Glycerophosphoethanolamines	3.0826	3.4325	3.2666	2.6315	3.7393	3.1244	2.8847	3.0979	2.9652	2.7363	3.1437	3.0707	3.715	3.59	3.3244	3.6338	3.1139	2.8494	2.5377	2.2481	2.2795	1.8473	2.5032	2.3871
Pectenotoxin 2	-	-	-	-	-	Phenylpropanoids and polyketides	Macrolides and analogues	Pectenotoxins and derivatives	2.0305	1.2134	1.8558	1.8536	1.7193	1.9645	1.7064	1.7307	1.324	2.3753	1.6232	1.7001	1.7917	1.7452	2.0609	2.3578	2.3556	2.0808	1.4242	1.6827	1.4738	1.3254	0.9346	0.8177
Pectenotoxin 3	-	-	-	-	-	Phenylpropanoids and polyketides	Macrolides and analogues	Pectenotoxins and derivatives	1.9816	1.7272	2.2834	2.2819	2.2349	2.6292	2.161	2.6316	2.4519	2.7769	2.4025	2.5522	3.1083	2.8839	2.6117	2.7831	2.2251	2.7036	2.4986	2.4534	2.4713	2.5267	2.3958	2.5335
Pentadecanoylglycine	-	-	-	-	-	Organic acids and derivatives	Carboxylic acids and derivatives	Amino acids, peptides, and analogues	2.2147	2.1196	2.4719	2.0382	2.432	1.9219	1.8046	1.5152	1.3263	1.2347	1.7553	0.7732	1.9186	2.0932	2.0769	1.7804	1.9965	2.1423	1.7556	1.6733	1.5699	0.8492	1.5518	1.7917
Pentigetide	-	-	-	-	-	Organic acids and derivatives	Carboxylic acids and derivatives	Amino acids, peptides, and analogues	3.6309	3.3987	3.5058	3.6077	3.1134	3.4548	3.5057	3.3708	3.4202	3.4738	3.3731	3.3698	2.8194	3.1835	3.3342	3.1421	3.4349	3.438	3.537	3.573	3.5667	3.757	3.6115	3.5621
Peonidin 3-O-glucoside	-	-	map00942	Metabolism	Biosynthesis of other secondary metabolites	Phenylpropanoids and polyketides	Flavonoids	Flavonoid glycosides	3.5342	3.2299	3.5947	3.4215	3.2031	3.408	3.3608	3.1326	3.2261	3.2842	3.2638	3.0851	2.8032	3.1785	3.1794	2.9375	3.3685	3.4966	3.4485	3.435	3.5317	3.7547	3.5613	3.6151
Perillanin	-	-	-	-	-	Phenylpropanoids and polyketides	Flavonoids	Flavonoid glycosides	2.7417	2.826	2.9609	2.7517	2.6935	2.822	2.9371	2.8172	2.6893	2.783	2.8026	2.4912	1.2571	1.2568	2.9429	3.0978	3.42	2.5928	4.0418	3.5751	3.8418	3.9383	3.8156	3.7404
Petunidin 3-glucoside	-	-	map00942	Metabolism	Biosynthesis of other secondary metabolites	Phenylpropanoids and polyketides	Flavonoids	Flavonoid glycosides	3.5784	3.3392	3.6544	3.2336	3.4766	3.5742	3.766	3.9225	3.8012	3.9782	3.834	4.0336	3.6577	3.4357	3.5889	3.5732	3.5422	3.3858	3.3654	3.195	3.3123	3.7557	3.3573	3.29
PHENACYLAMINE	-	-	-	-	-	Benzenoids	Benzene and substituted derivatives	Acetophenones	3.4332	3.3577	3.4314	3.3338	3.6531	3.3101	2.9465	2.9571	3.056	2.9841	3.1713	3.2309	3.0737	2.9662	3.0087	2.8772	2.5361	3.1778	2.9169	2.8157	2.8749	3.5161	2.8795	2.6581
Phenethyl 6-galloylglucoside	-	-	-	-	-	Benzenoids	Benzene and substituted derivatives	Benzoic acids and derivatives	2.1085	1.93	2.123	2.3453	1.8995	2.4678	2.2554	2.4949	2.3884	2.5183	2.3102	2.4739	1.5829	1.0637	1.9531	2.2952	2.3716	2.2592	2.1698	2.2849	1.9694	2.5788	2.2995	2.3902
Phenethyl rutinoside	-	-	-	-	-	Organooxygen compounds	Carbohydrates and carbohydrate conjugates	Glycosyl compounds	2.614	2.4893	2.4501	2.5801	2.152	2.5262	1.6392	1.6895	1.6003	2.066	1.5961	1.8071	2.7471	2.9663	3.0518	2.5779	2.7722	3.3685	3.5214	3.6496	3.4689	3.5393	3.5278	3.4045
Phenylethyl primeveroside	-	-	-	-	-	Organooxygen compounds	Carbohydrates and carbohydrate conjugates	Glycosyl compounds	2.4585	2.319	2.1987	2.46	2.0777	2.4676	2.4917	2.5286	2.7736	2.6186	2.4584	2.422	3.3252	3.5275	3.3377	3.4508	3.5815	3.9613	3.6338	3.8926	3.5822	3.7425	3.7115	3.6372
Phloridzin	-	-	-	-	-	Phenylpropanoids and polyketides	Flavonoids	Flavonoid glycosides	5.211	5.0928	4.9751	4.9732	5.0957	4.7702	4.8997	4.8855	4.9738	4.7336	4.9739	4.6047	5.1894	5.3122	5.2584	4.9852	5.1341	5.0779	4.9274	4.7894	4.9608	4.8894	4.9463	4.9343
Phlorisobutyrophenone 2-glucoside	-	-	-	-	-	Organic oxygen compounds	Organooxygen compounds	Carbohydrates and carbohydrate conjugates	2.5885	2.1365	2.5427	2.7317	2.01	2.9223	3.3508	3.3746	3.508	3.5653	3.3202	3.5159	2.389	2.747	2.8921	3.1408	3.1933	3.5061	3.1261	3.3786	3.1626	3.2758	3.2306	3.1674
Physalin M	-	-	-	-	-	Lipids and lipid-like molecules	Steroids and steroid derivatives	Physalins and derivatives	3.7907	3.5729	3.7255	3.8215	3.142	3.6467	3.8712	3.6796	3.7556	3.79	3.7342	3.7715	2.9373	3.3929	3.3777	3.3545	3.5852	3.7466	3.6453	3.7103	3.587	3.7451	3.7257	3.6969
Physapubescin	-	-	-	-	-	Lipids and lipid-like molecules	Steroids and steroid derivatives	Steroid esters	2.8976	2.6024	2.6121	2.8908	2.7043	2.5673	2.4672	2.1619	2.0973	1.9624	2.3368	2.098	1.8105	1.8694	2.1238	2.2444	2.2784	2.329	2.1253	2.3292	2.325	2.3228	2.519	2.2452
Pitheduloside I	-	-	-	-	-	Lipids and lipid-like molecules	Prenol lipids	Triterpenoids	3.0141	1.4709	3.0723	2.3285	2.2988	1.9109	2.7352	2.3943	2.6934	2.0208	2.8177	1.9331	1.7579	2.8678	2.8715	2.5073	3.1645	2.7022	3.0975	2.7783	3.0235	2.4571	2.9638	3.182
P-Mentha-1,3,5,8-tetraene	-	-	-	-	-	Benzenoids	Benzene and substituted derivatives	Phenylpropenes	1.9966	2.0643	2.0893	2.1343	1.882	2.2804	2.5884	2.4658	2.5203	2.6615	2.5115	2.5535	2.0957	2.1626	2.3398	2.3515	2.578	2.4798	2.4926	2.6301	2.5509	2.938	2.4917	2.4442
Pomonic acid	-	-	-	-	-	Lipids and lipid-like molecules	Prenol lipids	Triterpenoids	5.3116	5.3403	5.3757	5.3205	5.2782	5.3173	5.1932	5.1761	5.1494	5.1765	5.1883	5.159	4.8163	4.8345	4.8705	4.8116	4.8781	4.8255	4.8783	4.8165	4.8733	4.9651	5.267	5.2903
Prolyl-Threonine	-	-	-	-	-	Organic acids and derivatives	Carboxylic acids and derivatives	Amino acids, peptides, and analogues	2.0701	2.8951	2.0623	0.5963	3.4327	1.7085	1.1588	1.516	0.8684	0.6052	1.8079	0.9512	2.3264	1.8074	1.6278	2.0885	1.3383	1.4137	0.8657	0.9045	1.0518	0.5996	1.3142	1.6599
Propylene glycol alginate	-	-	-	-	-	Organic oxygen compounds	Organooxygen compounds	Carbohydrates and carbohydrate conjugates	1.7612	1.7859	1.8969	2.6868	1.8368	1.7595	1.2819	1.7678	2.4325	1.0862	1.6341	1.0899	1.5696	1.5827	1.2802	1.2505	0.88	1.2072	2.1412	1.983	2.0342	2.0611	2.3373	2.6057
Prunus inhibitor b	-	-	-	-	-	Phenylpropanoids and polyketides	Flavonoids	Biflavonoids and polyflavonoids	3.2964	3.1036	3.2784	3.4164	2.885	2.9873	3.0036	2.6291	2.8213	2.5095	2.7866	2.4489	2.8997	2.7841	2.7529	2.6346	3.0294	2.4381	2.9953	2.6689	2.933	3.1546	3.3084	3.4667
PS(15:0/16:0)	-	-	-	-	-	Lipids and lipid-like molecules	Glycerophospholipids	Glycerophosphoserines	3.1091	3.4975	3.4075	2.7573	3.8113	3.2351	2.9439	3.1614	3.0426	2.7319	3.1566	3.1154	3.7217	3.6872	3.3382	3.7189	3.1729	3.062	2.6139	2.5209	2.4873	1.9359	2.5748	2.493
PS(15:0/16:1(9Z))	-	-	-	-	-	Lipids and lipid-like molecules	Glycerophospholipids	Glycerophosphoserines	1.8777	2.1054	2.3739	2.4458	1.9045	2.5458	1.7374	1.9691	1.6111	2.2472	1.6317	1.6924	2.6547	2.5818	2.3131	2.2032	1.8902	2.21	1.4112	2.036	1.9164	1.5992	1.8772	2.2103
PS(18:0/20:4(8Z,11Z,14Z,17Z))	Lipids	Phospholipids	map01100;map00564;map01110;map00260	Metabolism;Metabolism;Metabolism;Metabolism	Global and overview maps;Lipid metabolism;Global and overview maps;Amino acid metabolism	Lipids and lipid-like molecules	Glycerophospholipids	Glycerophosphoserines	1.8126	1.3951	1.8811	1.9733	1.4869	2.1043	1.6522	2.1468	1.8148	2.6081	1.7436	1.2534	2.1989	2.0464	2.049	2.3721	1.9469	1.6843	1.925	1.5877	1.8436	1.9426	1.148	1.3944
PS(18:3(6Z,9Z,12Z)/20:1(11Z))	-	-	-	-	-	Lipids and lipid-like molecules	Glycerophospholipids	Glycerophosphoserines	1.576	2.294	0.9569	1.3899	2.7889	1.1069	0.566	1.3463	1.0836	1.0457	1.1382	0.0003	1.2922	0.0002	0.535	1.5864	0.0002	1.1177	0.0002	0.5858	0.0022	0.0002	0.0289	0.1807
PS(18:3(6Z,9Z,12Z)/20:5(5Z,8Z,11Z,14Z,17Z))	-	-	-	-	-	Lipids and lipid-like molecules	Glycerophospholipids	Glycerophosphoserines	1.2973	2.7275	2.3571	1.0722	2.2514	1.9532	1.4809	2.7816	2.405	3.1106	2.2304	1.8786	1.906	0.9245	2.2174	2.3757	1.3017	2.0513	1.7389	1.908	1.8458	1.2739	1.4715	1.5789
PS(DiMe(9,3)/DiMe(9,5))	-	-	-	-	-	Lipids and lipid-like molecules	Glycerophospholipids	Glycerophosphoserines	2.0312	1.8487	2.3831	1.7712	0.3298	2.1335	2.6038	2.4316	2.4591	2.5475	2.5931	2.629	2.4413	1.8123	2.6498	2.0406	2.6117	3.0298	2.4429	2.4536	2.2894	2.3561	2.3911	2.4663
P-Salicylic acid	-	-	map01100;map00130;map01110;map00360	Metabolism;Metabolism;Metabolism;Metabolism	Global and overview maps;Metabolism of cofactors and vitamins;Global and overview maps;Amino acid metabolism	Benzenoids	Benzene and substituted derivatives	Benzoic acids and derivatives	0.9639	1.0814	1.384	1.1813	0.7373	1.4701	1.6449	1.7173	1.6265	1.7508	1.6964	1.7513	0.6527	1.5171	1.3299	1.5612	1.2456	1.5382	1.5651	1.6139	1.6529	2.0545	1.5939	1.6185
Ptelatoside B	-	-	-	-	-	Organic oxygen compounds	Organooxygen compounds	Carbohydrates and carbohydrate conjugates	3.4499	3.1007	2.8034	2.7845	3.1554	2.3106	2.5709	2.5477	3.0014	2.5134	2.7935	2.3356	3.798	4.0523	3.6345	3.2716	3.2702	2.6899	2.94	2.3733	2.9572	3.1513	2.7784	2.7203
Pyridinoline	-	-	-	-	-	Organic acids and derivatives	Carboxylic acids and derivatives	Amino acids, peptides, and analogues	2.4212	2.0653	2.62	1.8716	2.0192	2.3268	1.0883	0.9681	1.29	1.9381	0.7551	2.0541	0.6512	1.6307	1.9927	2.4963	2.6907	2.3576	2.8481	2.7713	2.7742	2.7303	2.4662	2.72
Pyroglutamic acid	Peptides;-	Amino acids;-	map00480	Metabolism	Metabolism of other amino acids	Organic acids and derivatives	Carboxylic acids and derivatives	Amino acids, peptides, and analogues	2.4656	2.611	2.3643	2.7816	2.6378	2.7889	2.6337	2.8888	2.9184	2.858	2.5577	3.1432	2.0324	2.0353	2.1526	2.5045	2.3618	2.605	1.9819	2.1471	2.0243	2.2522	2.3278	1.3533
Quassinol	-	-	-	-	-	Lipids and lipid-like molecules	Prenol lipids	Terpene lactones	2.8758	2.7074	2.8152	2.9803	2.6118	2.8811	2.8899	2.7337	2.8836	2.9015	2.7962	2.8558	2.1238	2.5557	2.5099	2.4292	2.9072	2.8938	3.0965	3.1746	3.1626	3.085	3.1821	3.1724
Quercetin 3-(3'',6''-di-p-coumarylglucoside)	-	-	-	-	-	Phenylpropanoids and polyketides	Flavonoids	Flavonoid glycosides	3.2877	2.8526	2.8492	2.6829	3.0088	0.8859	2.957	2.3473	2.692	1.9925	2.9815	2.3738	2.9955	2.9734	3.2583	2.8044	3.2644	2.1388	3.4014	2.8999	3.4369	3.3135	3.2625	3.2094
Quercetin 3-(6''-acetylglucoside)	-	-	-	-	-	Phenylpropanoids and polyketides	Flavonoids	Flavonoid glycosides	3.243	3.515	3.3076	3.2407	3.5661	3.2762	3.1728	3.3052	3.0995	3.2181	3.1518	3.1484	3.5519	3.703	3.3952	3.3861	3.5411	3.3042	2.8956	2.7648	2.905	3.1988	3.0932	2.8459
Quercetin 3-(6''-malonylgalactoside)	-	-	-	-	-	-	-	-	3.8021	4.009	3.8192	3.8202	4.0627	3.8525	3.7053	3.8013	3.639	3.7459	3.6747	3.7334	4.0445	4.1084	3.8716	3.913	3.9996	3.7702	3.453	3.3219	3.3834	3.6434	3.56	3.3439
Quercetin 3-O-glucosyl-rutinoside	-	-	-	-	-	Phenylpropanoids and polyketides	Flavonoids	Flavonoid glycosides	1.6981	1.3388	1.1376	1.5786	1.8352	1.0921	3.0738	2.9753	2.9931	2.6733	3.0976	3.0142	3.8312	3.8147	3.4325	3.4228	1.035	2.9684	1.0453	1.3763	1.0403	1.0609	1.2776	1.2336
Queuine	-	-	-	-	-	Organoheterocyclic compounds	Pyrrolopyrimidines	Pyrrolo[2,3-d]pyrimidines	3.0974	3.1347	3.3958	3.0295	3.4365	3.1171	2.868	2.7817	2.8053	2.8154	2.8427	2.8815	2.7741	2.8739	2.8653	2.8651	2.8282	2.9905	3.7653	3.7547	3.7891	3.9497	3.6876	3.819
Quillaic acid 3-[galactosyl-(1->2)-glucuronide]	-	-	-	-	-	Lipids and lipid-like molecules	Prenol lipids	Terpene glycosides	3.8539	3.9907	4.0633	3.7435	3.5276	3.8317	3.4635	3.1129	2.814	3.1128	3.3489	3.1848	2.3012	2.301	3.6512	3.9234	4.2772	3.0692	4.2527	3.9903	4.17	4.4389	3.7882	3.8814
Raffinose	-	-	map02010;map00052	Environmental Information Processing;Metabolism	Membrane transport;Carbohydrate metabolism	Organic oxygen compounds	Organooxygen compounds	Carbohydrates and carbohydrate conjugates	3.2312	3.5519	3.4003	3.3813	3.4953	3.1074	2.862	2.8792	2.7053	2.5652	3.006	2.6224	3.2306	3.2044	2.9446	2.8193	2.5168	2.9845	3.0211	3.0951	3.0824	2.7726	3.0196	3.1822
Retrocalamin	-	-	-	-	-	Organoheterocyclic compounds	Naphthopyrans	-	2.9828	2.9004	2.9047	3.1582	2.489	2.9765	2.8026	2.6017	2.7477	2.9248	2.7449	2.8102	2.3203	2.7157	2.49	2.3917	2.9813	3.1024	3.2942	3.4119	3.3578	3.5434	3.1692	3.168
Riesling acetal	-	-	-	-	-	Organoheterocyclic compounds	Tetrahydrofurans	-	2.7478	2.3733	2.7485	2.6474	2.4982	2.7161	1.9858	1.2789	1.8806	1.2496	1.8725	1.8888	2.109	2.3009	2.1702	2.5435	2.8011	2.7199	2.6373	2.6381	2.5191	3.0139	2.5087	2.6028
Rifabutin	-	-	-	-	-	-	-	-	1.6072	2.1417	2.2729	2.8463	2.1527	3.1943	3.2079	3.5736	3.5145	3.7923	3.3093	3.3403	3.1316	2.9834	3.1378	2.9632	2.8107	3.2838	3.2883	3.4362	3.1268	2.5641	3.2644	3.1256
Rigin	-	-	-	-	-	Organic acids and derivatives	Carboxylic acids and derivatives	Amino acids, peptides, and analogues	3.9141	4.007	3.9029	3.9077	4.2455	3.878	4.2027	4.1124	4.1852	4.1002	4.2155	4.1115	3.2971	3.2213	4.1334	3.8989	4.3376	3.6816	4.5012	4.4293	4.5307	4.5696	4.503	4.5292
Rishitin	-	-	-	-	-	Organooxygen compounds	Alcohols and polyols	Polyols	2.0687	1.9913	2.206	2.125	2.1702	2.0493	1.9124	1.6622	1.8168	1.7117	1.8836	1.6132	1.5746	1.3895	1.4884	1.2574	0.83	1.3765	1.3733	1.0575	0.944	1.6117	2.0955	2.0832
Rutin	-	-	map01100;map01110;map00944	Metabolism;Metabolism;Metabolism	Global and overview maps;Global and overview maps;Biosynthesis of other secondary metabolites	Phenylpropanoids and polyketides	Flavonoids	Flavonoid glycosides	5.1754	5.2682	5.2955	5.0127	5.1797	5.0965	5.2454	5.3263	5.0862	5.3243	5.3342	5.2292	5.2147	5.1669	5.0905	5.1177	5.3306	5.0477	5.0043	4.7614	4.8787	4.9743	4.9486	4.9028
S-(11-OH-9-deoxy-delta9,12-PGD2)-glutathione	-	-	-	-	-	Organic acids and derivatives	Carboxylic acids and derivatives	Amino acids, peptides, and analogues	0.3267	1.8234	0.8249	0.3466	2.2213	0.9956	1.7052	2.0392	1.7876	1.9462	2.0231	1.8207	2.3958	2.1773	2.0707	2.2322	2.1349	1.7216	1.3569	1.7545	1.5579	1.5919	1.3436	1.3853
S-(PGA2)-glutathione	-	-	-	-	-	Organic acids and derivatives	Carboxylic acids and derivatives	Amino acids, peptides, and analogues	3.6312	3.8122	3.6046	3.4234	3.8856	3.5269	3.4736	3.5858	3.5233	3.4489	3.5909	3.6768	3.5424	3.3582	3.0897	3.4132	3.1853	3.2311	2.8961	3.089	2.9777	2.8406	3.2619	3.228
S-Adenosylhomocysteine	-	-	map01100;map00270;map01230	Metabolism;Metabolism;Metabolism	Global and overview maps;Amino acid metabolism;Global and overview maps	Nucleosides, nucleotides, and analogues	5'-deoxyribonucleosides	5'-deoxy-5'-thionucleosides	2.9517	2.8034	2.836	3.0204	2.2442	2.7938	3.0615	2.7686	2.8867	2.8366	2.9063	2.7504	1.1408	2.0144	2.04	1.2592	2.4904	2.2149	2.2464	2.3673	2.2137	1.3677	2.29	2.4872
Salicylic acid beta-D-glucoside	-	-	-	-	-	Organic oxygen compounds	Organooxygen compounds	Carbohydrates and carbohydrate conjugates	1.146	1.1804	1.5707	0.8133	1.494	1.6459	1.0732	1.9161	1.8206	1.8872	1.7399	2.1436	2.3342	2.1077	2.2366	2.5668	2.0323	1.9395	1.7834	1.9503	1.7474	2.0147	1.6894	1.3611
Sandosapogenol	-	-	-	-	-	Lipids and lipid-like molecules	Prenol lipids	Triterpenoids	2.3721	1.9342	2.6864	2.1672	1.1822	1.9011	2.8472	2.8002	2.768	2.1904	2.8767	2.0826	2.0994	2.4357	2.6929	2.3636	2.8563	2.5278	3.2204	2.9893	3.2317	3.0766	3.1477	3.271
Sanguiin H4	-	-	-	-	-	Phenylpropanoids and polyketides	Tannins	Hydrolyzable tannins	0.7862	2.7411	1.3229	0.0119	3.0901	0.08	0.1128	0.8563	0.784	0.104	1.05	0.7415	3.1643	2.9622	2.3032	2.8966	0.0755	0.0132	0.0117	0.7137	0.0245	0.4985	0.0122	0.0115
Sarcodon scabrosus Depsipeptide	-	-	-	-	-	Organic acids and derivatives	Peptidomimetics	Depsipeptides	2.167	1.8689	2.0364	2.2278	1.7783	2.0992	1.899	1.5203	2.0002	1.7515	1.9281	1.9645	0.924	1.6831	1.9384	1.478	1.9344	1.8202	2.9623	2.7867	3.0335	3.0885	2.9485	2.878
Scorzoside	-	-	-	-	-	Lipids and lipid-like molecules	Prenol lipids	Terpene lactones	2.5699	2.4334	2.6148	2.9557	1.6262	2.7999	3.0088	2.8536	2.955	3.1541	2.707	3.0742	0.853	1.541	2.3802	2.5057	3.0622	2.7224	2.5942	2.6594	2.5418	2.833	2.6448	2.4725
Sedoheptulose 1-phosphate	-	-	-	-	-	Organic oxygen compounds	Organooxygen compounds	Carbohydrates and carbohydrate conjugates	2.5799	3.005	2.7783	2.3774	3.1691	2.3911	2.6832	2.2309	2.3042	1.4967	2.5863	1.9494	2.9686	2.793	2.6166	3.0297	1.9486	2.5612	0.992	0.9466	1.0392	0.9394	0.9403	1.4718
Sepiapterin	-	-	-	-	-	Organoheterocyclic compounds	Pteridines and derivatives	Pterins and derivatives	1.3617	1.6483	0.7098	1.0987	1.8323	0.9371	2.2409	2.1066	2.0487	2.0541	2.1344	2.1743	2.0137	1.8845	1.6003	0.7406	0.6938	1.7866	1.5084	1.4681	1.7059	2.254	1.3421	1.3042
S-Glutaryldihydrolipoamide	-	-	map01100;map00310	Metabolism;Metabolism	Global and overview maps;Amino acid metabolism	Lipids and lipid-like molecules	Fatty Acyls	Fatty acids and conjugates	2.4555	1.4778	2.3878	2.3421	0.9955	2.0238	2.4587	2.6554	2.5996	2.7792	2.4353	2.2748	1.4038	2.2291	2.0449	1.4924	2.0044	2.6607	1.5026	1.9074	2.017	2.4988	2.007	2.1866
Sinapyl alcohol	-	-	map01100;map00940;map01110	Metabolism;Metabolism;Metabolism	Global and overview maps;Biosynthesis of other secondary metabolites;Global and overview maps	Benzenoids	Phenols	Methoxyphenols	3.04	2.969	2.9945	3.1669	2.54	3.0383	2.9056	2.7766	2.8518	2.8149	2.8197	2.8294	2.2425	2.597	2.6937	2.5973	2.6632	2.8261	2.7732	2.8615	2.875	3.0945	2.9885	2.8987
Sonchuionoside C	-	-	-	-	-	Lipids and lipid-like molecules	Prenol lipids	Terpene glycosides	2.0694	2.0934	1.8519	2.0949	2.1005	2.8801	2.5004	2.6117	2.677	2.8825	2.4662	2.8272	2.2789	1.8147	2.5689	2.9798	2.9285	2.7851	2.8765	2.9677	2.8237	3.339	2.8472	2.5005
Soyasapogenol C	-	-	-	-	-	Lipids and lipid-like molecules	Prenol lipids	Triterpenoids	2.7024	2.6317	2.5025	2.9167	2.0287	3.2733	3.1192	3.3446	3.3021	3.2258	3.1264	3.4201	3.2092	2.2916	3.3028	3.1743	2.9403	3.3889	3.0557	3.1008	2.8544	3.2054	3.1824	3.2173
Soyasaponin I	-	-	-	-	-	Lipids and lipid-like molecules	Prenol lipids	Terpene glycosides	1.6272	1.2138	1.3402	2.2268	1.9954	2.6443	2.6735	2.9828	2.9364	3.1567	2.802	3.0152	3.0333	2.5738	2.5132	2.5462	1.8357	2.6338	2.2025	2.4489	2.0381	1.7997	2.2475	2.0892
Soyasaponin II	-	-	-	-	-	Lipids and lipid-like molecules	Prenol lipids	Terpene glycosides	2.5596	2.4777	2.7372	2.556	2.5025	2.5592	2.482	2.446	2.3848	2.6907	2.4826	2.4249	2.2463	2.2398	2.4629	2.3221	2.187	2.4339	2.7887	2.7744	2.817	3.0798	2.8402	2.7733
Soyasaponin III	-	-	-	-	-	Lipids and lipid-like molecules	Prenol lipids	Terpene glycosides	2.7803	2.7128	2.9357	2.8149	2.6946	2.6717	3.0714	2.9352	2.9118	2.9023	3.051	2.9101	2.0409	1.6215	2.5275	2.4966	2.8764	2.1694	2.2111	2.2376	2.2481	2.6253	2.3583	2.4604
Spinorphin	-	-	-	-	-	Organic acids and derivatives	Carboxylic acids and derivatives	Amino acids, peptides, and analogues	2.8678	2.6848	2.6446	3.1002	2.1415	3.4156	3.1256	3.404	3.3204	3.3216	3.2308	3.5123	3.651	3.1809	3.7015	2.9306	2.645	3.8567	3.3433	3.466	3.1803	3.3197	3.3178	3.467
Spinosin A	-	-	-	-	-	Phenylpropanoids and polyketides	Flavonoids	Flavonoid glycosides	1.9002	2.3284	2.5744	2.0759	2.5066	2.5983	3.1908	2.982	2.9938	2.8351	2.9901	2.666	1.8514	1.8837	1.9259	1.9685	1.9194	1.9803	3.1458	2.674	3.0032	2.8823	3.0555	3.0751
Spirolide C	-	-	-	-	-	Organoheterocyclic compounds	Azepines	-	2.9691	2.8288	3.0623	3.3065	2.7336	3.5765	3.6018	3.4851	3.546	3.7476	3.3238	3.4881	3.2794	3.2753	3.3025	3.2692	3.5007	3.5782	3.5229	3.6968	3.6255	2.8513	3.6712	3.614
Spirolide E	-	-	-	-	-	Lipids and lipid-like molecules	Prenol lipids	Terpene lactones	4.5746	3.0856	3.1614	4.8875	4.6183	4.2559	3.5557	3.3305	4.718	3.4922	3.328	4.2261	3.2433	1.274	4.2587	3.7672	3.4037	3.403	3.2982	3.3432	3.3743	3.5611	3.251	3.2288
Starch acetate	-	-	-	-	-	Organic acids and derivatives	Carboxylic acids and derivatives	Tricarboxylic acids and derivatives	1.8062	1.9468	1.9045	2.4316	2.161	2.0307	1.4497	1.7062	1.7107	1.6655	1.3603	0.6187	1.4794	1.2176	1.6818	0.5931	0.9649	1.9033	1.6168	1.4233	1.5259	2.1571	1.7883	1.7769
Succinylacetoacetate	-	-	-	-	-	Organic compounds	Organic acids and derivatives	Keto acids and derivatives	2.4586	2.6351	2.7102	2.5545	2.7268	2.4344	2.4258	2.5726	2.3789	1.7108	2.5768	1.4928	2.2569	2.4669	2.4069	1.8038	1.8736	2.5201	2.2475	1.4473	2.296	1.9218	2.1856	2.4924
Suspensolide F	-	-	-	-	-	Lipids and lipid-like molecules	Prenol lipids	Terpene glycosides	4.0361	3.559	4.0023	3.6137	3.9138	3.3826	3.2683	2.9534	3.1849	3.1811	3.3826	3.2654	3.083	3.4758	3.2048	2.6967	2.9711	3.713	3.2618	3.0511	3.1808	3.5608	3.0909	2.9237
Tanacetol A	-	-	-	-	-	Lipids and lipid-like molecules	Prenol lipids	Sesquiterpenoids	1.498	1.6364	1.3616	1.7335	1.3211	1.3153	1.8168	1.7499	2.043	1.5346	1.9791	1.5732	0.9686	1.7954	2.0611	1.9035	2.2521	2.009	1.8226	2.1904	1.684	2.3875	1.9746	1.5881
Taraxinic acid glucosyl ester	-	-	-	-	-	Lipids and lipid-like molecules	Prenol lipids	Terpene lactones	3.6258	2.8249	3.4316	2.5304	3.3097	2.4297	2.6108	2.5145	2.7682	2.5247	2.6591	2.4664	3.9279	4.3108	3.5947	2.9269	3.3947	2.817	2.7826	2.6392	2.6432	2.9191	2.6619	2.7459
Tetrahydro-2,5-furan-diacetic acid	-	-	-	-	-	Organic acids and derivatives	Carboxylic acids and derivatives	Dicarboxylic acids and derivatives	1.6952	1.8006	1.9134	1.9772	1.4328	2.0825	1.971	2.0296	2.191	1.9534	2.1701	2.1332	1.118	1.5719	1.679	1.8782	1.5283	1.7113	2.1127	2.1033	1.9992	2.1684	1.9853	2.0524
Theogallin	-	-	-	-	-	Organic oxygen compounds	Organooxygen compounds	Alcohols and polyols	3.9744	4.6604	4.0547	3.2227	4.8242	3.321	2.0731	2.5915	2.399	2.1447	2.6082	1.9872	3.4293	3.3159	4.8818	3.5447	4.5582	3.2926	1.4236	1.5439	0.7961	2.4331	1.1294	2.1482
Todatriol glucoside	-	-	-	-	-	Lipids and lipid-like molecules	Fatty Acyls	Fatty acyl glycosides	1.4803	1.4313	1.9357	1.8944	1.2438	1.91	1.7067	1.9872	1.5785	2.0906	1.7446	2.0716	0.4072	1.1473	0.0021	1.7318	1.5899	1.5996	2.2283	2.2101	2.1483	2.6728	2.2393	2.2479
Tragopogonsaponin A	-	-	-	-	-	Lipids and lipid-like molecules	Prenol lipids	Terpene glycosides	4.7766	4.8109	4.8432	4.7904	4.6976	4.8258	4.916	4.8803	4.9029	4.922	4.8935	4.8969	4.4036	4.4694	4.5546	4.6104	4.6262	4.5325	4.7708	4.6948	4.7026	4.8767	4.9743	4.9716
Tragopogonsaponin L	-	-	-	-	-	Lipids and lipid-like molecules	Prenol lipids	Triterpenoids	2.4267	2.5359	2.4041	2.602	2.8175	2.7272	2.7284	3.0379	2.9757	3.3659	2.8636	3.0507	2.9532	2.4623	2.7688	3.0002	2.763	2.5291	2.0783	2.5318	2.2043	2.3215	2.4698	2.1704
Traumatic Acid	-	-	map00592;map01110	Metabolism;Metabolism	Lipid metabolism;Global and overview maps	Lipids and lipid-like molecules	Fatty Acyls	Fatty acids and conjugates	2.4576	2.6373	2.1802	2.8269	2.0878	2.7731	1.5299	1.9511	1.7673	1.733	1.5575	1.9246	1.9529	1.6977	2.0157	2.0767	2.1894	2.3738	1.7851	2.3178	2.1384	2.2911	2.2216	2.1752
Travoprost	-	-	-	-	-	Lipids and lipid-like molecules	Fatty Acyls	Eicosanoids	3.1318	3.0547	3.0865	3.2494	2.753	3.1487	3.5389	3.1906	3.3438	3.3882	3.4354	3.3513	2.4034	2.8711	2.8048	3.1543	3.3617	3.3418	3.4871	3.643	3.5175	3.5576	3.6122	3.4825
Tricrocin	-	-	-	-	-	Lipids and lipid-like molecules	Prenol lipids	Diterpenoids	2.9666	2.4965	3.0066	2.6856	2.5675	3.004	1.4196	2.0656	2.0331	2.0032	1.9664	2.1338	1.6583	1.2801	2.1809	2.3499	2.3862	1.5718	2.9379	2.617	2.756	3.1237	2.7804	2.8701
Tryptophyl-Hydroxyproline	-	-	-	-	-	Organic acids and derivatives	Carboxylic acids and derivatives	Amino acids, peptides, and analogues	2.3809	3.2793	2.5146	0.6817	3.3254	0.7115	0.6329	1.9258	1.6615	1.5478	1.8404	1.4581	2.3853	2.2902	3.7396	2.8127	3.4518	1.7666	0.6774	1.0934	0.7603	1.9748	0.5053	1.0706
Tyramine	Peptides	Amines	map00950;map01110;map00350	Metabolism;Metabolism;Metabolism	Biosynthesis of other secondary metabolites;Global and overview maps;Amino acid metabolism	Benzenoids	Benzene and substituted derivatives	Phenethylamines	3.1035	3.3523	3.1684	1.9087	3.4968	2.1753	1.5681	1.7811	1.5817	0.0018	2.1332	0.0016	3.2192	2.9904	2.5218	2.8319	0.0016	0.6304	2.2318	1.9912	2.3115	2.7426	2.2054	2.4286
Tyrosyl-Glutamate	-	-	-	-	-	Organic acids and derivatives	Carboxylic acids and derivatives	Amino acids, peptides, and analogues	2.8731	2.5936	2.9339	3.1296	2.2379	3.0359	2.0257	2.1334	2.0738	1.815	1.8555	2.1037	2.1996	2.3992	2.4119	2.0523	2.2039	2.5756	2.0047	1.5926	2.0824	2.0372	2.1447	2.0812
UDP-D-galactose	-	-	map01100;map00520;map00052	Metabolism;Metabolism;Metabolism	Global and overview maps;Carbohydrate metabolism;Carbohydrate metabolism	Nucleosides, nucleotides, and analogues	Pyrimidine nucleotides	Pyrimidine nucleotide sugars	3.9358	4.0619	4.0116	4.0369	3.8907	4.1989	4.214	4.3445	4.2331	4.2235	4.2032	4.2234	4.3307	4.2982	4.3092	4.2872	4.1776	4.2973	3.9769	4.076	4.0007	3.8316	4.0672	4.0503
Validamycin B	-	-	-	-	-	Organic oxygen compounds	Organooxygen compounds	Carbohydrates and carbohydrate conjugates	3.7652	3.8133	3.9399	3.7117	3.9703	3.7072	3.3653	3.1942	3.2236	3.2732	3.5445	3.3258	3.7087	3.6863	3.5677	3.4715	3.4809	3.7887	3.42	3.4312	3.386	3.8677	3.3947	3.344
Vanillic acid	-	-	-	-	-	Benzenoids	Benzene and substituted derivatives	Benzoic acids and derivatives	2.7873	2.64	2.7264	2.8426	2.2658	2.9967	3.0988	2.9927	2.9698	3.1001	2.9285	3.212	2.5626	2.7998	2.4738	3.132	2.8098	3.403	2.7996	2.5689	2.6833	3.2115	2.6662	2.4574
Vanillylmandelic acid	-	-	map01100;map00350	Metabolism;Metabolism	Global and overview maps;Amino acid metabolism	Benzenoids	Phenols	Methoxyphenols	2.161	1.694	2.2837	2.1261	0.8601	2.2512	2.3877	2.3648	2.3935	2.4267	2.3804	2.1416	2.4733	2.6173	2.5359	2.1403	2.1006	2.3718	2.5207	2.5459	2.5524	2.744	2.4601	2.486
Vignatic acid B	-	-	-	-	-	Organic acids and derivatives	Carboxylic acids and derivatives	Amino acids, peptides, and analogues	1.7926	2.1379	1.8925	2.2509	1.8179	2.5411	1.2148	2.2213	2.1583	2.473	1.4972	1.8559	0.667	0.6668	1.13	1.3326	0.7112	2.1469	1.8092	2.2694	1.9974	2.1996	1.8451	1.6513
VULPINIC ACID	-	-	-	-	-	-	-	-	3.213	3.5619	3.1529	3.2769	3.4781	3.2076	2.7777	2.5399	2.5518	2.5565	2.7095	2.5425	2.5561	2.5413	2.3379	2.2673	2.4624	2.5598	2.3838	2.5714	2.3921	2.2795	2.5898	2.706
Xi-Linalool 3-[rhamnosyl-(1->6)-glucoside]	-	-	-	-	-	Lipids and lipid-like molecules	Fatty Acyls	Fatty acyl glycosides	2.7783	3.0335	2.7239	3.1607	2.8393	3.0449	3.1667	3.2124	3.4245	3.1477	3.2624	3.2405	2.9396	2.8538	4.3749	4.0011	4.3949	3.7685	4.578	4.6351	4.5628	4.6755	4.6578	4.6376
Yucalexin P21	-	-	-	-	-	Lipids and lipid-like molecules	Prenol lipids	Diterpenoids	3.8578	4.1794	4.0341	3.8542	4.4074	3.8797	3.9187	3.7981	3.8806	3.5375	3.901	3.618	3.6376	3.3674	3.403	3.5944	3.2223	3.1444	3.163	3.0362	3.2016	3.5142	3.6381	3.5712
Zapoterin	-	-	-	-	-	Lipids and lipid-like molecules	Prenol lipids	Triterpenoids	2.0448	2.0087	2.1974	2.3533	0.5623	2.5622	2.3009	2.2535	2.2167	2.3258	2.1537	2.291	1.2867	1.4097	1.661	1.8408	1.6475	1.9495	2.3415	2.2607	2.2974	3.019	2.2981	2.287
Zeranol	-	-	-	-	-	Phenylpropanoids and polyketides	Macrolides and analogues	-	1.9551	0.0011	0.0011	2.7529	2.247	1.2118	1.3682	0.6598	2.5734	0.7367	1.0028	1.7532	0.464	0.001	0.6059	0.2876	0.5895	0.2746	0.0011	0.5747	0.0778	0.2214	0.1345	0.087
Zingerone	-	-	-	-	-	Benzenoids	Benzene and substituted derivatives	Phenols and derivatives	1.1296	1.4308	1.3574	1.1654	1.2246	1.2917	1.7064	1.471	1.4566	1.401	1.3692	1.4745	1.2025	1.184	1.3973	1.4323	1.3763	1.4499	1.0744	1.1477	1.0489	0.9811	1.3557	1.1005
