# Supplementary material for: Untargeted metabolism approach reveals difference of varieties of bud and relation among characteristics of grafting seedlings in Camellia oleifera
Source: Front Plant Sci. 2022 Nov 21;13:1024353. doi: 10.3389/fpls.2022.1024353 (PMC9720148; doi:10.3389/fpls.2022.1024353)
Supplement: Supplementary Table 11 — The specific metabolites among varieties. [file Table_11.xlsx]

## Sheet: CL3
Table S11 The specific metabolites among varieties
Metabolites	KEGG Pathway First Category	KEGG Pathway Second Category	HMDB Superclass	HMDB Class	HMDB Subclass	CL3	CL4	CL40	CL53
(3b,16a,20R)-25-Acetoxy-3,16,20,22-tetrahydroxy-5-cucurbiten-11-one 3-glucoside	-	-	Lipids and lipid-like molecules	Steroids and steroid derivatives	Steroids and steroid derivatives	1.43295	-0.83964	-0.477852	-0.115454
(3R, 6'Z)-3,4-Dihydro-8-hydroxy-3-(6-pentadecenyl)-1H-2-benzopyran-1-one	-	-	Organoheterocyclic compounds	Benzopyrans	Benzopyrans	1.28497	-0.628184	-0.936077	0.279294
1-Linoleoylglycerophosphocholine	-	-	Lipids and lipid-like molecules	Glycerophospholipids	Glycerophospholipids	1.49931	-0.467166	-0.540119	-0.492026
2,3-dihydrobenzofuran	-	-	Organoheterocyclic compounds	Coumarans	Coumarans	1.12373	-1.30633	0.175178	0.00742439
2-Hydroxyphenethylamine	-	-	Organic nitrogen compounds	Organonitrogen compounds	Organonitrogen compounds	1.33132	-0.211513	-0.0327064	-1.0871
2-Phenylethanol	Metabolism	Amino acid metabolism	Benzenoids	Benzene and substituted derivatives	Benzene and substituted derivatives	1.14438	-1.29172	0.147833	-0.000486538
3-O-cis-Coumaroylmaslinic acid	-	-	Lipids and lipid-like molecules	Prenol lipids	Prenol lipids	1.32946	0.0227095	-1.07473	-0.277445
4-Acetoxy-2-hexyltetrahydrofuran	-	-	Organoheterocyclic compounds	Tetrahydrofurans	Tetrahydrofurans	1.49182	-0.414661	-0.644363	-0.4328
8-Hydroxy-5,6-octadienoic acid	-	-	Organic acids and derivatives	Hydroxy acids and derivatives	Hydroxy acids and derivatives	1.25777	-1.18747	-0.0873985	0.0171032
ALANYL-dl-LEUCINE	-	-	-	-	-	1.43366	-0.518894	-0.0989349	-0.815831
Alanyl-Hydroxyproline	-	-	Organic acids and derivatives	Carboxylic acids and derivatives	Carboxylic acids and derivatives	1.4528	-0.238975	-0.825506	-0.388321
Aristolene	-	-	Lipids and lipid-like molecules	Prenol lipids	Prenol lipids	1.40695	-0.571008	-0.00261776	-0.833326
Avenic acid B	-	-	-	-	-	1.2226	-1.01035	-0.586708	0.374459
Cinnamic acid	-	-	Phenylpropanoids and polyketides	Cinnamic acids and derivatives	Cinnamic acids and derivatives	1.30126	-0.144304	-0.023219	-1.13374
Citrusin E	-	-	Organooxygen compounds	Carbohydrates and carbohydrate conjugates	Carbohydrates and carbohydrate conjugates	1.42468	-0.836459	-0.515048	-0.0731715
Coriandrone A	-	-	Organoheterocyclic compounds	Benzopyrans	Benzopyrans	1.32726	-0.998627	-0.470199	0.141567
Gamma-Glu-Leu	-	-	Organic acids and derivatives	Carboxylic acids and derivatives	Carboxylic acids and derivatives	1.44124	-0.569789	-0.766212	-0.105243
Gamma-Glutamylthreonine	-	-	Organic acids and derivatives	Carboxylic acids and derivatives	Carboxylic acids and derivatives	1.3704	-0.201711	-1.03067	-0.138019
Gamma-Glutamylvaline	-	-	Organic acids and derivatives	Carboxylic acids and derivatives	Carboxylic acids and derivatives	1.46027	-0.163535	-0.641695	-0.655045
Genipin	-	-	Lipids and lipid-like molecules	Prenol lipids	Prenol lipids	1.41999	-0.461362	-0.873838	-0.0847869
Hemin	Environmental Information Processing	Membrane transport	Organoheterocyclic compounds	Tetrapyrroles and derivatives	Tetrapyrroles and derivatives	1.42776	-0.852597	-0.47357	-0.101591
LysoPC(18:3(9Z,12Z,15Z))	-	-	Lipids and lipid-like molecules	Glycerophospholipids	Glycerophospholipids	1.27532	0.00962539	-0.11906	-1.16589
LysoPE(16:0/0:0)	-	-	Lipids and lipid-like molecules	Glycerophospholipids	Glycerophospholipids	1.48769	-0.534789	-0.629382	-0.323516
Methoxyeugenol	-	-	Benzenoids	Benzene and substituted derivatives	Benzene and substituted derivatives	1.46122	-0.791719	-0.41807	-0.251436
Myricanol 5-[arabinosyl-(1->6)-glucoside]	-	-	Phenylpropanoids and polyketides	Diarylheptanoids	Diarylheptanoids	1.44255	-0.322121	-0.866495	-0.253931
N-(1-Deoxy-1-fructosyl)leucine	-	-	Organic acids and derivatives	Carboxylic acids and derivatives	Carboxylic acids and derivatives	1.43473	-0.270838	-0.273013	-0.890878
N-Acetylgalactosamine	-	-	Organic oxygen compounds	Organooxygen compounds	Organooxygen compounds	1.34614	-0.968467	-0.487723	0.110053
Ornaline	-	-	Organic acids and derivatives	Carboxylic acids and derivatives	Carboxylic acids and derivatives	1.29685	-0.932404	-0.619482	0.255036
PC(16:0/0:0)[U]	-	-	-	-	-	1.43652	-0.622711	-0.736671	-0.0771408
PHENACYLAMINE	-	-	Benzenoids	Benzene and substituted derivatives	Benzene and substituted derivatives	1.45565	-0.14398	-0.663745	-0.647921
Physapubescin	-	-	Lipids and lipid-like molecules	Steroids and steroid derivatives	Steroids and steroid derivatives	1.42615	-0.532316	-0.823267	-0.0705622
PS(18:3(6Z,9Z,12Z)/20:1(11Z))	-	-	Lipids and lipid-like molecules	Glycerophospholipids	Glycerophospholipids	1.29508	0.00640096	-0.163003	-1.13848
Raffinose	Environmental Information Processing;Metabolism	Membrane transport;Carbohydrate metabolism	Organic oxygen compounds	Organooxygen compounds	Organooxygen compounds	1.35156	-1.03543	-0.318042	0.00191174
Rishitin	-	-	Organooxygen compounds	Alcohols and polyols	Alcohols and polyols	1.25874	0.261372	-1.0698	-0.45032
Starch acetate	-	-	Organic acids and derivatives	Carboxylic acids and derivatives	Carboxylic acids and derivatives	1.28202	-0.612668	-0.949919	0.280569
Suspensolide F	-	-	Lipids and lipid-like molecules	Prenol lipids	Prenol lipids	1.49877	-0.448426	-0.502763	-0.547577
Traumatic Acid	Metabolism;Metabolism	Lipid metabolism;Global and overview maps	Lipids and lipid-like molecules	Fatty Acyls	Fatty Acyls	1.23836	-1.18691	-0.193626	0.142177
VULPINIC ACID	-	-	-	-	-	1.47835	-0.258048	-0.650918	-0.569384
(24R)-5b,8b-Epidioxyergosta-6,22E-dien-3b-ol 3-glucoside	-	-	Lipids and lipid-like molecules	Steroids and steroid derivatives	Steroids and steroid derivatives	1.37467	-0.81131	0.101322	-0.66468
Erinapyrone A	-	-	Organoheterocyclic compounds	Pyrans	Pyrans	1.44305	-0.773913	-0.116843	-0.55229
3,4,5-trihydroxy-6-(2-methyl-3-phenylpropoxy)oxane-2-carboxylic acid	-	-	Lipids and lipid-like molecules	Fatty Acyls	Fatty Acyls	1.4182	-0.827822	-0.041093	-0.54929
Validamycin B	-	-	Organic oxygen compounds	Organooxygen compounds	Organooxygen compounds	1.23071	-1.11774	0.28235	-0.395322
Momordicoside K	-	-	Lipids and lipid-like molecules	Prenol lipids	Prenol lipids	1.22276	-1.06712	0.342903	-0.49854
2-Amino-4-oxo-6-(1',2',3'-trihydroxypropyl)-diquinoid-7,8-dihydroxypterin	-	-	Organoheterocyclic compounds	Pteridines and derivatives	Pteridines and derivatives	1.26414	-1.1279	0.177339	-0.31358
A-L-Arabinofuranosyl-(1->2)-[a-D-mannopyranosyl-(1->6)]-D-mannose	-	-	Organic oxygen compounds	Organooxygen compounds	Organooxygen compounds	1.24724	-0.214838	0.141562	-1.17396

## Sheet: CL4
Table S11 The specific metabolites among varieties
Metabolites	KEGG Pathway First Category	KEGG Pathway Second Category	HMDB Superclass	HMDB Class	HMDB Subclass	CL3	CL4	CL40	CL53
(+)-(S)-Carvone	Metabolism;Metabolism;Metabolism	Global and overview maps;Metabolism of terpenoids and polyketides;Metabolism of terpenoids and polyketides	Lipids and lipid-like molecules	Prenol lipids	Prenol lipids	-0.31906	1.44724	-0.853323	-0.274853
(12S,15S)-15-O-Demethyl-10,29-dideoxy-11,12-dihydro-striatin C	-	-	Lipids and lipid-like molecules	Prenol lipids	Prenol lipids	0.222752	1.11073	-0.0234703	-1.31001
1,N2-propanodeoxyguanosine	-	-	Nucleosides, nucleotides, and analogues	Nucleoside and nucleotide analogues	Nucleoside and nucleotide analogues	-0.23194	1.42499	-0.277219	-0.915834
13,14-Dihydro PGF-1a	-	-	Lipids and lipid-like molecules	Fatty Acyls	Fatty Acyls	0.0786481	1.24362	-0.125866	-1.1964
1-Hydroxyibuprofen	-	-	Phenylpropanoids and polyketides	Phenylpropanoic acids	Phenylpropanoic acids	-0.0749777	1.17594	0.158568	-1.25953
1-O-Caffeoylglucose	-	-	Organooxygen compounds	Carbohydrates and carbohydrate conjugates	Carbohydrates and carbohydrate conjugates	0.0204105	1.19725	0.0333633	-1.25102
3,4-Dihydroxybenzoic acid	Metabolism;Metabolism;Metabolism	Global and overview maps;Amino acid metabolism;Global and overview maps	Benzenoids	Benzene and substituted derivatives	Benzene and substituted derivatives	-0.583523	1.33474	-0.921414	0.170198
3'-Glucosyl-2',4',6'-trihydroxyacetophenone	-	-	Organooxygen compounds	Carbohydrates and carbohydrate conjugates	Carbohydrates and carbohydrate conjugates	-0.356272	1.47872	-0.393136	-0.729313
13'-Hydroxy-alpha-tocopherol	-	-	Lipids and lipid-like molecules	Prenol lipids	Prenol lipids	-0.526472	1.31094	-0.982389	0.19792
5-(3',4',5'-trihydroxyphenyl)-gamma-valerolactone-O-methyl-4'-O-glucuronide	-	-	Organic oxygen compounds	Organooxygen compounds	Organooxygen compounds	-0.591471	1.35906	-0.888032	0.120438
5,7-Megastigmadien-9-ol glucoside	-	-	Lipids and lipid-like molecules	Fatty Acyls	Fatty Acyls	0.202051	1.15342	-0.0818621	-1.27361
Bilirubin	Metabolism;Metabolism;Metabolism	Global and overview maps;Global and overview maps;Metabolism of cofactors and vitamins	Organic compounds	Organoheterocyclic compounds	Organoheterocyclic compounds	0.276449	1.02745	0.061431	-1.36533
CMP-N-trimethyl-2-aminoethylphosphonate	Metabolism;Metabolism	Global and overview maps;Metabolism of other amino acids	Organic oxygen compounds	Organooxygen compounds	Organooxygen compounds	-0.034855	1.3724	-0.336521	-1.00103
Corchorifatty acid A	-	-	Lipids and lipid-like molecules	Fatty Acyls	Fatty Acyls	0.158108	1.2739	-0.311753	-1.12026
Corchorifatty acid F	-	-	Lipids and lipid-like molecules	Fatty Acyls	Fatty Acyls	0.212077	1.22028	-0.247062	-1.18529
Epicatechin-(2beta->7,4beta->6)-catechin	-	-	Phenylpropanoids and polyketides	Flavonoids	Flavonoids	-0.813333	1.39357	-0.627848	0.0476144
Erinacine P	-	-	Lipids and lipid-like molecules	Prenol lipids	Prenol lipids	-0.175797	1.14531	0.285757	-1.25527
Icariside B8	-	-	Lipids and lipid-like molecules	Prenol lipids	Prenol lipids	0.107354	1.35088	-0.505093	-0.953141
Isorhamnetin 3-glucoside	-	-	-	-	-	0.116455	1.3286	-0.424914	-1.02015
L-2-Amino-5-(methylthio)pentanoic acid	Metabolism;Metabolism;Metabolism	Global and overview maps;Global and overview maps;Biosynthesis of other secondary metabolites	Organic acids and derivatives	Carboxylic acids and derivatives	Carboxylic acids and derivatives	-0.0688217	1.1216	0.242733	-1.29551
LysoPE(0:0/20:3(11Z,14Z,17Z))	-	-	Lipids and lipid-like molecules	Glycerophospholipids	Glycerophospholipids	-0.652138	1.40079	-0.781914	0.0332582
N-Acetyl-L-alanine	-	-	Organic acids and derivatives	Carboxylic acids and derivatives	Carboxylic acids and derivatives	-0.605096	1.44221	-0.737543	-0.0995728
N-Acetylneuraminic acid 9-phosphate	Metabolism;Metabolism	Global and overview maps;Carbohydrate metabolism	Organic oxygen compounds	Organooxygen compounds	Organooxygen compounds	-0.128687	1.42616	-0.416571	-0.8809
Natamycin	-	-	Organic oxygen compounds	Organooxygen compounds	Organooxygen compounds	-0.688422	1.33776	-0.837338	0.188003
Petunidin 3-glucoside	Metabolism	Biosynthesis of other secondary metabolites	Phenylpropanoids and polyketides	Flavonoids	Flavonoids	-0.416556	1.43954	-0.171657	-0.851323
PS(18:3(6Z,9Z,12Z)/20:5(5Z,8Z,11Z,14Z,17Z))	-	-	Lipids and lipid-like molecules	Glycerophospholipids	Glycerophospholipids	0.0712112	1.3525	-0.435978	-0.987729
Sepiapterin	-	-	Organoheterocyclic compounds	Pteridines and derivatives	Pteridines and derivatives	-0.934318	1.39479	-0.424635	-0.0358413
S-Glutaryldihydrolipoamide	Metabolism;Metabolism	Global and overview maps;Amino acid metabolism	Lipids and lipid-like molecules	Fatty Acyls	Fatty Acyls	-0.614638	1.49118	-0.523239	-0.353303
Tragopogonsaponin L	-	-	Lipids and lipid-like molecules	Prenol lipids	Prenol lipids	-0.243862	1.16687	0.297759	-1.22077
Zingerone	-	-	Benzenoids	Benzene and substituted derivatives	Benzene and substituted derivatives	-0.229642	1.18469	0.259936	-1.21499
L-Glutamine	Metabolism;Metabolism;Metabolism;Metabolism;Environmental Information Processing;Metabolism;Metabolism;Metabolism;Metabolism;Genetic Information Processing	Global and overview maps;Carbohydrate metabolism;Amino acid metabolism;Nucleotide metabolism;Membrane transport;Energy metabolism;Global and overview maps;Nucleotide metabolism;Amino acid metabolism;Translation	Organic acids and derivatives	Carboxylic acids and derivatives	Carboxylic acids and derivatives	-0.212291	1.46441	-0.510879	-0.74124
(4Z,9a)-9-(3-Methyl-2-butenoyloxy)-4,10(14)-oplopadien-3-one	-	-	Lipids and lipid-like molecules	Prenol lipids	Prenol lipids	0.0594739	1.1419	0.0960551	-1.29742

## Sheet: CL40
Table S11 The specific metabolites among varieties
Metabolites	KEGG Pathway First Category	KEGG Pathway Second Category	HMDB Superclass	HMDB Class	HMDB Subclass	CL3	CL4	CL40	CL53
4-[5-(3-hydroxypropyl)-1-benzofuran-2-yl]benzene-1,2-diol	-	-	Phenylpropanoids and polyketides	2-arylbenzofuran flavonoids	2-arylbenzofuran flavonoids	-1.09112	-0.436649	1.23915	0.288622
(+)-Abscisic Acid	Metabolism;Metabolism;Metabolism;Environmental Information Processing	Global and overview maps;Metabolism of terpenoids and polyketides;Global and overview maps;Signal transduction	Lipids and lipid-like molecules	Prenol lipids	Prenol lipids	-1.15839	-0.31831	1.22131	0.255389
1,2-Dihydronaphthalene-1,2-diol	-	-	Benzenoids	Naphthalenes	Naphthalenes	-1.13422	0.348875	1.19375	-0.408404
Citreoviridin A	-	-	Organoheterocyclic compounds	Pyrans	Pyrans	-0.942871	0.201755	1.3181	-0.576981
(±)Abscisic Acid	-	-	-	-	-	-0.970239	0.251719	1.29123	-0.572711
N-Acetylleucine	-	-	Organic acids and derivatives	Carboxylic acids and derivatives	Carboxylic acids and derivatives	-0.958756	0.318688	1.26194	-0.621875
4-Methyl-5-hexanolide	-	-	Organoheterocyclic compounds	Lactones	Lactones	-0.800772	0.254309	1.30879	-0.762331
Salicylic acid beta-D-glucoside	-	-	Organic oxygen compounds	Organooxygen compounds	Organooxygen compounds	-1.23147	0.014616	1.21789	-0.00103829
N-Monodemethyl roxithromycin	-	-	Organic oxygen compounds	Organooxygen compounds	Organooxygen compounds	-0.543224	0.18292	1.32176	-0.961456
Cyclopassifloside X	-	-	Lipids and lipid-like molecules	Prenol lipids	Prenol lipids	-0.227505	0.0179723	1.3143	-1.10477
5-O-p-Coumaroylnigrumin	-	-	-	-	-	-0.129662	-0.0799652	1.3203	-1.11067
Acrimarine I	-	-	Organoheterocyclic compounds	Quinolines and derivatives	Quinolines and derivatives	-0.0407665	-0.194505	1.32859	-1.09332
Panaquinquecol 6	-	-	Lipids and lipid-like molecules	Fatty Acyls	Fatty Acyls	-0.353479	-0.262397	1.45174	-0.83586
Capsianoside VI	-	-	Lipids and lipid-like molecules	Prenol lipids	Prenol lipids	-0.439801	-0.504448	1.49836	-0.554107
Corchoroside B	-	-	Lipids and lipid-like molecules	Steroids and steroid derivatives	Steroids and steroid derivatives	-0.21179	-0.613839	1.47053	-0.644898
1-O-Galloyl-beta-D-glucose	-	-	-	-	-	-0.0475014	-0.612725	1.42655	-0.766327
Dehydrosoyasaponin I	-	-	Lipids and lipid-like molecules	Prenol lipids	Prenol lipids	-0.261782	-0.995456	1.38698	-0.129739
Taraxinic acid glucosyl ester	-	-	Lipids and lipid-like molecules	Prenol lipids	Prenol lipids	0.161443	-0.9262	1.33728	-0.57252
Phloridzin	-	-	Phenylpropanoids and polyketides	Flavonoids	Flavonoids	0.265096	-0.999152	1.27862	-0.544564
N-Gluconyl ethanolamine	-	-	Organonitrogen compounds	Amines	Amines	0.227132	-0.400213	1.26409	-1.09101
Myricetin 3-glucoside	-	-	-	-	-	0.222695	-0.488027	1.28961	-1.02428
4-Glutathionyl cyclophosphamide	-	-	Organic acids and derivatives	Carboxylic acids and derivatives	Carboxylic acids and derivatives	0.122842	-0.359426	1.30735	-1.07077
4-(2-amino-3-hydroxyphenyl)-4-oxobutanoic acid O-glucoside	-	-	Organic oxygen compounds	Organooxygen compounds	Organooxygen compounds	0.137676	-0.43416	1.32055	-1.02406

## Sheet: CL53
Table S11 The specific metabolites among varieties
Metabolites	KEGG Pathway First Category	KEGG Pathway Second Category	HMDB Superclass	HMDB Class	HMDB Subclass	CL3	CL4	CL40	CL53
(4R,6S)-p-Menth-1-ene-4,6-diol 4-glucoside	-	-	Lipids and lipid-like molecules	Prenol lipids	Prenol lipids	-0.5031	-0.109223	-0.822441	1.43476
2-Feruloyl-1,2'-disinapoylgentiobiose	-	-	Phenylpropanoids and polyketides	Cinnamic acids and derivatives	Cinnamic acids and derivatives	-0.432944	0.0162476	-0.959016	1.37571
20-Hydroxy-leukotriene E4	Metabolism	Lipid metabolism	Lipids and lipid-like molecules	Fatty Acyls	Fatty Acyls	-0.361911	-0.0407616	-0.978979	1.38165
Dalfopristin	-	-	Phenylpropanoids and polyketides	Macrolide lactams	Macrolide lactams	-0.208626	0.0548943	-1.13591	1.28964
3-(2-Hydroxyphenyl)propionic acid	Metabolism	Amino acid metabolism	Phenylpropanoids and polyketides	Phenylpropanoic acids	Phenylpropanoic acids	-0.18723	0.0231568	-1.13265	1.29673
Quassinol	-	-	Lipids and lipid-like molecules	Prenol lipids	Prenol lipids	-0.130432	0.00312529	-1.15595	1.28326
Diosgenin 3-[glucosyl-(1->4)-rhamnosyl-(1->4)-[rhamnosyl-(1->2)]-glucoside]	-	-	Lipids and lipid-like molecules	Steroids and steroid derivatives	Steroids and steroid derivatives	-0.146131	-0.0831937	-1.09889	1.32822
(6beta,22E)-6-Hydroxystigmasta-4,22-dien-3-one	-	-	Lipids and lipid-like molecules	Steroids and steroid derivatives	Steroids and steroid derivatives	-0.19214	-0.0397027	-1.09541	1.32725
Rigin	-	-	Organic acids and derivatives	Carboxylic acids and derivatives	Carboxylic acids and derivatives	-0.393697	0.170162	-1.06956	1.29309
1-(4-Hydroxy-3-methoxyphenyl)-7-phenyl-3,5-heptanedione	-	-	Phenylpropanoids and polyketides	Diarylheptanoids	Diarylheptanoids	-1.00887	-0.0361797	-0.324473	1.36952
(S)-Oleuropeic acid	-	-	Lipids and lipid-like molecules	Prenol lipids	Prenol lipids	-0.984491	-0.149814	-0.258986	1.39329
3-(3,4-Dihydroxyphenyl)lactate	Metabolism	Amino acid metabolism	Phenylpropanoids and polyketides	Phenylpropanoic acids	Phenylpropanoic acids	-0.832143	0.0771288	-0.626625	1.38164
6''-Acetylapiin	-	-	Phenylpropanoids and polyketides	Flavonoids	Flavonoids	-0.654806	-0.360402	-0.473726	1.48893
(3b,20R,22R)-3,20,27-Trihydroxy-1-oxowitha-5,24-dienolide 3-glucoside	-	-	Lipids and lipid-like molecules	Steroids and steroid derivatives	Steroids and steroid derivatives	-0.599612	-0.347391	-0.544186	1.49119
Ginsenoside A1	-	-	Lipids and lipid-like molecules	Prenol lipids	Prenol lipids	-0.57996	-0.497723	-0.419078	1.49676
22-Angeloylbarringtogenol C	-	-	Lipids and lipid-like molecules	Prenol lipids	Prenol lipids	-0.749131	-0.4159	-0.308321	1.47335
Melibiitol	Metabolism	Carbohydrate metabolism	Lipids and lipid-like molecules	Fatty Acyls	Fatty Acyls	-0.429874	-0.458814	-0.606802	1.49549
6S,9R-Dihydroxy-4,7E-megastigmadien-3-one 9-[apiosyl-(1->6)-glucoside]	-	-	Lipids and lipid-like molecules	Fatty Acyls	Fatty Acyls	-0.31183	-0.551382	-0.623424	1.48663
4-Hydroxy-6-methyl-3-(1-oxobutyl)-2H-pyran-2-one	-	-	Organooxygen compounds	Carbonyl compounds	Carbonyl compounds	-0.493879	-0.267046	-0.713901	1.47483
(1S,2R,4R,8S)-p-Menthane-2,8,9-triol 2-glucoside	-	-	Lipids and lipid-like molecules	Prenol lipids	Prenol lipids	-0.483578	-0.287796	-0.706517	1.47789
(S)-2,3-Dihydro-3,5-dihydroxy-2-oxo-3-indoleacetic acid 5-glucoside	-	-	Organic oxygen compounds	Organooxygen compounds	Organooxygen compounds	-0.459177	-0.228877	-0.774021	1.46208
Hydroxyisonobilin	-	-	Lipids and lipid-like molecules	Prenol lipids	Prenol lipids	-0.395992	-0.345152	-0.736092	1.47724
6'-Sialyllactosamine	-	-	Organooxygen compounds	Carbohydrates and carbohydrate conjugates	Carbohydrates and carbohydrate conjugates	-0.415669	-0.307037	-0.750356	1.47306
Ilicifolinoside A	-	-	Lipids and lipid-like molecules	Fatty Acyls	Fatty Acyls	-0.194245	-0.235066	-0.971696	1.40101
Ethyl 3-hydroxyoctanoate O-[glucosyl-(1->6)-glucoside]	-	-	-	-	-	-0.106447	-0.351383	-0.945903	1.40373
Perillanin	-	-	Phenylpropanoids and polyketides	Flavonoids	Flavonoids	-0.251341	-0.327127	-0.864565	1.44303
Blumenol C O-[apiosyl-(1->6)-glucoside]	-	-	Lipids and lipid-like molecules	Fatty Acyls	Fatty Acyls	-0.250061	-0.398224	-0.80916	1.45745
5-(2-Methylpropyl)tetrahydro-2-oxo-3-furancarboxylic acid	-	-	Organoheterocyclic compounds	Lactones	Lactones	-0.272553	-0.392832	-0.796473	1.46186
Citronellyl beta-sophoroside	-	-	Lipids and lipid-like molecules	Prenol lipids	Prenol lipids	-0.242741	-0.473221	-0.751262	1.46722
Sarcodon scabrosus Depsipeptide	-	-	Organic acids and derivatives	Peptidomimetics	Peptidomimetics	-0.14388	-0.463423	-0.832159	1.43946
Melibiose	Environmental Information Processing;Metabolism	Membrane transport;Carbohydrate metabolism	Organic oxygen compounds	Organooxygen compounds	Organooxygen compounds	0.155344	-0.789982	-0.719602	1.35424
Cynaratriol	-	-	Lipids and lipid-like molecules	Prenol lipids	Prenol lipids	0.175945	-0.778371	-0.74323	1.34566
Queuine	-	-	Organoheterocyclic compounds	Pyrrolopyrimidines	Pyrrolopyrimidines	0.0631375	-0.76502	-0.689356	1.39124
Hydroxytyrosol 1-O-glucoside	-	-	Organic oxygen compounds	Organooxygen compounds	Organooxygen compounds	0.180236	-0.69679	-0.825371	1.34192
Retrocalamin	-	-	Organoheterocyclic compounds	Naphthopyrans	Naphthopyrans	-0.0495553	-0.500147	-0.864515	1.41422
3''-Chloro-3''-deoxytriphasiol	-	-	Phenylpropanoids and polyketides	Coumarins and derivatives	Coumarins and derivatives	0.0216924	-0.549505	-0.867085	1.3949
3-Isopropenylpentanedioic acid	-	-	Lipids and lipid-like molecules	Fatty Acyls	Fatty Acyls	-0.157448	-0.679165	-0.621882	1.4585
3,5,6,7-tetrahydroxy-2-phenyl-3,4-dihydro-2H-1-benzopyran-4-one	-	-	Phenylpropanoids and polyketides	Flavonoids	Flavonoids	-0.145577	-0.733713	-0.573739	1.45303
PA(14:0/22:6(4Z,7Z,10Z,13Z,16Z,19Z))	-	-	Lipids and lipid-like molecules	Glycerophospholipids	Glycerophospholipids	-0.0531176	-0.815684	-0.554141	1.42294
Kudzusaponin SA2	-	-	Lipids and lipid-like molecules	Prenol lipids	Prenol lipids	-0.165395	-1.06183	-0.125351	1.35257
Cyanidin 3-sophorotrioside	-	-	Phenylpropanoids and polyketides	Flavonoids	Flavonoids	-0.0878387	-1.21652	0.0769817	1.22737
Lc3Cer	-	-	Lipids and lipid-like molecules	Sphingolipids	Sphingolipids	-0.521895	-0.993873	0.214253	1.30151
Quercetin 3-(3'',6''-di-p-coumarylglucoside)	-	-	Phenylpropanoids and polyketides	Flavonoids	Flavonoids	-0.719965	-0.83462	0.240314	1.31427
Isorhamnetin 3-O-a-L-arabinopyranoside 7-O-a-L-rhamnopyranoside	-	-	Phenylpropanoids and polyketides	Flavonoids	Flavonoids	-0.397	-0.938198	-0.0641109	1.39931
2-Ketohexanoic acid	-	-	Organic acids and derivatives	Keto acids and derivatives	Keto acids and derivatives	-0.483407	-0.944865	0.0608488	1.36742
6-Lactoyltetrahydropterin	Metabolism;Metabolism	Global and overview maps;Metabolism of cofactors and vitamins	Organoheterocyclic compounds	Pteridines and derivatives	Pteridines and derivatives	-0.667991	-0.732443	-0.0197511	1.42018
19-Methoxypomolic acid 3-arabinoside	-	-	Lipids and lipid-like molecules	Prenol lipids	Prenol lipids	-0.65421	-0.677036	-0.117807	1.44905
Fumitremorgin B	-	-	Organoheterocyclic compounds	Indoles and derivatives	Indoles and derivatives	-0.497395	-0.724607	-0.249493	1.47149
7-Hydroxy-6-(methoxyacetyl)-2,2-dimethyl-2H-1-benzopyran	-	-	Organoheterocyclic compounds	Benzopyrans	Benzopyrans	-0.479235	-0.639753	-0.371899	1.49089
Adipate semialdehyde	Metabolism	Global and overview maps	Lipids and lipid-like molecules	Fatty Acyls	Fatty Acyls	-0.318027	-0.795728	-0.350165	1.46392
6-Oxopiperidine-2-carboxylic acid	-	-	Organic acids and derivatives	Carboxylic acids and derivatives	Carboxylic acids and derivatives	0.155754	-1.04154	-0.422731	1.30852
O-Cymene	-	-	Benzenoids	Benzene and substituted derivatives	Benzene and substituted derivatives	-0.0637297	-0.136668	-1.11577	1.31617
Chrycolide	-	-	Organoheterocyclic compounds	Benzofurans	Benzofurans	-0.0573533	-0.194447	-1.08389	1.33569
Niazidin	-	-	Organic oxygen compounds	Organooxygen compounds	Organooxygen compounds	-0.00722889	-0.105707	-1.16468	1.27761
Soyasaponin II	-	-	Lipids and lipid-like molecules	Prenol lipids	Prenol lipids	0.0565386	-0.305972	-1.07363	1.32306
Sandosapogenol	-	-	Lipids and lipid-like molecules	Prenol lipids	Prenol lipids	-1.15916	0.0490747	-0.165301	1.27539
Hovenidulcioside A1	-	-	Lipids and lipid-like molecules	Prenol lipids	Prenol lipids	-1.13765	0.182952	-0.302578	1.25727
2,6-Dimethyl-7-octene-1,6-diol 8-O-glucoside	-	-	Lipids and lipid-like molecules	Fatty Acyls	Fatty Acyls	-1.10253	0.150397	-0.332794	1.28493
DL-3,4-Dihydroxymandelic acid	-	-	-	-	-	-1.12535	0.0969569	-0.258918	1.28731
