# Supplementary material for: Untargeted metabolism approach reveals difference of varieties of bud and relation among characteristics of grafting seedlings in Camellia oleifera
Source: Front Plant Sci. 2022 Nov 21;13:1024353. doi: 10.3389/fpls.2022.1024353 (PMC9720148; doi:10.3389/fpls.2022.1024353)
Supplement: Supplementary Table 12 — The catalog of different metabolites among varieties. [file Table_12.xlsx]

## Sheet: Sheet1
Table S12 The catalog of different metabolites among varieties
Metabolites	CL3	CL4	CL40	CL53
Benzene and substituted derivatives	3	1	1	2
Carbohydrates and carbohydrate conjugates	1	×	×	2
Carbonyl compounds	×	×	×	1
Carboxylic acids and derivatives	7	1	1	2
Cinnamic acids and derivatives	1	×	×	2
Diarylheptanoids	×	1	1	1
Fatty Acyls	2	2	1	10
Flavonoids	×	2	3	6
Indoles and derivatives	×	×	×	1
Lactones	×	×	×	2
Lignan glycosides	×	×	×	1
Glycerophospholipids	1	×	×
Macrolide lactams	×	×	×	1
Naphthopyrans	×	×	×	1
Nucleoside and nucleotide analogues	×	1	×	×
Organonitrogen compounds	1	×	×	×
Organooxygen compounds	1	1	3	1
Phenylpropanoic acids	1	×	×	1
Prenol lipids	5	2	3	9
Pteridines and derivatives	×	2	×	1
Steroids and steroid derivatives	2	1	×	4
etrahydrofurans	1	1	×	1
Tetrapyrroles and derivatives	1	×	×	1
Quinolines and derivatives	×	×	1	×
other	2	1	2	4
