# Supplementary material for: Untargeted metabolism approach reveals difference of varieties of bud and relation among characteristics of grafting seedlings in Camellia oleifera
Source: Front Plant Sci. 2022 Nov 21;13:1024353. doi: 10.3389/fpls.2022.1024353 (PMC9720148; doi:10.3389/fpls.2022.1024353)
Supplement: Supplementary Table 13 — The metabolites of correlation between metabolites and characteristics of seedling. [file Table_13.xlsx]

## Sheet: CL3
Tabel S13 The metabolites of correlation between metabolites and characterics of seedling
	height	AvgDiam	RootVolume	SurfArea	Length	diamground
Levan	-0.788012	-0.83159	-0.93762	-0.938518	-0.766083	-0.86064
Thalicpureine	-0.816136	-0.748149	-0.857812	-0.88396	-0.771649	-0.7105
DG(18:4(6Z,9Z,12Z,15Z)/16:0/0:0)	0.850771	0.587298	0.745689	0.756464	0.700707	0.807631
Starch acetate	-0.457992	-0.84177	-0.857381	-0.86002	-0.631787	-0.77016
Lyciumoside IX	-0.905758	-0.531876	-0.70008	-0.738133	-0.741871	-0.771213
Neryl rhamnosyl-glucoside	0.762397	0.569707	0.760774	0.831376	0.877139	0.440063
Hebevinoside VII	-0.979789	-0.455207	-0.65487	-0.721854	-0.804685	-0.584822
(3b,16a,20R)-25-Acetoxy-3,16,20,22-tetrahydroxy-5-cucurbiten-11-one 3-glucoside	0.481673	0.835765	0.787032	0.735345	0.39895	0.906607
Soyasaponin I	-0.867213	-0.59542	-0.702434	-0.712015	-0.62072	-0.642036
PS(16:1(9Z)/20:4(8Z,11Z,14Z,17Z))	0.958953	0.48092	0.652985	0.706981	0.748269	0.586139
3,4-Dimethylstyrene	0.793524	0.642801	0.71478	0.724494	0.598158	0.60891
Niazidin	-0.265992	-0.952297	-0.887679	-0.81937	-0.413176	-0.742494
6''-Acetylapiin	-0.818891	-0.39428	-0.673948	-0.771787	-0.959058	-0.453318
Isobutyryl carnitine	-0.654288	-0.738624	-0.726725	-0.686776	-0.416947	-0.831752
Arachidyl alcohol	-0.65614	-0.70995	-0.714713	-0.668651	-0.409392	-0.895518
Isoscutellarein	0.822121	0.468205	0.688239	0.784056	0.911137	0.380544
Pectenotoxin 3	-0.818192	-0.486761	-0.695068	-0.739591	-0.785598	-0.515519
Coroloside	-0.792829	-0.569968	-0.698122	-0.75377	-0.743093	-0.472128
Geranylgeraniol	0.950091	0.375095	0.613669	0.715097	0.890201	0.476184
(S)-Homostachydrine	-0.656948	-0.54459	-0.71647	-0.807472	-0.876621	-0.406542
4-Hydroxy duloxetine glucuronide	0.271568	0.872936	0.868328	0.826992	0.515098	0.640263
Rutin	0.513931	0.827528	0.767915	0.710854	0.361591	0.738459
PS(18:2(9Z,12Z)/20:1(11Z))	-0.50049	-0.65998	-0.757707	-0.74361	-0.592336	-0.562088
17-[(Benzylamino)methyl]estra-1,3,5(10)-triene-3,17beta-diol	-0.829221	-0.307385	-0.575996	-0.691927	-0.923882	-0.477597
Acrimarine I	0.704442	0.345928	0.628903	0.735315	0.949632	0.413079
Calenduloside A	-0.804546	-0.550794	-0.650632	-0.672469	-0.605141	-0.491218
PS(16:0/22:4(7Z,10Z,13Z,16Z))	-0.479548	-0.672301	-0.750632	-0.745422	-0.590244	-0.468038
Blumealactone A	0.18117	0.924688	0.806853	0.738371	0.308516	0.704527
Rifabutin	-0.741214	-0.454849	-0.636014	-0.71992	-0.810802	-0.294115
Capsianoside IV	-0.815632	-0.453889	-0.618772	-0.682008	-0.736481	-0.349455
Palmitoyl glucuronide	-0.383556	-0.820987	-0.719689	-0.618643	-0.188103	-0.901793
ID14326	-0.41905	-0.617583	-0.647649	-0.638192	-0.469306	-0.830526
1-(2-Thienyl)-1,2-propanedione	0.874248	0.400817	0.59016	0.644825	0.718357	0.388602
Glabrin C	-0.982181	-0.3012	-0.509731	-0.578265	-0.713633	-0.51124
Bis(2-ethylhexyl) phthalate	-0.295986	-0.836861	-0.765312	-0.725164	-0.386238	-0.564333
Astin I	0.884897	0.368686	0.547327	0.6316	0.749048	0.381198
(+)-3-Carene	0.566767	0.359405	0.601164	0.712933	0.905902	0.409556
Cinncassiol A 19-glucoside	-0.904549	-0.216402	-0.492252	-0.59413	-0.838795	-0.488359
2-Phenylethyl beta-D-glucopyranoside	-0.043242	-0.900819	-0.814537	-0.761068	-0.375603	-0.631013
5'-O-beta-D-Glucosylpyridoxine	0.290606	0.762057	0.744784	0.662659	0.321974	0.738596
3,4,5-trihydroxy-6-(2-hydroxyethoxy)oxane-2-carboxylic acid	0.590446	0.634244	0.677349	0.666188	0.494304	0.453199
(12S,15S)-15-O-Demethyl-10,29-dideoxy-11,12-dihydro-striatin C	-0.464913	-0.56644	-0.674748	-0.650029	-0.518864	-0.628018
N-(1-Deoxy-1-fructosyl)leucine	-0.186472	-0.859653	-0.736454	-0.626792	-0.159469	-0.931711
Vicine	-0.430124	-0.589319	-0.677219	-0.74109	-0.709261	-0.350765
L-Galacto-2-heptulose	-0.531008	-0.560752	-0.652246	-0.712403	-0.686297	-0.316992
2-Propenyl phenylacetate	-0.194839	-0.830245	-0.70847	-0.617827	-0.185879	-0.902514
(E)-8-Hydroxy-2-octene-4,6-diynoic acid	0.608797	0.479341	0.548892	0.561768	0.487813	0.750057
9,10-Epoxyoctadecenoic acid	0.271925	0.797849	0.752353	0.717331	0.411132	0.481687
Coproporphyrin III	0.0691336	0.924202	0.797046	0.692569	0.20793	0.735207
Elatoside E	0.391286	0.464158	0.657978	0.711189	0.764037	0.415717

## Sheet: CL4
Tabel S13 The metabolites of correlation between metabolites and characterics of seedling
	diamground	height	RootVolume	SurfArea	Length	AvgDiam
3-phenyl-3,4-dihydro-2H-1-benzopyran-7-ol	-0.804129	-0.807815	-0.937767	-0.897075	-0.811946	-0.381103
Ethylparaben	-0.620453	-0.833867	-0.965861	-0.959602	-0.90384	-0.252565
M-Coumaric acid	-0.772008	-0.709435	-0.913507	-0.850385	-0.743223	-0.490774
Butyl salicylate	-0.892632	-0.599687	-0.886925	-0.790343	-0.647755	-0.621979
12-Hydroxy-8,10-octadecadienoic acid	0.537393	0.930982	0.941798	0.96829	0.951138	0.100401
3-Methyl-1-phenyl-1-butanone	-0.506766	-0.909399	-0.947917	-0.979808	-0.964452	-0.0796369
(-)-Dihydrocarveol	0.506996	0.968033	0.932533	0.97772	0.979646	0.00986585
Tricrocin	-0.804968	-0.857684	-0.854041	-0.849476	-0.805209	-0.170331
DL-3,4-Dihydroxymandelic acid	0.357237	0.969502	0.844195	0.930868	0.977921	-0.202597
Bipindogulomethyloside	-0.470126	-0.968606	-0.868272	-0.930667	-0.953681	0.0899962
6-hydroxy-2,3,4-trimethoxybenzoic acid	0.756207	0.851363	0.845089	0.849389	0.813235	0.133132
5-hydroxy-8,8-dimethyl-4-phenyl-2H,8H-pyrano[2,3-f]chromen-2-one	0.724278	0.860875	0.843914	0.856245	0.828186	0.0951704
Salicylic acid beta-D-glucoside	-0.775904	-0.862037	-0.815171	-0.818969	-0.786674	-0.121871
ADP-Ribosyl-L-arginine	0.826355	0.452105	0.849339	0.721956	0.548763	0.778534
(1alpha,2alpha,4betaH,6alpha,8R)-p-Menthane-2,6,8,9-tetrol	0.832365	0.748977	0.807514	0.776775	0.707221	0.283446
Isowertin 2''-rhamnoside	-0.82336	-0.790784	-0.80739	-0.792578	-0.739447	-0.198766
Pomonic acid	0.800324	0.493075	0.839744	0.724548	0.565956	0.723183
3-Isopropenylpentanedioic acid	-0.623829	-0.756787	-0.853586	-0.842525	-0.788344	-0.244635
P-Menthan-1-ol	0.84307	0.600035	0.803837	0.732977	0.619726	0.479924
Ilicifolinoside A	-0.275978	-0.954833	-0.775144	-0.87029	-0.932685	0.250115
Ethyl 3-hydroxyoctanoate O-[glucosyl-(1->6)-glucoside]	-0.538663	-0.775899	-0.850431	-0.846715	-0.802781	-0.224986
3,4,5-trihydroxy-6-(3-methoxyphenoxy)oxane-2-carboxylic acid	-0.850714	-0.64142	-0.771802	-0.704576	-0.601907	-0.451166
12-OPDA	-0.866676	-0.51634	-0.78788	-0.688958	-0.548316	-0.611766
Zingerone	0.428893	0.89214	0.748936	0.826927	0.869294	-0.208481
2-Hydroxycinnamic acid	-0.854178	-0.642093	-0.754337	-0.692132	-0.595021	-0.419878
Isoscoparin 2''-(6-(E)-p-coumaroylglucoside)	0.244996	0.92156	0.673883	0.79267	0.881635	-0.399559
Cis-3-Hexenyl b-primeveroside	-0.233491	-0.87289	-0.809618	-0.887534	-0.926103	0.142055
N-lactoyl-Tryptophan	-0.614898	-0.686184	-0.790495	-0.756703	-0.687811	-0.332772
Perillanin	0.614751	0.724612	0.784565	0.763315	0.708011	0.267879
OXYQUINOLINE	-0.656168	-0.461337	-0.803583	-0.704641	-0.563816	-0.649587
N-Feruloylglycyl-L-phenylalanine	-0.343638	-0.912406	-0.66382	-0.762551	-0.834339	0.318324
5,7-Megastigmadien-9-ol glucoside	-0.982726	-0.499344	-0.706236	-0.603519	-0.465173	-0.574776
Quillaic acid 3-[galactosyl-(1->2)-glucuronide]	0.790799	0.412003	0.771334	0.655603	0.496698	0.704025
VULPINIC ACID	0.878479	0.592088	0.715115	0.64615	0.543075	0.43485
Mono-trans-p-coumaroylmesotartaric acid	-0.694932	-0.778446	-0.746211	-0.746812	-0.715155	-0.122619
N-Acetylneuraminic acid 9-phosphate	-0.303591	-0.88546	-0.763485	-0.833249	-0.871044	0.13161
3b,17b-Dihydroxyetiocholane	0.551698	0.616218	0.796078	0.757368	0.678236	0.379295
6-Oxopiperidine-2-carboxylic acid	0.653823	0.488258	0.778365	0.685609	0.554617	0.617306
Maleic acid	-0.86157	-0.550214	-0.71903	-0.642329	-0.530559	-0.465064
NPC	0.894497	0.53357	0.707961	0.626995	0.509806	0.487317
Ethisterone	0.569766	0.602009	0.793317	0.76475	0.691728	0.313375
Kanzonol O	-0.742392	-0.701999	-0.704481	-0.679707	-0.624893	-0.237221
(2E,4E)-2,7-Dimethyl-2,4-octadienedioic acid	0.781882	0.422969	0.72906	0.615573	0.465737	0.67112
7-Hydroxyamoxapine	-0.673666	-0.728372	-0.717195	-0.707551	-0.666591	-0.181193
Soyasaponin III	0.779187	0.568661	0.699293	0.636252	0.539789	0.421687
3,4-Dihydroxybenzoic acid	-0.569736	-0.62362	-0.746013	-0.706059	-0.63299	-0.359242
13,14-dihydro-15-keto-tetranor Prostaglandin D2	-0.459484	-0.76515	-0.773845	-0.809007	-0.803681	-0.0108067
N1-(2-Hydroxyethyl)flurazepam	-0.891712	-0.478977	-0.661222	-0.560588	-0.430016	-0.567836
1-(2-Thienyl)-1,2-propanedione	-0.466448	-0.796805	-0.682252	-0.739179	-0.764329	0.14056
Austdiol	-0.859633	-0.484182	-0.665918	-0.570925	-0.444931	-0.551766

## Sheet: CL40
Tabel S13 The metabolites of correlation between metabolites and characterics of seedling
	Length	SurfArea	RootVolume	height	AvgDiam	diamground
(7'R)-(+)-Lyoniresinol 9'-glucoside	-0.971048	-0.961917	-0.94896	-0.921028	-0.702289	-0.39553
1-(3-Methylbutanoyl)-6-apiosylglucose	-0.966266	-0.974361	-0.97462	-0.796704	-0.82757	-0.353166
Physapubescin	-0.988731	-0.984159	-0.974956	-0.879389	-0.741894	-0.305875
Boswellic acid	0.972896	0.979621	0.978939	0.799558	0.819206	0.321302
Benzoic acid	-0.977371	-0.975837	-0.969268	-0.869238	-0.750141	-0.327314
2'-Methoxy-3-(2,4-dihydroxyphenyl)-1,2-propanediol 4'-glucoside	-0.948378	-0.937593	-0.923999	-0.941021	-0.661071	-0.437328
Ethyl (S)-3-hydroxybutyrate glucoside	-0.891924	-0.906242	-0.912231	-0.831932	-0.799944	-0.491084
Linoleoyl Ethanolamide	-0.96305	-0.961372	-0.955165	-0.889648	-0.727742	-0.331938
Vestitone 7-glucoside	-0.878826	-0.90389	-0.91778	-0.7392	-0.880417	-0.506459
3''-Chloro-3''-deoxytriphasiol	-0.971592	-0.966173	-0.956923	-0.901796	-0.709595	-0.309701
3,4,5-trihydroxy-6-{3-[(2E)-3-phenylprop-2-enoyl]phenoxy}oxane-2-carboxylic acid	-0.917973	-0.921694	-0.918176	-0.830335	-0.771574	-0.448864
Syringic acid	-0.859403	-0.862125	-0.858769	-0.865779	-0.706978	-0.654537
Madlongiside D	-0.88605	-0.897965	-0.900985	-0.764841	-0.808447	-0.536994
3,4,5-trihydroxy-6-(3-phenylpropoxy)oxane-2-carboxylic acid	-0.915977	-0.91663	-0.911137	-0.817747	-0.742803	-0.490551
Omega-Salicoyisalicin	-0.88993	-0.882732	-0.870876	-0.887058	-0.673703	-0.576814
LysoPC(18:1(9Z))	-0.894779	-0.899161	-0.896065	-0.782243	-0.766775	-0.513666
4,5-Dihydro-4-hydroxy-5-S-glutathionyl-benzo[a]pyrene	-0.903789	-0.911616	-0.91347	-0.854426	-0.741442	-0.424174
1-Palmitoyl-2-linoleoyl PE	0.966864	0.946186	0.92411	0.93269	0.621232	0.351186
Zapoterin	-0.93528	-0.937956	-0.934499	-0.856492	-0.752964	-0.323642
Austinol	-0.95517	-0.955375	-0.950982	-0.867892	-0.727259	-0.269006
Melledonal A	-0.866315	-0.874702	-0.877006	-0.846886	-0.722013	-0.533455
Spinosin A	-0.905312	-0.914934	-0.917021	-0.822882	-0.779387	-0.3597
Limonexic acid	-0.90392	-0.913124	-0.914876	-0.824291	-0.775677	-0.361824
Pyroglutamic acid	-0.880322	-0.863864	-0.845392	-0.949972	-0.586623	-0.563434
Isovitexin 2''-O-glucoside	-0.991137	-0.984665	-0.974305	-0.848245	-0.721951	-0.168264
1-O-Caffeoylglucose	-0.960333	-0.947837	-0.933201	-0.925009	-0.647924	-0.269482
Ganoderic acid Mk	-0.852983	-0.861631	-0.862933	-0.770477	-0.746087	-0.57577
3,4,5-trihydroxy-6-(2-hydroxy-3-methoxyphenoxy)oxane-2-carboxylic acid	0.80318	0.807879	0.806574	0.85444	0.672281	0.719775
Zingerone	-0.977765	-0.979779	-0.974923	-0.774444	-0.798035	-0.158357
Dermatan	-0.885594	-0.913088	-0.929692	-0.67969	-0.884327	-0.36066
Phlorisobutyrophenone 2-glucoside	-0.910684	-0.902354	-0.891622	-0.928836	-0.630021	-0.379676
3,4,5-trihydroxy-6-(3-methoxyphenoxy)oxane-2-carboxylic acid	-0.868859	-0.862568	-0.850958	-0.819341	-0.678301	-0.547457
Kaempferol 3-alpha-L-arabinopyranoside	0.918076	0.898819	0.879174	0.967215	0.566794	0.380532
3,4,5-trihydroxy-6-{[1-(4-methoxyphenyl)pentan-3-yl]oxy}oxane-2-carboxylic acid	-0.921861	-0.928301	-0.927451	-0.79375	-0.777936	-0.252875
Fistuloside B	-0.946221	-0.956971	-0.959372	-0.695146	-0.832542	-0.2116
5-Hydroxytryptophol glucuronide	-0.888752	-0.883722	-0.873443	-0.786618	-0.693915	-0.475395
Pyridinoline	-0.874956	-0.897959	-0.911759	-0.719272	-0.828835	-0.357928
P-Cresol glucuronide	-0.823971	-0.826577	-0.822129	-0.787551	-0.706311	-0.622774
Niaziminin A	-0.781542	-0.802439	-0.814481	-0.770322	-0.755819	-0.661673
Ustiloxin C	0.88977	0.875359	0.859309	0.886713	0.591664	0.472583
Diplosporin	-0.961452	-0.940065	-0.917142	-0.89526	-0.618025	-0.241783
N1-(2-Hydroxyethyl)flurazepam	-0.850381	-0.843311	-0.831137	-0.82736	-0.658772	-0.561961
Scorzoside	-0.937267	-0.945864	-0.948046	-0.759222	-0.776355	-0.204893
1-O-alpha-D-Glucopyranosyl-D-mannitol	-0.919572	-0.946167	-0.962363	-0.681691	-0.89045	-0.169277
13'-Hydroxy-alpha-tocopherol	-0.801363	-0.79183	-0.779058	-0.877321	-0.580768	-0.723794
Domesticoside	-0.920708	-0.922791	-0.920517	-0.837774	-0.702971	-0.243124
2-Methoxy-3-(4-methoxyphenyl)propanoic acid	-0.900647	-0.903086	-0.89992	-0.840751	-0.716537	-0.284263
Taraxinic acid glucosyl ester	0.896104	0.879017	0.859065	0.873026	0.615384	0.420935
Cis-Zeatin riboside	-0.82219	-0.840709	-0.84902	-0.666997	-0.811773	-0.547725
3-phenyl-3,4-dihydro-2H-1-benzopyran-7-ol	0.836658	0.841336	0.838489	0.729311	0.731825	0.556277

## Sheet: CL53
Tabel S13 The metabolites of correlation between metabolites and characterics of seedling
	diamground	AvgDiam	height	RootVolume	SurfArea	Length
Macrocarpal I	-0.936995	-0.828365	-0.724566	-0.959353	-0.967327	-0.901198
13-Hydroxy-9-methoxy-10-oxo-11-octadecenoic acid	-0.917205	-0.669061	-0.794276	-0.892852	-0.938281	-0.952978
LASALOCID	-0.790014	-0.873426	-0.756484	-0.951796	-0.9197	-0.783259
2-Hydroxycinnamic acid	-0.673041	-0.939008	-0.72224	-0.950095	-0.905497	-0.739771
D-1,5-Anhydrofructose	-0.657596	-0.880605	-0.706648	-0.908065	-0.895996	-0.792671
Cafamarine	-0.59302	-0.686843	-0.931311	-0.878741	-0.893618	-0.853112
Gibberellin A52	-0.701691	-0.658878	-0.892935	-0.85766	-0.859092	-0.8045
Dihydroxyacidissiminol	-0.739537	-0.671634	-0.698909	-0.840099	-0.884121	-0.886291
Fistuloside B	0.539308	0.699178	0.874289	0.846821	0.875349	0.859128
Momordicoside K	-0.910379	-0.726958	-0.619277	-0.836836	-0.817874	-0.7224
Lucidenic acid N	-0.689807	-0.738253	-0.71728	-0.853473	-0.843195	-0.75171
Myricetin 3-glucoside	-0.660159	-0.698661	-0.679737	-0.813344	-0.855913	-0.859155
Linoleoyl Ethanolamide	0.71522	0.865788	0.521263	0.862592	0.85174	0.743917
18-Carboxy-dinor-LTE4	-0.81941	-0.910325	-0.530471	-0.874186	-0.802712	-0.601367
Gamma-Glu-Leu	-0.569929	-0.971403	-0.634397	-0.90028	-0.828483	-0.616026
10,20-Dihydroxyeicosanoic acid	-0.686309	-0.844085	-0.69952	-0.869556	-0.80254	-0.615824
LysoPA(P-16:0e/0:0)	-0.59897	-0.458464	-0.900767	-0.739105	-0.814173	-0.901845
LysoPC(18:3(6Z,9Z,12Z))	-0.581815	-0.745596	-0.789975	-0.838148	-0.796719	-0.658831
ID14326	-0.787136	-0.894844	-0.528449	-0.85588	-0.777622	-0.566454
(9Z,12Z,14E)-16-Hydroxy-9,12,14-octadecatrienoic acid	-0.647938	-0.80463	-0.690425	-0.828608	-0.782636	-0.639038
Melilotoside A	0.678714	0.751237	0.67702	0.82662	0.784441	0.642443
Cynarasaponin F	-0.810816	-0.480962	-0.654921	-0.715626	-0.795537	-0.886281
N-(1-Deoxy-1-fructosyl)tyrosine	-0.868686	-0.849453	-0.44075	-0.824914	-0.760466	-0.574395
Pomonic acid	-0.846613	-0.421602	-0.621524	-0.689565	-0.785512	-0.905506
Malvidin 6-(6-p-coumaroylglucoside)-4-vinylphenol	0.900465	0.68285	0.369507	0.753271	0.783187	0.76165
PGE3 1,15-lactone	-0.550933	-0.796193	-0.666308	-0.825394	-0.779194	-0.622519
Ornaline	-0.635075	-0.956303	-0.504398	-0.856451	-0.765245	-0.52082
3-Epipapyriferic acid	-0.601414	-0.753898	-0.533313	-0.788138	-0.793633	-0.721156
PS(15:0/16:1(9Z))	-0.559558	-0.73008	-0.618378	-0.792295	-0.786307	-0.698223
(12S,15S)-15-O-Demethyl-10,29-dideoxy-11,12-dihydro-striatin C	0.728017	0.85682	0.517491	0.808308	0.731616	0.53016
BENZALKONIUM	0.878091	0.560196	0.43842	0.714854	0.77097	0.803607
PS(18:0/20:4(8Z,11Z,14Z,17Z))	0.918954	0.521873	0.482283	0.70598	0.744674	0.756281
S-(PGA2)-glutathione	-0.871099	-0.553059	-0.459318	-0.712283	-0.752085	-0.758939
MG(18:3(6Z,9Z,12Z)/0:0/0:0)	-0.711401	-0.355455	-0.70836	-0.651352	-0.758416	-0.905295
Ganoderic acid V	-0.739619	-0.469875	-0.618121	-0.698297	-0.75408	-0.795868
Agavoside A	-0.49653	-0.541661	-0.845699	-0.71627	-0.734155	-0.723437
Pectenotoxin 1	-0.676203	-0.331197	-0.770576	-0.642906	-0.741165	-0.879226
Naematolone	0.424633	0.532378	0.909571	0.719411	0.733584	0.716939
Cis-Zeatin riboside	-0.307977	-0.736705	-0.837842	-0.779068	-0.735237	-0.597019
Lansioside C	-0.717024	-0.460028	-0.70522	-0.69143	-0.711248	-0.703019
15-cyclohexyl pentanor PGF2alpha	-0.52033	-0.962075	-0.456401	-0.812297	-0.725746	-0.489573
Glypallidifloric acid	-0.793474	-0.33578	-0.570938	-0.617044	-0.727426	-0.878076
(±)7-epi Jasmonic Acid	-0.520597	-0.573331	-0.798337	-0.710303	-0.693156	-0.622693
L-Tryptophan	0.354487	0.478832	0.820306	0.68454	0.752448	0.816448
VULPINIC ACID	-0.820732	-0.676613	-0.31263	-0.71309	-0.721419	-0.661221
1-Heptanol	0.693087	0.662194	0.40036	0.715104	0.735139	0.694087
Egonol glucoside	-0.910528	-0.559948	-0.329931	-0.674915	-0.710668	-0.71017
Tragopogonsaponin A	-0.782963	-0.385739	-0.58205	-0.624138	-0.705735	-0.810285
5-O-p-Coumaroylnigrumin	0.789495	0.467552	0.437235	0.649442	0.730404	0.812371
Shikimic acid	-0.555235	-0.766765	-0.438619	-0.7466	-0.73642	-0.635914
